# Supplementary material for: Proteomic Analysis of Pathogenic Fungi Reveals Highly Expressed Conserved Cell Wall Proteins
Source: J Fungi (Basel). 2016 Jan 12;2(1):6. doi: 10.3390/jof2010006 (PMC4747415; doi:10.3390/jof2010006)
Supplement: Supplementary File 1 [file jof-02-00006-s001.zip]

Archive with 21 entries (20 files):
- Suplementary Files/
- Suplementary Files/Supplemental FASTA File 1 Common Protein Contaminant Database.fasta.txt
- Suplementary Files/Supplemental Figure 1.docx
- Suplementary Files/Supplemental Table 1 Aspergillus fumigatus.xls
- Suplementary Files/Supplemental Table 10 Coccidioides posadasii.xls
- Suplementary Files/Supplemental Table 11 Mucor circinelloides.xls
- Suplementary Files/Supplemental Table 12 Saccharomyces cerevisiae.xls
- Suplementary Files/Supplemental Table 13 Candida albicans.xls
- Suplementary Files/Supplemental Table 14 Candida albicans CDplus.xls
- Suplementary Files/Supplemental Table 15 Candida tropicalis.xls
- Suplementary Files/Supplemental Table 16 Candida parapsilosis.xls
- Suplementary Files/Supplemental Table 17 Candida glabrata.xls
- Suplementary Files/Supplemental Table 18 Cryptococcus neoformans.xls
- Suplementary Files/Supplemental Table 2 Aspergillus fumigatus CD.xls
- Suplementary Files/Supplemental Table 3 Aspergillus fumigatus 685.xls
- Suplementary Files/Supplemental Table 4 Aspergillus flavus.xls
- Suplementary Files/Supplemental Table 5 Aspergillus flavus CD.xls
- Suplementary Files/Supplemental Table 6 Aspergillus terreus.xls
- Suplementary Files/Supplemental Table 7 Aspergillus terreus CD.xls
- Suplementary Files/Supplemental Table 8 Aspergillus niger.xls
- Suplementary Files/Supplemental Table 9 Aspergillus nidulans.xls
