# Supplementary material for: Proteomic Analysis of Pathogenic Fungi Reveals Highly Expressed Conserved Cell Wall Proteins
Source: J Fungi (Basel). 2016 Jan 12;2(1):6. doi: 10.3390/jof2010006 (PMC4747415; doi:10.3390/jof2010006)
Supplement: Supplementary File 1 [file jof-02-00006-s001.zip › Suplementary Files/Supplemental Table 1 Aspergillus fumigatus.xls]

## Sheet: Aspergillus fumigatus
Aspergillus fumigatus Protein	Accession	MW (kDa)	CE fmol/µg protein	CE stdev	CE coverage	CE unique peptides	CF fmol/µg protein	CF stdev	CF coverage	CF unique peptides	CW fmol/µg protein	CW stdev	CW coverage	CW unique peptides	WoLF PSORT	Localization	Function	Candida albicans Accession	Homology
Probable glycosidase crf1 Allergen Asp f 9	85540942	40	50.6181	4.28701	0.324	9	1024.76	206.764	0.476	11	1692.45	172.445	0.58	17	85540942|sp|Q8J0P4.2|CRF1_ASPFU details extr: 26.0	extr	cell wall remodeling	74586978	48/66
pheromone processing carboxypeptidase (Sxa2)	70989273	60	162.789	11.7586	0.328	14	0	0	0	0	1373.52	68.8932	0.371	16	70989273|ref|XP_749486.1| details extr: 17.0, mito: 4.0, E.R.: 3.0, vacu: 2.0	extr	fungal mating	74680233	28/86
malate dehydrogenase, NAD-dependent	70986899	36	297.364	4.21575	0.826	29	0	0	0	0	1255.95	163.543	0.829	31	70986899|ref|XP_748936.1| details mito: 22.0, cyto: 3.0	mito	respiration	68466091	69/97
Acid phosphatase	74622867	49	77.0003	8.05618	0.183	9	40.6925	35.3221	0.0917	2	1010.94	134.412	0.197	7	74622867|sp|Q8X176.1|PHOA_ASPFU details extr: 26.0	extr	phosphatase	68467329	27/16
Probable glucan endo-1,3-beta-glucosidase eglC	74668475	45	27.1809	2.61546	0.258	10	879.047	131.935	0.274	11	971.56	105.065	0.274	12	74668475|sp|Q4WG16.1|EGLC_ASPFU details extr: 27.0	extr	cell wall remodeling	74587781	27/60
BYS1 domain protein	70985274	16	51.2766	44.6054	0.269	3	60.9999	52.952	0.224	2	716.735	372.761	0.269	3	70985274|ref|XP_748143.1| details extr: 24.0, cyto: 2.0	extr	unknown	no match	no match
Glutamate/Leucine/Phenylalanine/Valine dehydrogenase	70994774	49	182.859	44.3506	0.747	32	50.4794	17.1328	0.349	13	548.473	100.212	0.81	30	70994774|ref|XP_752164.1| details cyto: 21.0, cyto_nucl: 13.0, nucl: 3.0	cyto
Protein ecm33	74671175	42	80.3216	6.01686	0.161	7	792.388	53.4544	0.42	12	516.78	116.456	0.276	9	74671175|sp|Q4WNS8.1|ECM33_ASPFU details extr: 27.0	extr	unknown	74587055	30/85
Alkaline protease 2 ALP2 Allergen Asp f 18	74654932	53	17.0408	5.61605	0.176	9	0	0	0	0	504.65	22.9883	0.319	11	74654932|sp|P87184.1|ALP2_ASPFU details extr: 20.0, mito: 2.0, golg: 2.0, vacu: 2.0	extr	digestion/protease	68481752	60/84
cytochrome b5	70989507	24	21.252	2.20845	0.373	4	18.8381	32.6285	0.24	2	493.992	75.9442	0.346	6	70989507|ref|XP_749603.1| details plas: 23.0, vacu: 2.0	plas	respiration	68471129	45/56
Nucleoside diphosphate kinase NDK	74663184	17	344.576	13.7929	0.797	12	0	0	0	0	484.373	70.9802	0.673	11	74663184|sp|Q7Z8P9.1|NDK_ASPFU details cysk: 11.0, mito: 7.0, cyto: 5.5, cyto_nucl: 5.0	cysk	nucleotide homeostasis	68470482	74/98
adenosylhomocysteinase	70995231	48	119.644	6.18558	0.554	19	275.842	25.4922	0.493	18	467.212	137.89	0.778	28	70995231|ref|XP_752379.1| details cyto: 25.0	cyto
1,3-beta-glucanosyltransferase gel4	229890273	59	18.1355	1.37976	0.215	10	350.586	50.2533	0.398	16	384.308	54.1184	0.383	18	229890273|sp|P0C956.1|GEL4_ASPFU details extr: 22.0, cyto: 2.0, E.R.: 1.0	extr	cell wall remodeling	353526269	54/82
conserved hypothetical protein	70990260	12	125.017	21.4245	0.396	3	682.033	91.9361	0.292	3	366.525	41.8266	0.292	2	70990260|ref|XP_749979.1| details cyto_nucl: 14.0, nucl: 12.0, cyto: 12.0	cyto_nucl		no match	no match
serine carboxypeptidase (CpdS)	70981484	57	31.7495	9.85463	0.184	6	97.7918	33.4526	0.241	6	318.323	49.7375	0.379	13	70981484|ref|XP_731524.1| details extr: 26.0	extr	digestion/protease	74680233	29/69
hypothetical protein AFUA_7G06780	70986686	26	5.58511	5.04956	0.551	12	0	0	0	0	297.423	66.1777	0.509	16	70986686|ref|XP_748833.1| details cyto: 14.0, cyto_nucl: 10.5, nucl: 3.0, mito: 3.0, pero: 3.0, extr: 2.0	cyto
1,3-beta-glucanosyltransferase gel1	193806027	48	8.95612	1.54386	0.157	7	308.116	8.99496	0.431	17	288.177	25.2506	0.438	17	193806027|sp|P0C7S9.1|GEL1_ASPFU details extr: 26.0	extr	cell wall remodeling	74587436	52/89
conserved hypothetical protein	70995516	20	27.2591	10.3485	0.23	5	0	0	0	0	285.681	119.909	0.471	8	70995516|ref|XP_752513.1| details mito: 16.5, cyto_mito: 10.5, extr: 5.0, cyto: 3.5	mito
aminopeptidase	70984808	109	26.514	3.86213	0.223	21	9.23343	15.9928	0.0724	5	261.897	41.459	0.454	44	70984808|ref|XP_747910.1| details mito: 19.5, cyto_mito: 12.0, cyto: 3.5, extr: 3.0	mito
molecular chaperone Hsp70	70991282	70	234.844	10.4295	0.636	47	5.816	10.0736	0.0376	2	260.131	31.0682	0.448	27	70991282|ref|XP_750490.1| details cyto: 16.5, cyto_nucl: 13.0, nucl: 6.5, mito: 2.0	cyto	protein folding	73620967	80/96
myo-inositol-phosphate synthase	70988765	59	18.5556	1.64136	0.234	15	0	0	0	0	256.54	39.3521	0.361	18	70988765|ref|XP_749237.1| details cyto: 14.0, cyto_mito: 10.8, cyto_pero: 8.8, mito: 6.5, pero: 2.5	cyto
Superoxide dismutase [Mn], mitochondrial Allergen Asp f 6	83305645	23	286.323	34.5066	0.695	17	0	0	0	0	253.714	65.3944	0.738	12	83305645|sp|Q92450.3|SODM_ASPFU details cyto: 11.5, mito: 10.0, cyto_nucl: 6.5, pero: 4.0	cyto	antioxident	77022402	51/94
YjgH family protein	146323189	16	27.415	16.3355	0.543	6	5.38049	9.31929	0.205	2	237.672	263.903	0.702	8	146323189|ref|XP_001481589.1| details cyto: 12.5, cyto_nucl: 10.5, nucl: 5.5, mito: 5.0, cysk: 3.0	cyto
Allergen Asp f 15	5902743	16	24.7578	21.5616	0.382	4	1383.79	235.964	0.533	5	227.357	97.4298	0.382	4	5902743|sp|O60022.1|AL15_ASPFU details extr: 26.0	extr	phytotoxin	no match	no match
G2/M-specific cyclin NimE	146323859	56	0	0	0	0	0	0	0	0	222.894	386.064	0.136	3	146323859|ref|XP_751615.2| details nucl: 11.5, cyto_nucl: 11.0, cyto: 9.5, mito: 5.0	nucl
Probable 1,4-beta-D-glucan cellobiohydrolase A	74670999	48	0	0	0	0	0	0	0	0	215.663	189.066	0.0796	3	74670999|sp|Q4WNA2.1|CBHA_ASPFU details extr: 26.0	extr	digestion/amylase	no match	no match
GPI anchored cell wall protein	70994164	40	0	0	0	0	0	0	0	0	210.665	116.673	0.303	5	70994164|ref|XP_751929.1| details extr: 24.0, nucl: 2.0	extr	unknown	68491450	35/17
Probable alpha-N-arabinofuranosidase B ABF B	74670267	53	0	0	0	0	0	0	0	0	207.263	18.7409	0.186	7	74670267|sp|Q4WL66.1|ABFB_ASPFU details extr: 27.0	extr	digestion/amylase	no match	no match
mitochondrial cytochrome b2	70981939	56	0	0	0	0	0	0	0	0	189.003	303.006	0.18	7	70981939|ref|XP_746498.1| details cyto: 16.5, cyto_nucl: 9.5, pero: 6.0, cysk: 3.0	cyto
isoamyl alcohol oxidase	70982616	112	0	0	0	0	164.012	59.9237	0.0693	11	187.597	30.1332	0.185	17	70982616|ref|XP_746836.1| details extr: 13.0, plas: 11.0, E.R.: 2.0	extr	unknown	no match	no match
FAD/FMN-containing isoamyl alcohol oxidase MreA	70984404	61	4.93332	8.54476	0.144	5	1164.71	67.6658	0.335	13	173.877	66.9612	0.31	11	70984404|ref|XP_747715.1| details extr: 25.0	extr	breakdown product processing	no match	no match
adenosine kinase	70998544	37	29.0462	6.293	0.334	14	0	0	0	0	171.443	21.1657	0.574	20	70998544|ref|XP_753994.1| details cyto: 23.5, cyto_nucl: 13.0	cyto
glycerol dehydrogenase (GldB)	70993620	37	89.4689	2.86666	0.618	21	0	0	0	0	165.749	18.7338	0.754	22	70993620|ref|XP_751657.1| details cyto: 14.0, cyto_nucl: 11.3, cyto_mito: 8.8, nucl: 7.5, mito: 2.5	cyto
glutaminyl cyclase	70994410	44	0	0	0	0	0	0	0	0	165.333	286.365	0.101	3	70994410|ref|XP_751998.1| details extr: 10.0, golg: 8.0, E.R.: 4.0, mito: 2.0, vacu: 2.0	extr	protein folding	no match	no match
aminopeptidase	70994150	106	20.9281	21.6711	0.122	14	50.0343	43.8037	0.0609	7	160.829	10.5533	0.467	43	70994150|ref|XP_751922.1| details mito: 23.0, cyto: 2.0	mito
protein disulfide isomerase Pdi1	70989789	56	64.7887	11.7741	0.565	25	0	0	0	0	160.54	42.5344	0.474	20	70989789|ref|XP_749744.1| details extr: 11.0, E.R.: 8.0, cyto: 4.0, golg: 3.0	extr	protein folding	68477899	41/90
UPF0619 GPI-anchored membrane protein AFUA_3G00880	74668415	22	10.1387	9.68411	0.155	3	429.532	44.5959	0.265	4	159.908	33.1664	0.306	6	74668415|sp|Q4WFV6.1|YA880_ASPFU details extr: 24.0, mito: 2.0	extr	unknown	no match	no match
Tripeptidyl-peptidase sed2	74628155	66	6.23023	5.7939	0.0847	5	305.663	8.49363	0.367	13	158.782	15.6256	0.404	15	74628155|sp|Q70J59.1|SED2_ASPFU details extr: 25.0	extr	digestion/protease	no match	no match
Lysophospholipase 3	229891458	67	30.4849	2.26517	0.246	17	0	0	0	0	153.355	111.408	0.275	13	229891458|sp|P0C958.1|PLB3_ASPFU details extr: 26.0	extr	digestion/lipidase	68489725	46/88
conserved hypothetical protein	71001134	19	22.2576	4.24484	0.368	5	0	0	0	0	147.065	85.3604	0.356	6	71001134|ref|XP_755248.1| details mito: 25.5, cyto_mito: 13.5	mito
dipeptidyl peptidase	70994866	87	12.0849	12.7689	0.195	12	0	0	0	0	133.326	12.9171	0.459	35	70994866|ref|XP_752210.1| details mito: 22.0, cyto: 4.0	mito
Cyanate hydratase	74674943	17	6.19529	10.7306	0.305	3	0	0	0	0	128.998	36.9555	0.883	11	74674943|sp|Q4WZL3.1|CYNS_ASPFU details cyto: 13.0, cyto_mito: 11.0, mito: 7.0, nucl: 5.0	cyto
alpha-mannosidase	71000154	124	0	0	0	0	0	0	0	0	126.031	13.9387	0.449	40	71000154|ref|XP_754794.1| details nucl: 7.5, cyto_nucl: 7.5, mito: 7.0, cyto: 6.5, pero: 4.0	nucl
D-3-phosphoglycerate dehydrogenase	70998716	51	10.1246	13.0059	0.231	9	0	0	0	0	123.997	134.77	0.377	15	70998716|ref|XP_754080.1| details mito: 15.5, cyto_mito: 12.0, cyto: 7.0, cyto_nucl: 6.8	mito
Phosphatidylglycerol/phosphatidylinositol transfer protein PG/PI-TP	73621317	19	22.9071	20.4756	0.286	7	0	0	0	0	121.603	53.2331	0.446	8	73621317|sp|Q4X136.2|NPC2_ASPFU details extr: 18.0, E.R.: 5.0, golg: 3.0	extr
conserved hypothetical protein	70984739	40	5.43252	4.70933	0.0427	2	0	0	0	0	120.012	88.0194	0.312	10	70984739|ref|XP_747876.1| details cyto_nucl: 11.5, cyto: 10.5, nucl: 9.5, pero: 5.0	cyto_nucl
class III chitinase ChiA1	70984924	89	0	0	0	0	0	0	0	0	119.163	9.33888	0.117	7	70984924|ref|XP_747968.1| details extr: 20.0, mito: 3.0, plas: 2.0	extr
phosphoglycerate mutase, 2,3-bisphosphoglycerate-independent	70999946	57	26.179	2.32703	0.385	25	0	0	0	0	113.876	63.5175	0.375	18	70999946|ref|XP_754690.1| details cyto: 25.5, cyto_nucl: 13.5	cyto
Lysophospholipase 1	229891455	68	0	0	0	0	0	0	0	0	113.8	8.83239	0.182	11	229891455|sp|P0C957.1|PLB1_ASPFU details extr: 26.0	extr
squalene-hopene-cyclase	70993016	83	0	0	0	0	0	0	0	0	110.147	190.781	0.282	12	70993016|ref|XP_751356.1| details cyto: 8.0, pero: 6.0, nucl: 5.0, cysk: 4.0, mito: 3.0	cyto
glutathione oxidoreductase Glr1	70996414	51	4.08793	7.0805	0.169	5	0	0	0	0	109.272	12.4608	0.25	11	70996414|ref|XP_752962.1| details cyto: 19, cyto_nucl: 12, mito: 4, nucl: 3	cyto
sorbitol/xylulose reductase Sou1-like	71002394	28	26.0188	18.4869	0.18	4	0	0	0	0	99.3521	4.58619	0.466	9	71002394|ref|XP_755878.1| details cyto: 26, cyto_nucl: 14.5	cyto
class V chitinase	146323424	49	0	0	0	0	0	0	0	0	98.4852	23.2409	0.313	10	146323424|ref|XP_754491.2| details extr: 25	extr
hydroxymethylbilane synthase	70997451	37	0	0	0	0	0	0	0	0	95.4369	3.67286	0.352	14	70997451|ref|XP_753473.1| details mito: 22, cyto: 3	mito
ribose 5-phosphate isomerase A	70992201	28	0	0	0	0	0	0	0	0	87.1981	3.48067	0.408	11	70992201|ref|XP_750949.1| details cyto: 22, cyto_nucl: 12.5, mito: 2	cyto
nuclear transport factor NTF-2	70999712	14	4.87487	8.44352	0.234	3	0	0	0	0	84.6876	77.9153	0.274	4	70999712|ref|XP_754573.1| details cyto_nucl: 12.5, cyto: 11.5, nucl: 10.5, mito: 3	cyto_nucl
microtubule associated protein EB1	70999432	31	0	0	0	0	0	0	0	0	84.6662	11.2357	0.471	9	70999432|ref|XP_754435.1| details mito: 20.5, cyto_mito: 12.5, cyto: 3.5	mito
carboxypeptidase S1	146324735	61	0	0	0	0	78.4902	10.3794	0.183	6	82.3764	12.5048	0.316	11	146324735|ref|XP_747219.2| details extr: 22.0, E.R.: 2.0, golg: 2.0	extr
Ribonuclease mitogillin allergen Asp f 1	54039254	20	3.47276	6.01499	0.358	5	0	0	0	0	81.8767	13.1227	0.443	7	54039254|sp|P67875.1|RNMG_ASPFU details extr: 22.0, golg: 2.0, mito: 1.0	extr	ribotoxin
1,3-beta-glucanosyltransferase gel3	229890271	57	0	0	0	0	0	0	0	0	80.7548	7.82181	0.36	14	229890271|sp|P0C955.1|GEL3_ASPFU details extr: 26	extr
membrane bound C2 domain protein (vp115)	70982440	170	12.6629	12.1015	0.0943	20	0	0	0	0	80.732	78.6081	0.153	17	70982440|ref|XP_746748.1| details cyto_nucl: 11.0, nucl: 9.5, cyto: 9.5, plas: 3.0, mito: 2.0	cyto_nucl
cell wall protein PhiA	70986268	19	0	0	0	0	604.468	47.4356	0.535	5	80.5393	21.936	0.535	5	70986268|ref|XP_748628.1| details extr: 27.0	extr	growth regulation	no match	no match
conserved hypothetical protein	70987266	23	0	0	0	0	0	0	0	0	80.3521	72.6789	0.0955	2	70987266|ref|XP_749111.1| details extr: 21, plas: 2, mito: 1, pero: 1	extr
phosphatidylglycerol specific phospholipase C	146324828	50	1.84103	3.18875	0.0565	2	117.528	27.0702	0.276	10	80.0225	35.9925	0.424	14	146324828|ref|XP_749019.2| details extr: 24.0, vacu: 2.0	extr
RNA binding protein	146324524	12	110.569	31.2034	0.607	5	0	0	0	0	78.1486	78.553	0.58	4	146324524|ref|XP_751209.2| details cyto: 10, cyto_nucl: 8.5, nucl: 5, extr: 5, mito: 3, vacu: 2	cyto
rho-gdp dissociation inhibitor	70997531	22	34.3637	3.79666	0.421	10	0	0	0	0	77.6393	68.0826	0.477	9	70997531|ref|XP_753511.1| details cyto: 17.5, cyto_nucl: 11.5, nucl: 4.5, pero: 2	cyto
conserved hypothetical protein	70989703	22	0	0	0	0	0	0	0	0	75.3275	6.41427	0.288	4	70989703|ref|XP_749701.1| details cyto: 19.5, cyto_nucl: 13.5, nucl: 4.5	cyto
amidase	70997715	65	0	0	0	0	809.305	157.337	0.504	27	74.8195	10.034	0.337	17	70997715|ref|XP_753594.1| details extr: 18.0, mito: 5.0, cyto: 3.0	extr	unknown	68484977	30/40
transcription factor RfeF	70993918	72	18.1251	0.802009	0.167	10	0	0	0	0	74.8063	22.449	0.301	17	70993918|ref|XP_751806.1| details extr: 11, cyto: 6.5, cyto_nucl: 4.5, mito: 4, pero: 3	extr
delta-1-pyrroline-5-carboxylate dehydrogenase PrnC	70991831	63	10.6007	1.27598	0.273	15	0	0	0	0	73.3234	127	0.273	15	70991831|ref|XP_750764.1| details mito: 25.5, cyto_mito: 14	mito
Dipeptidyl-peptidase 5 DppV	229485355	80	0	0	0	0	265.426	16.4398	0.452	30	73.2008	28.8329	0.254	18	229485355|sp|P0C959.1|DPP5_ASPFU details extr: 24.0, mito: 2.0	extr	digestion/protease
DMRL synthase family protein	70991355	19	7.39991	6.41477	0.379	4	0	0	0	0	72.0196	27.4658	0.379	5	70991355|ref|XP_750526.1| details cyto: 21, cysk: 6	cyto
cyclin dependent kinase inhibitor Pho81	70994890	109	0	0	0	0	0	0	0	0	70.4028	121.941	0.149	7	70994890|ref|XP_752222.1| details mito: 13.5, cyto_mito: 10.5, cyto: 6.5, nucl: 3, plas: 3	mito
acid phosphatase AphA	70985406	67	5.17416	8.96191	0.186	4	0	0	0	0	68.7237	43.0315	0.151	7	70985406|ref|XP_748209.1| details extr: 23, mito: 3	extr
esterase	70997844	32	1.88318	3.26176	0.195	5	0	0	0	0	65.8576	6.81587	0.571	15	70997844|ref|XP_753654.1| details mito: 11, cyto: 9, extr: 6	mito
conserved hypothetical protein	146323123	13	21.677	20.0544	0.654	7	0	0	0	0	65.6221	7.35123	0.654	7	146323123|ref|XP_748357.2| details nucl: 15.5, cyto_nucl: 12.5, cyto: 8.5	nucl
ATP phosphoribosyltransferase His1	70987160	34	0	0	0	0	0	0	0	0	65.2314	12.1966	0.487	12	70987160|ref|XP_749060.1| details mito: 17, cyto: 7, cyto_nucl: 5.5	mito
Mn superoxide dismutase SodB	70993650	25	37.3064	0.368257	0.572	9	0	0	0	0	64.2284	26.0443	0.485	8	70993650|ref|XP_751672.1| details mito: 20.5, cyto_mito: 13.333, cyto: 5, cyto_nucl: 3.333	mito
glucokinase GlkA	70984695	54	8.29376	7.31104	0.193	12	0	0	0	0	64.1165	5.86961	0.367	16	70984695|ref|XP_747854.1| details cyto: 17, cyto_nucl: 11, pero: 4, nucl: 3	cyto
acid phosphatase	70982049	46	0	0	0	0	0	0	0	0	63.0603	9.05381	0.225	9	70982049|ref|XP_746553.1| details extr: 24.0, mito: 2.0	extr	phosphatase
aldo-keto reductase	70993712	37	0	0	0	0	0	0	0	0	59.8353	6.7497	0.445	13	70993712|ref|XP_751703.1| details cyto: 15, cyto_nucl: 12, nucl: 7, cysk: 3	cyto
mitochondrial inner membrane nuclease Nuc1	71001056	37	0	0	0	0	0	0	0	0	59.1573	12.085	0.291	8	71001056|ref|XP_755209.1| details extr: 15, mito: 5, nucl: 3, cyto: 2	extr
conserved hypothetical protein	70997908	20	0	0	0	0	0	0	0	0	59.0424	11.4605	0.366	5	70997908|ref|XP_753686.1| details cyto: 15.5, cyto_nucl: 9.833, cyto_mito: 9.166, cysk: 8	cyto
Coatomer subunit alpha	71000030	136	0	0	0	0	0	0	0	0	54.3976	11.2476	0.175	15	71000030|ref|XP_754732.1| details mito: 12, cyto_nucl: 6, nucl: 5.5, cyto: 5.5, pero: 4	mito
conserved hypothetical protein	70985208	31	0	0	0	0	0	0	0	0	53.5533	46.3907	0.638	12	70985208|ref|XP_748110.1| details nucl: 10.5, cyto_nucl: 7, cysk: 7, mito: 5, cyto: 2.5	nucl
spermidine synthase	70995928	33	61.8952	15.6049	0.399	12	25.9275	9.49727	0.0819	3	51.0394	22.7268	0.392	8	70995928|ref|XP_752719.1| details cyto_nucl: 11.0, nucl: 10.5, cyto: 10.5, pero: 3.0	cyto_nucl
oligopeptidase family protein	146324747	80	0	0	0	0	0	0	0	0	50.6227	6.91266	0.374	22	146324747|ref|XP_747279.2| details mito: 14, cyto_nucl: 5, nucl: 4, cyto: 4, extr: 3	mito
Probable NAD(P)H-dependent D-xylose reductase xyl1 XR	74669791	36	4.8156	8.34086	0.175	3	0	0	0	0	49.2591	21.5543	0.384	10	74669791|sp|Q4WJT9.1|XYL1_ASPFU details cyto: 11.5, pero: 9, cyto_nucl: 8.333, cyto_mito: 6.666, nucl: 3	cyto
oxidoreductase, 2-nitropropane dioxygenase family	70987419	39	0	0	0	0	0	0	0	0	49.185	2.35765	0.32	12	70987419|ref|XP_749123.1| details mito: 14, cyto: 10.5, cyto_nucl: 6.833, cyto_pero: 6.166	mito
phosphoribosyl-aminoimidazole-succinocarboxamide synthase	71000607	33	0	0	0	0	0	0	0	0	47.7556	8.80354	0.237	7	71000607|ref|XP_754985.1| details cyto: 21, cyto_nucl: 13.833, cyto_mito: 11.499, nucl: 3.5	cyto
thioredoxin	70994138	37	0	0	0	0	0	0	0	0	47.5328	9.06292	0.348	8	70994138|ref|XP_751916.1| details cyto: 8, cyto_nucl: 6.833, cyto_mito: 6.333, extr: 6, nucl: 4.5, mito: 3.5, pero: 3	cyto
heat shock protein Hsp98/Hsp104/ClpA	70996282	111	81.4055	78.9475	0.246	27	0	0	0	0	47.1858	21.6239	0.16	11	70996282|ref|XP_752896.1| details nucl: 11, mito: 10, cyto_nucl: 9.5, cyto: 6	nucl
chorismate mutase	70997175	30	0	0	0	0	0	0	0	0	47.0394	15.8417	0.477	11	70997175|ref|XP_753341.1| details cyto: 15, cyto_nucl: 13.5, nucl: 8	cyto
fatty acid hydroxylase	70996386	58	0	0	0	0	0	0	0	0	46.3846	20.1545	0.201	8	70996386|ref|XP_752948.1| details plas: 18, E.R.: 5, mito: 1, extr: 1	plas
glyoxylate reductase	70993598	37	0	0	0	0	0	0	0	0	45.2491	4.29956	0.445	11	70993598|ref|XP_751646.1| details mito: 13, cyto: 10, extr: 3	cyto
proline iminopeptidase	146322809	51	0	0	0	0	0	0	0	0	42.837	10.8588	0.281	9	146322809|ref|XP_749631.2| details mito: 11, cyto: 8, pero: 4, nucl: 2	mito
conserved hypothetical protein	71002450	35	0	0	0	0	0	0	0	0	41.7826	6.02246	0.265	7	71002450|ref|XP_755906.1| details plas: 9, cyto: 6, cyto_nucl: 5.5, mito: 5, nucl: 3, extr: 1	plas
endo-chitosanase, pseudogene	70981600	25	0	0	0	0	0	0	0	0	41.2416	36.3986	0.214	4	70981600|ref|XP_746329.1| details extr: 19.0, mito: 2.0, cyto: 2.0, vacu: 2.0	extr	cell wall remodeling
copper amine oxidase	70998891	75	0	0	0	0	0	0	0	0	40.471	6.31631	0.203	12	70998891|ref|XP_754167.1| details cyto_nucl: 11.5, nucl: 10, cyto: 9, pero: 6	cyto_nucl
aminopeptidase	70988597	57	0	0	0	0	0	0	0	0	39.5268	6.25076	0.265	8	70988597|ref|XP_749158.1| details extr: 11, cyto: 10.5, cyto_nucl: 6, mito: 3	extr
Leukotriene A-4 hydrolase homolog	74675841	70	8.11351	1.58772	0.134	9	0	0	0	0	38.7368	22.0708	0.145	7	74675841|sp|Q4X265.1|LKHA4_ASPFU details cyto: 9.5, cyto_nucl: 9.5, nucl: 8.5, pero: 6	cyto
conserved hypothetical protein	70999726	34	0	0	0	0	0	0	0	0	38.5334	5.54949	0.401	8	70999726|ref|XP_754580.1| details cyto: 9, cyto_nucl: 8.333, cyto_mito: 8.333, nucl: 6.5, mito: 6.5, extr: 5	cyto_nucl
Uncharacterized protein AFUA_6G02800	74667389	25	220.301	18.4177	0.182	3	40.532	35.3609	0.153	2	38.2098	1.97967	0.512	4	74667389|sp|Q4WCX9.1|YA280_ASPFU details extr: 25	extr
1,3-beta-glucanosyltransferase	70992541	58	0	0	0	0	0	0	0	0	35.9813	62.3214	0.299	9	70992541|ref|XP_751119.1| details extr: 26	extr
Probable aspartic-type endopeptidase opsB	74667644	51	0	0	0	0	0	0	0	0	35.5312	31.4816	0.235	5	74667644|sp|Q4WDN4.1|OPSB_ASPFU details extr: 24, E.R.: 2	extr
transaldolase	70997968	35	149.546	30.3445	0.645	23	0	0	0	0	35.4279	11.0797	0.451	14	70997968|ref|XP_753716.1| details cyto: 20, cyto_nucl: 13, nucl: 4	cyto
extracellular serine-rich protein	146323345	85	0	0	0	0	0	0	0	0	35.418	14.0496	0.162	7	146323345|ref|XP_754826.2| details extr: 26	extr
FAD-dependent oxygenase	70985799	55	0	0	0	0	1719.48	122.944	0.576	23	34.3451	31.6003	0.25	10	70985799|ref|XP_748405.1| details extr: 27	extr	nicotine digestion/processing	no match	no match
Catalase B	2493539	80	0	0	0	0	0	0	0	0	30.7771	4.47174	0.229	11	2493539|sp|Q92405.1|CATB_ASPFU details extr: 24, cyto: 2	extr
extracellular phytase	70985695	58	0	0	0	0	0	0	0	0	30.2467	14.8616	0.141	5	70985695|ref|XP_748353.1| details extr: 26	extr
adenylyl cyclase-associated protein (cap)	70995782	56	2.24367	3.88615	0.0665	3	0	0	0	0	30.1718	1.86551	0.105	5	70995782|ref|XP_752646.1| details mito: 15.0, cyto_mito: 13.3, cyto: 10.0, mito_nucl: 9.3, cyto_nucl: 7.7	mito
esterase	70990436	104	0	0	0	0	0	0	0	0	29.7737	51.5696	0.117	5	70990436|ref|XP_750067.1| details extr: 21, golg: 3, mito: 1	extr
Eukaryotic translation initiation factor 3 subunit G eIF3g	74675609	32	0	0	0	0	0	0	0	0	28.9679	11.1839	0.0828	2	74675609|sp|Q4X1I3.1|EIF3G_ASPFU details cyto_nucl: 12, nucl: 10.5, cyto: 10.5, extr: 2, mito: 1	cyto_nucl
eukaryotic translation elongation factor 1 subunit Eef1-beta, putative	146322600	25	536.867	60.2046	0.74	14	0	0	0	0	25.2748	43.7772	0.392	5	146322600|ref|XP_752484.2| details cyto: 18.5, cyto_nucl: 13, nucl: 6.5	cyto	translation	68477383	57/87
ubiquitin C-terminal hydrolase	70992513	135	0	0	0	0	0	0	0	0	25.2698	43.7686	0.189	9	70992513|ref|XP_751105.1| details nucl: 10.5, mito: 9, cyto_nucl: 9, cyto: 6.5	nucl
glutathione S-transferase	70993148	30	12.8731	1.97884	0.243	8	0	0	0	0	25.2217	7.20382	0.281	8	70993148|ref|XP_751422.1| details mito: 18, extr: 5, cyto: 4	mito
FAD dependent sulfhydryl oxidase Erv1	71000028	24	0	0	0	0	0	0	0	0	25.0622	1.93783	0.309	5	71000028|ref|XP_754731.1| details nucl: 14.5, cyto_nucl: 9.5, mito: 8, cyto: 3.5	nucl
cytidine deaminase	70982805	16	0	0	0	0	0	0	0	0	24.5646	17.0024	0.57	5	70982805|ref|XP_746930.1| details mito: 12, cyto: 10, cyto_nucl: 8, nucl: 4	mito
phosphomannomutase (Sec53)	70991403	28	0	0	0	0	0	0	0	0	23.2005	40.1844	0.302	5	70991403|ref|XP_750550.1| details cyto: 14.5, cyto_nucl: 11.5, nucl: 7.5, cysk: 3	cyto
t-complex protein 1, delta subunit	71000271	58	0	0	0	0	0	0	0	0	22.3876	38.7765	0.222	7	71000271|ref|XP_754830.1| details cyto: 12, mito: 10, cyto_nucl: 8.5, nucl: 3	cyto
Mannitol 2-dehydrogenase M2DH	74671929	56	0	0	0	0	0	0	0	0	21.6954	18.8726	0.289	9	74671929|sp|Q4WQY4.1|M2DH_ASPFU details cysk: 11, mito: 7, cyto: 6, pero: 2	cysk
alpha-1,2-mannosidase family protein	70997711	89	0	0	0	0	0	0	0	0	19.0988	21.5767	0.131	6	70997711|ref|XP_753592.1| details extr: 15, plas: 8, E.R.: 3	extr
glucosamine 6-phosphate acetyltransferase	70984649	21	0	0	0	0	0	0	0	0	17.3576	30.0642	0.247	4	70984649|ref|XP_747831.1| details cyto: 14.5, cyto_mito: 14, mito: 12.5	cyto
YjeF domain protein	71001328	39	0	0	0	0	0	0	0	0	17.0376	5.42633	0.234	6	71001328|ref|XP_755345.1| details mito: 19, cyto: 7	mito
Probable Xaa-Pro aminopeptidase P AMPP	74673124	73	0	0	0	0	0	0	0	0	16.0285	13.8873	0.193	7	74673124|sp|Q4WUD3.1|AMPP1_ASPFU details mito: 21, cyto_mito: 14, cyto: 5	mito
Probable glycosidase crf2	74669201	47	0	0	0	0	420.058	29.7831	0.208	9	13.5811	23.5232	0.208	9	74669201|sp|Q4WI46.1|CRF2_ASPFU details extr: 25.0	extr	cell wall remodeling	74680306	43/97
hexokinase Kxk	70989741	54	19.8429	5.02226	0.282	14	0	0	0	0	12.4714	17.0195	0.0755	2	70989741|ref|XP_749720.1| details mito: 12, cyto: 8.5, cyto_nucl: 6, pero: 4	mito
conserved hypothetical protein	146323243	36	0	0	0	0	0	0	0	0	11.9551	20.7068	0.111	3	146323243|ref|XP_748681.2| details extr: 26	extr
hypothetical protein AFUA_3G02430	146323201	61	0	0	0	0	0	0	0	0	10.8881	18.8587	0.243	7	146323201|ref|XP_748566.2| details nucl: 10, cysk: 5, extr: 4, cyto: 3.5, cyto_pero: 3.5, pero: 2.5	nucl
alpha,alpha-trehalose glucohydrolase TreA/Ath1	70986106	117	0	0	0	0	0	0	0	0	10.6384	18.4263	0.139	8	70986106|ref|XP_748551.1| details extr: 26	extr
succinate-semialdehyde dehydrogenase Uga2	70994460	58	5.89488	10.2102	0.113	4	0	0	0	0	9.89356	17.1361	0.211	7	70994460|ref|XP_752009.1| details mito: 27	mito
WW domain protein	70984926	28	164.511	41.7174	0.636	17	0	0	0	0	9.49814	16.4513	0.15	2	70984926|ref|XP_747969.1| details nucl: 10, cyto: 6, pero: 6, mito: 3	nucl
transcription initiation factor iia small chain	71002444	13	0	0	0	0	0	0	0	0	8.92057	15.4509	0.423	4	71002444|ref|XP_755903.1| details cyto: 14.5, cyto_nucl: 14, nucl: 10.5	cyto
hypothetical protein AFUA_7G05850	70986876	56	0	0	0	0	0	0	0	0	8.48791	14.7015	0.147	6	70986876|ref|XP_748925.1| details nucl: 18.5, cyto_nucl: 14, cyto: 6.5	nucl
class V chitinase	146324443	75	0	0	0	0	0	0	0	0	6.96656	12.0664	0.195	8	146324443|ref|XP_750818.2| details extr: 20, plas: 7	extr
dienelactone hydrolase family protein	70992607	27	60.025	11.3094	0.506	12	0	0	0	0	6.83178	11.833	0.318	5	70992607|ref|XP_751152.1| details cyto: 21.5, cyto_nucl: 12, pero: 2	cyto
general amidase	70981780	58	0	0	0	0	0	0	0	0	6.49417	11.2482	0.22	8	70981780|ref|XP_746419.1| details cyto: 17, cyto_nucl: 11.5, pero: 5, nucl: 4	cyto
thiamine biosynthetic bifunctional enzyme	71001098	55	0	0	0	0	0	0	0	0	5.79275	5.14614	0.135	3	71001098|ref|XP_755230.1| details cyto: 22.5, cyto_nucl: 12, mito: 4	cyto
xylitol dehydrogenase	70982298	37	0	0	0	0	0	0	0	0	5.505	9.53494	0.175	3	70982298|ref|XP_746677.1| details mito: 13, cyto: 9, pero: 2, E.R.: 2	mito
branched-chain amino acid aminotransferase, cytosolic	71001388	44	7.87058	7.21879	0.332	8	0	0	0	0	5.38098	9.32012	0.38	6	71001388|ref|XP_755375.1| details cyto: 11, mito: 9, cyto_nucl: 7.833, cyto_pero: 6.333, nucl: 3.5	cyto
nuclear movement protein NudC	70991513	23	8.34917	3.55758	0.445	9	0	0	0	0	5.04925	4.37866	0.37	3	70991513|ref|XP_750605.1| details cyto_nucl: 12.833, cyto: 12.5, nucl: 11, cyto_pero: 8.666	cyto_nucl
glucose-6-phosphate isomerase	71001262	61	44.0291	1.75232	0.427	21	92.4763	15.7482	0.3	13	4.66315	8.07681	0.0506	2	71001262|ref|XP_755312.1| details cyto: 16.0, cyto_nucl: 12.0, nucl: 6.0, pero: 3.0	cyto
HLH transcription factor (GlcD gamma)	70995138	55	0	0	0	0	0	0	0	0	3.78448	6.55491	0.293	6	70995138|ref|XP_752334.1| details nucl: 23, cyto_nucl: 14	nucl
extracellular 3-ketosteroid 1-dehydrogenase	70993000	65	0	0	0	0	0	0	0	0	3.28886	5.69647	0.158	4	70993000|ref|XP_751348.1| details mito: 24, cyto: 1	mito
vacuolar aspartyl aminopeptidase Lap4	70984878	56	5.02734	4.59671	0.167	7	0	0	0	0	3.28824	5.6954	0.167	7	70984878|ref|XP_747945.1| details cyto: 8.5, mito: 8, cyto_nucl: 8, nucl: 4.5, pero: 4	cyto
Aspartic protease pep1	85541049	42	0	0	0	0	3792	955.931	0.595	17	0	0	0	0	85541049|sp|P41748.2|PEPA_ASPFU details extr: 27.0	extr	digestion/protease	68485827	28/78
carboxypeptidase S1	70985432	54	0	0	0	0	1191.16	64.2302	0.447	16	0	0	0	0	70985432|ref|XP_748222.1| details extr: 25.0	extr	digestion/protease	68489009	35/85
1,3-beta-glucanosyltransferase Bgt1	70995512	33	0	0	0	0	807.058	36.6175	0.607	17	0	0	0	0	70995512|ref|XP_752511.1| details extr: 23.0, mito: 2.0	extr	cell wall remodeling	74587781	38/99
thioredoxin reductase	70984968	43	0	0	0	0	698.415	96.7318	0.5	22	0	0	0	0	70984968|ref|XP_747990.1| details extr: 16.0, golg: 3.0, mito: 2.0, plas: 2.0, E.R.: 2.0	extr	antioxident	68470444	25/39
Superoxide dismutase [Cu-Zn]	12230619	16	10.042	17.3933	0.214	3	686.579	235.211	0.708	6	0	0	0	0	12230619|sp|Q9Y8D9.3|SODC_ASPFU details cyto: 24.5, cyto_nucl: 14.5	cyto		74656508	28/72
isoamyl alcohol oxidase	146322331	61	0	0	0	0	679.754	144.448	0.33	13	0	0	0	0	146322331|ref|XP_001481692.1| details extr: 26.0	extr	unknown	15213920	26/19
extracellular guanyl-specific ribonuclease RntA	70981961	14	0	0	0	0	608.509	150.219	0.794	7	0	0	0	0	70981961|ref|XP_746509.1| details extr: 24.0, golg: 2.0	extr	digestion/nuclease	no match	no match
phosphoesterase superfamily protein	70996740	50	0	0	0	0	476.691	63.9321	0.445	16	0	0	0	0	70996740|ref|XP_753125.1| details extr: 26.0	extr	digestion/lipidase	no match	no match
IgE-binding protein	70984416	21	0	0	0	0	470.376	110.238	0.586	8	0	0	0	0	70984416|ref|XP_747721.1| details extr: 27.0	extr	unknown	no match	no match
Probable mannosyl-oligosaccharide alpha-1,2-mannosidase 1B	74672290	54	0	0	0	0	395.099	35.4368	0.54	20	0	0	0	0	74672290|sp|Q4WRZ5.1|MNS1B_ASPFU details extr: 26.0	extr	cell wall remodeling	68484749	31/88
conserved hypothetical protein	70985388	22	0	0	0	0	250.684	44.2886	0.595	9	0	0	0	0	70985388|ref|XP_748200.1| details extr: 25.0	extr
IgE-binding protein	70981460	20	0	0	0	0	240.129	6.99202	0.345	3	0	0	0	0	70981460|ref|XP_731512.1| details extr: 24.0, mito: 2.0	extr
ribonuclease T2	70996544	29	0	0	0	0	195.392	28.1374	0.309	6	0	0	0	0	70996544|ref|XP_753027.1| details extr: 22, cyto_nucl: 2, nucl: 1.5, cyto: 1.5	extr
1,3-beta-glucanosyltransferase gel2	229890269	52	0	0	0	0	154.206	17.1919	0.312	11	0	0	0	0	229890269|sp|P0C954.1|GEL2_ASPFU details extr: 23.0, plas: 2.0	extr	cell wall remodeling
conserved hypothetical protein	70989609	42	0	0	0	0	148.79	4.1275	0.558	14	0	0	0	0	70989609|ref|XP_749654.1| details extr: 25.0	extr
conserved hypothetical protein	146323553	26	0	0	0	0	143.201	47.4499	0.178	4	0	0	0	0	146323553|ref|XP_746428.2| details cyto: 10.5, extr: 9.0, cyto_mito: 8.2, cyto_nucl: 7.8, mito: 4.5	cyto
cell wall glucanase	70991783	47	0	0	0	0	126.473	111.16	0.122	4	0	0	0	0	70991783|ref|XP_750740.1| details extr: 26.0	extr	cell wall remodeling
L-PSP endoribonuclease family protein (Hmf1)	70982340	18	130.992	12.8587	0.536	7	119.698	14.1387	0.53	7	0	0	0	0	70982340|ref|XP_746698.1| details mito: 22.5, cyto_mito: 13.0, cyto: 2.5	mito
mitochondrial aconitate hydratase	70992645	86	139.704	9.04611	0.46	42	83.25	72.1377	0.164	12	0	0	0	0	70992645|ref|XP_751171.1| details mito: 21.0, cyto: 6.0	mito
glycosyl hydrolase	70993214	37	0	0	0	0	76.8039	8.44527	0.347	7	0	0	0	0	70993214|ref|XP_751454.1| details extr: 22.0, mito: 3.0	extr
conserved hypothetical protein	70997627	33	0	0	0	0	72.7409	63.4377	0.274	4	0	0	0	0	70997627|ref|XP_753554.1| details extr: 21.0, mito: 2.0, cyto: 1.5, cyto_nucl: 1.5	extr
serine protein kinase Sky1	70981943	65	1.38046	2.39102	0.156	5	32.5029	56.2967	0.0223	2	0	0	0	0	70981943|ref|XP_746500.1| details nucl: 15.5, cyto_nucl: 13.8, cyto: 10.0, mito_nucl: 8.7	nucl
alpha/beta fold family hydrolase	345105439	32	0	0	0	0	28.4761	24.9173	0.305	6	0	0	0	0	345105439|gb|AEN71550.1| details extr: 24.0, cyto: 1.0	extr
DUF1014 domain protein	70996304	24	21.498	4.13307	0.356	8	12.7722	22.1222	0.108	2	0	0	0	0	70996304|ref|XP_752907.1| details nucl: 22.5, cyto_nucl: 13.0, cyto: 2.5	nucl
lactoylglutathione lyase	70991673	37	19.6979	0.420384	0.27	8	5.36614	6.07177	0.0346	2	0	0	0	0	70991673|ref|XP_750685.1| details nucl: 8, mito: 6, cyto: 6, pero: 5	nucl
Phosphatidylinositol transfer protein sfh5	74667999	46	24.9344	5.42962	0.274	8	1.72084	2.98059	0.0685	2	0	0	0	0	74667999|sp|Q4WEP0.1|SFH5_ASPFU details cyto: 15.5, cyto_nucl: 13.5, nucl: 10.5	cyto
CipC-like antibiotic response protein	70997948	15	564.395	89.0746	0.908	18	0	0	0	0	0	0	0	0	70997948|ref|XP_753706.1| details nucl: 10, cyto_nucl: 9.5, cyto: 7, pero: 5, mito: 3	nucl	unknown	68487695	66/73
Putative peroxiredoxin pmp20 Asp f 3	3914384	18	537.595	26.3773	0.762	15	0	0	0	0	0	0	0	0	3914384|sp|O43099.1|PMP20_ASPFU details cyto: 26.5, cyto_nucl: 14	cyto	antioxident	68471010	38/94
60S acidic ribosomal protein P2AfP2 Allergen Asp f 8	83305635	11	481.804	80.5799	0.829	8	0	0	0	0	0	0	0	0	83305635|sp|Q9UUZ6.2|RLA2_ASPFU details cyto: 13, cyto_nucl: 8.5, extr: 7, mito: 3, nucl: 2	cyto	ribosome	68465557	69/100
Enolase Allergen Asp f 22	83288046	47	459.456	66.8051	0.731	32	0	0	0	0	0	0	0	0	83288046|sp|Q96X30.3|ENO_ASPFU details cyto: 24, cyto_nucl: 13.5	cyto	glycolysis	232054	75/99
translation elongation factor EF-1 alpha subunit	146322501	54	440.193	69.1477	0.46	20	0	0	0	0	0	0	0	0	146322501|ref|XP_750388.2| details cyto: 20, mito: 5	cyto	translation	353558787	88/91
Acyl CoA binding protein family	71001516	17	423.964	64.927	0.93	15	0	0	0	0	0	0	0	0	71001516|ref|XP_755439.1| details cyto: 13, nucl: 6, pero: 6	cyto	lipid metabolism	no match	no match
glyceraldehyde 3-phosphate dehydrogenase GpdA	70985278	36	409.378	53.3036	0.589	24	0	0	0	0	0	0	0	0	70985278|ref|XP_748145.1| details cyto: 26.5, cyto_nucl: 14	cyto	glycolysis	68472227	68/97
chaperonin	70992219	13	384.368	40.7039	0.77	9	0	0	0	0	0	0	0	0	70992219|ref|XP_750958.1| details mito: 19.5, cyto_mito: 11.166, cyto_nucl: 3.333, nucl: 3	mito	protein folding	68490579	33/42
thioredoxin TrxA	70997545	12	355.574	3.77744	0.764	8	0	0	0	0	0	0	0	0	70997545|ref|XP_753517.1| details cyto: 14.5, mito: 10, cyto_nucl: 9.5	cyto	antioxident	68473133	45/91
mitochondrial F1 ATPase subunit alpha	70983614	60	318.688	43.8192	0.471	32	0	0	0	0	0	0	0	0	70983614|ref|XP_747334.1| details mito: 26.5, cyto_mito: 14	mito	respiration	68487802	82/80
phosphoglycerate kinase PgkA	70995281	45	315.019	16.483	0.813	40	0	0	0	0	0	0	0	0	70995281|ref|XP_752401.1| details cyto: 26	cyto	glycolysis	1172452	70/100
ATP synthase F1, beta subunit	70997705	56	291.093	41.6364	0.674	33	0	0	0	0	0	0	0	0	70997705|ref|XP_753589.1| details mito: 27	mito	respiration	68485407	78/94
60S acidic ribosomal protein P1	41688729	11	263.49	142.471	0.559	4	0	0	0	0	0	0	0	0	41688729|sp|Q9HGV0.1|RLA1_ASPFU details cyto: 19, cyto_nucl: 11.5, nucl: 2, mito: 2, extr: 2	cyto	ribosome	41688728	54/100
conserved hypothetical protein	70994988	16	246.34	14.0863	0.604	14	0	0	0	0	0	0	0	0	70994988|ref|XP_752270.1| details nucl: 14.5, cyto_nucl: 13, cyto: 10.5	nucl	unknown	no match	no match
cytochrome c	71001924	26	236.454	50.5247	0.328	13	0	0	0	0	0	0	0	0	71001924|ref|XP_755643.1| details mito: 14.5, cyto_mito: 11.333, cyto: 7, cyto_nucl: 5.833, nucl: 3.5	mito	respiration	1706238	75/42
mitochondrial F1F0 ATP synthase subunit Atp14	70999678	14	232.926	107.099	0.724	6	0	0	0	0	0	0	0	0	70999678|ref|XP_754556.1| details mito: 23, nucl: 2.5, cyto_nucl: 2.5	mito
cytochrome c oxidase subunit Va	70985122	18	219.12	30.6161	0.519	12	0	0	0	0	0	0	0	0	70985122|ref|XP_748067.1| details mito: 24, cyto: 2	mito
hypothetical protein AFUA_3G14665	70998875	15	204.754	91.1748	0.371	4	0	0	0	0	0	0	0	0	70998875|ref|XP_754159.1| details mito: 12, extr: 9, cyto: 5	mito
outer mitochondrial membrane protein porin	70994716	37	197.65	6.51545	0.241	10	0	0	0	0	0	0	0	0
peptidyl-prolyl cis-trans isomerase/cyclophilin	71000343	18	195.816	12.506	0.706	15	0	0	0	0	0	0	0	0
tropomyosin	70987216	18	192.883	28.5759	0.805	21	0	0	0	0	0	0	0	0	70987216|ref|XP_749087.1| details nucl: 21.5, cyto_nucl: 14.5, cyto: 4.5	nucl
ATP synthase delta chain, mitochondrial precursor	70990422	18	187.951	85.3432	0.485	5	0	0	0	0	0	0	0	0
plasma membrane H+-ATPase Pma1	71000305	109	180.637	10.586	0.323	32	0	0	0	0	0	0	0	0
RNP domain protein	70998400	37	177.784	27.1616	0.503	21	0	0	0	0	0	0	0	0
translation elongation factor eEF-1 subunit gamma	70984206	54	172.826	5.05778	0.535	30	0	0	0	0	0	0	0	0
conserved lysine-rich protein	70993478	57	171.934	5.49892	0.586	34	0	0	0	0	0	0	0	0
actin cytoskeleton protein (VIP1)	71001310	28	171.722	18.0904	0.611	20	0	0	0	0	0	0	0	0
Nascent polypeptide-associated complex subunit alpha NAC-alpha	74667491	22	164.218	24.2402	0.475	10	0	0	0	0	0	0	0	0
peptidyl-prolyl cis-trans isomerase	70989309	22	163.781	56.9975	0.415	10	0	0	0	0	0	0	0	0
NAD-dependent formate dehydrogenase AciA/Fdh	70984134	46	162.562	2.25335	0.574	29	0	0	0	0	0	0	0	0
glycine cleavage system H protein	70995640	19	150.412	4.73398	0.44	6	0	0	0	0	0	0	0	0
mitochondrial peroxiredoxin Prx1	70994244	23	149.273	11.4709	0.864	20	0	0	0	0	0	0	0	0
Ran-specific GTPase-activating protein 1	70997369	28	147.976	14.0871	0.692	13	0	0	0	0	0	0	0	0
carbonic anhydrase Nce103	70993714	31	147.936	4.59341	0.652	16	0	0	0	0	0	0	0	0
14-3-3 family protein ArtA	70989229	29	139.761	3.35977	0.805	26	0	0	0	0	0	0	0	0
telomere and ribosome associated protein Stm1	70999620	37	138.347	25.2567	0.565	25	0	0	0	0	0	0	0	0
hypothetical protein AFUA_2G13590	71002022	9	136.293	42.9479	0.58	6	0	0	0	0	0	0	0	0
triosephosphate isomerase	70997109	28	133.115	23.8358	0.352	10	0	0	0	0	0	0	0	0
40S ribosomal protein S3	70990926	29	130.703	4.68757	0.598	17	0	0	0	0	0	0	0	0
Nascent polypeptide-associated complex subunit beta NAC-beta	74667384	21	126.423	34.7224	0.554	13	0	0	0	0	0	0	0	0
mitochondrial ATPase subunit ATP4	70983638	30	122.918	57.4204	0.409	11	0	0	0	0	0	0	0	0
mitochondrial Hsp70 chaperone (Ssc70)	71001294	74	122.114	2.78165	0.54	48	0	0	0	0	0	0	0	0
malate dehydrogenase, NAD-dependent	70984070	35	115.679	19.0463	0.779	26	0	0	0	0	0	0	0	0
cytochrome c oxidase polypeptide vib	71001902	11	113.745	4.82881	0.714	11	0	0	0	0	0	0	0	0
dihydrolipoamide succinyltransferase	71000765	48	109.567	13.162	0.407	13	0	0	0	0	0	0	0	0
aspartate transaminase	71001234	51	108.968	3.57944	0.463	19	0	0	0	0	0	0	0	0
ATP synthase D chain, mitochondrial	70984364	29	104.129	10.8026	0.478	14	0	0	0	0	0	0	0	0
antigenic mitochondrial protein HSP60	71001164	62	101.758	3.78816	0.576	37	0	0	0	0	0	0	0	0
WW domain protein	146323605	29	101.151	14.145	0.58	9	0	0	0	0	0	0	0	0
Translationally-controlled tumor protein homolog TCTP	74672063	20	101.115	15.6356	0.855	15	0	0	0	0	0	0	0	0
ATP-dependent RNA helicase eIF4A	74674080	46	100.633	0.716565	0.441	16	0	0	0	0	0	0	0	0
fructose-bisphosphate aldolase, class II	70999466	40	99.3049	13.2518	0.589	23	0	0	0	0	0	0	0	0
PT repeat family protein	146323084	224	97.3076	14.1535	0.352	64	0	0	0	0	0	0	0	0
4-aminobutyrate transaminase GatA	70998486	55	95.8179	16.0753	0.745	28	0	0	0	0	0	0	0	0
Eukaryotic translation initiation factor eIF-5A	70990614	21	93.7193	23.5566	0.432	10	0	0	0	0	0	0	0	0
cytochrome c subunit Vb	146322777	22	91.2937	40.1822	0.461	8	0	0	0	0	0	0	0	0
mitochondrial processing peptidase beta subunit	70996070	53	90.5551	6.41481	0.353	21	0	0	0	0	0	0	0	0
Tripeptidyl-peptidase sed4	74671885	64	89.8837	6.68799	0.162	10	0	0	0	0	0	0	0	0	74671885|sp|Q4WQU0.1|SED4_ASPFU details extr: 27.0	extr	digestion/protease
50S ribosomal protein L12	70994008	20	87.1372	14.263	0.61	9	0	0	0	0	0	0	0	0
cobalamin-independent methionine synthase MetH/D	70994626	87	86.7998	5.72125	0.535	38	0	0	0	0	0	0	0	0
ATP citrate lyase subunit (Acl), putatibe	70992211	53	86.7792	4.08689	0.533	23	0	0	0	0	0	0	0	0
calmodulin	146323805	17	86.366	31.7032	0.886	14	0	0	0	0	0	0	0	0
40S ribosomal protein S17	71001364	24	86.1735	12.4844	0.278	7	0	0	0	0	0	0	0	0
inorganic diphosphatase	71000118	44	85.6439	1.02777	0.591	23	0	0	0	0	0	0	0	0
conserved hypothetical protein	70992169	27	84.9111	68.8261	0.504	10	0	0	0	0	0	0	0	0
aspartate aminotransferase	70993876	48	83.8623	7.1426	0.59	26	0	0	0	0	0	0	0	0
60S ribosomal protein L4	70985070	41	83.7416	1.2931	0.552	19	0	0	0	0	0	0	0	0
Hsp70 chaperone (HscA)	70983346	67	77.6598	6.17989	0.555	33	0	0	0	0	0	0	0	0
translation elongation factor EF-2 subunit	71002010	93	76.8336	10.8528	0.464	37	0	0	0	0	0	0	0	0
Polyadenylate-binding protein, cytoplasmic and nuclear PABP	74669855	81	76.7589	19.0934	0.527	38	0	0	0	0	0	0	0	0
ATP synthase oligomycin sensitivity conferral protein	71001782	24	76.7242	1.75108	0.489	14	0	0	0	0	0	0	0	0
profilin Pfy1	70981925	14	76.6287	14.7	0.574	8	0	0	0	0	0	0	0	0
Pyruvate decarboxylase	74674363	63	76.0849	9.61225	0.541	26	0	0	0	0	0	0	0	0
ssDNA binding protein	146324107	16	75.8947	7.34878	0.611	11	0	0	0	0	0	0	0	0
actin Act1	70984170	44	75.5978	3.09855	0.397	16	0	0	0	0	0	0	0	0
pyruvate dehydrogenase complex, dihydrolipoamide acetyltransferase component	70986903	52	74.1417	19.6179	0.532	23	0	0	0	0	0	0	0	0
S-adenosylmethionine synthetase	70995343	42	72.771	3.6176	0.646	21	0	0	0	0	0	0	0	0
ubiquinol-cytochrome C reductase complex core protein 2, putative	70984832	48	72.3624	7.36252	0.361	17	0	0	0	0	0	0	0	0
translation elongation factor EF-Tu	70995660	48	72.2784	8.21125	0.427	17	0	0	0	0	0	0	0	0
FK506-binding protein 1A FKBP	74670505	12	70.5462	37.7283	0.616	8	0	0	0	0	0	0	0	0
citrate synthase (Cit1)	70984828	52	70.1254	8.23778	0.435	20	0	0	0	0	0	0	0	0
fumarate hydratase	70984647	63	69.9712	2.41635	0.423	27	0	0	0	0	0	0	0	0
ATP citrate lyase, subunit 1	70992209	79	69.6135	1.47939	0.286	21	0	0	0	0	0	0	0	0
conserved hypothetical protein	70999806	45	69.6059	8.3972	0.661	14	0	0	0	0	0	0	0	0
60S ribosomal protein P0	70990816	33	69.1752	7.34311	0.367	9	0	0	0	0	0	0	0	0
alanine aminotransferase	70991639	55	68.3215	0.852911	0.473	22	0	0	0	0	0	0	0	0
glutamine synthetase	146323885	40	68.071	10.4242	0.57	21	0	0	0	0	0	0	0	0
60S ribosomal protein L13	146323659	26	66.8226	11.5602	0.562	17	0	0	0	0	0	0	0	0
Histone H2B	74673812	15	66.0523	4.39369	0.35	5	0	0	0	0	0	0	0	0
cytochrome c oxidase subunit V	70997703	22	64.5793	3.26437	0.423	10	0	0	0	0	0	0	0	0
14-3-3 family protein	70991439	30	63.8444	7.18244	0.742	23	0	0	0	0	0	0	0	0
RNAPII degradation factor Def1	70999456	94	62.7692	11.4618	0.32	16	0	0	0	0	0	0	0	0
glycerol dehydrogenase Gcy1	70995191	33	62.1106	1.69735	0.611	19	0	0	0	0	0	0	0	0
mitochondrial co-chaperone GrpE	71001910	28	62.0947	1.75746	0.576	17	0	0	0	0	0	0	0	0
coproporphyrinogen III oxidase	70991290	50	61.0176	9.81518	0.391	16	0	0	0	0	0	0	0	0
isochorismatase family hydrolase	70992505	21	58.6521	3.08343	0.531	6	0	0	0	0	0	0	0	0
regulatory protein SUAPRGA1	70999996	40	56.4256	3.78081	0.489	13	0	0	0	0	0	0	0	0
conserved hypothetical protein	70984575	14	56.3853	12.2033	0.677	6	0	0	0	0	0	0	0	0
conserved hypothetical protein	70986843	20	56.3808	11.5243	0.544	9	0	0	0	0	0	0	0	0
Non-histone chromosomal protein 6	74674416	12	55.8527	23.0522	0.423	7	0	0	0	0	0	0	0	0
transketolase TktA	70995930	75	55.8346	11.6426	0.393	28	0	0	0	0	0	0	0	0
UDP-glucose 4-epimerase	70997659	41	55.5048	3.694	0.561	21	0	0	0	0	0	0	0	0
Hsp90 binding co-chaperone (Sba1)	70997019	22	53.8731	15.2796	0.682	14	0	0	0	0	0	0	0	0
dihydrolipoamide dehydrogenase	70988990	55	53.7308	6.07432	0.45	26	0	0	0	0	0	0	0	0
Histone H2A	90101335	14	52.0785	12.7238	0.391	5	0	0	0	0	0	0	0	0
metallopeptidase MepB	70986860	82	51.7662	52.4318	0.169	11	0	0	0	0	0	0	0	0
acetyl-CoA acetyltransferase	70983360	41	51.4361	8.88816	0.563	16	0	0	0	0	0	0	0	0
AhpC/TSA family thioredoxin peroxidase	70983971	30	51.334	18.0452	0.494	12	0	0	0	0	0	0	0	0
NADH-ubiquinone oxidoreductase 19 kDa subunit	70995684	16	50.6912	17.7943	0.496	5	0	0	0	0	0	0	0	0
40S ribosomal protein S0	74674582	32	50.0778	4.3185	0.673	11	0	0	0	0	0	0	0	0
Ubiquitin	51703339	9	48.9707	84.8197	0.855	9	0	0	0	0	0	0	0	0
isocitrate dehydrogenase, NAD-dependent	70995790	42	48.3468	5.31482	0.348	17	0	0	0	0	0	0	0	0
M protein repeat protein	70991813	132	48.227	1.05355	0.483	60	0	0	0	0	0	0	0	0
conserved hypothetical protein	146323293	16	47.6986	4.92867	0.347	4	0	0	0	0	0	0	0	0
DUF636 domain protein	71002366	15	47.4996	1.42523	0.574	6	0	0	0	0	0	0	0	0
electron transfer flavoprotein alpha subunit	70986952	38	47.2592	1.43221	0.5	14	0	0	0	0	0	0	0	0
G2/M phase checkpoint control protein Sum2	70995706	62	46.9616	33.3343	0.313	13	0	0	0	0	0	0	0	0
Ketol-acid reductoisomerase	70998911	56	46.9055	4.13453	0.248	11	0	0	0	0	0	0	0	0
ATP synthase subunit E	70984723	26	46.8221	2.30776	0.44	10	0	0	0	0	0	0	0	0
60S ribosomal protein L12	146322400	18	46.6255	3.93367	0.412	7	0	0	0	0	0	0	0	0
cofactor for methionyl- and glutamyl-tRNA synthetases	71002496	48	46.4842	5.04546	0.427	15	0	0	0	0	0	0	0	0
glycine dehydrogenase	70982069	115	46.2789	15.3737	0.242	23	0	0	0	0	0	0	0	0
phosphatidyl synthase	70993622	67	45.8958	0.226965	0.339	19	0	0	0	0	0	0	0	0
60S ribosomal protein L5	70995808	35	45.7411	11.3527	0.49	14	0	0	0	0	0	0	0	0
GTP-binding nuclear protein Ran	70992715	24	45.7041	3.28806	0.595	12	0	0	0	0	0	0	0	0
tubulin-specific chaperone Rbl2	71000946	14	45.548	4.60745	0.658	12	0	0	0	0	0	0	0	0
heat shock protein (Sti1)	70982436	65	45.3305	9.48588	0.549	33	0	0	0	0	0	0	0	0
Mitochondrial ATP synthase epsilon chain domain-containing protein	71001168	8	45.3283	9.19463	0.592	5	0	0	0	0	0	0	0	0
conserved hypothetical protein	70995183	9	44.6841	39.8314	0.679	9	0	0	0	0	0	0	0	0
nuclear segregation protein (Bfr1)	70996054	57	44.0242	8.75219	0.518	32	0	0	0	0	0	0	0	0
Heat shock protein 90 Allergen Asp f 12	83303658	81	43.214	5.78632	0.402	30	0	0	0	0	0	0	0	0
Hsp70 chaperone Hsp88	70995752	80	42.865	7.00198	0.258	23	0	0	0	0	0	0	0	0
40S ribosomal protein S7e	70999658	23	42.2766	14.6291	0.607	9	0	0	0	0	0	0	0	0
alpha-ketoglutarate dehydrogenase complex subunit Kgd1, putative	70993636	119	41.9825	28.1003	0.307	36	0	0	0	0	0	0	0	0
isocitrate dehydrogenase Idp1	71000064	56	41.9265	38.0566	0.323	23	0	0	0	0	0	0	0	0
Hsc70 cochaperone (SGT)	70995171	36	41.0497	2.60759	0.47	13	0	0	0	0	0	0	0	0
60S ribosomal protein L23	70998694	16	40.3833	0.765668	0.438	8	0	0	0	0	0	0	0	0
60S ribosomal protein L22	70999344	13	39.5972	10.2574	0.487	5	0	0	0	0	0	0	0	0
pyruvate dehydrogenase E1 beta subunit PdbA	70986482	41	38.9282	5.16247	0.438	14	0	0	0	0	0	0	0	0
phosphotransmitter protein Ypd1	146323819	19	38.7615	19.2777	0.561	12	0	0	0	0	0	0	0	0
flavohemoprotein	70981999	46	38.1807	5.37424	0.337	14	0	0	0	0	0	0	0	0
40S ribosomal protein S1	74672873	29	37.4001	11.1416	0.531	15	0	0	0	0	0	0	0	0
Phosphoglucomutase PGM	74674436	61	37.3225	6.73502	0.528	33	0	0	0	0	0	0	0	0
Hsp70 chaperone (BiP)	70989035	62	37.3047	32.345	0.204	11	0	0	0	0	0	0	0	0
glucosamine-fructose-6-phosphate aminotransferase	70991353	77	36.0781	27.1017	0.195	12	0	0	0	0	0	0	0	0
nucleosome assembly protein Nap1	70998710	48	35.006	1.74928	0.369	16	0	0	0	0	0	0	0	0
serine hydroxymethyltransferase	70999940	52	34.8634	4.03497	0.488	25	0	0	0	0	0	0	0	0
AhpC/TSA family protein	70992559	24	34.6297	1.18498	0.545	11	0	0	0	0	0	0	0	0
6-phosphogluconate dehydrogenase Gnd1	70991695	56	34.3429	7.89717	0.392	20	0	0	0	0	0	0	0	0
NADH-cytochrome b5 reductase 2	74669820	36	34.2314	1.74426	0.359	10	0	0	0	0	0	0	0	0
ubiquitin-like modifier SUMO	70995386	10	33.5828	11.9451	0.806	6	0	0	0	0	0	0	0	0
ribosome associated DnaJ chaperone Zuotin	70982047	51	33.5696	2.20494	0.345	13	0	0	0	0	0	0	0	0
Peptidyl-prolyl cis-trans isomerase B PPIase B	74671259	23	33.322	6.15029	0.373	7	0	0	0	0	0	0	0	0
40S ribosomal protein S9	71000429	27	33.1626	3.94156	0.435	10	0	0	0	0	0	0	0	0
40S ribosomal protein S15	146322894	18	32.4167	7.4484	0.412	5	0	0	0	0	0	0	0	0
pyruvate kinase	70991575	58	32.3988	16.1713	0.34	15	0	0	0	0	0	0	0	0
NADH-ubiquinone oxidoreductase 299 kDa subunit	71001424	28	32.1429	10.0736	0.607	14	0	0	0	0	0	0	0	0
conserved hypothetical protein	146324598	12	31.8979	11.5427	0.467	6	0	0	0	0	0	0	0	0
60S ribosomal protein L17	74661742	22	31.8697	0.971327	0.448	11	0	0	0	0	0	0	0	0
guanylate kinase	70994950	26	31.8415	5.27963	0.465	12	0	0	0	0	0	0	0	0
cofilin	70997699	17	31.337	21.2477	0.481	9	0	0	0	0	0	0	0	0
Aha1 domain family	70993698	42	31.2259	8.9229	0.309	10	0	0	0	0	0	0	0	0
disulfide isomerase (TigA)	70997353	40	31.2243	3.11665	0.394	14	0	0	0	0	0	0	0	0
pyridoxine biosynthesis protein	70998202	33	31.2232	27.1337	0.308	9	0	0	0	0	0	0	0	0
cytoplasmic asparaginyl-tRNA synthetase	70989689	65	31.1559	1.67914	0.244	16	0	0	0	0	0	0	0	0
Peptidyl-prolyl cis-trans isomerase D PPIase D	74669308	42	31.0064	2.17633	0.353	12	0	0	0	0	0	0	0	0
BAR domain protein	146322926	34	30.7645	1.15386	0.816	20	0	0	0	0	0	0	0	0
Hsp70 chaperone BiP/Kar2	70989489	73	30.6748	16.1126	0.388	27	0	0	0	0	0	0	0	0
60S ribosomal protein L1	70995564	24	30.6318	6.24527	0.359	8	0	0	0	0	0	0	0	0
IMP dehydrogenase	70989289	58	30.4647	1.47314	0.291	14	0	0	0	0	0	0	0	0
NADH-ubiquinone oxidoreductase	70985256	24	29.972	0.18752	0.579	7	0	0	0	0	0	0	0	0
Mitochondrial intermembrane space import and assembly protein 40	74668671	32	29.8869	18.1375	0.219	6	0	0	0	0	0	0	0	0
Adenylate kinase 1 AK 1	74669525	29	29.7472	1.68926	0.455	18	0	0	0	0	0	0	0	0
phosphoribosylaminoimidazolecarboxamide formyltransferase/IMP cyclohydrolase	70994557	65	29.6842	1.42589	0.353	22	0	0	0	0	0	0	0	0
40S ribosomal protein S19	70990868	25	29.4372	14.2687	0.326	9	0	0	0	0	0	0	0	0
60S ribosomal protein L35	146322580	23	29.3588	3.30844	0.32	11	0	0	0	0	0	0	0	0
dienelactone hydrolase family protein	70984753	35	28.9182	6.21951	0.461	13	0	0	0	0	0	0	0	0
glycolipid transfer protein HET-C2	70999041	22	28.7808	0.818617	0.358	9	0	0	0	0	0	0	0	0
Kelch repeat protein	70997246	36	28.608	8.99458	0.545	15	0	0	0	0	0	0	0	0
ribosomal protein S5	70982516	28	28.5835	6.33698	0.328	8	0	0	0	0	0	0	0	0
E3 ubiquitin ligase complex SCF subunit sconC	74672932	18	28.4399	6.20642	0.513	9	0	0	0	0	0	0	0	0
hypothetical protein AFUA_8G05650	70983678	20	28.418	4.2904	0.508	7	0	0	0	0	0	0	0	0
mRNA binding post-transcriptional regulator (Csx1)	70982362	45	28.1077	3.02131	0.347	13	0	0	0	0	0	0	0	0
prohibitin complex subunit Phb1	70995924	31	28.0975	13.1382	0.246	8	0	0	0	0	0	0	0	0
UV excision repair protein (RadW)	70998612	40	28.0141	1.24908	0.285	10	0	0	0	0	0	0	0	0
translation initiation factor SUI1	71000597	13	27.7926	6.94396	0.465	6	0	0	0	0	0	0	0	0
60S ribosomal protein L3 Allergen Asp f 23	83305621	44	27.7304	3.04006	0.232	15	0	0	0	0	0	0	0	0
nuclear condensin complex subunit Smc2	71001526	133	27.4659	47.5724	0.117	10	0	0	0	0	0	0	0	0
40S ribosomal protein S5	70996232	26	27.4293	8.41351	0.273	6	0	0	0	0	0	0	0	0
NAD(+)-isocitrate dehydrogenase subunit I	70991361	50	27.2701	11.3996	0.286	11	0	0	0	0	0	0	0	0
actin-binding protein	71002158	67	27.065	7.57829	0.216	13	0	0	0	0	0	0	0	0
HAD superfamily hydrolase	70998160	27	26.8097	17.3414	0.258	6	0	0	0	0	0	0	0	0
60S ribosomal protein L9	70995022	22	26.7123	5.3877	0.536	11	0	0	0	0	0	0	0	0
cystathionine beta-synthase	71000832	58	26.496	2.18371	0.29	15	0	0	0	0	0	0	0	0
glutamate decarboxylase	70992753	59	26.4242	19.702	0.153	9	0	0	0	0	0	0	0	0
40S ribosomal protein S6	70993800	27	26.2998	0.266969	0.401	12	0	0	0	0	0	0	0	0
60S ribosomal protein L6	70995446	22	26.1674	6.11051	0.325	7	0	0	0	0	0	0	0	0
RNA-binding La domain protein	70995748	45	25.9379	5.98383	0.382	14	0	0	0	0	0	0	0	0
hypothetical protein AFUA_1G10090	70995223	22	25.5762	22.153	0.371	3	0	0	0	0	0	0	0	0
aldehyde reductase (AKR1)	70992133	37	25.4589	0.850562	0.473	12	0	0	0	0	0	0	0	0
actin binding protein	70982789	84	25.4303	2.33615	0.297	25	0	0	0	0	0	0	0	0
possible apospory-associated protein c	70994178	35	25.3314	1.17078	0.321	7	0	0	0	0	0	0	0	0
60S ribosomal protein L27a	71000719	17	25.1717	2.11757	0.289	4	0	0	0	0	0	0	0	0
acetyl-CoA-acetyltransferase	70992891	46	25.1572	2.99557	0.27	12	0	0	0	0	0	0	0	0
3-hydroxybutyryl-CoA dehydrogenase	70982195	36	25.0408	1.21574	0.281	8	0	0	0	0	0	0	0	0
translation initiation factor 4B	146323064	53	24.9386	2.76248	0.336	15	0	0	0	0	0	0	0	0
cell division control protein Cdc48	71002728	90	24.9076	0.875735	0.36	32	0	0	0	0	0	0	0	0
allergen	70985384	22	24.8366	2.30384	0.48	7	0	0	0	0	0	0	0	0
saccharopine dehydrogenase Lys1	70999462	41	24.5461	0.936284	0.356	11	0	0	0	0	0	0	0	0
conserved hypothetical protein	70994692	27	24.3866	10.7225	0.261	6	0	0	0	0	0	0	0	0
choline oxidase (CodA)	70983378	60	24.1903	10.7041	0.286	17	0	0	0	0	0	0	0	0
secretory pathway gdp dissociation inhibitor	71001534	52	23.7583	1.70624	0.378	16	0	0	0	0	0	0	0	0
ubiquitin ligase subunit CulD	70997268	104	23.6969	41.0443	0.132	10	0	0	0	0	0	0	0	0
stomatin family protein	70999113	37	23.5757	5.31481	0.349	9	0	0	0	0	0	0	0	0
UTP-glucose-1-phosphate uridylyltransferase Ugp1	70982442	57	23.0183	3.55966	0.405	23	0	0	0	0	0	0	0	0
SH3 domain protein	71001368	132	23.0056	4.52225	0.129	14	0	0	0	0	0	0	0	0
NADH-ubiquinone dehydrogenase 24 kDa subunit	71001132	30	22.9437	1.07345	0.239	7	0	0	0	0	0	0	0	0
conserved hypothetical protein	70993078	36	22.9003	39.6645	0.169	3	0	0	0	0	0	0	0	0
phosphoenolpyruvate carboxykinase AcuF	70991629	67	22.5794	1.75268	0.328	17	0	0	0	0	0	0	0	0
conserved hypothetical protein	70984689	29	22.5472	2.27399	0.313	11	0	0	0	0	0	0	0	0
cAMP-regulated phosphoprotein family protein Igo1	70994974	18	22.2461	7.56904	0.437	7	0	0	0	0	0	0	0	0
Eukaryotic translation initiation factor 3 subunit A eIF3a	238685472	120	22.1783	4.35771	0.196	27	0	0	0	0	0	0	0	0
tubulin-specific chaperone c	71000018	44	21.9294	4.0329	0.159	7	0	0	0	0	0	0	0	0
septin	70985058	44	21.9224	5.98046	0.188	7	0	0	0	0	0	0	0	0
Probable Xaa-Pro aminopeptidase pepP	74675843	52	21.6572	33.2882	0.246	9	0	0	0	0	0	0	0	0
arylsulfatase	70997211	73	21.614	37.4365	0.0775	3	0	0	0	0	0	0	0	0
40S ribosomal protein S22	70996368	15	21.449	9.59367	0.385	4	0	0	0	0	0	0	0	0
40S ribosomal protein S4	71000467	29	20.959	9.56206	0.49	14	0	0	0	0	0	0	0	0
EF hand domain protein	70990310	133	20.923	5.97754	0.241	30	0	0	0	0	0	0	0	0
5-oxo-L-prolinase	70992917	139	20.795	9.36702	0.152	23	0	0	0	0	0	0	0	0
Hsp90 co-chaperone Cdc37	70993956	55	20.7805	1.82198	0.312	17	0	0	0	0	0	0	0	0
Eukaryotic translation initiation factor 3 subunit J eIF3j	74671030	30	20.6511	19.9747	0.285	6	0	0	0	0	0	0	0	0
translation initiation factor 2 alpha subunit	70999105	35	20.3968	3.12349	0.332	11	0	0	0	0	0	0	0	0
small nucleolar ribonucleoprotein complex subunit	70994588	105	20.2559	18.5889	0.11	10	0	0	0	0	0	0	0	0
aldo-keto reductase	70998156	31	20.1536	1.41006	0.343	11	0	0	0	0	0	0	0	0
60S ribosomal protein L7	70982093	34	20.0092	9.57084	0.421	13	0	0	0	0	0	0	0	0
methylmalonate-semialdehyde dehydrogenase	70993396	64	19.9516	2.51327	0.229	14	0	0	0	0	0	0	0	0
G-protein complex beta subunit CpcB	70993334	35	19.8279	2.64388	0.294	8	0	0	0	0	0	0	0	0
40S ribosomal protein S11	71001392	16	19.7592	4.88467	0.627	9	0	0	0	0	0	0	0	0
ATP synthase gamma chain, mitochondrial precursor	146322408	32	19.6354	17.0215	0.364	9	0	0	0	0	0	0	0	0
RNA binding effector protein Scp160	70989505	142	19.439	6.52031	0.142	22	0	0	0	0	0	0	0	0
farnesyl-pyrophosphate synthetase	70985182	40	19.2511	5.48922	0.21	7	0	0	0	0	0	0	0	0
GTP-binding protein YchF	70995164	43	19.0385	4.80655	0.381	18	0	0	0	0	0	0	0	0
uridylate kinase Ura6	70987262	26	18.8746	3.21955	0.519	11	0	0	0	0	0	0	0	0
succinate dehydrogenase subunit Sdh1	71000275	71	18.6444	3.83301	0.355	22	0	0	0	0	0	0	0	0
conserved hypothetical protein	71000106	15	18.5975	3.07276	0.547	5	0	0	0	0	0	0	0	0
seryl-tRNA synthetase	70998718	54	18.465	5.25025	0.251	10	0	0	0	0	0	0	0	0
40S ribosomal protein S27	71000517	9	18.2705	1.37419	0.378	4	0	0	0	0	0	0	0	0
phytanoyl-CoA dioxygenase family protein	71002478	35	18.2256	3.01556	0.382	7	0	0	0	0	0	0	0	0
argininosuccinate synthase	146322787	46	18.1456	0.735887	0.197	9	0	0	0	0	0	0	0	0
conserved hypothetical protein	71001674	19	18.1267	0.778682	0.594	7	0	0	0	0	0	0	0	0
KH domain RNA-binding protein	70989127	38	18.0267	1.53561	0.363	9	0	0	0	0	0	0	0	0
6-phosphogluconolactonase	146322386	29	17.8587	1.91892	0.479	10	0	0	0	0	0	0	0	0
ubiquitin-like protein DskB	70992739	49	17.7169	4.94944	0.193	7	0	0	0	0	0	0	0	0
cAMP-dependent protein kinase regulatory subunit	54036153	45	17.6458	5.58125	0.329	11	0	0	0	0	0	0	0	0
NRPS-like enzyme	70993082	65	17.6421	30.557	0.0906	4	0	0	0	0	0	0	0	0
oxidoreductase, short chain dehydrogenase/reductase family	70997563	30	17.4016	1.41388	0.322	9	0	0	0	0	0	0	0	0
eukaryotic translation initiation factor subunit eIF-4F, putative	71001204	164	17.3561	2.45432	0.142	28	0	0	0	0	0	0	0	0
26S proteasome regulatory subunit S5A	71002318	30	17.1468	29.6991	0.214	4	0	0	0	0	0	0	0	0
poly(A)+ RNA transport protein (UbaA)	71002460	115	16.8685	1.26862	0.217	20	0	0	0	0	0	0	0	0
alcohol dehydrogenase	70998574	37	16.6223	2.55119	0.32	9	0	0	0	0	0	0	0	0
carbamoyl-phosphate synthase, large subunit	71001318	129	16.4402	5.64439	0.245	28	0	0	0	0	0	0	0	0
phenylalanyl-tRNA synthetase beta chain cytoplasmic	70989283	59	16.4075	5.58897	0.234	14	0	0	0	0	0	0	0	0
glucose repressible protein Grg1	70996963	7	16.1594	15.321	0.638	5	0	0	0	0	0	0	0	0
pyruvate dehydrogenase complex component Pdx1	71000140	35	16.124	4.52279	0.266	5	0	0	0	0	0	0	0	0
dsDNA-binding protein PDCD5	146323289	17	16.0614	19.0929	0.225	4	0	0	0	0	0	0	0	0
NTF2 and RRM domain protein	70984842	57	15.9761	5.54493	0.14	8	0	0	0	0	0	0	0	0
ATP-dependent RNA helicase sub2	74667372	50	15.971	2.10352	0.221	8	0	0	0	0	0	0	0	0
60S ribosomal protein L10	71001148	26	15.9244	3.27833	0.327	9	0	0	0	0	0	0	0	0
NADH-ubiquinone oxidoreductase 304 kDa subunit precursor	70991843	38	15.9173	1.09867	0.278	7	0	0	0	0	0	0	0	0
aspartyl-tRNA synthetase Dps1	70989089	62	15.8385	2.46231	0.193	12	0	0	0	0	0	0	0	0
ribosomal protein S13p/S18e	70992765	15	15.7312	6.98086	0.402	5	0	0	0	0	0	0	0	0
transformer-SR ribonucleoprotein	70986996	34	15.6698	4.29351	0.247	6	0	0	0	0	0	0	0	0
adenine phosphoribosyltransferase 1	70982346	24	15.4487	4.93035	0.359	6	0	0	0	0	0	0	0	0
ribosomal protein L34 protein	70989179	21	15.4049	13.4601	0.177	4	0	0	0	0	0	0	0	0
glycyl-tRNA synthetase	70998636	79	15.1629	5.95912	0.216	21	0	0	0	0	0	0	0	0
mitochondrial hypoxia responsive domain protein	70995676	30	14.8902	1.66994	0.257	5	0	0	0	0	0	0	0	0
tyrosine decarboxylase	70989559	55	14.779	16.9332	0.162	8	0	0	0	0	0	0	0	0
succinyl-CoA synthetase beta subunit	70982219	48	14.6755	6.2584	0.313	14	0	0	0	0	0	0	0	0
40S ribosomal protein S10b	70992591	18	14.653	12.7721	0.232	3	0	0	0	0	0	0	0	0
DNA mismatch repair protein	70983714	96	14.419	24.9744	0.0998	5	0	0	0	0	0	0	0	0
fumarylacetoacetate hydrolase FahA	70989411	47	14.389	1.9703	0.253	11	0	0	0	0	0	0	0	0
HMG box protein	70995213	45	14.3496	3.84547	0.19	7	0	0	0	0	0	0	0	0
40S ribosomal protein S11	70989391	20	14.2504	4.23275	0.324	7	0	0	0	0	0	0	0	0
40S ribosomal protein S8e	70990662	23	14.072	2.46857	0.353	8	0	0	0	0	0	0	0	0
argininosuccinate lyase	71000279	49	14.0413	4.37353	0.27	12	0	0	0	0	0	0	0	0
carbonyl reductase	70997934	31	13.7394	1.27015	0.238	5	0	0	0	0	0	0	0	0
NADH-ubiquinone oxidoreductase B18 subunit	70999023	11	13.6943	23.7192	0.43	4	0	0	0	0	0	0	0	0
ribosomal protein L14	70984360	16	13.6376	12.873	0.206	2	0	0	0	0	0	0	0	0
NADH-ubiquinone oxidoreductase, subunit G	70984800	73	13.2585	11.5118	0.221	11	0	0	0	0	0	0	0	0
BAP31 domain protein	70996184	24	13.236	22.9255	0.25	4	0	0	0	0	0	0	0	0
conserved hypothetical protein	70999682	102	13.2301	0.983078	0.241	21	0	0	0	0	0	0	0	0
Formation of crista junctions protein 1	74671296	70	13.1714	5.60786	0.285	17	0	0	0	0	0	0	0	0
GPI anchored protein	70983434	22	13.0954	1.4512	0.253	2	0	0	0	0	0	0	0	0	70983434|ref|XP_747244.1| details extr: 21, mito: 3, E.R.: 2	extr
septin AspA	70998104	40	12.9057	7.54275	0.218	9	0	0	0	0	0	0	0	0
phenol 2-monooxygenase	70992365	59	12.8917	22.3291	0.173	5	0	0	0	0	0	0	0	0
isoleucyl-tRNA synthetase ,cytoplasmic	70995972	122	12.7729	11.6359	0.136	13	0	0	0	0	0	0	0	0
NifU-related protein	70990736	36	12.7489	11.0673	0.239	5	0	0	0	0	0	0	0	0
glycine-rich RNA-binding protein	71000080	13	12.628	21.8724	0.271	2	0	0	0	0	0	0	0	0
glutamate carboxypeptidase	71000749	53	12.6223	1.74683	0.381	18	0	0	0	0	0	0	0	0
riboflavin synthase, alpha subunit	70991048	25	12.5167	10.8411	0.283	5	0	0	0	0	0	0	0	0
electron transfer flavoprotein, beta subunit	70998364	28	12.448	1.39859	0.435	12	0	0	0	0	0	0	0	0
Mitochondrial import inner membrane translocase subunit tim13	74675380	12	12.3317	10.7311	0.416	5	0	0	0	0	0	0	0	0
dynein light chain (Tctex1)	70995112	15	12.2386	10.5995	0.483	5	0	0	0	0	0	0	0	0
60S ribosomal protein L31e	70992705	14	12.1687	12.3309	0.22	3	0	0	0	0	0	0	0	0
1,2-dihydroxy-3-keto-5-methylthiopentene dioxygenase ARD	363805490	21	11.8068	4.69872	0.364	10	0	0	0	0	0	0	0	0
tubulin alpha-1 subunit	70990312	50	11.7764	10.4036	0.194	8	0	0	0	0	0	0	0	0
3-hydroxyanthranilate 3,4-dioxygenase 1 3-HAO-1	74667211	22	11.698	10.3058	0.328	4	0	0	0	0	0	0	0	0
NADH-ubiquinone oxidoreductase 21 kDa subunit	146323681	20	11.6565	2.4336	0.346	7	0	0	0	0	0	0	0	0
phospholipase D (PLD)	146323070	123	11.6472	2.00444	0.114	12	0	0	0	0	0	0	0	0
ankyrin repeat protein	70991074	19	11.6423	1.66567	0.275	5	0	0	0	0	0	0	0	0
threonine synthase Thr4	71000002	56	11.479	2.39144	0.233	13	0	0	0	0	0	0	0	0
MFS phosphate transporter	71001442	75	11.4551	0.37634	0.138	7	0	0	0	0	0	0	0	0
ran GTPase activating protein 1 (RNA1 protein)	71000297	46	11.4545	6.02287	0.199	8	0	0	0	0	0	0	0	0
curved DNA-binding protein (42 kDa protein)	71002676	47	11.3965	10.1709	0.326	17	0	0	0	0	0	0	0	0
adenylylsulfate kinase	70995380	24	11.3138	0.747417	0.322	7	0	0	0	0	0	0	0	0
ubiquinol-cytochrome c reductase complex 14 kDa protein	146323719	11	11.3005	9.78798	0.28	2	0	0	0	0	0	0	0	0
homogentisate 1,2-dioxygenase (HmgA)	70989409	50	11.2502	9.77357	0.174	5	0	0	0	0	0	0	0	0
succinyl-CoA synthetase alpha subunit	70998594	35	11.0815	19.1937	0.245	8	0	0	0	0	0	0	0	0
conserved hypothetical protein	146324006	36	10.8974	2.98187	0.272	8	0	0	0	0	0	0	0	0
37S ribosomal protein S24	146324608	15	10.7964	4.00821	0.323	5	0	0	0	0	0	0	0	0
conserved hypothetical protein	70992789	30	10.7554	0.956625	0.163	6	0	0	0	0	0	0	0	0
homocysteine synthase CysD	70984824	47	10.7332	10.1969	0.247	9	0	0	0	0	0	0	0	0
threonyl-tRNA synthetase	70993228	84	10.7171	3.203	0.119	9	0	0	0	0	0	0	0	0
aminotransferase family protein (LolT)	146322966	50	10.6857	1.70237	0.241	8	0	0	0	0	0	0	0	0
60S ribosomal protein L19	71000904	25	10.6052	10.0126	0.265	7	0	0	0	0	0	0	0	0
tubulin beta	70995400	52	10.5993	9.38737	0.24	5	0	0	0	0	0	0	0	0
EH domain binding protein epsin 2	70992573	63	10.4461	9.12807	0.144	5	0	0	0	0	0	0	0	0
UDP-N-acetylglucosamine pyrophosphorylase	70982372	57	10.3334	9.09051	0.185	11	0	0	0	0	0	0	0	0
glycine cleavage system T protein	70995372	52	10.2268	9.06553	0.392	11	0	0	0	0	0	0	0	0
vesicle-mediated transport protein (Imh1)	70981913	114	10.2035	17.6729	0.138	11	0	0	0	0	0	0	0	0
60S ribosomal protein L32	71002584	15	10.1528	8.94056	0.374	8	0	0	0	0	0	0	0	0
SH3 domain protein	71000072	26	10.0923	3.57862	0.496	7	0	0	0	0	0	0	0	0
Calnexin homolog	83287963	62	9.99988	8.97514	0.162	8	0	0	0	0	0	0	0	0
ribosomal protein L16a	146322483	23	9.90772	9.24041	0.262	8	0	0	0	0	0	0	0	0
40S ribosomal protein S13	70986989	17	9.84419	8.78046	0.405	7	0	0	0	0	0	0	0	0
glutathione peroxidase Hyr1	70999350	26	9.80269	8.48957	0.26	6	0	0	0	0	0	0	0	0
Eukaryotic translation initiation factor 3 subunit M eIF3m	74668528	51	9.79711	5.24245	0.209	9	0	0	0	0	0	0	0	0
Mitochondrial import inner membrane translocase subunit tim10	74669827	10	9.79656	9.15287	0.409	3	0	0	0	0	0	0	0	0
adenylosuccinate lyase Ade13	146322934	55	9.78605	9.13233	0.257	13	0	0	0	0	0	0	0	0
cystathionine beta-synthase (beta-thionase)	71000110	20	9.52578	8.65622	0.573	8	0	0	0	0	0	0	0	0
conserved hypothetical protein	70993656	34	9.5206	8.24674	0.0705	3	0	0	0	0	0	0	0	0
conserved hypothetical protein	70994204	18	9.41717	0.260266	0.305	3	0	0	0	0	0	0	0	0
60S ribosomal protein L18	71000786	21	9.39553	9.00147	0.288	5	0	0	0	0	0	0	0	0
Ribosomal L18ae protein family	70990704	17	9.38724	8.25376	0.209	4	0	0	0	0	0	0	0	0
oxidoreductase, 2-nitropropane dioxygenase family	71001274	38	9.27684	1.84106	0.256	8	0	0	0	0	0	0	0	0
60S ribosomal protein L30	71001146	11	9.25941	8.09936	0.358	3	0	0	0	0	0	0	0	0
acetyl-coA hydrolase Ach1	70983664	58	9.12728	9.65374	0.194	5	0	0	0	0	0	0	0	0
DUF967 domain protein	70989487	20	9.09735	15.7571	0.154	2	0	0	0	0	0	0	0	0
HMG box protein	70990708	34	8.92999	2.68557	0.223	6	0	0	0	0	0	0	0	0
NAD+ dependent glutamate dehydrogenase	70989759	123	8.91587	15.4427	0.133	11	0	0	0	0	0	0	0	0
arginase	70999514	35	8.73303	7.56589	0.139	5	0	0	0	0	0	0	0	0
NACHT and TPR domain protein	70986709	157	8.68493	15.0427	0.0916	10	0	0	0	0	0	0	0	0
ubiquinol-cytochrome c reductase complex 17 kd protein	70993686	18	8.64037	14.9656	0.285	3	0	0	0	0	0	0	0	0
HIT domain protein	70992595	14	8.59622	14.8891	0.185	3	0	0	0	0	0	0	0	0
mitochondrial chaperone Frataxin	146323823	24	8.56231	7.4716	0.235	4	0	0	0	0	0	0	0	0
conserved hypothetical protein	70991457	13	8.39104	7.27059	0.558	7	0	0	0	0	0	0	0	0
BolA domain protein	70982504	15	8.31852	7.20792	0.289	3	0	0	0	0	0	0	0	0
Arp2/3 complex subunit Arc16	70999664	21	8.23583	2.7897	0.497	6	0	0	0	0	0	0	0	0
PH domain protein	70991667	58	8.23367	5.23772	0.214	12	0	0	0	0	0	0	0	0
cytosolic large ribosomal subunit protein L7A	70992657	29	8.21686	9.02183	0.224	7	0	0	0	0	0	0	0	0
MFS multidrug transporter	70985132	60	8.20523	7.1118	0.0911	2	0	0	0	0	0	0	0	0
Woronin body protein HexA	146324125	61	7.90329	6.8779	0.147	9	0	0	0	0	0	0	0	0
fatty acid synthase alpha subunit FasA	70986490	205	7.61208	6.76483	0.139	22	0	0	0	0	0	0	0	0
Eukaryotic translation initiation factor 3 subunit F eIF3f	74672814	37	7.59084	6.80523	0.22	7	0	0	0	0	0	0	0	0
NADH-ubiquinone oxidoreductase 178 kDa subunit	70983424	23	7.56882	7.04913	0.353	5	0	0	0	0	0	0	0	0
Cdc48-dependent protein degradation adaptor protein (Shp1), putative	70984954	42	7.5238	2.01014	0.213	10	0	0	0	0	0	0	0	0
protein kinase	146324309	142	7.35004	12.7307	0.137	8	0	0	0	0	0	0	0	0
thioredoxin reductase Trr1/Trr2	70993370	42	7.27884	6.627	0.168	6	0	0	0	0	0	0	0	0
PWWP domain protein	70983474	67	7.25927	6.30586	0.201	14	0	0	0	0	0	0	0	0
3,4-dihydroxy-2-butanone 4-phosphate synthase	70992685	25	7.24244	6.59874	0.323	5	0	0	0	0	0	0	0	0
alanyl-tRNA synthetase	70983336	114	7.24167	7.04626	0.134	13	0	0	0	0	0	0	0	0
conserved hypothetical protein	70995578	43	7.2275	7.1059	0.16	7	0	0	0	0	0	0	0	0
Histone H4	74662392	11	7.20153	12.4734	0.214	2	0	0	0	0	0	0	0	0
valyl-tRNA synthetase	70983518	120	7.08464	6.18849	0.15	17	0	0	0	0	0	0	0	0
polyketide synthase	70981812	194	7.05498	12.2196	0.0918	8	0	0	0	0	0	0	0	0
60S ribosomal protein L21	71000431	18	7.03231	6.43271	0.19	3	0	0	0	0	0	0	0	0
copper resistance protein Crd2	146323651	11	6.99582	6.21439	0.45	4	0	0	0	0	0	0	0	0
proteasome component Pup2	71001590	27	6.90238	6.01815	0.296	5	0	0	0	0	0	0	0	0
progesterone binding protein	70994846	14	6.78086	11.7448	0.449	3	0	0	0	0	0	0	0	0
cytoskeleton assembly control protein Sla2	71000619	118	6.72982	5.9437	0.137	13	0	0	0	0	0	0	0	0
DnaJ domain protein	70996318	98	6.72332	11.6451	0.0972	4	0	0	0	0	0	0	0	0
40S ribosomal protein S25	146322664	10	6.52413	11.3001	0.269	3	0	0	0	0	0	0	0	0
prolyl-tRNA synthetase	71002510	71	6.51631	5.74436	0.177	10	0	0	0	0	0	0	0	0
conserved hypothetical protein	70991254	47	6.4792	11.2223	0.152	5	0	0	0	0	0	0	0	0
60S ribosomal protein L8	70998550	27	6.43294	5.62157	0.157	4	0	0	0	0	0	0	0	0
xanthine-guanine phosphoribosyl transferase Xpt1	70982225	20	6.14466	5.33352	0.324	7	0	0	0	0	0	0	0	0
TFIIH and nucleotide excision repair factor 3 complexes subunit (Tfb2)	70982185	53	6.113	10.588	0.148	6	0	0	0	0	0	0	0	0
THO complex subunit Tho1	146323653	76	6.09965	10.5649	0.0579	4	0	0	0	0	0	0	0	0
NADH-ubiquinone oxidoreductase 49 kDa subunit	146322982	53	5.89023	10.2022	0.162	6	0	0	0	0	0	0	0	0
conserved hypothetical protein	70992755	53	5.85957	10.1491	0.163	5	0	0	0	0	0	0	0	0
SAP domain protein	71002068	32	5.81123	6.277	0.288	8	0	0	0	0	0	0	0	0
cytosolic hydroxymethyltransferase	71000870	59	5.68351	6.09965	0.182	8	0	0	0	0	0	0	0	0
orotate phosphoribosyltransferase	71001562	26	5.60655	9.71082	0.394	6	0	0	0	0	0	0	0	0
RNP domain protein	70992519	52	5.54993	4.90868	0.221	9	0	0	0	0	0	0	0	0
phosphoribosyl-AMP cyclohydrolase	70996142	93	5.52173	4.96541	0.189	10	0	0	0	0	0	0	0	0
conserved hypothetical protein	71001794	17	5.45945	9.45604	0.487	6	0	0	0	0	0	0	0	0
translation release factor eRF3	146322803	77	5.31704	4.75794	0.126	9	0	0	0	0	0	0	0	0
flavin-containing monooxygenase	70986284	73	5.31044	9.19795	0.0881	3	0	0	0	0	0	0	0	0
conserved hypothetical protein	71001264	88	5.29391	9.16933	0.17	7	0	0	0	0	0	0	0	0
diphosphomevalonate decarboxylase	70994672	43	5.19914	6.72778	0.322	8	0	0	0	0	0	0	0	0
conserved hypothetical protein	70991565	66	5.16372	4.47753	0.0806	6	0	0	0	0	0	0	0	0
carbon catabolite derepressing protein kinase Snf1	70988907	89	5.08047	8.79964	0.127	6	0	0	0	0	0	0	0	0
proteasome component Pre6	70985242	27	5.02325	8.70052	0.135	2	0	0	0	0	0	0	0	0
conserved hypothetical protein	70992065	65	4.99851	4.58832	0.0746	5	0	0	0	0	0	0	0	0
30S ribosomal protein S7	146322436	39	4.93983	8.55604	0.133	4	0	0	0	0	0	0	0	0
homoserine dehydrogenase	70999472	39	4.93086	4.27055	0.361	8	0	0	0	0	0	0	0	0
ARP2/3 complex subunit Arc18	70985300	21	4.9253	4.27617	0.128	2	0	0	0	0	0	0	0	0
conserved hypothetical protein	70993450	102	4.91347	8.51038	0.192	10	0	0	0	0	0	0	0	0
proteasome component Prs2	70999540	28	4.89009	4.56226	0.302	10	0	0	0	0	0	0	0	0
conserved hypothetical protein	146322552	32	4.82603	4.17947	0.268	5	0	0	0	0	0	0	0	0
poly(A) polymerase Pap	70996294	65	4.73287	8.19757	0.164	5	0	0	0	0	0	0	0	0
26S proteasome regulatory particle subunit Rpn8	70991302	39	4.71519	8.16694	0.169	4	0	0	0	0	0	0	0	0
NAD binding Rossmann fold oxidoreductase	70998424	40	4.67703	8.10085	0.0778	2	0	0	0	0	0	0	0	0
conserved hypothetical protein	70999266	60	4.65741	8.06687	0.134	6	0	0	0	0	0	0	0	0
Vacuolar protease A	74675969	43	4.65064	8.05514	0.304	6	0	0	0	0	0	0	0	0
La domain family	70995158	84	4.62593	8.01235	0.202	8	0	0	0	0	0	0	0	0
SNARE domain protein	70982506	31	4.59138	4.21497	0.237	5	0	0	0	0	0	0	0	0
pyruvate dehydrogenase E1 component alpha subunit	70991192	41	4.36356	7.55791	0.159	4	0	0	0	0	0	0	0	0
Mitochondrial zinc maintenance protein 1, mitochondrial	325530207	13	4.34348	7.52313	0.139	2	0	0	0	0	0	0	0	0
FK506-binding protein 2 PPIase	74669129	15	4.2818	7.4163	0.254	4	0	0	0	0	0	0	0	0
26S proteasome regulatory subunit Mts4	70997461	101	4.27015	7.39611	0.175	9	0	0	0	0	0	0	0	0
aspartyl aminopeptidase	71000136	55	4.26091	7.38011	0.135	4	0	0	0	0	0	0	0	0
homocitrate synthase	70993866	51	4.25682	7.37303	0.102	4	0	0	0	0	0	0	0	0
ubiquinol-cytochrome c reductase iron-sulfur subunit precursor	70997691	33	4.23025	7.32701	0.295	6	0	0	0	0	0	0	0	0
40S ribosomal protein S10a	70989001	13	4.17097	7.22433	0.233	3	0	0	0	0	0	0	0	0
aryl-alcohol dehydrogenase	70981732	65	4.16833	7.21975	0.0915	4	0	0	0	0	0	0	0	0
nucleoporin (Nup184)	70995850	202	4.1611	4.86881	0.115	17	0	0	0	0	0	0	0	0
5'-methylthioadenosine phosphorylase (Meu1)	70991825	38	4.10398	3.59174	0.161	6	0	0	0	0	0	0	0	0
spindle pole body component (Alp4)	71001588	101	4.04745	7.01038	0.0954	6	0	0	0	0	0	0	0	0
MFS toxin transporter	70992979	64	4.0083	6.94258	0.133	3	0	0	0	0	0	0	0	0
actin monomer binding protein	71002696	34	3.9825	6.8979	0.135	3	0	0	0	0	0	0	0	0
DNA-directed RNA polymerase II subunit RPB11a	146324809	19	3.96418	6.86615	0.132	2	0	0	0	0	0	0	0	0
conserved hypothetical protein	70990782	70	3.94974	6.84115	0.0874	3	0	0	0	0	0	0	0	0
isocitrate dehydrogenase LysB	70991567	39	3.9284	6.80418	0.228	6	0	0	0	0	0	0	0	0
2-methylcitrate dehydratase	70984382	62	3.80348	6.58782	0.124	6	0	0	0	0	0	0	0	0
spindle-pole body protein (Pcp1)	70999930	147	3.78805	6.5611	0.172	17	0	0	0	0	0	0	0	0
phosphoserine aminotransferase	70984124	47	3.78425	6.55451	0.129	3	0	0	0	0	0	0	0	0
SNF7 family protein	70991084	27	3.73774	6.47395	0.162	4	0	0	0	0	0	0	0	0
40S ribosomal protein S21	74669156	10	3.61695	6.26475	0.295	2	0	0	0	0	0	0	0	0
Chitin synthase G	6166003	102	3.49508	6.05366	0.112	6	0	0	0	0	0	0	0	0
telomere-associated RecQ helicase	70992991	164	3.4819	6.03083	0.116	10	0	0	0	0	0	0	0	0
phenylalanyl-tRNA synthetase alpha subunit (PodG)	71001908	59	3.4541	5.98268	0.1	4	0	0	0	0	0	0	0	0
histidyl-tRNA synthetase, mitochondrial precursor	70993384	67	3.45271	5.98027	0.161	6	0	0	0	0	0	0	0	0
40S ribosomal protein Rps16	71001404	16	3.41348	5.91232	0.427	5	0	0	0	0	0	0	0	0
branched-chain amino acid aminotransferase, cytosolic	70994862	46	3.41133	5.9086	0.187	7	0	0	0	0	0	0	0	0
GMP synthase [glutamine-hydrolyzing]	74668392	61	3.41106	5.90813	0.0664	4	0	0	0	0	0	0	0	0
Actin cytoskeleton-regulatory complex protein end3	74672443	46	3.37611	5.84759	0.141	5	0	0	0	0	0	0	0	0
stomatin family protein	70995160	47	3.37509	5.84582	0.18	5	0	0	0	0	0	0	0	0
autophagy ubiquitin-activating enzyme ApgG	70989809	80	3.35833	5.8168	0.0941	4	0	0	0	0	0	0	0	0
COMPASS complex subunit Sdc1	70986994	9	3.35815	5.81649	0.303	2	0	0	0	0	0	0	0	0
conserved hypothetical protein	70991022	46	3.34607	5.79556	0.131	3	0	0	0	0	0	0	0	0
methylenetetrahydrofolate reductase	70984980	77	3.33585	5.77786	0.0726	4	0	0	0	0	0	0	0	0
cytochrome b5	71000852	9	3.30805	5.72971	0.321	2	0	0	0	0	0	0	0	0
stress responsive A/B barrel domain protein	70993836	12	3.29701	5.7106	0.337	3	0	0	0	0	0	0	0	0
cleavage and polyadenylation specific factor 5	70985266	38	3.2407	2.80657	0.123	3	0	0	0	0	0	0	0	0
fatty acid activator Faa4	71001286	77	3.23798	5.60834	0.0861	5	0	0	0	0	0	0	0	0
cyclin	70998186	33	3.23546	5.60397	0.207	4	0	0	0	0	0	0	0	0
nuclear and cytoplasmic polyadenylated RNA-binding protein pub1	70995622	54	3.22767	5.5905	0.09	3	0	0	0	0	0	0	0	0
6-phosphofructokinase 6PF-1-K	74666130	89	3.22637	5.58824	0.0755	5	0	0	0	0	0	0	0	0
cell polarity protein (Tea1)	70989075	164	3.2245	5.585	0.0909	9	0	0	0	0	0	0	0	0
proteasome component Prs3	70991375	29	3.21743	5.57275	0.138	2	0	0	0	0	0	0	0	0
ADP-ribosylation factor	70995568	21	3.21369	5.56627	0.262	3	0	0	0	0	0	0	0	0
plasma membrane H(+)ATPase	70984966	113	3.20552	5.55213	0.156	13	0	0	0	0	0	0	0	0
NAD binding Rossmann fold oxidoreductase	70983532	45	3.20427	5.54995	0.218	5	0	0	0	0	0	0	0	0
septin AspB	70986973	59	3.18194	5.51128	0.302	10	0	0	0	0	0	0	0	0
transcription factor TFIIIC complex subunit Tfc6	70999728	82	3.17562	5.50033	0.107	5	0	0	0	0	0	0	0	0
conserved hypothetical protein	70985196	52	3.14651	5.44991	0.191	5	0	0	0	0	0	0	0	0
glycerol dehydrogenase	71001348	35	3.14553	5.44821	0.256	4	0	0	0	0	0	0	0	0
conserved hypothetical protein	70984972	36	3.1241	5.4111	0.176	4	0	0	0	0	0	0	0	0
ATP dependent DNA ligase domain protein	70985186	102	3.11434	5.3942	0.091	4	0	0	0	0	0	0	0	0
SNF2 family helicase/ATPase	70993276	127	3.05287	5.28773	0.107	10	0	0	0	0	0	0	0	0
conserved hypothetical protein	70995028	77	3.03202	5.25161	0.111	5	0	0	0	0	0	0	0	0
pyridoxamine phosphate oxidase	70997683	46	3.02503	5.2395	0.388	10	0	0	0	0	0	0	0	0
vesicular-fusion protein sec17	71001874	33	3.02245	5.23504	0.36	8	0	0	0	0	0	0	0	0
60S ribosomal protein L24a	70984653	18	2.99355	5.18498	0.162	3	0	0	0	0	0	0	0	0
cation transporting ATPase	70999047	146	2.93641	5.08601	0.0576	6	0	0	0	0	0	0	0	0
40S ribosomal protein S12	70990900	16	2.77724	4.81031	0.514	6	0	0	0	0	0	0	0	0
leucyl-tRNA synthetase	70992585	127	2.76184	4.78364	0.101	7	0	0	0	0	0	0	0	0
V-type ATPase, B subunit	71001950	56	2.7185	4.70858	0.267	8	0	0	0	0	0	0	0	0
cytochrome c oxidase assembly protein Cox19	146322548	11	2.71502	4.70256	0.296	3	0	0	0	0	0	0	0	0
SUN domain protein (Uth1)	70986957	44	2.70227	4.68047	0.111	3	0	0	0	0	0	0	0	0
translation elongation factor eEF-1B gamma subunit	70996650	24	2.67872	4.63969	0.218	3	0	0	0	0	0	0	0	0
ATP dependent RNA helicase	71000898	164	2.56109	4.43594	0.0873	9	0	0	0	0	0	0	0	0
ubiquitin conjugating enzyme (MmsB)	70993552	16	2.55893	4.43219	0.273	4	0	0	0	0	0	0	0	0
topisomerase II associated protein (Pat1)	70997661	92	2.55816	4.43086	0.104	6	0	0	0	0	0	0	0	0
3-isopropylmalate dehydrogenase Leu2A	70996378	39	2.50326	4.33577	0.164	4	0	0	0	0	0	0	0	0
D-lactate dehydrogenase (cytochrome)	70989908	63	2.42123	4.19369	0.116	4	0	0	0	0	0	0	0	0
checkpoint protein kinase (SldA)	70991707	138	2.42123	4.19369	0.0628	5	0	0	0	0	0	0	0	0
glycerol-3-phosphate dehydrogenase, mitochondrial	70994944	77	2.38789	4.13594	0.129	5	0	0	0	0	0	0	0	0
glucuronyl hydrolase	70987032	60	2.38179	4.12538	0.105	5	0	0	0	0	0	0	0	0
R3H domain protein	70985284	66	2.36966	4.10438	0.292	8	0	0	0	0	0	0	0	0
tyrosyl-tRNA synthetase	70997685	44	2.31182	4.00419	0.105	3	0	0	0	0	0	0	0	0
HIT finger domain protein	70997003	45	2.19282	3.79808	0.143	2	0	0	0	0	0	0	0	0
dihydroorotase, homodimeric type	70983185	36	2.17471	3.76671	0.231	4	0	0	0	0	0	0	0	0
Riboflavin kinase	74668939	23	2.17248	3.76284	0.355	3	0	0	0	0	0	0	0	0
Palmitoyltransferase pfa3	74674948	62	2.14495	3.71516	0.162	4	0	0	0	0	0	0	0	0
dUTPase (Dut), putaive	70990380	27	2.13445	3.69697	0.072	2	0	0	0	0	0	0	0	0
proteasome regulatory particle subunit Rpt5	70991034	52	2.12252	3.67631	0.0862	4	0	0	0	0	0	0	0	0
NADH-ubiquinone oxidoreductase 18 kDa subunit	70989659	30	2.11875	3.66979	0.304	4	0	0	0	0	0	0	0	0
transcriptional repressor TupA/RocA	70984084	77	2.09961	3.63662	0.0627	4	0	0	0	0	0	0	0	0
transcription factor RfeG	70998012	30	2.07571	3.59523	0.232	5	0	0	0	0	0	0	0	0
conserved hypothetical protein	70986967	40	2.05786	3.56432	0.157	4	0	0	0	0	0	0	0	0
dihydroorotate reductase PyrE	71001506	57	2.03033	3.51664	0.0923	3	0	0	0	0	0	0	0	0
protein kinase domain-containing protein	70999159	81	2.02872	3.51384	0.154	7	0	0	0	0	0	0	0	0
Putative transcription factor kapC	158705895	31	1.96883	3.41012	0.132	3	0	0	0	0	0	0	0	0
dihydroxy acid dehydratase Ilv3	146323006	65	1.9683	3.4092	0.135	5	0	0	0	0	0	0	0	0
hydroxymethylglutaryl-CoA lyase	71001792	38	1.95326	3.38314	0.0876	3	0	0	0	0	0	0	0	0
cytokinesis EF-hand protein Cdc4	70986856	19	1.94106	3.36201	0.228	3	0	0	0	0	0	0	0	0
thiol methyltransferase	70993254	32	1.93707	3.35511	0.124	3	0	0	0	0	0	0	0	0
conserved hypothetical protein	146324273	32	1.92757	3.33864	0.18	3	0	0	0	0	0	0	0	0
NAD binding Rossmann fold oxidoreductase	71001352	39	1.92595	3.33585	0.149	3	0	0	0	0	0	0	0	0
chorismate synthase	70991188	44	1.8367	3.18126	0.177	4	0	0	0	0	0	0	0	0
CBS and PB1 domain protein	70991156	72	1.81408	3.14208	0.12	4	0	0	0	0	0	0	0	0
RSC complex subunit (RSC8)	70986944	80	1.79159	3.10313	0.138	7	0	0	0	0	0	0	0	0
lipase/serine esterase	70999340	50	1.74965	3.03048	0.138	4	0	0	0	0	0	0	0	0
acid phosphatase	70996518	41	1.71584	2.97193	0.189	4	0	0	0	0	0	0	0	0
60S ribosomal protein L28	70984072	17	1.69625	2.93799	0.236	3	0	0	0	0	0	0	0	0
caffeine-induced death protein Cid2	70993582	22	1.6594	2.87417	0.351	5	0	0	0	0	0	0	0	0
C6 transcription factor	70989637	86	1.64034	2.84115	0.097	4	0	0	0	0	0	0	0	0
26S proteasome regulatory subunit Rpn2	70994280	125	1.61684	2.80045	0.0412	4	0	0	0	0	0	0	0	0
hypothetical protein AFUA_7G08260	70986596	45	1.59897	2.7695	0.158	4	0	0	0	0	0	0	0	0
protein mitochondrial targeting protein (Mas1)	70990808	45	1.57747	2.73227	0.0654	2	0	0	0	0	0	0	0	0
NADH-ubiquinone oxidoreductase 105 kDa subunit	70984547	11	1.49112	2.58269	0.734	6	0	0	0	0	0	0	0	0
ubiquitin C-terminal hydrolase	70999464	72	1.407	2.437	0.0801	3	0	0	0	0	0	0	0	0
ankyrin repeat protein	70993164	70	1.34605	2.33142	0.172	5	0	0	0	0	0	0	0	0
60S ribosomal protein L11	70994548	20	1.30717	2.26409	0.136	3	0	0	0	0	0	0	0	0
conserved hypothetical protein	70997507	63	1.27214	2.2034	0.126	4	0	0	0	0	0	0	0	0
zinc finger protein ZPR1	70992173	54	1.13573	1.96715	0.206	4	0	0	0	0	0	0	0	0
YT521-B-like splicing factor	70987433	60	1.09682	1.89974	0.0879	3	0	0	0	0	0	0	0	0
conserved hypothetical protein	70994166	33	1.03372	1.79046	0.153	3	0	0	0	0	0	0	0	0
proteasome regulatory particle subunit (RpnF)	70991060	53	0.951732	1.64845	0.0849	3	0	0	0	0	0	0	0	0
phosphatidylinositol transporter	70999822	37	0.950018	1.64548	0.133	3	0	0	0	0	0	0	0	0
RNA polymerase II transcription elongation factor Rtf1p, putative	70988949	68	0.803744	1.39213	0.201	10	0	0	0	0	0	0	0	0
proteasome regulatory particle subunit Rpt1	71000273	49	0.769071	1.33207	0.121	4	0	0	0	0	0	0	0	0
Centromere/microtubule-binding protein cbf5	3334142	55	0.735542	1.274	0.187	5	0	0	0	0	0	0	0	0
