# Supplementary material for: Proteomic Analysis of Pathogenic Fungi Reveals Highly Expressed Conserved Cell Wall Proteins
Source: J Fungi (Basel). 2016 Jan 12;2(1):6. doi: 10.3390/jof2010006 (PMC4747415; doi:10.3390/jof2010006)
Supplement: Supplementary File 1 [file jof-02-00006-s001.zip › Suplementary Files/Supplemental Table 10 Coccidioides posadasii.xls]

## Sheet: Coccidioides posadasii
Coccidioides pasadasii Protein	Accession	MW (kDa)	CE fmol/µg protein	CE stdev	CE coverage	CE unique peptides	CF fmol/µg protein	CF stdev	CF coverage	CF unique peptides	CW fmol/µg protein	CW stdev	CW coverage	CW unique peptides	WoLF PSORT	Localization
Dipeptidyl-peptidase V precursor, putative	303320039	80	141.618	13.8254	0.58	40	66.5513	14.5517	0.177	13	3314.3	1402.11	0.526	33	303320039|ref|XP_003070019.1| details extr: 24.0, mito: 1.0	extr
10 kDa heat shock protein, mitochondrial , putative	303318351	11	177.86	18.7796	0.696	7	44.6443	44.4769	0.324	3	2576.93	1244.88	0.5	6	303318351|ref|XP_003069175.1| details mito: 23.0, cyto: 3.0	mito
cytochrome c, putative	303322563	12	228.181	49.3623	0.795	12	0	0	0	0	1843.14	1367.35	0.58	9	303322563|ref|XP_003071273.1| details mito: 18.0, cyto: 4.0, nucl: 2.0, pero: 2.0	mito
peroxisomal membrane protein, putative	303318549	18	395.565	14.1289	0.801	12	299.321	98.7083	0.741	9	1778.75	291.155	0.645	9	303318549|ref|XP_003069274.1| details cyto: 22.0, pero: 3.0	cyto
DJ-1/PfpI family protein	303316964	27	511.235	25.4526	0.724	19	0	0	0	0	1660.81	216.77	0.621	13	303316964|ref|XP_003068484.1| details cyto: 14.0, mito: 8.0, vacu: 2.0, nucl: 1.0	cyto
enolase, putative	303313816	47	362.798	24.4942	0.749	29	144.69	24.0782	0.532	16	1575.52	613.219	0.555	17	303313816|ref|XP_003066917.1| details cyto: 24.0, cyto_nucl: 13.5	cyto
Glycosyl hydrolase family 16 protein	303312065	44	27.7152	4.8452	0.281	9	982.81	205.773	0.398	11	1183.6	495.905	0.285	9	303312065|ref|XP_003066044.1| details extr: 23.0, plas: 3.0	extr
Mitochondrial matrix protein family glycoprotein	303315413	34	222.029	57.1176	0.66	12	0	0	0	0	914.377	794.481	0.373	7	303315413|ref|XP_003067714.1| details mito: 25.5, cyto_mito: 13.5	mito
Endoribonuclease L-PSP family protein	303315859	13	107.907	26.0878	0.91	10	110.534	10.1636	0.607	6	805.055	94.3759	0.582	6	303315859|ref|XP_003067934.1| details cyto: 16.5, mito: 10.0, cyto_nucl: 9.0	cyto
thioredoxin, putative	303314173	12	159.537	3.31815	0.964	12	10.3714	17.9637	0.161	2	778.274	348.761	0.777	9	303314173|ref|XP_003067095.1| details cyto: 8.5, cyto_nucl: 8.0, pero: 7.0, nucl: 6.5, mito: 2.0	cyto
Subtilisin-like protease CPC735_031240	327488488	53	35.7652	2.89452	0.274	11	70.7039	15.7322	0.169	6	759.833	482.241	0.161	8	327488488|sp|C5P4Z8.1|SUB8_COCP7 details extr: 27.0	extr
peroxidase, putative	303310116	41	183.711	4.47491	0.611	22	118.682	23.608	0.268	12	720.025	624.324	0.332	12	303310116|ref|XP_003065071.1| details mito: 22.5, cyto_mito: 12.5, nucl: 2.0	mito
Serine carboxypeptidase S28 family protein	303314813	63	30.3706	5.83535	0.393	13	1841.8	97.5448	0.411	19	684.307	171.05	0.252	9	303314813|ref|XP_003067415.1| details extr: 8.0, mito: 5.5, pero: 5.0, nucl: 4.0, cyto_mito: 3.5, vacu: 2.0	extr
Phosphoenolpyruvate carboxykinase , putative	303311797	70	440.758	6.90685	0.809	38	47.3223	9.63387	0.0521	4	641.129	298.083	0.321	16	303311797|ref|XP_003065910.1| details cyto: 17.5, cyto_nucl: 11.0, nucl: 3.5, mito: 3.0	cyto
Heat-stable 19 kDa antigen CS-AG	334305688	16	11.5554	10.1267	0.233	2	1033.56	408.113	0.548	7	597.001	1034.04	0.438	4	334305688|sp|P0CW95.1|AG19_COCP7 details extr: 24.0, mito: 1.0	extr
Dihydrolipoyl dehydrogenase, mitochondrial precursor, putative	303315443	55	127.982	21.9252	0.661	33	104.678	4.40439	0.343	20	594.74	411.681	0.374	17	303315443|ref|XP_003067729.1| details mito: 22.0, cyto: 2.5, cyto_nucl: 2.0	mito
Nuclear transport factor 2 , putative	303317246	14	90.466	19.1047	0.447	5	90.8404	33.0958	0.382	5	391.364	340.736	0.382	4	303317246|ref|XP_003068625.1| details cyto: 13.0, cyto_nucl: 12.5, nucl: 10.0, pero: 2.0	cyto
Glycolipid anchored surface (GAS1) family protein	303311001	58	28.1666	6.44352	0.201	9	273.311	64.9027	0.335	15	359.082	621.949	0.0587	3	303311001|ref|XP_003065512.1| details extr: 9.0, cyto: 5.0, E.R.: 5.0, golg: 5.0, mito: 2.0	extr
Acyl CoA binding family protein	303310199	12	55.9703	15.3452	0.827	7	90.8937	14.3815	0.702	5	356.836	318.454	0.817	6	303310199|ref|XP_003065112.1| details cyto: 11.5, mito: 10.0, cyto_nucl: 7.5, nucl: 2.5	cyto
aldo-keto reductase, putative	303323361	36	48.2226	1.92456	0.554	17	0	0	0	0	309.66	275.24	0.218	8	303323361|ref|XP_003071672.1| details mito: 19.5, cyto_mito: 12.8, cyto: 5.0, cyto_nucl: 4.3	mito
beta-glucosidase precursor	303316856	93	29.3	5.91635	0.281	20	100.083	4.64841	0.262	20	303.026	262.445	0.203	14	303316856|ref|XP_003068430.1| details extr: 18.0, mito: 5.0, cyto: 3.0	extr
cytochrome b5, putative	303311849	15	58.2645	2.05862	0.507	6	104.329	124.389	0.5	5	293.93	509.102	0.428	3	303311849|ref|XP_003065936.1| details cyto: 17.0, cyto_nucl: 10.0, mito: 3.0, pero: 3.0	cyto
hypothetical protein CPC735_013340	303324347	13	36.1471	7.88766	0.763	8	0	0	0	0	291.277	252.889	0.412	3	303324347|ref|XP_003072161.1| details cyto: 15.5, cyto_nucl: 14.5, nucl: 8.5	cyto
6,7-dimethyl-8-ribityllumazine synthase, putative	303313720	24	52.6075	7.03905	0.473	8	0	0	0	0	290.354	251.733	0.358	5	303313720|ref|XP_003066869.1| details cyto: 19.5, cyto_nucl: 10.5, mito: 5.0	cyto
Tripeptidyl-peptidase I precursor, putative	303316858	66	0	0	0	0	669.788	186.9	0.377	18	247.713	109.138	0.0618	2	303316858|ref|XP_003068431.1| details extr: 24.0, mito: 2.0	extr
farnesyl pyrophosphate synthetase, putative	303319511	40	52.1695	3.44572	0.484	13	0	0	0	0	247.177	223.26	0.427	7	303319511|ref|XP_003069755.1| details cyto: 14.0, nucl: 11.0	cyto
pyruvate decarboxylase, putative	303316992	63	219.391	19.799	0.719	32	0	0	0	0	237.236	205.652	0.0949	3	303316992|ref|XP_003068498.1| details cyto: 20.5, cyto_pero: 13.0, pero: 4.5	cyto
hypothetical protein CPC735_024920	303318603	37	120.191	10.6207	0.468	11	0	0	0	0	212.247	187.638	0.327	10	303318603|ref|XP_003069301.1| details extr: 20.0, cyto: 4.0, pero: 2.0	extr
beta-glucosidase 4	303320315	33	25.0993	1.6123	0.395	9	1214.89	166.077	0.412	11	199.203	180.522	0.144	4	303320315|ref|XP_003070157.1| details extr: 22.0, E.R.: 2.0, mito: 1.0	extr
hypothetical protein CPC735_056180	303312763	31	0	0	0	0	0	0	0	0	187.515	171.704	0.154	4	303312763|ref|XP_003066393.1| details nucl: 17.0, cyto: 6.0, mito: 2.0	nucl
Fructose 1,6-bisphosphate aldolase, putative	303317190	40	276.215	28.8622	0.703	25	0	0	0	0	186.221	322.544	0.639	20	303317190|ref|XP_003068597.1| details cyto: 21.5, cyto_nucl: 12.5, nucl: 2.5	cyto
nascent polypeptide-associated complex alpha chain, putative	303324199	22	44.4387	19.7233	0.395	6	0	0	0	0	169.486	293.558	0.132	2	303324199|ref|XP_003072087.1| details cyto: 16.5, cyto_nucl: 14.5, nucl: 7.5	cyto
Mn-superoxide dismutase, putative	303311291	26	102.873	4.41674	0.57	15	67.1107	47.9516	0.362	4	165.245	286.213	0.332	5	303311291|ref|XP_003065657.1| details mito: 19.5, cyto_mito: 11.3, extr: 5.0	mito
glutathione reductase, putative	303318046	62	26.0976	2.30334	0.259	15	0	0	0	0	140.228	121.847	0.105	5	303318046|ref|XP_003069025.1| details mito: 18.0, cyto: 6.5, cyto_nucl: 5.0	mito
Glycosyl hydrolases family 16 protein	303323397	47	13.0791	11.3276	0.126	4	104.817	13.6107	0.18	5	129.715	116.657	0.0753	3	303323397|ref|XP_003071690.1| details extr: 23.0, golg: 2.0	extr
ornithine aminotransferase, putative	303310233	46	237.84	7.40136	0.785	25	34.5254	10.3391	0.135	5	124.198	109.364	0.189	6	303310233|ref|XP_003065129.1| details cyto: 13.0, cyto_nucl: 8.0, mito: 5.0, cysk: 5.0	cyto
protein disulfide-isomerase precursor, putative	303320707	57	61.7526	1.70743	0.572	27	56.7553	17.3815	0.333	13	118.803	102.895	0.461	18	303320707|ref|XP_003070353.1| details E.R.: 9.0, extr: 8.0, golg: 3.0, vacu: 3.0, mito: 2.0	E.R.
aspartyl proteinase	303317132	44	12.394	2.71752	0.261	5	23.0418	20.956	0.396	8	118.164	204.665	0.148	3	303317132|ref|XP_003068568.1| details extr: 21.0, vacu: 3.0, E.R.: 2.0	extr
6-phosphogluconolactonase, putative	303322969	30	40.2974	4.96034	0.737	20	0	0	0	0	111.654	96.7025	0.299	6	303322969|ref|XP_003071476.1| details cyto: 16.0, cyto_nucl: 13.5, nucl: 5.0, extr: 2.0	cyto
gamma-glutamyltranspeptidase family protein	303318481	65	7.52765	6.59427	0.0835	4	169.281	14.3893	0.284	12	94.4015	86.9446	0.114	4	303324181|ref|XP_003072078.1| details mito: 25.5, cyto_mito: 14.0	mito
hypothetical protein CPC735_000820	303313748	49	18.8683	2.10251	0.145	4	0	0	0	0	87.3519	151.298	0.145	4	303313748|ref|XP_003066883.1| details extr: 27.0	extr
alpha/beta hydrolase fold family protein	303312125	50	50.0381	1.75434	0.428	18	46.4354	6.4739	0.129	6	85.021	78.4212	0.474	17	303312125|ref|XP_003066074.1| details cyto_nucl: 9.0, nucl: 8.5, cyto: 8.5, pero: 4.0, mito: 3.0	cyto_nucl
isochorismatase domain-containing protein, putative	303312535	27	27.7126	2.52515	0.405	8	0	0	0	0	75.4494	130.682	0.231	3	303312535|ref|XP_003066279.1| details mito: 24.0, cyto: 2.0	mito
Glyceraldehyde-3-phosphate dehydrogenase GAPDH	30580393	36	546.457	38.4832	0.813	22	6.74991	11.6912	0.0772	2	72.5349	63.6651	0.0475	2	30580398|sp|Q8X1X3.1|G3P_PARBA details cyto: 27.0	cyto
pherophorin-dz1 protein, putative	303316564	29	0	0	0	0	179.058	12.3289	0.114	5	55.2034	95.6152	0.206	2	303316564|ref|XP_003068284.1| details extr: 11.0, mito: 9.0, cyto: 5.0	extr
hexokinase, putative	303312239	55	31.9242	7.78584	0.422	22	0	0	0	0	54.1007	93.7052	0.0408	2	303312239|ref|XP_003066131.1| details nucl: 11.0, mito: 8.0, cyto: 8.0	nucl
diphosphomevalonate decarboxylase, putative	303316472	43	34.8716	2.04399	0.667	22	0	0	0	0	52.1352	90.3008	0.146	3	303316472|ref|XP_003068238.1| details cyto_mito: 13.0, mito: 12.5, cyto: 12.5	cyto_mito
RHO protein GDP dissociation inhibitor containing protein	303314197	22	30.2059	1.09961	0.492	10	0	0	0	0	51.8705	89.8424	0.392	5	303314197|ref|XP_003067107.1| details cyto: 14.0, nucl: 7.0, pero: 4.0	cyto
protein ecm33 precursor, putative	303316538	42	35.0696	9.55564	0.318	9	183.95	94.0806	0.346	10	36.4316	63.1014	0.392	12	303316538|ref|XP_003068271.1| details extr: 14.0, plas: 8.0, E.R.: 4.0	extr
sphingolipid long chain base-responsive protein LSP1, putative	303312033	33	78.6633	2.32364	0.614	14	0	0	0	0	32.7941	56.801	0.408	9	303312033|ref|XP_003066028.1| details cyto_nucl: 9.5, nucl: 9.0, mito: 9.0, cyto: 8.0	cyto_nucl
Transaldolase, putative	303319871	36	125.763	4.07507	0.677	20	0	0	0	0	25.3972	43.9892	0.6	16	303319871|ref|XP_003069935.1| details cyto: 22, cyto_nucl: 14, nucl: 4	cyto
hypothetical protein CPC735_040600	303321894	12	15.9621	14.0164	0.54	5	0	0	0	0	23.8563	41.3203	0.248	3	303321894|ref|XP_003070941.1| details cysk: 17, cyto: 8.5, cyto_nucl: 6.5	cysk
isoamyl acetate-hydrolyzing esterase, putative	303312531	29	6.87197	0.805233	0.246	4	0	0	0	0	12.4705	21.5995	0.11	2	303312531|ref|XP_003066277.1| details cyto_nucl: 7, nucl: 6.5, cyto: 6.5, cysk: 6, mito: 5	cyto_nucl
hypothetical protein CPC735_001120	303313806	42	0	0	0	0	715.661	145.45	0.488	15	0	0	0	0	303313806|ref|XP_003066912.1| details extr: 24.0, plas: 2.0	extr
FAD binding domain containing protein	303315515	57	0	0	0	0	634.551	36.1779	0.535	28	0	0	0	0	303315515|ref|XP_003067765.1| details mito: 13.0, extr: 9.0, cyto: 4.5, cyto_nucl: 3.0	mito
2-methylcitrate dehydratase, putative	303324179	61	477.94	37.7133	0.681	38	514.901	44.9393	0.642	31	0	0	0	0	303324179|ref|XP_003072077.1| details mito: 26.0	mito
nucleoside diphosphate kinase, putative	303319681	17	332.797	75.1991	0.888	15	481.497	143.875	0.586	7	0	0	0	0	303319681|ref|XP_003069840.1| details cyto: 16.0, cysk: 11.0	cyto
acetamidase, putative	303310805	64	0	0	0	0	475.216	35.5664	0.762	30	0	0	0	0	303310805|ref|XP_003065414.1| details mito: 9.0, cyto: 8.5, extr: 7.0, cyto_nucl: 5.5	cyto
2-methylcitrate synthase, mitochondrial precursor, putative	303324155	52	206.802	6.82603	0.696	34	458.514	62.4207	0.732	23	0	0	0	0	303324155|ref|XP_003072065.1| details mito: 26.5, cyto_mito: 14.0	mito
5-methyltetrahydropteroyltriglutamate-homocysteine methyltransferase, putative	303316616	87	115.978	4.60373	0.643	47	434.556	80.9321	0.594	38	0	0	0	0	303316616|ref|XP_003068310.1| details mito: 9.0, cyto: 8.5, cyto_nucl: 8.0, nucl: 6.5	mito
cholinesterase, putative	303313876	55	0	0	0	0	416.603	73.2994	0.483	18	0	0	0	0	303313876|ref|XP_003066947.1| details extr: 27.0	extr
homogentisate 1,2-dioxygenase, putative	303311725	50	193.304	9.30925	0.833	22	371.168	52.4174	0.762	21	0	0	0	0	303311725|ref|XP_003065874.1| details cyto: 12.0, pero: 7.0, nucl: 4.0, extr: 3.0	cyto
cell wall synthesis protein, putative	303315095	45	0	0	0	0	357.739	11.5164	0.642	13	0	0	0	0	303315095|ref|XP_003067555.1| details extr: 10.0, mito: 9.0, cyto: 4.0, vacu: 2.0	extr
hypothetical protein CPC735_056990	303312925	26	0	0	0	0	313.679	149.712	0.45	9	0	0	0	0	303312925|ref|XP_003066474.1| details extr: 16.0, plas: 4.0, golg: 3.0, vacu: 2.0	extr
alanine/arginine aminopeptidase, putative	303319291	110	228.687	13.2279	0.535	54	310.675	25.6213	0.436	36	0	0	0	0	303319291|ref|XP_003069645.1| details mito: 23.0, cyto: 2.0	mito
Glycolipid anchored surface protein, putative	303318181	52	8.31674	0.792658	0.173	5	285.152	40.2724	0.446	19	0	0	0	0	303318181|ref|XP_003069090.1| details extr: 18.0, golg: 4.0, E.R.: 2.0, cyto: 1.0	extr
hypothetical protein CPC735_046080	303310743	76	0	0	0	0	283.602	62.4452	0.512	25	0	0	0	0	303310743|ref|XP_003065383.1| details extr: 21.0, mito: 4.0	extr
lipase, putative	303313563	79	0	0	0	0	278.614	18.6587	0.291	13	0	0	0	0	303313563|ref|XP_003066793.1| details mito: 10.0, extr: 10.0, plas: 3.0, E.R.: 2.0	extr
adenosylhomocysteinase, putative	303324461	49	326.926	7.09589	0.682	31	258.962	75.4769	0.702	23	0	0	0	0	303324461|ref|XP_003072218.1| details cyto: 23.5, cyto_nucl: 12.5	cyto
FAD binding domain containing protein	303322298	59	0	0	0	0	226.905	102.567	0.481	22	0	0	0	0	303322298|ref|XP_003071142.1| details extr: 13.0, mito: 8.0, cyto: 4.5, cyto_nucl: 3.0	extr
conserved hypothetical protein	303319227	65	0	0	0	0	226.768	70.5669	0.466	23	0	0	0	0	303319227|ref|XP_003069613.1| details extr: 14.0, mito: 6.0, cyto: 3.5, cyto_nucl: 2.5, vacu: 2.0	extr
hypothetical protein CPC735_066310	303315337	50	0	0	0	0	217.052	44.5602	0.558	19	0	0	0	0	303315337|ref|XP_003067676.1| details extr: 12.0, mito: 6.0, nucl: 3.0, cyto: 2.0, pero: 2.0	extr
Neutral protease 2 homolog MEP4	327488309	45	0	0	0	0	215.083	143.198	0.148	5	0	0	0	0	327488309|sp|C5PIJ9.1|MEP4_COCP7 details extr: 19.0, E.R.: 3.0, plas: 2.0, mito: 1.0	extr
citrate synthase, mitochondrial precursor, putative	303319259	52	273.341	11.4933	0.624	33	209.212	33.2837	0.504	22	0	0	0	0	303319259|ref|XP_003069629.1| details mito: 19.0, cyto: 5.0, pero: 3.0	mito
aconitate hydratase, mitochondrial precursor, putative	303311043	85	157.22	18.1919	0.721	46	182.514	30.3594	0.361	25	0	0	0	0	303311043|ref|XP_003065533.1| details mito: 19.0, cyto: 7.0	mito
guanine nucleotide-binding protein beta subunit, putative	303314147	35	50.7294	5.68534	0.791	18	168.392	41.0255	0.519	14	0	0	0	0	303314147|ref|XP_003067082.1| details nucl: 13.0, cyto_nucl: 12.3, cyto: 7.5, cyto_pero: 5.8, pero: 2.5	cyto_nucl
elongation factor 1-beta, putative	303320301	25	186.314	17.2332	0.711	10	150.566	31.4857	0.474	8	0	0	0	0	303320301|ref|XP_003070150.1| details cyto: 19.0, cyto_nucl: 13.2, cyto_mito: 10.7, nucl: 6.0	cyto
methylmalonate-semialdehyde dehydrogenase , putative	303312811	62	150.564	12.5664	0.629	34	150.114	29.8511	0.363	21	0	0	0	0	303312811|ref|XP_003066417.1| details mito: 23.5, cyto_mito: 13.0	cyto_mito
Malate dehydrogenase, mitochondrial precursor, putative	303315297	36	662.522	94.615	0.809	25	140.119	23.9816	0.679	17	0	0	0	0	303315297|ref|XP_003067656.1| details mito: 25.5, cyto_mito: 14.0	mito
Inactive isocitrate lyase, putative	303324181	67	73.87	8.43718	0.494	27	130.909	103.567	0.0849	4	0	0	0	0	303324181|ref|XP_003072078.1| details mito: 25.5, cyto_mito: 14.0	mito
FAD binding domain protein, putative	303310593	62	0	0	0	0	129.324	30.5828	0.302	16	0	0	0	0	303310593|ref|XP_003065308.1| details extr: 25.0	extr
extracellular tungstate binding protein, putative	303322617	34	21.0336	2.55138	0.452	14	122.101	22.0795	0.338	10	0	0	0	0	303322617|ref|XP_003071300.1| details extr: 18.0, cyto: 4.0, E.R.: 2.0, nucl: 1.0	extr
heat shock 70 kDa protein, putative	303321996	71	119.357	12.7972	0.645	40	120.009	34.3784	0.105	9	0	0	0	0	303321996|ref|XP_003070992.1| details cyto: 18.5, cyto_nucl: 13.0, nucl: 4.5, cysk: 2.0	cyto
4-hydroxyphenylpyruvate dioxygenase 4HPPD	334306362	45	77.2195	3.76975	0.694	29	112.262	23.4007	0.301	14	0	0	0	0	334306362|sp|P0CW94.1|HPPD_COCP7 details cyto: 14.0, cyto_nucl: 12.5, nucl: 9.0, mito: 1.0	cyto
Cu,Zn superoxide dismutase, putative	303319875	16	90.7475	32.0982	0.617	8	111.265	29.6623	0.468	5	0	0	0	0	303319875|ref|XP_003069937.1| details cyto: 13.0, cyto_nucl: 10.3, cyto_mito: 8.5, extr: 7.0, nucl: 4.5	cyto
Probable Xaa-Pro aminopeptidase P AMPP	342161857	72	142.425	19.2257	0.668	37	106.126	9.13564	0.389	17	0	0	0	0	342161857|sp|C5P7J2.1|AMPP1_COCP7 details mito: 20.5, cyto_mito: 14.5, cyto: 5.5	mito
isovaleryl-CoA dehydrogenase, putative	303319953	47	52.3804	3.23794	0.579	22	105.979	6.2865	0.421	15	0	0	0	0	303319953|ref|XP_003069976.1| details mito: 26.5, cyto_mito: 14.0	mito
delta-1-pyrroline-5-carboxylate dehydrogenase, putative	303320247	64	489.588	22.8862	0.575	33	103.065	19.792	0.274	15	0	0	0	0	303320247|ref|XP_003070123.1| details mito: 22.5, cyto_mito: 13.5, cyto: 3.5	mito
fumarylacetoacetase, putative	303311723	47	80.7992	1.94314	0.709	25	100.486	28.6011	0.333	15	0	0	0	0	303311723|ref|XP_003065873.1| details extr: 16, mito: 3, cyto: 3, pero: 3	extr
glucose-6-phosphate isomerase, putative	303315723	61	125.992	6.04322	0.633	29	96.0342	22.1749	0.347	13	0	0	0	0	303315723|ref|XP_003067866.1| details cyto: 17.0, cyto_nucl: 12.0, nucl: 5.0, pero: 3.0	cyto
Calmodulin, putative	303321858	17	5.05658	4.39368	0.262	3	92.0773	8.36131	0.443	5	0	0	0	0	303321858|ref|XP_003070923.1| details nucl: 15, cyto: 9.5, cyto_pero: 5.5	nucl
Ribonuclease Trv , putative	303322751	45	0	0	0	0	88.3167	36.497	0.243	9	0	0	0	0	303322751|ref|XP_003071367.1| details extr: 22, mito: 4	extr
triosephosphate isomerase, putative	303314551	27	189.655	32.8668	0.908	21	85.7417	2.86268	0.365	10	0	0	0	0	303314551|ref|XP_003067284.1| details mito: 13.5, cyto_mito: 12.5, cyto: 10.5	mito
hypothetical protein CPC735_037990	303322490	9	45.7167	1.76233	0.333	2	84.0384	101.1	0.333	2	0	0	0	0	303322490|ref|XP_003071238.1| details cyto: 16.0, cyto_nucl: 14.0, nucl: 8.0	cyto
aminotransferase, class V family protein	303320533	41	82.3972	14.0684	0.542	14	83.4816	10.5915	0.272	8	0	0	0	0	303320533|ref|XP_003070266.1| details cyto: 19.0, cyto_nucl: 11.0, mito: 5.0	cyto
Sorbitol utilization protein, putative	303319851	32	66.1608	2.89208	0.539	13	81.5295	8.74059	0.4	8	0	0	0	0	303319851|ref|XP_003069925.1| details extr: 17, mito: 3, cyto: 3, plas: 3	extr
catalase, putative	303323727	57	187.962	14.7953	0.706	31	81.5066	19.7322	0.438	16	0	0	0	0	303323727|ref|XP_003071855.1| details cyto_nucl: 8.5, nucl: 8.0, pero: 8.0, cyto: 7.0, mito: 3.0	cyto_nucl
calcineurin-like phosphoesterase, putative	303317724	74	0	0	0	0	74.6416	13.6725	0.293	15	0	0	0	0	303317724|ref|XP_003068864.1| details extr: 19, E.R.: 3, mito: 2, cyto: 2	extr
peptidyl-prolyl cis-trans isomerase, mitochondrial precursor, putative	303323505	26	226.372	25.8857	0.54	13	70.6177	31.5248	0.181	4	0	0	0	0	303323505|ref|XP_003071744.1| details mito: 18.5, cyto_mito: 11.5, extr: 5.0	mito
aminopeptidase, putative	303310132	110	53.724	0.432274	0.414	41	70.2338	7.50682	0.188	20	0	0	0	0	303310132|ref|XP_003065079.1| details mito: 23.0, pero: 3.0	mito
hypothetical protein CPC735_032420	303320103	23	0	0	0	0	68.3247	35.6552	0.178	5	0	0	0	0	303320103|ref|XP_003070051.1| details extr: 21, mito: 3, cyto: 1	extr
Probable Xaa-Pro aminopeptidase PEPP	342161992	52	62.2906	1.11173	0.448	19	67.0645	13.5399	0.249	10	0	0	0	0	342161992|sp|C5PHM7.1|AMPP3_COCP7 details cyto: 15, mito: 7, nucl: 3	cyto
expression library immunization antigen 1	303324045	23	44.52	12.3693	0.196	4	65.5353	6.26784	0.152	3	0	0	0	0	303324045|ref|XP_003072010.1| details extr: 19, plas: 4, E.R.: 2	extr
Arginase	262527531	35	53.4195	8.57386	0.503	10	58.6306	50.7759	0.472	7	0	0	0	0	262527531|sp|P40906.2|ARGI_COCP7 details mito: 12, cyto: 10.5, cyto_nucl: 7.5, nucl: 3.5	mito
hypothetical protein CPC735_072670	303323477	51	0	0	0	0	53.5573	9.44199	0.288	8	0	0	0	0	303323477|ref|XP_003071730.1| details extr: 23, E.R.: 2	extr
glutamate carboxypeptidase, putative	303310493	53	11.7121	0.641316	0.325	12	52.7238	10.777	0.247	13	0	0	0	0	303310493|ref|XP_003065258.1| details cyto: 18, cyto_nucl: 12, nucl: 4, pero: 2	cyto
Extracellular metalloprotease 1	327488341	30	0	0	0	0	50.2406	7.29761	0.457	6	0	0	0	0	327488341|sp|C5P3X6.1|MEP1_COCP7 details extr: 17, E.R.: 4, mito: 3, plas: 3	extr
CHA1	303320753	30	9.76948	2.77	0.105	2	50.2333	16.657	0.215	5	0	0	0	0	303320753|ref|XP_003070371.1| details extr: 24, golg: 2	extr
Serine carboxypeptidase S28 family protein	303322745	62	0	0	0	0	47.761	10.4899	0.118	10	0	0	0	0	303322745|ref|XP_003071364.1| details extr: 14, mito: 3, pero: 3, nucl: 2, cyto: 2, vacu: 2	extr
protein wos2, putative	303318203	21	28.2289	2.94186	0.267	3	47.4927	8.38022	0.22	3	0	0	0	0	303318203|ref|XP_003069101.1| details nucl: 14, cyto_nucl: 12.833, cyto: 10.5, mito_nucl: 7.833	nucl
Fungal hydrophobin family protein	303319773	14	0	0	0	0	46.4483	44.3415	0.328	3	0	0	0	0	303319773|ref|XP_003069886.1| details extr: 23, mito: 1, plas: 1	extr
aminopeptidase Y precursor, putative	303316023	54	0	0	0	0	44.7676	11.6353	0.211	12	0	0	0	0	303316023|ref|XP_003068016.1| details cyto: 15, extr: 10	cyto
3-hydroxyisobutyrate dehydrogenase, putative	303313683	36	84.9067	3.03039	0.814	26	44.6176	15.1608	0.133	4	0	0	0	0	303313683|ref|XP_003066853.1| details mito: 24.0, cyto: 3.0	mito
beta-1,3-glucanase, putative	303317906	96	0	0	0	0	44.211	18.0762	0.128	8	0	0	0	0	303317906|ref|XP_003068955.1| details extr: 27	extr
Poly-binding protein FabM, putative	303322729	83	22.6365	3.3905	0.204	11	43.6411	2.30503	0.0755	5	0	0	0	0	303322729|ref|XP_003071356.1| details nucl: 15, cyto_nucl: 13, cyto: 9	nucl
hypothetical protein CPC735_041970	303315787	57	79.8414	7.81185	0.634	28	43.259	7.14419	0.0594	2	0	0	0	0	303315787|ref|XP_003067898.1| details nucl: 9.5, cyto_nucl: 7.5, pero: 7, cyto: 4.5, cysk: 4	nucl
hypothetical protein CPC735_030700	303319759	37	5.52022	4.80511	0.112	2	42.5061	37.0468	0.109	3	0	0	0	0	303319759|ref|XP_003069879.1| details extr: 10, mito: 7, nucl: 4, cyto: 4	extr
aspartate aminotransferase, mitochondrial precursor, putative	303311505	47	137.48	3.51925	0.728	27	39.4652	9.1772	0.0726	3	0	0	0	0	303311505|ref|XP_003065764.1| details mito: 25.5, cyto_mito: 14	mito
Fumarate hydratase, mitochondrial precursor , putative	303318595	59	90.9853	12.7354	0.626	31	39.1238	9.5102	0.178	7	0	0	0	0	303318595|ref|XP_003069297.1| details mito: 23.5, cyto_mito: 13.0	mito
hypothetical protein CPC735_052600	303312047	27	0	0	0	0	38.0987	19.6003	0.212	4	0	0	0	0	303312047|ref|XP_003066035.1| details extr: 25	extr
heat shock protein, putative	303323145	80	28.4856	1.81193	0.231	14	37.657	37.8001	0.179	14	0	0	0	0	303323145|ref|XP_003071564.1| details cyto_nucl: 13.5, nucl: 12.5, cyto: 11.5	cyto_nucl
Elongation factor 1 gamma, putative	303322232	45	122.433	11.3267	0.464	19	36.0117	31.5246	0.0521	2	0	0	0	0	303322232|ref|XP_003071109.1| details cyto_mito: 10, mito: 9.5, cyto: 9.5, nucl: 3, pero: 3	cyto_mito
hypothetical protein CPC735_016230	303314317	10	0	0	0	0	35.0398	30.3658	0.412	4	0	0	0	0	303314317|ref|XP_003067167.1| details extr: 27	extr
translationally controlled tumor protein, putative	303323882	21	3.79626	3.28874	0.261	3	34.7675	9.65063	0.103	2	0	0	0	0	303323882|ref|XP_003071930.1| details cyto: 12.5, cyto_nucl: 10.0, cysk: 7.0, nucl: 6.5	cyto
lactoylglutathione lyase, putative	303311831	37	0	0	0	0	31.1901	5.94781	0.0311	2	0	0	0	0	303311831|ref|XP_003065927.1| details cyto: 10.5, cyto_nucl: 10.5, nucl: 9.5, mito: 4	cyto
heat shock protein SSC1, mitochondrial precursor, putative	303323579	73	106.901	12.9807	0.661	44	30.5453	26.4571	0.28	20	0	0	0	0	303323579|ref|XP_003071781.1| details mito: 25.0, cyto: 1.5	mito
6-phosphogluconate dehydrogenase, putative	303311985	54	123.839	8.20346	0.662	25	28.9116	25.3224	0.171	7	0	0	0	0	303311985|ref|XP_003066004.1| details cyto: 11.5, cyto_pero: 9.0, pero: 5.5, cysk: 5.0, mito: 3.0	cyto
sorbitol dehydrogenase, putative	303322813	38	80.8906	1.67329	0.713	20	28.1937	3.63104	0.126	4	0	0	0	0	303322813|ref|XP_003071398.1| details cyto: 23, cyto_nucl: 13	cyto
14-3-3 protein, putative	303323433	30	112.815	5.55829	0.717	20	27.0848	25.3841	0.106	3	0	0	0	0	303323433|ref|XP_003071708.1| details nucl: 14.5, cyto_nucl: 14.333, cyto: 10, mito_nucl: 8.832	nucl
AhpC/TSA family protein	303321315	28	134.976	17.2801	0.726	19	25.1875	28.8483	0.153	4	0	0	0	0	303321315|ref|XP_003070652.1| details cyto: 13, cyto_nucl: 10, nucl: 5, pero: 5, mito: 4	cyto
Profilin II , putative	303321371	14	106.406	8.2067	0.758	8	24.6671	42.7246	0.212	2	0	0	0	0	303321371|ref|XP_003070680.1| details cyto: 20, cyto_mito: 12.499, cyto_nucl: 12.333, mito: 3.5	cyto
glycine-rich protein	303318919	36	39.9347	19.3065	0.31	10	23.5255	20.5318	0.123	4	0	0	0	0	303318919|ref|XP_003069459.1| details cyto: 15.5, cyto_nucl: 13, nucl: 7.5, mito: 3	cyto
transketolase TktA, putative	303318437	75	25.9277	3.02731	0.469	30	18.3392	15.9142	0.0424	2	0	0	0	0	303318437|ref|XP_003069218.1| details cyto: 19.5, cyto_nucl: 10.5, pero: 6	cyto
fructose-1,6-bisphosphatase, putative	303311347	39	134.542	30.9128	0.752	21	16.3543	28.3265	0.0648	2	0	0	0	0	303311347|ref|XP_003065685.1| details cysk: 14.0, cyto: 8.5, cyto_nucl: 5.5, mito: 2.0	cysk
leukotriene A-4 hydrolase/aminopeptidase, putative	303314937	71	28.8862	9.97734	0.283	15	15.7308	14.2363	0.0339	2	0	0	0	0	303314937|ref|XP_003067477.1| details nucl: 10.5, cyto_nucl: 8, pero: 6, cyto: 4.5, mito: 4	nucl
Carboxypeptidase Y homolog A	332313307	60	8.89713	1.19479	0.137	4	11.6992	20.2636	0.0186	2	0	0	0	0	332313307|sp|C5P212.1|CBPYA_COCP7 details extr: 25	extr
cyclophilin B, putative	303314877	22	10.8497	2.77847	0.471	8	11.5018	19.9217	0.112	2	0	0	0	0	303314877|ref|XP_003067447.1| details extr: 15, E.R.: 5, golg: 5	extr
Eukaryotic translation initiation factor 5A, putative	303322723	18	66.3229	37.6517	0.531	11	10.822	18.7443	0.0437	2	0	0	0	0	303322723|ref|XP_003071353.1| details cyto: 15.5, cyto_nucl: 13, nucl: 9.5	cyto
Kynureninase , putative	303323691	53	31.5914	0.987519	0.54	21	10.5382	18.2527	0.0628	3	0	0	0	0	303323691|ref|XP_003071837.1| details cyto: 14.5, cyto_nucl: 11.5, nucl: 5.5, pero: 4	cyto
Ran-specific GTPase-activating protein 1, putative	303314357	27	41.1205	13.6602	0.335	7	10.5154	18.2133	0.318	7	0	0	0	0	303314357|ref|XP_003067187.1| details cyto_nucl: 12.5, nucl: 12.0, cyto: 11.0, mito: 1.0	cyto_nucl
argininosuccinate lyase, putative	303311629	52	46.1241	11.5291	0.55	23	10.0682	8.79485	0.0701	2	0	0	0	0	303311629|ref|XP_003065826.1| details mito: 13, cysk: 6, nucl: 4, cyto: 4	mito
zinc metalloproteinase, putative	303310032	82	13.0353	0.55575	0.214	13	9.05723	15.6876	0.00836	2	0	0	0	0	303310032|ref|XP_003065029.1| details cyto: 14, cyto_nucl: 12.333, nucl: 9.5, cyto_mito: 8.833	cyto
Heat shock protein, putative	303320147	80	32.0443	5.00295	0.467	27	7.70945	13.3532	0.0611	4	0	0	0	0	303320147|ref|XP_003070073.1| details cyto: 23.5, cyto_nucl: 14	cyto
proteasome component, putative	303313722	32	40.9065	1.27178	0.393	9	7.16772	12.4149	0.0847	2	0	0	0	0	303313722|ref|XP_003066870.1| details cyto: 24.5, cyto_nucl: 15	cyto
Methylcrotonyl-CoA carboxylase beta chain, mitochondrial precursor, putative	303319951	62	85.5268	6.70206	0.459	24	6.15373	10.6586	0.117	3	0	0	0	0	303319951|ref|XP_003069975.1| details mito: 26.5, cyto_mito: 14	mito
YCII-related domain containing protein	303316534	15	73.5883	8.16242	0.591	7	5.99917	10.3909	0.124	2	0	0	0	0	303316534|ref|XP_003068269.1| details cyto: 12.0, cysk: 12.0, cyto_nucl: 8.0	cyto
41 kDa peptidyl-prolyl cis-trans isomerase , putative	303315481	41	16.9336	2.50984	0.517	17	5.8181	10.0773	0.0322	2	0	0	0	0	303315481|ref|XP_003067748.1| details cyto_nucl: 13, nucl: 12, cyto: 12	cyto_nucl
argininosuccinate synthase, putative	303317558	47	99.233	9.83323	0.406	17	5.75205	9.96283	0.0309	2	0	0	0	0	303317558|ref|XP_003068781.1| details cyto: 14, cyto_mito: 8.333, cyto_nucl: 7.833, pero: 5, cysk: 5	cyto
heat-shock protein	303319237	62	165.898	4.92543	0.754	46	5.70536	9.88198	0.224	14	0	0	0	0	303319237|ref|XP_003069618.1| details mito: 20.5, cyto_mito: 12.8, cyto: 4.0, cyto_nucl: 2.8	mito
Bifunctional purine biosynthesis protein ADE17 , putative	303314899	65	63.2506	2.9457	0.579	33	5.69931	9.8715	0.0202	2	0	0	0	0	303314899|ref|XP_003067458.1| details cyto: 22, cyto_mito: 12.833, cyto_nucl: 11.833	cyto
Dihydrolipoyllysine-residue succinyltransferase component of 2-oxoglutarate dehydrogenase complex, mitochondrial precursor, putative	303321420	54	43.1053	2.745	0.238	14	5.61345	9.72277	0.0269	2	0	0	0	0	303321420|ref|XP_003070704.1| details mito: 22, nucl: 3	mito
hypothetical protein CPC735_067400	303315555	24	0	0	0	0	5.52786	9.57454	0.153	3	0	0	0	0	303315555|ref|XP_003067785.1| details extr: 15, E.R.: 8, mito: 1, cyto: 1	extr
acetyl-CoA acyltransferase, putative	303322060	46	12.9765	3.19883	0.307	10	4.6807	8.10722	0.205	7	0	0	0	0	303322060|ref|XP_003071023.1| details mito: 22.5, cyto_mito: 14, cyto: 4.5	mito
inorganic pyrophosphatase, putative	303316027	33	38.1751	2.78724	0.612	16	4.63719	8.03186	0.119	3	0	0	0	0	303316027|ref|XP_003068018.1| details cyto: 16.5, cyto_nucl: 10.5, pero: 7	cyto
Alcohol dehydrogenase I, putative	303318867	38	262.744	20.2192	0.606	20	0	0	0	0	0	0	0	0	303318867|ref|XP_003069433.1| details cyto: 24, mito: 2	cyto
Isocitrate dehydrogenase	303320107	41	221.527	56.6045	0.782	28	0	0	0	0	0	0	0	0	303320107|ref|XP_003070053.1| details mito: 20.0, cyto: 5.0	mito
Elongation factor 2, putative	303322665	93	217.653	33.1268	0.645	56	0	0	0	0	0	0	0	0	303322665|ref|XP_003071324.1| details cyto: 15.5, cyto_nucl: 12.5, nucl: 6.5, mito: 4.0	cyto
ubiquitin/S27a fusion protein, putative	303316944	18	154.94	23.4348	0.416	8	0	0	0	0	0	0	0	0	303316944|ref|XP_003068474.1| details cyto_nucl: 16.5, nucl: 16.0, cyto: 9.0	cyto_nucl
Isocitrate dehydrogenase NAD-dependent, putative	303313726	42	140.786	14.0979	0.554	21	0	0	0	0	0	0	0	0
Pyruvate dehydrogenase E1 component alpha subunit, putative	303321918	45	119.48	29.2207	0.658	26	0	0	0	0	0	0	0	0	303321918|ref|XP_003070953.1| details mito: 25.0	mito
Pyruvate dehydrogenase E1 component beta subunit, putative	303320831	41	117.213	58.6141	0.52	19	0	0	0	0	0	0	0	0
acetyl-CoA hydrolase, putative	303321161	58	110.736	14.2652	0.459	17	0	0	0	0	0	0	0	0
hypothetical protein CPC735_004690	303316880	28	105.601	3.72963	0.42	10	0	0	0	0	0	0	0	0	303316880|ref|XP_003068442.1| details nucl: 12.0, cyto_nucl: 11.0, cyto: 8.0, pero: 6.0	nucl
60S acidic ribosomal protein P1, putative	303316674	11	93.7559	17.4795	0.541	4	0	0	0	0	0	0	0	0
aminotransferase, classes I and II family protein	303315689	52	91.973	3.50411	0.61	19	0	0	0	0	0	0	0	0
Pyridoxin biosynthesis protein pyroA , putative	303319079	33	89.6975	1.614	0.625	19	0	0	0	0	0	0	0	0
kinase, pfkB family protein	303318833	38	87.0688	11.9285	0.736	21	0	0	0	0	0	0	0	0	303318833|ref|XP_003069416.1| details cyto: 21.5, cyto_nucl: 11.5, mito: 3.0	cyto
flavocytochrome c family protein	303321157	68	85.3995	12.9594	0.517	35	0	0	0	0	0	0	0	0
acetylornithine aminotransferase, mitochondrial precursor, putative	303315027	52	84.6493	107.422	0.411	15	0	0	0	0	0	0	0	0	303315027|ref|XP_003067521.1| details mito: 26.5, cyto_mito: 14.0	mito
malate dehydrogenase, putative	303322394	35	80.6261	8.79233	0.754	19	0	0	0	0	0	0	0	0
Coproporphyrinogen III oxidase, chloroplast precursor, putative	303322498	43	80.0278	9.75329	0.489	25	0	0	0	0	0	0	0	0
2-isopropylmalate synthase, putative	303317728	71	77.8207	15.0608	0.694	42	0	0	0	0	0	0	0	0	303317728|ref|XP_003068866.1| details pero: 11.0, nucl: 7.5, cyto_nucl: 7.0, cyto: 5.5	pero
uricase, putative	303323715	34	77.5707	13.2002	0.621	15	0	0	0	0	0	0	0	0
60S ribosomal protein L5, putative	303318643	34	76.8679	4.01608	0.47	15	0	0	0	0	0	0	0	0
acyl-CoA dehydrogenase family protein	303318829	49	76.3557	2.02617	0.664	30	0	0	0	0	0	0	0	0
2-oxoisovalerate dehydrogenase beta subunit, mitochondrial precursor, putative	303311957	42	72.7371	11.3208	0.637	23	0	0	0	0	0	0	0	0
dihydrolipoamide acetyltransferase, putative	303315289	53	72.707	11.3678	0.576	21	0	0	0	0	0	0	0	0
ATP synthase beta chain, mitochondrial precursor, putative	303319229	56	70.7874	4.76409	0.639	28	0	0	0	0	0	0	0	0
3-hydroxyisobutyryl-CoA hydrolase, mitochondrial precursor, putative	303314423	56	68.6476	3.6787	0.6	29	0	0	0	0	0	0	0	0
elongation factor 1-alpha	303317100	50	67.2289	7.56896	0.574	17	0	0	0	0	0	0	0	0
ATP-citrate-lyase, putative	303318313	53	66.6277	3.62351	0.442	18	0	0	0	0	0	0	0	0
Phospho-2-dehydro-3-deoxyheptonate aldolase, tyrosine-inhibited, putative	303323989	41	66.2844	0.920492	0.578	17	0	0	0	0	0	0	0	0
60S acidic ribosomal protein P2, putative	303321554	11	65.1634	13.6062	0.477	5	0	0	0	0	0	0	0	0	303321554|ref|XP_003070771.1| details cyto: 17.0, cyto_nucl: 11.0, nucl: 3.0, mito: 3.0, extr: 3.0	cyto
3-hydroxybutyryl-CoA dehydrogenase, putative	303321025	34	63.964	10.6193	0.48	13	0	0	0	0	0	0	0	0
2-oxo acid dehydrogenases acyltransferase domain containing protein	303311215	53	63.0869	4.26598	0.54	20	0	0	0	0	0	0	0	0
Histone H3, putative	303317588	15	62.9622	9.36805	0.449	7	0	0	0	0	0	0	0	0
60S ribosomal protein L14-A, putative	303324201	16	62.6321	5.65929	0.473	9	0	0	0	0	0	0	0	0
pyruvate kinase, putative	303310349	59	62.3678	13.1645	0.492	27	0	0	0	0	0	0	0	0
glycine cleavage system T protein	303320227	53	61.1829	7.83379	0.474	19	0	0	0	0	0	0	0	0
homoserine dehydrogenase, putative	303317178	39	60.6396	5.23147	0.841	20	0	0	0	0	0	0	0	0
enoyl-CoA hydratase, putative	303323733	31	57.6141	13.2159	0.557	14	0	0	0	0	0	0	0	0
O-acetylhomoserine , putative	303319275	48	57.3489	10.8674	0.714	26	0	0	0	0	0	0	0	0
succinyl-CoA:3-ketoacid-coenzyme A transferase 1, mitochondrial precursor, putative	303310947	56	57.2635	7.55936	0.573	22	0	0	0	0	0	0	0	0
hypothetical protein CPC735_035020	303320623	18	56.9926	1.44315	0.642	12	0	0	0	0	0	0	0	0
ATP-citrate synthase subunit 1, putative	303318315	72	56.8805	0.888454	0.502	28	0	0	0	0	0	0	0	0
phenazine biosynthesis family protein	303321029	35	54.8154	8.17394	0.64	19	0	0	0	0	0	0	0	0
ATP synthase alpha chain, mitochondrial precursor, putative	303323773	60	54.3637	3.72883	0.474	26	0	0	0	0	0	0	0	0
chorismate mutase, putative	303318247	31	54.0464	4.89798	0.58	13	0	0	0	0	0	0	0	0
tetratricopeptide repeat containing protein	303317032	143	53.3786	42.8543	0.245	25	0	0	0	0	0	0	0	0
Carbamoyl-phosphate synthase L chain, ATP binding domain containing protein	303319957	78	53.269	2.34004	0.641	29	0	0	0	0	0	0	0	0
hypothetical protein CPC735_073760	303323695	22	52.7995	2.50732	0.716	12	0	0	0	0	0	0	0	0
proteasome component, putative	303313738	28	52.3167	2.80384	0.718	14	0	0	0	0	0	0	0	0
adenylosuccinate lyase, putative	303316416	55	51.791	2.93353	0.341	16	0	0	0	0	0	0	0	0
spermidine synthase, putative	303318439	39	50.4881	15.5217	0.487	17	0	0	0	0	0	0	0	0
alcohol dehydrogenase, putative	303317974	38	50.0706	5.12017	0.67	18	0	0	0	0	0	0	0	0
short/branched chain specific acyl-CoA dehydrogenase, putative	303317764	47	47.6464	1.04558	0.553	21	0	0	0	0	0	0	0	0
Thiamine pyrophosphate enzyme family	303317548	65	47.2282	3.24995	0.575	28	0	0	0	0	0	0	0	0
flavodoxin domain containing protein	303323097	22	46.9224	2.67369	0.547	9	0	0	0	0	0	0	0	0
NmrA-like family protein	303321331	33	46.5226	5.68199	0.424	11	0	0	0	0	0	0	0	0
60S ribosomal protein L10A, putative	303320347	24	46.2358	8.69613	0.525	11	0	0	0	0	0	0	0	0
Branched-chain amino acid aminotransferase, mitochondrial precursor, putative	303316402	46	45.5031	5.83808	0.447	18	0	0	0	0	0	0	0	0
pyridoxamine 5'-phosphate oxidase, putative	303312677	44	45.4852	1.80923	0.374	17	0	0	0	0	0	0	0	0
Cell division control protein 48, putative	303314629	90	45.2183	6.51269	0.407	27	0	0	0	0	0	0	0	0
2-oxoisovalerate dehydrogenase alpha subunit, putative	303311655	46	45.0554	1.02303	0.505	17	0	0	0	0	0	0	0	0
nicotinate-nucleotide pyrophosphorylase family protein	303310549	34	44.6354	4.44117	0.42	11	0	0	0	0	0	0	0	0
PCI domain containing protein	303322937	118	44.138	34.7008	0.0515	5	0	0	0	0	0	0	0	0
60S ribosomal protein L22, putative	303318417	14	43.9066	7.07408	0.41	5	0	0	0	0	0	0	0	0
Dienelactone hydrolase family protein	303323955	27	43.8933	1.56363	0.368	7	0	0	0	0	0	0	0	0
Cystathionine beta-synthase, putative	303318927	27	43.7751	1.58973	0.652	12	0	0	0	0	0	0	0	0
oxidoreductase,short chain dehydrogenase, putative	303315767	33	43.4505	1.73587	0.755	15	0	0	0	0	0	0	0	0
proteasome component, putative	303316936	28	43.3184	1.80636	0.693	18	0	0	0	0	0	0	0	0
Transcription factor BTF3, putative	303324053	17	43.3183	17.2794	0.652	11	0	0	0	0	0	0	0	0
60S ribosomal protein L12, putative	303323019	18	43.1351	30.0721	0.436	5	0	0	0	0	0	0	0	0
Dihydrodipicolinate synthetase family protein	303313509	33	43.0272	0.90498	0.599	18	0	0	0	0	0	0	0	0
Histone H2B, putative	303321426	15	43.0254	1.09182	0.374	7	0	0	0	0	0	0	0	0
uroporphyrinogen decarboxylase, putative	303322913	41	41.849	3.07127	0.488	15	0	0	0	0	0	0	0	0
Mitochondrial ATPase inhibitor, IATP family protein	303323435	11	40.7172	13.0656	0.32	5	0	0	0	0	0	0	0	0
glycosyl transferase, group 1 family protein	303319253	81	40.6975	15.5126	0.444	26	0	0	0	0	0	0	0	0
hypothetical protein CPC735_052960	303312119	25	40.0899	1.03639	0.391	7	0	0	0	0	0	0	0	0
phosphoglycerate kinase, putative	303324477	45	39.6021	4.40739	0.494	20	0	0	0	0	0	0	0	0
60S acidic ribosomal protein P0, putative	303322917	34	37.2631	0.928855	0.362	11	0	0	0	0	0	0	0	0
40S ribosomal protein S0	269969648	31	37.1785	1.31528	0.481	8	0	0	0	0	0	0	0	0
proteasome component, putative	303310070	27	37.1019	1.50705	0.514	12	0	0	0	0	0	0	0	0
60S ribosomal protein L3, putative	303315241	44	37.0047	0.61837	0.339	15	0	0	0	0	0	0	0	0
60S ribosomal protein L8, putative	303311117	29	36.7622	7.39222	0.35	12	0	0	0	0	0	0	0	0
Frataxin-like domain containing protein	303311495	24	36.6975	5.14994	0.293	6	0	0	0	0	0	0	0	0
Hsp20/alpha crystallin family protein	303311005	24	36.277	2.3976	0.455	11	0	0	0	0	0	0	0	0
40S ribosomal protein S12, putative	303316800	16	36.2248	12.462	0.497	6	0	0	0	0	0	0	0	0
60S ribosomal protein L7, putative	303315659	29	35.442	1.22085	0.568	12	0	0	0	0	0	0	0	0
proteasome component, putative	303312031	31	34.452	2.42554	0.311	11	0	0	0	0	0	0	0	0
RNA recognition motif containing protein	303323587	28	34.2468	4.65931	0.354	8	0	0	0	0	0	0	0	0
60S ribosomal protein L17, putative	303317878	21	33.6058	3.31057	0.316	6	0	0	0	0	0	0	0	0
succinyl-CoA synthetase alpha subunit, putative	303318851	35	32.9989	0.533812	0.547	14	0	0	0	0	0	0	0	0
enoyl-CoA hydratase/isomerase family protein	303317148	33	32.552	3.95683	0.414	13	0	0	0	0	0	0	0	0
proteasome component, putative	303311685	28	32.5373	2.82366	0.402	9	0	0	0	0	0	0	0	0
alcohol dehydrogenase, putative	303319555	27	32.4613	2.37937	0.4	6	0	0	0	0	0	0	0	0
60S ribosomal protein L4-A, putative	303319587	40	32.2209	2.5932	0.43	14	0	0	0	0	0	0	0	0
saccharopine dehydrogenase, putative	303311337	49	31.8001	2.43848	0.602	21	0	0	0	0	0	0	0	0
proteasome component, putative	303316125	25	31.7942	0.886189	0.563	12	0	0	0	0	0	0	0	0
60S ribosomal protein L27-B, putative	303317396	16	31.4213	2.96264	0.474	8	0	0	0	0	0	0	0	0
Nonhistone chromosomal protein 6B, putative	303317166	12	31.1926	14.1516	0.304	5	0	0	0	0	0	0	0	0
aldehyde dehydrogenase, putative	303318171	54	30.8733	1.80158	0.425	16	0	0	0	0	0	0	0	0
carnitine O-acetyltransferase, mitochondrial precursor, putative	303315017	72	30.825	1.1342	0.387	22	0	0	0	0	0	0	0	0
40S ribosomal protein S7, putative	303317044	23	30.5638	7.40916	0.303	4	0	0	0	0	0	0	0	0
60S ribosomal protein L18-B, putative	303316336	21	30.4036	3.02611	0.402	8	0	0	0	0	0	0	0	0
hypothetical protein CPC735_030340	303319687	36	30.3623	4.50623	0.393	12	0	0	0	0	0	0	0	0
60S ribosomal protein L9-B, putative	303320613	22	30.3285	1.70254	0.453	10	0	0	0	0	0	0	0	0
NAD-specific glutamate dehydrogenase, putative	303312271	121	30.2302	1.24678	0.369	37	0	0	0	0	0	0	0	0
4-aminobutyrate aminotransferase, putative	303318775	56	29.9748	3.1273	0.54	20	0	0	0	0	0	0	0	0
hypothetical protein CPC735_058990	303313325	32	29.8923	1.7955	0.271	7	0	0	0	0	0	0	0	0
curved DNA-binding protein, putative	303314687	45	29.4949	0.908477	0.459	18	0	0	0	0	0	0	0	0
proteasome component, putative	303315251	30	29.4791	25.5668	0.384	8	0	0	0	0	0	0	0	0
glycolipid transfer protein, putative	303313613	22	29.2038	1.16495	0.475	7	0	0	0	0	0	0	0	0
hypothetical protein CPC735_065820	303315239	34	28.7288	3.28783	0.118	3	0	0	0	0	0	0	0	0
isocitrate lyase, putative	303310617	60	28.5528	5.066	0.489	23	0	0	0	0	0	0	0	0
60S ribosomal protein L15, putative	303322785	24	28.4443	14.4773	0.31	7	0	0	0	0	0	0	0	0
60S ribosomal protein L23a, putative	303319371	17	27.9206	2.45852	0.303	5	0	0	0	0	0	0	0	0
Malate synthase, glyoxysomal, putative	303324141	61	27.4897	8.92291	0.38	24	0	0	0	0	0	0	0	0
cysteine synthase, putative	303319477	41	27.356	2.22486	0.516	17	0	0	0	0	0	0	0	0
60S ribosomal protein L10-A, putative	303312181	26	26.8434	5.25973	0.363	9	0	0	0	0	0	0	0	0
proteasome component, putative	303319459	29	26.8257	2.05274	0.509	12	0	0	0	0	0	0	0	0
Fatty acid synthase subunit beta, putative	303320847	232	26.4243	3.04065	0.261	41	0	0	0	0	0	0	0	0
porphobilinogen deaminase family protein	303314269	36	26.3325	10.2764	0.411	10	0	0	0	0	0	0	0	0
Secretory pathway GDP dissociation inhibitor, putative	303310255	52	25.52	1.13104	0.509	25	0	0	0	0	0	0	0	0
Fatty acid synthase subunit alpha, putative	303320845	205	25.079	2.51479	0.197	23	0	0	0	0	0	0	0	0
histone H4.2, putative	303315171	11	24.9773	21.7767	0.592	9	0	0	0	0	0	0	0	0
CAIB/BAIF family protein	303317388	48	24.8833	3.8255	0.399	16	0	0	0	0	0	0	0	0
phosphatidylglycerol/phosphatidylinositol transfer protein, putative	303310094	19	24.8472	7.62802	0.546	7	0	0	0	0	0	0	0	0
aspartate-semialdehyde dehydrogenase, putative	303313161	39	24.5096	0.50389	0.455	13	0	0	0	0	0	0	0	0
Histone H2A, putative	303321424	14	24.4112	9.10611	0.293	3	0	0	0	0	0	0	0	0
D-3-phosphoglycerate dehydrogenase 1 , putative	303319347	53	24.403	9.3157	0.46	20	0	0	0	0	0	0	0	0
hypothetical protein CPC735_005340	303317010	34	24.3966	10.4701	0.174	8	0	0	0	0	0	0	0	0
3-isopropylmalate dehydrogenase A, putative	303318014	39	24.1205	13.4143	0.399	8	0	0	0	0	0	0	0	0
Eukaryotic translation initiation factor 4A, putative	303316075	45	24.1152	0.920542	0.462	13	0	0	0	0	0	0	0	0
allantoicase, putative	303317532	41	23.9858	2.03183	0.389	10	0	0	0	0	0	0	0	0
Eukaryotic translation initiation factor 6 , putative	303319121	26	23.6539	2.27124	0.392	5	0	0	0	0	0	0	0	0
2-oxoglutarate dehydrogenase E1 component, mitochondrial precursor, putative	303311281	120	23.3563	3.08364	0.319	26	0	0	0	0	0	0	0	0
Glucosamine-6-phosphate isomerase , putative	303323617	39	23.2299	4.98167	0.353	8	0	0	0	0	0	0	0	0
60S ribosomal protein L6-B, putative	303320287	23	23.2153	5.15756	0.267	6	0	0	0	0	0	0	0	0
glucose-6-phosphate 1-dehydrogenase, putative	303315979	59	23.2145	1.056	0.494	19	0	0	0	0	0	0	0	0
phenazine biosynthesis family protein	303310827	39	22.9126	0.775894	0.44	9	0	0	0	0	0	0	0	0
40S ribosomal protein S28, putative	303316171	8	22.8264	1.62863	0.304	3	0	0	0	0	0	0	0	0
54S ribosomal protein L12, mitochondrial precursor, putative	303321914	20	22.659	12.3948	0.286	4	0	0	0	0	0	0	0	0
60S ribosomal protein L2, putative	303318839	28	22.6004	20.3968	0.272	5	0	0	0	0	0	0	0	0
Nucleosome assembly protein C364.06, putative	303319353	47	22.5882	4.33288	0.325	11	0	0	0	0	0	0	0	0
ornithine carbamoyltransferase, mitochondrial precursor, putative	303316582	40	22.2132	2.33843	0.275	9	0	0	0	0	0	0	0	0
cAMP-dependent protein kinase regulatory subunit, putative	303316750	45	22.1767	0.872357	0.34	9	0	0	0	0	0	0	0	0
adenylate kinase, putative	303322480	29	22.0471	3.80971	0.326	9	0	0	0	0	0	0	0	0
proteasome component, putative	303322194	29	21.9884	2.46433	0.483	13	0	0	0	0	0	0	0	0
glucokinase , putative	303318551	54	21.9668	10.9494	0.198	8	0	0	0	0	0	0	0	0
hypothetical protein CPC735_029740	303319567	42	21.6336	2.93211	0.197	8	0	0	0	0	0	0	0	0
proteasome component, putative	303313742	29	20.9569	3.322	0.318	9	0	0	0	0	0	0	0	0
Sulfate adenylyltransferase, putative	303313055	64	20.8664	0.908648	0.358	18	0	0	0	0	0	0	0	0
Peptidase M16 inactive domain containing protein	303316109	117	20.3281	6.08252	0.224	17	0	0	0	0	0	0	0	0
saccharopine dehydrogenase, putative	303313567	41	20.2594	1.97479	0.323	11	0	0	0	0	0	0	0	0
IMP-specific 5'-nucleotidase family protein	303321347	47	19.9966	5.28912	0.364	13	0	0	0	0	0	0	0	0
glutaredoxin, putative	303317104	11	19.9654	1.52737	0.683	5	0	0	0	0	0	0	0	0
14-3-3 protein, putative	303313812	31	19.9485	1.9106	0.344	7	0	0	0	0	0	0	0	0
fimbrin, putative	303312293	71	19.8001	2.11587	0.322	16	0	0	0	0	0	0	0	0
EB1 microtubule-associated family protein	303317058	27	19.6246	1.60911	0.307	5	0	0	0	0	0	0	0	0
Aspartyl aminopeptidase, putative	303316045	54	19.599	2.14491	0.259	12	0	0	0	0	0	0	0	0
Esterase D, putative	303323167	33	19.3415	1.52046	0.487	10	0	0	0	0	0	0	0	0
inosine-5'-monophosphate dehydrogenase, putative	303323491	59	19.2263	1.12392	0.387	12	0	0	0	0	0	0	0	0
Pyruvate carboxylase 1 , putative	303314903	131	19.0937	1.21085	0.323	32	0	0	0	0	0	0	0	0
Aminopeptidase I zinc metalloprotease family protein	303319803	55	18.7853	0.990687	0.27	10	0	0	0	0	0	0	0	0
ATP phosphoribosyltransferase, putative	303316173	33	18.6346	1.86642	0.528	14	0	0	0	0	0	0	0	0
plasma membrane ATPase, putative	303319255	101	18.6254	1.28729	0.149	12	0	0	0	0	0	0	0	0
hypothetical protein CPC735_043690	303316131	19	18.6136	2.21275	0.467	9	0	0	0	0	0	0	0	0
proteasome component, putative	303312105	30	18.5387	1.62964	0.386	7	0	0	0	0	0	0	0	0
Hit family protein	303311087	14	18.4326	16.0618	0.417	4	0	0	0	0	0	0	0	0
ketol-acid reductoisomerase, mitochondrial precursor, putative	303315589	45	18.133	1.94269	0.347	13	0	0	0	0	0	0	0	0
3',5'-bisphosphate nucleotidase, putative	303311705	38	18.1048	0.675981	0.34	11	0	0	0	0	0	0	0	0
Oxidoreductase NAD-binding domain containing protein	303322835	36	17.4856	5.3238	0.36	8	0	0	0	0	0	0	0	0
hydrolase, carbon-nitrogen family protein	303311171	33	17.2979	2.32201	0.628	11	0	0	0	0	0	0	0	0
aldehyde dehydrogenase, putative	303321325	54	17.1705	0.545323	0.255	12	0	0	0	0	0	0	0	0
haloacid dehalogenase-like hydrolase family protein	303318711	27	17.0651	10.7876	0.262	5	0	0	0	0	0	0	0	0
Adenylosuccinate synthetase AMPSase	308191515	46	16.9516	0.97714	0.344	10	0	0	0	0	0	0	0	0
60S ribosomal protein L35, putative	303313925	15	16.9359	1.15772	0.312	5	0	0	0	0	0	0	0	0
carbamoyl-phosphate synthase arginine-specific large chain, putative	303321562	129	16.5741	2.59975	0.0963	11	0	0	0	0	0	0	0	0
succinyl-CoA ligase (GDP-forming), putative	303320965	48	16.4892	1.57795	0.363	17	0	0	0	0	0	0	0	0
GTP-binding nuclear protein spi1, putative	303324353	25	16.2035	1.72932	0.422	6	0	0	0	0	0	0	0	0
UTP-glucose-1-phosphate uridylyltransferase, putative	303323537	58	16.1584	3.07578	0.333	13	0	0	0	0	0	0	0	0
60S ribosomal protein L13, putative	303321013	25	16.104	2.90265	0.315	9	0	0	0	0	0	0	0	0
betaine aldehyde dehydrogenase, putative	303323615	54	15.9171	2.63825	0.322	14	0	0	0	0	0	0	0	0
NADP-specific glutamate dehydrogenase, putative	303316566	50	15.8713	1.72588	0.438	17	0	0	0	0	0	0	0	0
ADP,ATP carrier protein, putative	303316782	34	15.5467	5.08259	0.304	10	0	0	0	0	0	0	0	0
glutaminyl-tRNA synthetase, putative	303313571	73	15.4317	3.04691	0.225	9	0	0	0	0	0	0	0	0
superoxide dismutase C-terminal domain containing protein	303310269	29	15.4046	5.76101	0.207	4	0	0	0	0	0	0	0	0
hypothetical protein CPC735_005800	303317102	46	14.7304	5.36341	0.204	7	0	0	0	0	0	0	0	0
Peroxisomal hydratase-dehydrogenase-epimerase , putative	303321123	97	14.7265	3.64519	0.278	21	0	0	0	0	0	0	0	0
Formate dehydrogenase , putative	303322310	47	14.7028	1.37953	0.282	11	0	0	0	0	0	0	0	0
hypothetical protein CPC735_053340	303312195	14	14.5407	1.35381	0.445	5	0	0	0	0	0	0	0	0
60S ribosomal protein L16, putative	303316912	23	14.504	16.4913	0.238	7	0	0	0	0	0	0	0	0
phosphoribosylformylglycinamidine synthase, putative	303319541	148	14.1394	4.13694	0.0579	6	0	0	0	0	0	0	0	0
CBS domain containing protein	303316702	58	14.0264	0.580632	0.175	8	0	0	0	0	0	0	0	0
dipeptidyl peptidase III, putative	303316406	80	13.7438	1.52894	0.31	19	0	0	0	0	0	0	0	0
40S ribosomal protein S15, putative	303321556	18	13.5204	8.93983	0.438	5	0	0	0	0	0	0	0	0
proteasome component, putative	303314835	22	13.2264	11.456	0.505	7	0	0	0	0	0	0	0	0
glycerol dehydrogenase, putative	303310897	36	12.7753	4.97933	0.225	7	0	0	0	0	0	0	0	0
60S ribosomal protein L11, putative	303314915	20	12.5824	3.28307	0.211	4	0	0	0	0	0	0	0	0
arginyl-tRNA synthetase, cytoplasmic, putative	303315135	73	12.3037	2.18005	0.224	10	0	0	0	0	0	0	0	0
hypothetical protein CPC735_062560	303321067	31	12.2287	1.91031	0.287	6	0	0	0	0	0	0	0	0
aminotransferase, class V family protein	303322330	47	12.2074	0.824008	0.288	13	0	0	0	0	0	0	0	0
phosphomannomutase, putative	303313772	31	12.1989	2.57558	0.241	7	0	0	0	0	0	0	0	0
Thioredoxin domain containing protein	303310118	36	12.1544	2.95588	0.322	6	0	0	0	0	0	0	0	0
40S ribosomal protein S20, putative	303315379	13	12.0771	10.5281	0.233	3	0	0	0	0	0	0	0	0
60S ribosomal protein L36, putative	303314831	12	12.0567	11.0479	0.202	3	0	0	0	0	0	0	0	0
seryl-tRNA synthetase, putative	303319345	54	11.8472	1.13917	0.165	7	0	0	0	0	0	0	0	0
Alternative oxidase, mitochondrial precursor, putative	303312147	42	11.6216	1.31005	0.353	10	0	0	0	0	0	0	0	0
Maleylacetoacetate isomerase, putative	303311721	26	11.5426	9.99739	0.273	5	0	0	0	0	0	0	0	0
SCO1/SenC family protein	303313840	34	11.5309	1.83863	0.304	8	0	0	0	0	0	0	0	0
Chaperone protein BipA, putative	303311853	74	11.514	4.44753	0.246	12	0	0	0	0	0	0	0	0
hypothetical protein CPC735_021960	303310058	12	11.4858	19.894	0.417	5	0	0	0	0	0	0	0	0
Mitochondrial processing peptidase beta subunit, putative	303317970	53	11.2003	1.62818	0.167	5	0	0	0	0	0	0	0	0
oxidoreductase, aldo/keto reductase family protein	303318707	32	11.0409	0.754577	0.359	10	0	0	0	0	0	0	0	0
40S ribosomal protein S8, putative	303322753	23	11.0363	2.62863	0.343	5	0	0	0	0	0	0	0	0
Glycosyl hydrolase family 81 protein	303322737	96	10.9512	3.88851	0.0441	2	0	0	0	0	0	0	0	0
NmrA-like family protein	303316680	35	10.8148	2.48556	0.356	6	0	0	0	0	0	0	0	0
Isocitrate dehydrogenase, mitochondrial precursor, putative	303315963	57	10.5108	2.80385	0.134	10	0	0	0	0	0	0	0	0
ATP synthase subunit 4, mitochondrial precursor, putative	303323751	26	10.5089	1.27604	0.236	5	0	0	0	0	0	0	0	0
cystathionine gamma-lyase, putative	303321538	46	10.3852	0.925475	0.181	4	0	0	0	0	0	0	0	0
Beta-eliminating lyase family protein	303316970	61	10.0489	8.76635	0.204	6	0	0	0	0	0	0	0	0
proteasome component, putative	303314849	23	10.04	10.2027	0.424	8	0	0	0	0	0	0	0	0
hypothetical protein CPC735_021910	303310048	20	9.96801	8.83916	0.313	4	0	0	0	0	0	0	0	0
cystathionine beta-synthase, putative	303312309	57	9.96154	2.64299	0.212	5	0	0	0	0	0	0	0	0
60S ribosomal protein L20, putative	303322837	18	9.88272	8.70128	0.358	6	0	0	0	0	0	0	0	0
Nuclear transport factor 2 domain containing protein	303323151	54	9.72738	3.81561	0.142	7	0	0	0	0	0	0	0	0
hypothetical protein CPC735_011760	303324031	17	9.62398	16.6692	0.503	5	0	0	0	0	0	0	0	0
Eukaryotic porin family protein	303316524	30	9.60731	8.48359	0.31	8	0	0	0	0	0	0	0	0
NifU-like domain containing protein	303322791	35	9.30382	8.08394	0.178	3	0	0	0	0	0	0	0	0
sulphur metabolism negative regulator, putative	303319109	19	9.2979	2.19935	0.364	4	0	0	0	0	0	0	0	0
T-complex protein 1, zeta subunit, putative	303310753	59	9.19079	0.436856	0.17	4	0	0	0	0	0	0	0	0
glutathione peroxidase, putative	303318415	19	9.12967	7.92328	0.199	3	0	0	0	0	0	0	0	0
glycine dehydrogenase, putative	303320795	116	9.02961	0.318758	0.0433	6	0	0	0	0	0	0	0	0
60S ribosomal protein L30-2, putative	303323275	19	9.00999	8.74252	0.278	6	0	0	0	0	0	0	0	0
Endoribonuclease L-PSP family protein	303317988	14	8.8962	1.65687	0.266	5	0	0	0	0	0	0	0	0
methylthioadenosine phosphorylase, putative	303311645	38	8.53356	1.17503	0.295	9	0	0	0	0	0	0	0	0
60S ribosomal protein L43, putative	303314675	10	8.36264	7.37427	0.457	4	0	0	0	0	0	0	0	0
hypothetical protein CPC735_039290	303321632	24	8.01794	7.09088	0.421	7	0	0	0	0	0	0	0	0
Rhodanese-like domain containing protein	303310439	39	7.90274	7.04131	0.175	4	0	0	0	0	0	0	0	0
Protein disulfide isomerase	303314379	40	7.7411	6.70522	0.208	5	0	0	0	0	0	0	0	0
Asp-hemolysin precursor, putative	303319083	15	7.57331	2.22818	0.321	4	0	0	0	0	0	0	0	0
eukaryotic translation initiation factor, putative	303315967	38	7.50693	2.28675	0.226	7	0	0	0	0	0	0	0	0
hypothetical protein CPC735_035070	303320633	42	7.39638	2.37502	0.275	9	0	0	0	0	0	0	0	0
D-lactate dehydrogenase, putative	303319467	61	7.10672	1.50543	0.164	6	0	0	0	0	0	0	0	0
Histidine biosynthesis trifunctional protein , putative	303317712	93	6.90769	1.06576	0.0727	5	0	0	0	0	0	0	0	0
TPR Domain containing protein	303323529	64	6.74037	0.431594	0.195	9	0	0	0	0	0	0	0	0
small nuclear ribonucleoprotein Sm D1, putative	303312169	13	6.70483	2.96887	0.292	2	0	0	0	0	0	0	0	0
ADP-ribosylation factor family protein	303320341	21	6.70337	5.80534	0.153	3	0	0	0	0	0	0	0	0
XYPPX repeat family protein	303315161	48	6.60383	5.78279	0.111	6	0	0	0	0	0	0	0	0
zinc binding dehydrogenase, putative	303320827	45	6.56454	5.68729	0.213	5	0	0	0	0	0	0	0	0
Orotate phosphoribosyltransferase OPRT	21362790	25	6.41647	5.57662	0.231	5	0	0	0	0	0	0	0	0
hydroxyquinol 1,2-dioxygenase, putative	303311747	32	6.38622	5.55499	0.373	6	0	0	0	0	0	0	0	0	303311797|ref|XP_003065910.1| details cyto: 17.5, cyto_nucl: 11.0, nucl: 3.5, mito: 3.0	cyto
GTP-binding protein sarA, putative	303322887	21	6.37359	0.837956	0.249	4	0	0	0	0	0	0	0	0
Glutathione S-transferase, putative	303317026	31	6.32275	6.66901	0.196	4	0	0	0	0	0	0	0	0
dienelactone hydrolase, putative	303324007	28	6.30776	7.69118	0.401	7	0	0	0	0	0	0	0	0
Tim10/DDP family zinc finger containing protein	303315179	13	6.26168	5.61534	0.39	4	0	0	0	0	0	0	0	0
LSM domain containing protein	303320353	11	5.96142	1.18513	0.561	3	0	0	0	0	0	0	0	0
carbohydrate kinase domain containing protein	303321550	38	5.82991	0.289436	0.192	4	0	0	0	0	0	0	0	0
riboflavin synthase, alpha subunit family protein	303317386	25	5.73943	6.74563	0.0844	2	0	0	0	0	0	0	0	0
3-ketoacyl-CoA thiolase, peroxisomal precursor, putative	303320145	45	5.72882	5.15131	0.164	5	0	0	0	0	0	0	0	0
Cytochrome c oxidase polypeptide VI, mitochondrial precursor, putative	303319547	18	5.65045	9.78687	0.268	3	0	0	0	0	0	0	0	0
Glycosyl hydrolases family 38 protein	303316067	123	5.21989	4.67291	0.0249	2	0	0	0	0	0	0	0	0
ribosomal recycling factor, mitochondrial precursor, putative	303321624	32	5.0583	4.49541	0.12	4	0	0	0	0	0	0	0	0
pre-mRNA cleavage factor I 25 kDa subunit, putative	303319441	31	5.04103	8.73133	0.191	3	0	0	0	0	0	0	0	0
hypothetical protein CPC735_011400	303323959	84	4.93383	0.14929	0.0501	3	0	0	0	0	0	0	0	0
fumarylacetoacetate hydrolase, putative	303316079	26	4.70436	4.0747	0.229	4	0	0	0	0	0	0	0	0
eukaryotic translation initiation factor 1A, Y-chromosomal, putative	303318501	17	4.59006	1.10823	0.322	7	0	0	0	0	0	0	0	0
electron transfer flavoprotein subunit beta, putative	303318885	28	4.40376	4.41831	0.16	4	0	0	0	0	0	0	0	0
translation initiation factor 3 subunit, putative	303321796	66	4.15922	7.20398	0.144	5	0	0	0	0	0	0	0	0
phosphoribosylglycinamide formyltransferase, putative	303323043	24	3.90686	4.17709	0.215	3	0	0	0	0	0	0	0	0
TPR Domain containing protein	303324397	36	3.28913	5.69694	0.0535	2	0	0	0	0	0	0	0	0
Protein translation factor SUI1, putative	303313119	13	2.85315	4.94181	0.237	3	0	0	0	0	0	0	0	0
Symbiosis-related protein, putative	303322500	14	2.62646	4.54915	0.282	3	0	0	0	0	0	0	0	0
cytidine deaminase family protein	303321698	17	2.32303	4.02361	0.232	2	0	0	0	0	0	0	0	0
hypothetical protein CPC735_033900	303320399	61	2.17946	3.77493	0.062	2	0	0	0	0	0	0	0	0
hypothetical protein CPC735_058940	303313315	40	2.09916	3.63586	0.271	7	0	0	0	0	0	0	0	0
Probable carboxypeptidase CPC735_001200	342165226	48	1.85427	3.21169	0.0265	2	0	0	0	0	0	0	0	0
RNA recognition motif containing protein	303314775	59	1.39163	2.41037	0.024	2	0	0	0	0	0	0	0	0
repressible alkaline phosphatase, putative	303323395	66	1.29193	2.2377	0.0611	2	0	0	0	0	0	0	0	0
Dihydroxy-acid dehydratase, mitochondrial precursor, putative	303315339	65	1.21612	2.10638	0.0613	2	0	0	0	0	0	0	0	0
hypothetical protein CPC735_006280	303317198	92	0.800289	1.38614	0.042	2	0	0	0	0	0	0	0	0

## Sheet: CE Homologues
A. fumigatus Protein	A. fumigatus Accession	C. posadasii Accession	Identity
14-3-3 family protein	70991439	303313812	73.4
14-3-3 family protein	70991439	303323433	58.7
14-3-3 family protein ArtA	70989229	303323433	82.4
14-3-3 family protein ArtA	70989229	303313812	70.5
40S ribosomal protein S0	74674582	269969648	82.8
40S ribosomal protein S15	146322894	303321556	94.8
40S ribosomal protein S7e	70999658	303317044	84.6
4-aminobutyrate transaminase GatA	70998486	303318775	77.4
50S ribosomal protein L12	70994008	303321914	73.8
60S acidic ribosomal protein P1	41688729	303316674	79.3
60S acidic ribosomal protein P2AfP2 Allergen Asp f 8	83305635	303321554	82
60S ribosomal protein L1	70995564	303320347	86.6
60S ribosomal protein L12	146322400	303323019	80.6
60S ribosomal protein L13	146323659	303321013	65.5
60S ribosomal protein L17	74661742	303317878	78.9
60S ribosomal protein L22	70999344	303318417	76.9
60S ribosomal protein L23	70998694	303319371	83.3
60S ribosomal protein L4	70985070	303319587	85.8
60S ribosomal protein L5	70995808	303318643	76
60S ribosomal protein P0	70990816	303322917	81.2
6-phosphogluconate dehydrogenase Gnd1	70991695	303311985	81.9
acetyl-CoA acetyltransferase	70983360	303322060	45.7
acetyl-CoA acetyltransferase	70983360	303320145	32.7
actin cytoskeleton protein (VIP1)	71001310	303323587	70.9
adenosylhomocysteinase	70995231	303324461	90.1
Adenylate kinase 1 AK 1	74669525	303322480	77
AhpC/TSA family thioredoxin peroxidase	70983971	303321315	58.1
alpha-ketoglutarate dehydrogenase complex subunit Kgd1 putative	70993636	303311281	83.4
antigenic mitochondrial protein HSP60	71001164	303319237	87.1
aspartate aminotransferase	70993876	303311505	82.2
aspartate aminotransferase	70993876	303315689	45.3
aspartate transaminase	71001234	303315689	74.2
aspartate transaminase	71001234	303311505	42.2
ATP citrate lyase subunit (Acl) putatibe	70992211	303318313	86.6
ATP citrate lyase subunit 1	70992209	303318315	78.6
ATP synthase F1 beta subunit	70997705	303319229	90.6
ATP-dependent RNA helicase eIF4A	74674080	303316075	90.4
calmodulin	146323805	303321858	100
chaperonin	70992219	303318351	63.1
citrate synthase (Cit1)	70984828	303319259	93.2
citrate synthase (Cit1)	70984828	303324155	52.5
cobalamin-independent methionine synthase MetH/D	70994626	303316616	85.8
conserved hypothetical protein	70994988	303320623	62.5
conserved hypothetical protein	70984575	303324031	53.8
conserved hypothetical protein	70986843	303310048	52.2
conserved lysine-rich protein	70993478	303320399	49
coproporphyrinogen III oxidase	70991290	303322498	64.8
cytochrome c	71001924	303322563	33.6
cytochrome c oxidase subunit Va	70985122	303319547	66.5
dienelactone hydrolase family protein	70992607	303323955	60.8
dihydrolipoamide dehydrogenase	70988990	303315443	82.7
dihydrolipoamide succinyltransferase	71000765	303321420	67.6
disulfide isomerase (TigA)	70997353	303314379	63.9
Enolase Allergen Asp f 22	83288046	303313816	90.2
eukaryotic translation elongation factor 1 subunit Eef1-beta putative	146322600	303320301	70
Eukaryotic translation initiation factor eIF-5A	70990614	303322723	63.5
fructose-bisphosphate aldolase class II	70999466	303317190	85.6
fumarate hydratase	70984647	303318595	74.1
glucose-6-phosphate isomerase	71001262	303315723	85.7
Glutamate/Leucine/Phenylalanine/Valine dehydrogenase	70994774	303316566	75.8
glyceraldehyde 3-phosphate dehydrogenase GpdA	70985278	30580393	77.2
glycerol dehydrogenase (GldB)	70993620	303310897	73.5
glycerol dehydrogenase (GldB)	70993620	303318707	32.3
glycerol dehydrogenase (GldB)	70993620	303323361	32.6
glycerol dehydrogenase Gcy1	70995191	303310897	36.2
glycerol dehydrogenase Gcy1	70995191	303323361	34.2
glycerol dehydrogenase Gcy1	70995191	303318707	34.2
glycine dehydrogenase	70982069	303320795	76.1
GTP-binding nuclear protein Ran	70992715	303324353	87
heat shock protein (Sti1)	70982436	303323529	69.7
Heat shock protein 90 Allergen Asp f 12	83303658	303323145	89.4
Histone H2A	90101335	303321424	81.2
Histone H2B	74673812	303321426	94.3
Hsc70 cochaperone (SGT)	70995171	303324397	72.7
Hsp70 chaperone (HscA)	70983346	303321996	57.8
Hsp70 chaperone (HscA)	70983346	303311853	50.2
Hsp70 chaperone (HscA)	70983346	303323579	43
Hsp70 chaperone BiP/Kar2	70989489	303311853	87.2
Hsp70 chaperone BiP/Kar2	70989489	303321996	56.8
Hsp70 chaperone BiP/Kar2	70989489	303323579	47.9
Hsp70 chaperone Hsp88	70995752	303320147	70.6
Hsp90 binding co-chaperone (Sba1)	70997019	303318203	52.7
IMP dehydrogenase	70989289	303323491	84.1
inorganic diphosphatase	71000118	303316027	60.4
isocitrate dehydrogenase Idp1	71000064	303315963	77.8
isocitrate dehydrogenase NAD-dependent	70995790	303320107	82.9
isocitrate dehydrogenase NAD-dependent	70995790	303313726	42.3
isocitrate dehydrogenase NAD-dependent	70995790	303318014	30.6
Ketol-acid reductoisomerase	70998911	303315589	62.6
L-PSP endoribonuclease family protein (Hmf1)	70982340	303315859	50
L-PSP endoribonuclease family protein (Hmf1)	70982340	303317988	36.3
malate dehydrogenase NAD-dependent	70986899	303315297	85.3
malate dehydrogenase NAD-dependent	70986899	303322394	52.9
malate dehydrogenase NAD-dependent	70984070	303322394	78.8
malate dehydrogenase NAD-dependent	70984070	303315297	57
metallopeptidase MepB	70986860	303310032	81.1
mitochondrial aconitate hydratase	70992645	303311043	87.9
mitochondrial ATPase subunit ATP4	70983638	303323751	67.9
mitochondrial F1 ATPase subunit alpha	70983614	303323773	90.8
mitochondrial Hsp70 chaperone (Ssc70)	71001294	303323579	84.1
mitochondrial Hsp70 chaperone (Ssc70)	71001294	303321996	45.8
mitochondrial Hsp70 chaperone (Ssc70)	71001294	303311853	45.7
mitochondrial peroxiredoxin Prx1	70994244	303321315	77.9
mitochondrial processing peptidase beta subunit	70996070	303317970	85.2
Mn superoxide dismutase SodB	70993650	303311291	73.4
molecular chaperone Hsp70	70991282	303321996	86.1
molecular chaperone Hsp70	70991282	303311853	60.7
molecular chaperone Hsp70	70991282	303323579	48.1
molecular chaperone Hsp70	70991282	303320147	32.4
NAD-dependent formate dehydrogenase AciA/Fdh	70984134	303322310	86.8
NADH-cytochrome b5 reductase 2	74669820	303322835	70.3
Nascent polypeptide-associated complex subunit alpha NAC-alpha	74667491	303324199	85.8
Nascent polypeptide-associated complex subunit beta NAC-beta	74667384	303324053	72
Non-histone chromosomal protein 6	74674416	303317166	76.9
Nucleoside diphosphate kinase NDK	74663184	303319681	84.3
nucleosome assembly protein Nap1	70998710	303319353	66.7
outer mitochondrial membrane protein porin	70994716	303316524	72.2
peptidyl-prolyl cis-trans isomerase	70989309	303323505	55.6
peptidyl-prolyl cis-trans isomerase	70989309	303314877	46.3
peptidyl-prolyl cis-trans isomerase	70989309	303315481	44.4
Peptidyl-prolyl cis-trans isomerase B PPIase B	74671259	303314877	72.2
Peptidyl-prolyl cis-trans isomerase B PPIase B	74671259	303315481	52.2
Peptidyl-prolyl cis-trans isomerase B PPIase B	74671259	303323505	50.7
Peptidyl-prolyl cis-trans isomerase D PPIase D	74669308	303315481	70.3
peptidyl-prolyl cis-trans isomerase/cyclophilin	71000343	303323505	73
peptidyl-prolyl cis-trans isomerase/cyclophilin	71000343	303314877	62.6
peptidyl-prolyl cis-trans isomerase/cyclophilin	71000343	303315481	62.6
phosphoglycerate kinase PgkA	70995281	303324477	79.4
phosphoribosylaminoimidazolecarboxamide formyltransferase/IMP cyclohydrolase	70994557	303314899	84.2
plasma membrane H+-ATPase Pma1	71000305	303319255	47.3
Polyadenylate-binding protein cytoplasmic and nuclear PABP	74669855	303322729	76.9
profilin Pfy1	70981925	303321371	42.6
protein disulfide isomerase Pdi1	70989789	303320707	69.8
Protein ecm33	74671175	303316538	43
Putative peroxiredoxin pmp20 Asp f 3	3914384	303318549	69
pyridoxine biosynthesis protein	70998202	303319079	85.4
Pyruvate decarboxylase	74674363	303316992	75.4
Pyruvate decarboxylase	74674363	303317548	38.5
pyruvate dehydrogenase complex dihydrolipoamide acetyltransferase component	70986903	303315289	75.7
pyruvate dehydrogenase E1 beta subunit PdbA	70986482	303320831	84.9
pyruvate kinase	70991575	303310349	84.4
Ran-specific GTPase-activating protein 1	70997369	303314357	74.5
regulatory protein SUAPRGA1	70999996	303315413	44.4
rho-gdp dissociation inhibitor	70997531	303314197	78.2
RNA binding protein	146324524	303324347	51.8
RNAPII degradation factor Def1	70999456	303317198	52.8
RNP domain protein	70998400	303318919	62.5
spermidine synthase	70995928	303318439	86
Superoxide dismutase [Mn] mitochondrial Allergen Asp f 6	83305645	303311291	51
telomere and ribosome associated protein Stm1	70999620	303317010	47.1
thioredoxin TrxA	70997545	303314173	51.8
thioredoxin TrxA	70997545	303310118	35.5
transaldolase	70997968	303319871	83
transketolase TktA	70995930	303318437	84.2
translation elongation factor eEF-1 subunit gamma	70984206	303322232	52.5
translation elongation factor EF-1 alpha subunit	146322501	303317100	81.8
translation elongation factor EF-2 subunit	71002010	303322665	87.7
translation elongation factor EF-Tu	70995660	303317100	30.7
Translationally-controlled tumor protein homolog TCTP	74672063	303323882	69.3
triosephosphate isomerase	70997109	303314551	69.5
Ubiquitin	51703339	303316944	96.1
Uncharacterized protein AFUA_6G02800	74667389	303324045	54.1

## Sheet: CF Homologues
A. fumigatus Protein	A. fumigatus Accession	C. posadasii Accession	Identity
Allergen Asp f 15	5902743	334305688	45.4
FAD/FMN-containing isoamyl alcohol oxidase MreA	70984404	303319227	33.3
cell wall glucanase	70991783	303312065	35.3
13-beta-glucanosyltransferase	70992541	303311001	56
13-beta-glucanosyltransferase Bgt1	70995512	303320315	61.6
ribonuclease T2	70996544	303322751	51.9
Tripeptidyl-peptidase sed2	74628155	303316858	47.2
Alkaline protease 2 ALP2 Allergen Asp f 18	74654932	327488488	72.9
Uncharacterized protein AFUA_6G02800	74667389	303324045	54.1
Probable glycosidase crf2	74669201	303323397	52.6
Protein ecm33	74671175	303316538	43
isoamyl alcohol oxidase	146322331	303319227	34.1
13-beta-glucanosyltransferase gel1	193806027	303318181	33.6
13-beta-glucanosyltransferase gel1	193806027	303311001	35.2
Dipeptidyl-peptidase 5 DppV	229485355	303320039	62.8
13-beta-glucanosyltransferase gel2	229890269	303318181	54.5
13-beta-glucanosyltransferase gel2	229890269	303311001	33.9
13-beta-glucanosyltransferase gel3	229890271	303311001	47.8
13-beta-glucanosyltransferase gel4	229890273	303311001	51.5

## Sheet: CW Homologues
A. fumigatus Protein	A. fumigatus Accession	C. posadasii Accession	Identity
Allergen Asp f 15	5902743	334305688	45.4
cell wall glucanase	70991783	303312065	35.3
13-beta-glucanosyltransferase	70992541	303311001	56
13-beta-glucanosyltransferase Bgt1	70995512	303320315	61.6
Tripeptidyl-peptidase sed2	74628155	303316858	47.2
Alkaline protease 2 ALP2 Allergen Asp f 18	74654932	327488488	72.9
Probable glycosidase crf2	74669201	303323397	52.6
Protein ecm33	74671175	303316538	43
13-beta-glucanosyltransferase gel1	193806027	303311001	35.2
Dipeptidyl-peptidase 5 DppV	229485355	303320039	62.8
13-beta-glucanosyltransferase gel2	229890269	303311001	33.9
13-beta-glucanosyltransferase gel3	229890271	303311001	47.8
13-beta-glucanosyltransferase gel4	229890273	303311001	51.5
