# Supplementary material for: Proteomic Analysis of Pathogenic Fungi Reveals Highly Expressed Conserved Cell Wall Proteins
Source: J Fungi (Basel). 2016 Jan 12;2(1):6. doi: 10.3390/jof2010006 (PMC4747415; doi:10.3390/jof2010006)
Supplement: Supplementary File 1 [file jof-02-00006-s001.zip › Suplementary Files/Supplemental Table 11 Mucor circinelloides.xls]

## Sheet: Mucor circinelloides
Mucor circinelloides Protein	Accession	MW (kDa)	CE fmol/µg protein	CE stdev	CE coverage	CE unique peptides	CF fmol/µg protein	CF stdev	CF coverage	CF unique peptides	CW fmol/µg protein	CW stdev	CW coverage	CW unique peptides	WoLF PSORT	Localization
Genemark1.3489_g	107726	15	567.517	68.6385	0.752	11	0	0	0	0	3262.46	591.589	0.489	8	cyto: 13.5, cyto_nucl: 9.5, nucl: 4.5, mito: 3.0, extr: 2.0, pero: 2.0	cyto
estExt_Genewise1.C_031113	170931	44	207.178	6.51208	0.636	18	0	0	0	0	3204.11	560.486	0.344	13	extr: 25.0	extr
fgenesh1_kg.04_#_145_#_104_1_CCIA_CCIB_EXTA	156103	15	152.799	5.39328	0.625	7	2144.71	574.421	0.779	9	2403.13	334.655	0.456	7	extr: 20, E.R.: 2, nucl: 1, mito: 1, cyto: 1	extr
fgenesh1_kg.13_#_7_#_896_1_CCIA_CCIB_EXTA	157567	65	26.0358	2.91312	0.152	8	0	0	0	0	2101	1215.34	0.343	17	extr: 19, golg: 4, vacu: 2	extr
fgenesh1_kg.05_#_207_#_473_1_CCIA_CCIB_EXTA	156537	27	198.452	2.24445	0.777	13	0	0	0	0	1844.34	259.357	0.518	15	cyto: 14, mito: 10, nucl: 1	cyto
fgenesh1_kg.04_#_311_#_515_1_CCIA_CCIB_EXTA	156269	42	59.4935	14.0024	0.3	8	4539.81	458.238	0.555	15	1728.26	238.073	0.355	12	extr: 27	extr
fgenesh1_kg.01_#_395_#_761_1_CCIA_CCIB_EXTA	155048	46	150.969	8.90397	0.286	9	483.927	62.1776	0.303	9	1441.89	191.507	0.12	6	extr: 25	extr
Genemark1.10800_g	115037	20	47.6109	2.63559	0.257	3	79.0943	1.86442	0.152	2	1220.26	133.97	0.33	6	extr: 26	extr
estExt_Genemark1.C_060121	184762	17	0	0	0	0	0	0	0	0	1076.58	268.711	0.115	2	extr: 16, plas: 3, E.R.: 3, golg: 2, vacu: 2	extr
fgenesh1_kg.04_#_270_#_562_1_CCIA_CCIB_EXTA	156228	63	106.418	6.22755	0.448	20	0	0	0	0	967.061	147.56	0.421	18	cyto: 14.5, cyto_nucl: 10, nucl: 4.5, mito: 4, pero: 3	cyto
Mucci1.fgeneshMC_pg.10_#_148	85830	13	129.775	10.3273	0.551	8	0	0	0	0	962.089	145.151	0.5	8	cyto: 17.5, cyto_nucl: 13, nucl: 5.5, mito: 4	cyto
fgenesh1_kg.05_#_168_#_1744_1_CCIA_CCIB_EXTA	156498	16	363.195	5.66256	0.816	11	0	0	0	0	918.651	149.761	0.599	10	cyto: 25.5, cyto_nucl: 13.5	cyto
fgenesh1_kg.03_#_122_#_344_1_CCIA_CCIB_EXTA	155646	19	111.711	5.01606	0.482	6	1471.58	56.394	0.582	7	808.717	126.1	0.353	5	extr: 24, mito: 1	extr
fgenesh1_kg.08_#_176_#_256_1_CCIA_CCIB_EXTA	157285	16	215.417	23.4123	0.718	9	0	0	0	0	766.763	90.9288	0.331	6	extr: 22.0, vacu: 2.0, nucl: 1.0	extr
estExt_fgenesh1_pg.C_120159	191377	12	82.7601	31.9128	0.262	3	1051.97	93.8999	0.402	6	747.283	100.713	0.308	4	extr: 23, mito: 1, plas: 1	extr
Mucci1.gw1.6.848.1	18304	9	0	0	0	0	0	0	0	0	741.876	1284.97	0.566	6	cyto_nucl: 16, nucl: 11.5, cyto: 11.5	cyto_nucl
fgenesh1_kg.01_#_316_#_2042_1_CCIA_CCIB_EXTA	154969	13	43.6005	5.06561	0.385	3	942.871	22.6452	0.715	8	740.724	98.0729	0.377	4	extr: 17, mito: 6, cyto: 4	extr
fgenesh1_kg.11_#_49_#_609_1_CCIA_CCIB_EXTA	157496	22	11.4465	19.8258	0.204	3	80.6687	73.6974	0.204	3	668.546	181.637	0.175	4	extr: 25	extr
fgenesh1_kg.01_#_462_#_1442_1_CCIA_CCIB_EXTA	155115	38	39.3887	3.05018	0.354	7	6431.13	213.646	0.687	16	651.63	17.3203	0.418	10	extr: 22, cyto: 4	extr
estExt_Genemark1.C_050385	184494	25	85.6988	3.54938	0.439	6	0	0	0	0	588.488	78.1538	0.233	7	mito: 22.5, cyto_mito: 13.5, cyto: 3.5	mito
fgenesh1_kg.03_#_8_#_322_1_CCIA_CCIB_EXTA	155532	28	190.272	2.84236	0.142	3	0	0	0	0	568.369	95.2919	0.0957	2	extr: 27	extr
fgenesh1_kg.03_#_106_#_333_1_CCIA_CCIB_EXTA	155630	47	177.933	10.4623	0.155	7	428.519	43.0394	0.16	7	564.406	48.4485	0.29	8	extr: 27	extr
Genemark1.11388_g	115625	28	16.3254	14.1412	0.377	7	586.164	25.8438	0.488	11	545.033	86.7626	0.262	7	extr: 27	extr
fgenesh1_kg.05_#_12_#_594_1_CCIA_CCIB_EXTA	156342	30	41.3549	10.3153	0.221	8	60.2122	20.0929	0.185	5	463.2	83.1295	0.156	8	extr: 15, golg: 5, E.R.: 3, vacu: 3	extr
fgenesh1_kg.08_#_154_#_2558_1_CCIA_CCIB_EXTA	157263	17	92.8765	5.69098	0.638	10	0	0	0	0	400.465	50.0067	0.456	8	cyto_nucl: 14, nucl: 12.5, cyto: 10.5	cyto_nucl
Mucci1.e_gw1.6.106.1	40808	89	0	0	0	0	0	0	0	0	382.82	663.063	0.113	2	plas: 27	plas
fgenesh1_kg.06_#_139_#_740_1_CCIA_CCIB_EXTA	156746	51	77.3091	11.6638	0.562	16	0	0	0	0	324.212	61.8923	0.254	10	cyto: 21, cyto_nucl: 12, cysk: 3	cyto
fgenesh1_kg.08_#_36_#_17_1_CCIA_CCIB_EXTA	157145	49	27.6748	14.1141	0.16	7	349.742	25.3434	0.344	18	314.902	278.601	0.0281	2	extr: 27	extr
estExt_Genemark1.C_030276	183401	54	18.4443	17.5856	0.287	11	0	0	0	0	302.415	63.7839	0.177	11	mito: 17, cyto: 8	mito
Mucci1.fgeneshMC_pg.7_#_595	84529	32	0	0	0	0	47.474	41.115	0.196	3	254.832	226.286	0.196	3	extr: 23, vacu: 2	extr
fgenesh1_kg.04_#_52_#_254_1_CCIA_CCIB_EXTA	156010	30	34.4629	2.15873	0.402	9	2893.44	26.4103	0.391	8	161.938	27.6284	0.348	8	extr: 25	extr
fgenesh1_kg.02_#_123_#_103_1_CCIA_CCIB_EXTA	155250	56	268.925	11.506	0.349	16	0	0	0	0	152.677	134.895	0.124	6	cyto: 14.0, cyto_nucl: 10.5, nucl: 3.0, E.R.: 3.0, vacu: 3.0, mito: 2.0	cyto
fgenesh1_kg.04_#_140_#_672_1_CCIA_CCIB_EXTA	156098	43	72.5135	4.90845	0.297	10	0	0	0	0	142.9	126.45	0.0882	2	nucl: 16.5, cyto_nucl: 12.833, mito_nucl: 10.666, cyto: 7	nucl
fgenesh1_kg.12_#_30_#_510_1_CCIA_CCIB_EXTA	157529	26	45.1514	5.17426	0.358	7	0	0	0	0	139.887	124.022	0.117	2	cyto: 20.5, cyto_nucl: 11, mito: 3	cyto
Mucci1.estExt_fgeneshMC_pg.C_60836	92590	58	0	0	0	0	0	0	0	0	126.001	115.16	0.0511	4	cysk: 12, cyto: 11.5, cyto_nucl: 7.5, nucl: 2.5	cysk
e_gw1.04.1318.1	142350	86	59.1736	0.700461	0.436	30	0	0	0	0	66.928	115.923	0.0649	3	cyto: 9.5, cyto_nucl: 8.833, cyto_mito: 8.666, mito: 6.5, nucl: 6, pero: 4	cyto
Mucci1.e_gw1.4.93.1	38509	101	26.6735	1.01143	0.158	16	0	0	0	0	58.5827	101.468	0.0268	2	cyto: 14.5, cyto_nucl: 12, nucl: 6.5, pero: 3	cyto
fgenesh1_kg.03_#_425_#_1085_1_CCIA_CCIB_EXTA	155949	20	3.82257	6.62089	0.115	2	0	0	0	0	33.3895	57.8323	0.071	2	cyto_nucl: 11.5, nucl: 11, cyto: 8, pero: 4, mito: 3	cyto_nucl
e_gw1.16.1.1	151182	50	15.6771	14.4656	0.159	8	0	0	0	0	31.3682	27.6143	0.144	7	cyto: 27	cyto
estExt_Genemark1.C_060295	184814	23	229.907	10.6887	0.698	13	0	0	0	0	21.2751	36.8496	0.142	4	cyto: 17.5, cyto_nucl: 10.0, mito: 6.0	cyto
fgenesh1_kg.04_#_209_#_177_3_CCIA_CCIB_EXTA	156167	65	0	0	0	0	1878.55	38.8176	0.519	21	0	0	0	0	extr: 27.0	extr
Mucci1.fgeneshMC_pg.6_#_133	83191	54	0	0	0	0	1785.96	42.8121	0.381	18	0	0	0	0	mito: 14.0, cyto_nucl: 7.0, nucl: 6.5, cyto: 6.5	mito
gw1.04.968.1	124886	12	0	0	0	0	872.099	755.439	0.867	8	0	0	0	0	cyto: 10.0, mito: 9.0, extr: 6.0	cyto
gw1.05.1054.1	128301	65	0	0	0	0	810.828	16.0361	0.435	21	0	0	0	0	extr: 14.0, cyto: 9.5, cyto_nucl: 6.0, nucl: 1.5	extr
e_gw1.07.1497.1	148187	10	0	0	0	0	414.795	7.51146	0.387	4	0	0	0	0	cyto: 18.0, cyto_nucl: 10.5, mito: 4.0, extr: 2.0	cyto
fgenesh1_kg.01_#_58_#_668_1_CCIA_CCIB_EXTA	154711	22	0	0	0	0	272.249	9.908	0.24	4	0	0	0	0	extr: 24.0, E.R.: 2.0	extr
fgenesh1_kg.05_#_32_#_205_1_CCIA_CCIB_EXTA	156362	49	0	0	0	0	251.591	6.1135	0.196	5	0	0	0	0	extr: 20.0, golg: 5.0	extr
fgenesh1_kg.01_#_434_#_1674_1_CCIA_CCIB_EXTA	155087	40	0	0	0	0	174.646	28.7574	0.329	10	0	0	0	0	extr: 25.0	extr
fgenesh1_kg.02_#_302_#_1187_1_CCIA_CCIB_EXTA	155429	53	0	0	0	0	80.49	21.8184	0.175	6	0	0	0	0	extr: 25.0	extr
Genemark1.4071_g	108308	30	101.81	3.31759	0.103	2	7.34847	12.7279	0.0391	2	0	0	0	0	extr: 26.0	extr
fgenesh1_kg.04_#_205_#_44_2_CCIA_CCIB_EXTA	156163	50	745.485	127.519	0.587	23	0	0	0	0	0	0	0	0	cyto: 26.5, cyto_nucl: 14.0	cyto
gw1.07.774.1	125340	9	421.392	20.3014	0.756	6	0	0	0	0	0	0	0	0	cyto: 12.0, cyto_nucl: 11.0, nucl: 8.0, mito: 5.0	cyto
fgenesh1_pm.08_#_63	154100	47	394.167	25.4745	0.717	30	0	0	0	0	0	0	0	0	cyto: 19.0, mito: 4.0, pero: 3.0	cyto
estExt_Genewise1.C_051210	172750	59	326.418	5.72098	0.511	25	0	0	0	0	0	0	0	0	mito: 23.5, cyto_mito: 13.5	mito
fgenesh1_kg.01_#_325_#_527_1_CCIA_CCIB_EXTA	154978	18	318.592	64.6316	0.866	16	0	0	0	0	0	0	0	0	cyto: 16.5, cyto_nucl: 11.5, nucl: 3.5, mito: 3.0, pero: 2.0	cyto
gw1.05.800.1	125315	10	317.06	13.3861	0.46	5	0	0	0	0	0	0	0	0	mito: 10.0, cyto: 9.0, pero: 4.0, nucl: 2.0	mito
fgenesh1_kg.03_#_320_#_66_1_CCIA_CCIB_EXTA	155844	28	315.332	33.3803	0.84	16	0	0	0	0	0	0	0	0	cyto: 27.0	cyto
fgenesh1_kg.01_#_100_#_67_1_CCIA_CCIB_EXTA	154753	34	312.777	15.9674	0.415	13	0	0	0	0	0	0	0	0	mito: 11.0, extr: 6.0, cyto: 5.5, cyto_nucl: 4.0, pero: 3.0	mito
fgenesh1_kg.04_#_348_#_149_3_CCIA_CCIB_EXTA	156306	53	285.572	7.15862	0.779	28	0	0	0	0	0	0	0	0	mito: 19.0, cyto: 6.0	mito
Genemark1.695_g	104932	11	275.524	14.4307	0.583	7	0	0	0	0	0	0	0	0	nucl: 17.0, cyto: 6.0, mito: 3.0	nucl
fgenesh1_kg.05_#_125_#_55_1_CCIA_CCIB_EXTA	156455	45	274.373	16.3577	0.716	26	0	0	0	0	0	0	0	0	cyto: 24.0, mito: 2.0	cyto
estExt_fgenesh1_pg.C_031153	189295	71	261.399	18.5064	0.623	39	0	0	0	0	0	0	0	0	cyto: 22.5, cyto_nucl: 14.5, nucl: 3.5	cyto
fgenesh1_kg.02_#_22_#_53_1_CCIA_CCIB_EXTA	155149	39	256.453	15.0689	0.44	13	0	0	0	0	0	0	0	0	cyto: 20.5, cyto_pero: 12.7, cyto_nucl: 12.3, pero: 3.5	cyto
fgenesh1_kg.06_#_82_#_219_1_CCIA_CCIB_EXTA	156689	16	242.705	9.93371	0.722	8	0	0	0	0	0	0	0	0	nucl: 13.5, cyto_nucl: 10.8, cyto: 7.0, cyto_pero: 5.8, pero: 3.5	nucl
Mucci1.estExt_fgeneshMC_pg.C_20762	90680	53	232.197	10.5406	0.552	22	0	0	0	0	0	0	0	0	cyto: 18.0, cysk: 9.0	cyto
e_gw1.06.1110.1	146470	80	229.459	12.9858	0.602	43	0	0	0	0	0	0	0	0	nucl: 17.5, cyto_nucl: 14.5, cyto: 8.5	nucl
e_gw1.12.105.1	150834	36	204.83	10.6018	0.743	17	0	0	0	0	0	0	0	0	cyto: 16.0, mito: 8.0, pero: 3.0	cyto
fgenesh1_pg.03_#_544	161429	93	203.553	14.4576	0.543	42	0	0	0	0	0	0	0	0	cyto: 18.5, cyto_pero: 10.5, nucl: 6.0	cyto
fgenesh1_kg.04_#_132_#_262_1_CCIA_CCIB_EXTA	156090	42	202.26	62.1718	0.608	22	0	0	0	0	0	0	0	0
fgenesh1_kg.05_#_200_#_571_1_CCIA_CCIB_EXTA	156530	22	194.125	7.57057	0.407	6	0	0	0	0	0	0	0	0
Genemark1.6571_g	110808	130	189.486	7.53772	0.526	56	0	0	0	0	0	0	0	0
fgenesh1_kg.01_#_155_#_494_1_CCIA_CCIB_EXTA	154808	15	186.342	15.4488	0.522	6	0	0	0	0	0	0	0	0
fgenesh1_kg.11_#_43_#_882_1_CCIA_CCIB_EXTA	157490	36	180.861	10.4581	0.649	18	0	0	0	0	0	0	0	0
Genemark1.6115_g	110352	13	177.966	9.43089	0.564	9	0	0	0	0	0	0	0	0
fgenesh1_pg.04_#_524	162849	11	176.027	13.6444	0.709	7	0	0	0	0	0	0	0	0
fgenesh1_kg.05_#_51_#_45_1_CCIA_CCIB_EXTA	156381	22	175.426	16.5336	0.759	12	0	0	0	0	0	0	0	0	cyto: 19.5, cyto_nucl: 12, nucl: 3.5, mito: 3	cysk
estExt_Genewise1Plus.C_041922	179096	42	167.875	6.05704	0.52	18	0	0	0	0	0	0	0	0
fgenesh1_kg.03_#_243_#_248_2_CCIA_CCIB_EXTA (+1)	155767	22	165.633	8.53704	0.503	14	0	0	0	0	0	0	0	0
fgenesh1_kg.05_#_129_#_390_1_CCIA_CCIB_EXTA	156459	18	164.502	8.42632	0.647	12	0	0	0	0	0	0	0	0
fgenesh1_kg.06_#_65_#_1359_1_CCIA_CCIB_EXTA	156672	52	159.551	8.46459	0.474	15	0	0	0	0	0	0	0	0
fgenesh1_kg.01_#_29_#_898_1_CCIA_CCIB_EXTA	154682	36	158.185	7.00095	0.58	16	0	0	0	0	0	0	0	0
fgenesh1_kg.03_#_388_#_257_1_CCIA_CCIB_EXTA	155912	24	153.909	7.91846	0.363	9	0	0	0	0	0	0	0	0
fgenesh1_kg.01_#_332_#_48_1_CCIA_CCIB_EXTA	154985	30	148.146	4.90972	0.661	15	0	0	0	0	0	0	0	0
fgenesh1_kg.05_#_73_#_32_1_CCIA_CCIB_EXTA	156403	35	147.812	6.78076	0.795	20	0	0	0	0	0	0	0	0
e_gw1.05.240.1	145299	46	143.812	8.28066	0.506	20	0	0	0	0	0	0	0	0
Genemark1.650_g	104887	248	142.233	0.994944	0.453	82	0	0	0	0	0	0	0	0
fgenesh1_kg.04_#_246_#_170_1_CCIA_CCIB_EXTA	156204	29	140.167	6.85727	0.655	14	0	0	0	0	0	0	0	0
fgenesh1_pm.05_#_206	153339	33	139.551	4.27691	0.524	11	0	0	0	0	0	0	0	0
Genemark1.8811_g	113048	9	139.375	19.7427	0.929	6	0	0	0	0	0	0	0	0
fgenesh1_kg.04_#_129_#_1688_1_CCIA_CCIB_EXTA	156087	17	131.472	11.2843	0.689	10	0	0	0	0	0	0	0	0
Mucci1.estExt_fgeneshMC_kg.C_30050	94376	44	127.896	9.23709	0.132	7	0	0	0	0	0	0	0	0
estExt_Genewise1Plus.C_041729	179015	61	127.701	9.01754	0.53	29	0	0	0	0	0	0	0	0
fgenesh1_kg.07_#_36_#_171_1_CCIA_CCIB_EXTA	156883	24	126.982	8.72626	0.471	9	0	0	0	0	0	0	0	0
fgenesh1_kg.08_#_121_#_284_1_CCIA_CCIB_EXTA	157230	54	125.017	6.59578	0.524	23	0	0	0	0	0	0	0	0
fgenesh1_kg.02_#_47_#_328_1_CCIA_CCIB_EXTA	155174	20	121.236	8.44565	0.398	8	0	0	0	0	0	0	0	0
estExt_Genewise1Plus.C_011664	175932	11	119.918	34.8676	0.429	3	0	0	0	0	0	0	0	0
fgenesh1_kg.05_#_190_#_2262_1_CCIA_CCIB_EXTA	156520	14	117.806	6.34081	0.328	4	0	0	0	0	0	0	0	0
fgenesh1_kg.03_#_386_#_69_1_CCIA_CCIB_EXTA (+1)	155910	20	116.358	6.0841	0.495	8	0	0	0	0	0	0	0	0
e_gw1.08.194.1	148769	40	116.032	7.55716	0.5	13	0	0	0	0	0	0	0	0
fgenesh1_kg.04_#_51_#_27_1_CCIA_CCIB_EXTA	156009	22	115.01	2.23161	0.535	11	0	0	0	0	0	0	0	0
fgenesh1_kg.01_#_243_#_247_2_CCIA_CCIB_EXTA	154896	17	114.346	4.69545	0.384	6	0	0	0	0	0	0	0	0
fgenesh1_kg.05_#_225_#_176_1_CCIA_CCIB_EXTA	156555	12	114.295	25.9697	0.533	5	0	0	0	0	0	0	0	0
fgenesh1_kg.07_#_59_#_452_1_CCIA_CCIB_EXTA	156906	19	113.758	7.21372	0.411	8	0	0	0	0	0	0	0	0
fgenesh1_kg.04_#_305_#_33_2_CCIA_CCIB_EXTA	156263	23	111.932	3.40393	0.596	13	0	0	0	0	0	0	0	0
fgenesh1_kg.01_#_291_#_63_2_CCIA_CCIB_EXTA (+1)	154944	33	111.637	5.79602	0.344	10	0	0	0	0	0	0	0	0
estExt_Genewise1Plus.C_041402	178880	15	109.304	5.01541	0.445	6	0	0	0	0	0	0	0	0
fgenesh1_kg.03_#_145_#_194_1_CCIA_CCIB_EXTA (+1)	155669	16	108.319	8.12616	0.357	4	0	0	0	0	0	0	0	0
fgenesh1_kg.09_#_44_#_850_1_CCIA_CCIB_EXTA	157333	16	107.314	12.0898	0.453	5	0	0	0	0	0	0	0	0
fgenesh1_kg.02_#_81_#_1694_1_CCIA_CCIB_EXTA	155208	11	106.979	5.66821	0.434	5	0	0	0	0	0	0	0	0
Mucci1.FSI_gw1.5.367.1	104084	50	106.686	2.81963	0.432	15	0	0	0	0	0	0	0	0
fgenesh1_kg.05_#_273_#_65_2_CCIA_CCIB_EXTA	156603	30	105.839	2.53996	0.515	17	0	0	0	0	0	0	0	0
estExt_fgenesh1_pm.C_070026	187297	66	105.759	16.5012	0.572	28	0	0	0	0	0	0	0	0
fgenesh1_kg.04_#_169_#_43_1_CCIA_CCIB_EXTA	156127	34	105.525	5.82808	0.573	14	0	0	0	0	0	0	0	0
Mucci1.estExt_fgeneshMC_pm.C_20263	87586	14	104.851	4.91551	0.54	5	0	0	0	0	0	0	0	0
e_gw1.06.120.1	146440	72	104.477	62.2963	0.478	31	0	0	0	0	0	0	0	0
fgenesh1_kg.10_#_45_#_608_1_CCIA_CCIB_EXTA	157413	28	104.472	5.29072	0.48	13	0	0	0	0	0	0	0	0
estExt_Genewise1.C_020566	169747	52	101.772	4.68611	0.487	20	0	0	0	0	0	0	0	0
estExt_fgenesh1_pm.C_020052	186373	57	99.8827	1.71097	0.402	14	0	0	0	0	0	0	0	0
fgenesh1_kg.01_#_181_#_52_2_CCIA_CCIB_EXTA	154834	24	98.7186	6.00115	0.458	10	0	0	0	0	0	0	0	0
fgenesh1_kg.02_#_285_#_152_1_CCIA_CCIB_EXTA	155412	61	98.5228	4.84216	0.361	18	0	0	0	0	0	0	0	0
e_gw1.01.1803.1	135050	74	98.4836	2.0765	0.413	22	0	0	0	0	0	0	0	0
fgenesh1_kg.02_#_224_#_2412_1_CCIA_CCIB_EXTA	155351	16	97.4259	5.67656	0.657	11	0	0	0	0	0	0	0	0
fgenesh1_kg.03_#_143_#_258_1_CCIA_CCIB_EXTA	155667	21	97.0598	4.46232	0.698	11	0	0	0	0	0	0	0	0
fgenesh1_kg.04_#_223_#_186_1_CCIA_CCIB_EXTA	156181	29	96.7615	13.2695	0.667	16	0	0	0	0	0	0	0	0
fgenesh1_kg.06_#_187_#_1209_1_CCIA_CCIB_EXTA	156794	32	95.7296	6.47841	0.493	12	0	0	0	0	0	0	0	0
fgenesh1_kg.01_#_113_#_8_2_CCIA_CCIB_EXTA	154766	27	94.7808	8.33507	0.656	17	0	0	0	0	0	0	0	0
fgenesh1_kg.01_#_99_#_38_1_CCIA_CCIB_EXTA	154752	24	94.2276	4.28087	0.313	6	0	0	0	0	0	0	0	0
fgenesh1_kg.06_#_177_#_902_1_CCIA_CCIB_EXTA	156784	15	93.527	4.52806	0.454	9	0	0	0	0	0	0	0	0
fgenesh1_kg.03_#_90_#_12_3_CCIA_CCIB_EXTA	155614	24	93.4739	4.2336	0.495	13	0	0	0	0	0	0	0	0
fgenesh1_pm.01_#_123	151354	49	92.5364	3.8857	0.434	15	0	0	0	0	0	0	0	0
Mucci1.estExt_Genewise1Plus.C_30754	47932	17	91.2269	5.80974	0.443	5	0	0	0	0	0	0	0	0
fgenesh1_kg.02_#_234_#_1670_1_CCIA_CCIB_EXTA	155361	16	89.9571	22.3035	0.272	3	0	0	0	0	0	0	0	0
fgenesh1_kg.06_#_16_#_79_1_CCIA_CCIB_EXTA	156623	18	88.5562	3.81451	0.576	8	0	0	0	0	0	0	0	0
Genemark1.8509_g	112746	64	88.1106	39.8878	0.345	19	0	0	0	0	0	0	0	0
estExt_Genewise1Plus.C_071054	180763	58	86.4663	2.20339	0.401	17	0	0	0	0	0	0	0	0
fgenesh1_pm.06_#_134	153577	16	86.4342	3.13115	0.29	4	0	0	0	0	0	0	0	0	cyto: 17, cyto_nucl: 14.5, nucl: 8	cysk
fgenesh1_kg.10_#_77_#_1469_1_CCIA_CCIB_EXTA	157445	24	85.9845	5.02168	0.438	9	0	0	0	0	0	0	0	0
fgenesh1_kg.14_#_2_#_150_1_CCIA_CCIB_EXTA	157596	20	85.7908	14.5013	0.281	8	0	0	0	0	0	0	0	0
fgenesh1_kg.08_#_162_#_3_0_EXTA466.b0_CCIA_CCIB_EXTA	157271	30	84.8372	6.07312	0.459	11	0	0	0	0	0	0	0	0
fgenesh1_kg.01_#_124_#_2360_1_CCIA_CCIB_EXTA	154777	27	82.2486	4.80742	0.367	9	0	0	0	0	0	0	0	0
e_gw1.02.1165.1	137530	11	82.1879	5.63782	0.444	5	0	0	0	0	0	0	0	0
fgenesh1_kg.04_#_108_#_64_1_CCIA_CCIB_EXTA	156066	31	78.9728	5.05118	0.386	9	0	0	0	0	0	0	0	0
fgenesh1_kg.08_#_125_#_354_1_CCIA_CCIB_EXTA	157234	16	78.454	22.1637	0.438	7	0	0	0	0	0	0	0	0	mito: 13.0, cyto: 11.5, cyto_nucl: 7.0	mito
fgenesh1_kg.01_#_269_#_1456_1_CCIA_CCIB_EXTA	154922	12	78.0742	10.0714	0.463	7	0	0	0	0	0	0	0	0	mito: 23, cyto: 3	mito
fgenesh1_kg.01_#_141_#_260_1_CCIA_CCIB_EXTA	154794	17	77.1367	7.11302	0.57	7	0	0	0	0	0	0	0	0
fgenesh1_kg.01_#_413_#_240_1_CCIA_CCIB_EXTA	155066	47	76.9042	5.89778	0.282	11	0	0	0	0	0	0	0	0
fgenesh1_kg.05_#_177_#_289_2_CCIA_CCIB_EXTA	156507	15	76.2196	12.6988	0.278	6	0	0	0	0	0	0	0	0
fgenesh1_kg.05_#_255_#_1249_1_CCIA_CCIB_EXTA	156585	14	75.6704	17.6062	0.298	5	0	0	0	0	0	0	0	0
Mucci1.fgeneshMC_pg.1_#_774	76668	12	75.6459	2.12537	0.419	5	0	0	0	0	0	0	0	0
fgenesh1_kg.05_#_95_#_398_1_CCIA_CCIB_EXTA	156425	20	75.412	5.4484	0.631	5	0	0	0	0	0	0	0	0
fgenesh1_kg.03_#_383_#_1_4_CCIA_CCIB_EXTA	155907	30	74.7375	1.36029	0.549	16	0	0	0	0	0	0	0	0
fgenesh1_kg.01_#_157_#_1027_1_CCIA_CCIB_EXTA	154810	14	74.7238	65.9273	0.176	3	0	0	0	0	0	0	0	0
fgenesh1_kg.03_#_241_#_157_1_CCIA_CCIB_EXTA	155765	18	74.4708	2.01971	0.394	7	0	0	0	0	0	0	0	0
estExt_fgenesh1_pg.C_021137	188738	14	73.0152	2.74906	0.488	6	0	0	0	0	0	0	0	0
fgenesh1_kg.04_#_193_#_770_1_CCIA_CCIB_EXTA	156151	16	71.677	2.94099	0.359	5	0	0	0	0	0	0	0	0
Genemark1.3032_g	107269	30	69.4923	4.57466	0.626	11	0	0	0	0	0	0	0	0
fgenesh1_kg.03_#_390_#_16_2_CCIA_CCIB_EXTA	155914	27	67.9313	7.68239	0.311	6	0	0	0	0	0	0	0	0
fgenesh1_kg.03_#_222_#_1525_1_CCIA_CCIB_EXTA	155746	10	67.8974	6.57214	0.489	2	0	0	0	0	0	0	0	0
Genemark1.6592_g	110829	45	66.1367	6.89514	0.357	9	0	0	0	0	0	0	0	0
fgenesh1_kg.06_#_166_#_128_1_CCIA_CCIB_EXTA	156773	23	65.9752	3.26188	0.304	6	0	0	0	0	0	0	0	0
Mucci1.estExt_Genewise1Plus.C_90256	51186	18	65.8148	4.30329	0.631	8	0	0	0	0	0	0	0	0
fgenesh1_kg.02_#_384_#_138_1_CCIA_CCIB_EXTA	155511	40	65.8096	2.61867	0.362	8	0	0	0	0	0	0	0	0
fgenesh1_pg.04_#_800	163125	44	65.0512	2.73769	0.388	15	0	0	0	0	0	0	0	0
Mucci1.estExt_fgeneshMC_pm.C_10605	87320	120	64.9164	1.56802	0.283	23	0	0	0	0	0	0	0	0
fgenesh1_pg.12_#_86	168026	36	64.0483	1.06729	0.608	17	0	0	0	0	0	0	0	0
e_gw1.04.201.1	143123	68	63.6768	10.9593	0.542	27	0	0	0	0	0	0	0	0
fgenesh1_kg.02_#_324_#_908_1_CCIA_CCIB_EXTA	155451	22	63.1986	2.81328	0.439	10	0	0	0	0	0	0	0	0
fgenesh1_kg.03_#_305_#_2059_1_CCIA_CCIB_EXTA	155829	18	62.6462	4.55978	0.415	7	0	0	0	0	0	0	0	0
Mucci1.estExt_fgeneshMC_pm.C_30555	88176	60	62.5577	3.52199	0.344	19	0	0	0	0	0	0	0	0
Mucci1.fgeneshMC_pm.4_#_284	73606	11	62.1087	20.4712	0.551	3	0	0	0	0	0	0	0	0
fgenesh1_kg.06_#_53_#_172_1_CCIA_CCIB_EXTA	156660	35	61.9369	16.0262	0.551	17	0	0	0	0	0	0	0	0	nucl: 15.5, cyto_nucl: 11.333, cyto: 6, cyto_pero: 4.333, extr: 3	nucl
fgenesh1_kg.03_#_284_#_20_1_CCIA_CCIB_EXTA	155808	39	60.9459	1.7512	0.291	8	0	0	0	0	0	0	0	0
Mucci1.estExt_Genewise1.C_50281	28521	57	60.6356	10.7061	0.306	13	0	0	0	0	0	0	0	0
fgenesh1_kg.04_#_137_#_403_1_CCIA_CCIB_EXTA	156095	35	60.2693	6.78499	0.356	10	0	0	0	0	0	0	0	0
fgenesh1_kg.07_#_234_#_165_1_CCIA_CCIB_EXTA	157081	29	59.8674	51.8612	0.0881	3	0	0	0	0	0	0	0	0
fgenesh1_kg.04_#_163_#_1039_1_CCIA_CCIB_EXTA	156121	29	59.3747	1.31335	0.393	7	0	0	0	0	0	0	0	0
fgenesh1_kg.10_#_33_#_1603_1_CCIA_CCIB_EXTA	157401	21	59.2826	6.48714	0.536	10	0	0	0	0	0	0	0	0
Mucci1.fgeneshMC_pg.1_#_1377	77271	84	58.8252	5.70318	0.335	20	0	0	0	0	0	0	0	0
fgenesh1_kg.07_#_64_#_478_1_CCIA_CCIB_EXTA	156911	58	57.6697	3.62776	0.216	8	0	0	0	0	0	0	0	0
fgenesh1_kg.07_#_181_#_41_2_CCIA_CCIB_EXTA	157028	23	57.3686	1.77877	0.357	6	0	0	0	0	0	0	0	0
Mucci1.estExt_fgeneshMC_pg.C_100114	93226	91	56.1427	4.65263	0.287	18	0	0	0	0	0	0	0	0
fgenesh1_kg.01_#_41_#_2761_1_CCIA_CCIB_EXTA	154694	25	55.842	10.5625	0.353	7	0	0	0	0	0	0	0	0
e_gw1.05.780.1	143835	12	55.7441	2.21075	0.202	3	0	0	0	0	0	0	0	0
fgenesh1_kg.04_#_325_#_441_1_CCIA_CCIB_EXTA	156283	42	55.6545	4.4972	0.312	9	0	0	0	0	0	0	0	0
fgenesh1_kg.03_#_138_#_184_1_CCIA_CCIB_EXTA	155662	21	55.4867	4.09607	0.644	11	0	0	0	0	0	0	0	0
fgenesh1_pm.10_#_28	154376	69	55.242	1.81822	0.347	20	0	0	0	0	0	0	0	0
fgenesh1_kg.03_#_134_#_523_1_CCIA_CCIB_EXTA	155658	28	55.1373	4.08947	0.284	6	0	0	0	0	0	0	0	0
estExt_fgenesh1_pg.C_011015	188055	15	54.6091	2.98726	0.35	5	0	0	0	0	0	0	0	0
fgenesh1_kg.03_#_376_#_25_4_CCIA_CCIB_EXTA	155900	27	53.9965	46.7935	0.358	8	0	0	0	0	0	0	0	0
Genemark1.4040_g	108277	62	53.7189	4.21927	0.275	11	0	0	0	0	0	0	0	0
e_gw1.05.1344.1	144573	43	53.5959	1.20424	0.406	11	0	0	0	0	0	0	0	0
Mucci1.estExt_Genewise1Plus.C_11979	46521	21	53.4044	2.63661	0.263	7	0	0	0	0	0	0	0	0
fgenesh1_kg.02_#_193_#_133_1_CCIA_CCIB_EXTA	155320	32	52.8446	3.59033	0.685	18	0	0	0	0	0	0	0	0
fgenesh1_kg.04_#_260_#_337_1_CCIA_CCIB_EXTA	156218	19	52.6619	1.32068	0.349	6	0	0	0	0	0	0	0	0
e_gw1.25.3.1	151227	29	52.3443	1.22401	0.157	3	0	0	0	0	0	0	0	0
fgenesh1_kg.04_#_20_#_411_1_CCIA_CCIB_EXTA	155978	17	52.0338	3.2995	0.153	2	0	0	0	0	0	0	0	0
fgenesh1_kg.05_#_102_#_1334_1_CCIA_CCIB_EXTA	156432	41	52.0071	5.42329	0.292	9	0	0	0	0	0	0	0	0
fgenesh1_kg.08_#_114_#_686_1_CCIA_CCIB_EXTA	157223	24	51.9416	2.08794	0.366	6	0	0	0	0	0	0	0	0
estExt_Genewise1Plus.C_070232	180434	76	51.2946	3.91094	0.317	18	0	0	0	0	0	0	0	0
fgenesh1_kg.08_#_23_#_2406_1_CCIA_CCIB_EXTA	157132	20	49.5402	4.52086	0.376	6	0	0	0	0	0	0	0	0
fgenesh1_kg.06_#_181_#_241_1_CCIA_CCIB_EXTA	156788	19	49.5028	1.78737	0.415	7	0	0	0	0	0	0	0	0
fgenesh1_kg.04_#_357_#_2585_1_CCIA_CCIB_EXTA	156315	33	49.1553	6.40259	0.193	5	0	0	0	0	0	0	0	0	mito: 10, cyto: 9.5, cyto_nucl: 6, extr: 4, nucl: 1.5	mito
fgenesh1_pm.01_#_224	151455	82	48.8386	3.25924	0.246	17	0	0	0	0	0	0	0	0
fgenesh1_kg.12_#_10_#_340_1_CCIA_CCIB_EXTA	157509	45	48.8322	3.34784	0.219	9	0	0	0	0	0	0	0	0
estExt_fgenesh1_pm.C_060029	187156	81	48.3405	1.89855	0.202	14	0	0	0	0	0	0	0	0
fgenesh1_kg.02_#_43_#_1036_2_CCIA_CCIB_EXTA	155170	14	47.5737	3.7607	0.234	3	0	0	0	0	0	0	0	0
Genemark1.3524_g	107761	11	47.3738	3.05268	0.734	5	0	0	0	0	0	0	0	0
Genemark1.6325_g	110562	27	46.6921	7.67921	0.389	7	0	0	0	0	0	0	0	0
fgenesh1_kg.02_#_116_#_14_1_CCIA_CCIB_EXTA	155243	51	45.9481	1.84627	0.424	14	0	0	0	0	0	0	0	0
fgenesh1_kg.02_#_270_#_319_1_CCIA_CCIB_EXTA	155397	21	45.3447	1.0976	0.383	8	0	0	0	0	0	0	0	0
fgenesh1_kg.03_#_359_#_229_1_CCIA_CCIB_EXTA	155883	26	44.9355	43.2676	0.236	5	0	0	0	0	0	0	0	0
fgenesh1_kg.02_#_70_#_949_1_CCIA_CCIB_EXTA	155197	58	44.9249	23.3129	0.142	9	0	0	0	0	0	0	0	0
fgenesh1_kg.01_#_64_#_1328_1_CCIA_CCIB_EXTA (+1)	154717	14	44.8716	40.2332	0.39	5	0	0	0	0	0	0	0	0
fgenesh1_kg.03_#_409_#_687_1_CCIA_CCIB_EXTA	155933	13	44.2593	1.87553	0.224	2	0	0	0	0	0	0	0	0
fgenesh1_kg.03_#_225_#_431_1_CCIA_CCIB_EXTA	155749	17	44.2116	7.76448	0.338	5	0	0	0	0	0	0	0	0
fgenesh1_kg.01_#_192_#_77_1_CCIA_CCIB_EXTA	154845	12	43.9975	1.74749	0.648	7	0	0	0	0	0	0	0	0
fgenesh1_kg.03_#_332_#_400_2_CCIA_CCIB_EXTA (+1)	155856	15	42.9418	38.5543	0.397	6	0	0	0	0	0	0	0	0
estExt_Genemark1.C_010872	182362	47	42.3789	2.38418	0.189	8	0	0	0	0	0	0	0	0
fgenesh1_kg.03_#_34_#_40_1_CCIA_CCIB_EXTA	155558	51	41.9406	1.94245	0.521	20	0	0	0	0	0	0	0	0
fgenesh1_kg.02_#_113_#_167_1_CCIA_CCIB_EXTA	155240	22	41.8028	2.84697	0.373	9	0	0	0	0	0	0	0	0
estExt_Genewise1Plus.C_090208	181386	52	41.6119	1.24209	0.492	15	0	0	0	0	0	0	0	0
Genemark1.4277_g	108514	12	41.4216	35.8737	0.657	5	0	0	0	0	0	0	0	0
fgenesh1_kg.03_#_252_#_62_2_CCIA_CCIB_EXTA	155776	28	41.2963	1.87817	0.249	6	0	0	0	0	0	0	0	0
estExt_Genewise1.C_060314	173013	93	41.2132	14.5383	0.103	7	0	0	0	0	0	0	0	0
fgenesh1_kg.02_#_74_#_34_1_CCIA_CCIB_EXTA	155201	25	40.9437	1.07982	0.261	6	0	0	0	0	0	0	0	0
fgenesh1_kg.04_#_39_#_119_1_CCIA_CCIB_EXTA	155997	56	40.5818	4.94887	0.387	14	0	0	0	0	0	0	0	0	cyto: 22.5, cyto_nucl: 14, nucl: 2.5	cysk
estExt_fgenesh1_pg.C_030564	189067	85	40.4985	3.50561	0.312	23	0	0	0	0	0	0	0	0
estExt_Genewise1Plus.C_020101	176399	61	40.4195	3.68083	0.318	15	0	0	0	0	0	0	0	0
fgenesh1_kg.07_#_146_#_1447_1_CCIA_CCIB_EXTA	156993	29	40.3168	2.56592	0.428	9	0	0	0	0	0	0	0	0
fgenesh1_kg.03_#_96_#_511_1_CCIA_CCIB_EXTA	155620	46	39.5466	9.00804	0.386	12	0	0	0	0	0	0	0	0
fgenesh1_kg.05_#_75_#_467_1_CCIA_CCIB_EXTA	156405	26	38.9063	0.233145	0.134	3	0	0	0	0	0	0	0	0
fgenesh1_kg.09_#_25_#_821_1_CCIA_CCIB_EXTA	157314	24	38.7325	5.40172	0.322	8	0	0	0	0	0	0	0	0
fgenesh1_kg.03_#_413_#_1087_1_CCIA_CCIB_EXTA	155937	27	38.4926	7.58863	0.317	6	0	0	0	0	0	0	0	0
fgenesh1_kg.01_#_178_#_462_1_CCIA_CCIB_EXTA	154831	34	37.3003	13.9083	0.189	4	0	0	0	0	0	0	0	0
fgenesh1_pg.04_#_292	162617	93	37.0402	1.25963	0.268	19	0	0	0	0	0	0	0	0
Mucci1.estExt_Genewise1Plus.C_21809	47466	49	36.8741	2.90399	0.362	17	0	0	0	0	0	0	0	0	mito: 11.5, cyto_mito: 7, plas: 4, nucl: 3, extr: 3, pero: 2, cyto: 1.5	mito
estExt_Genewise1.C_031060	170921	127	36.4217	7.43728	0.202	21	0	0	0	0	0	0	0	0
estExt_Genewise1Plus.C_012231	176169	21	36.2832	3.7798	0.418	6	0	0	0	0	0	0	0	0
Mucci1.estExt_Genewise1.C_20818	26195	113	36.2528	2.09764	0.23	18	0	0	0	0	0	0	0	0
e_gw1.09.324.1	149373	92	36.0711	1.82279	0.143	10	0	0	0	0	0	0	0	0
Mucci1.fgeneshMC_pg.1_#_240	76134	71	35.8842	4.90153	0.234	17	0	0	0	0	0	0	0	0
fgenesh1_kg.08_#_67_#_2189_1_CCIA_CCIB_EXTA	157176	12	35.7336	2.88199	0.248	2	0	0	0	0	0	0	0	0
estExt_Genewise1Plus.C_030659	177573	55	35.5548	1.21638	0.396	16	0	0	0	0	0	0	0	0
estExt_Genewise1.C_030994	170881	35	35.4272	0.840038	0.327	7	0	0	0	0	0	0	0	0
fgenesh1_kg.06_#_169_#_42_1_CCIA_CCIB_EXTA	156776	21	35.364	30.6294	0.5	5	0	0	0	0	0	0	0	0
estExt_fgenesh1_pg.C_120014	191328	41	35.2549	2.58624	0.271	11	0	0	0	0	0	0	0	0
Genemark1.972_g	105209	54	34.622	9.0539	0.18	9	0	0	0	0	0	0	0	0
fgenesh1_kg.08_#_76_#_207_1_CCIA_CCIB_EXTA	157185	49	34.4789	2.56375	0.228	7	0	0	0	0	0	0	0	0
fgenesh1_kg.04_#_100_#_2111_1_CCIA_CCIB_EXTA	156058	33	34.4148	1.41763	0.251	6	0	0	0	0	0	0	0	0
fgenesh1_kg.01_#_300_#_41_1_CCIA_CCIB_EXTA	154953	22	34.1068	8.26397	0.383	6	0	0	0	0	0	0	0	0
fgenesh1_kg.01_#_435_#_383_1_CCIA_CCIB_EXTA	155088	33	34.0291	2.67395	0.192	5	0	0	0	0	0	0	0	0	cyto: 17, cyto_nucl: 10.5, mito: 5, nucl: 2	cysk
fgenesh1_kg.02_#_313_#_889_1_CCIA_CCIB_EXTA	155440	38	33.9683	2.79709	0.366	13	0	0	0	0	0	0	0	0
estExt_Genemark1.C_020269	182842	35	33.5086	10.2346	0.184	5	0	0	0	0	0	0	0	0
fgenesh1_kg.02_#_27_#_864_1_CCIA_CCIB_EXTA	155154	45	33.0609	2.80205	0.167	6	0	0	0	0	0	0	0	0
Mucci1.estExt_Genewise1.C_21989	26692	49	32.9804	3.84112	0.406	14	0	0	0	0	0	0	0	0
fgenesh1_kg.01_#_48_#_1581_1_CCIA_CCIB_EXTA	154701	43	32.8806	2.58059	0.194	7	0	0	0	0	0	0	0	0
fgenesh1_kg.04_#_343_#_235_1_CCIA_CCIB_EXTA	156301	62	32.5765	7.0113	0.287	11	0	0	0	0	0	0	0	0
estExt_Genemark1.C_130024	186010	58	32.4745	16.5317	0.153	7	0	0	0	0	0	0	0	0
estExt_Genemark1.C_040583	184060	53	32.4436	5.01838	0.383	17	0	0	0	0	0	0	0	0
fgenesh1_kg.05_#_165_#_1487_1_CCIA_CCIB_EXTA	156495	27	32.0391	3.92119	0.174	4	0	0	0	0	0	0	0	0
e_gw1.12.281.1	150605	79	31.9319	0.849467	0.187	9	0	0	0	0	0	0	0	0
fgenesh1_kg.12_#_37_#_923_1_CCIA_CCIB_EXTA	157536	38	31.887	1.34952	0.487	10	0	0	0	0	0	0	0	0
fgenesh1_kg.03_#_416_#_142_1_CCIA_CCIB_EXTA	155940	31	31.708	3.12996	0.246	9	0	0	0	0	0	0	0	0
fgenesh1_kg.03_#_232_#_1413_1_CCIA_CCIB_EXTA	155756	45	31.5232	0.906294	0.399	12	0	0	0	0	0	0	0	0
fgenesh1_kg.02_#_318_#_2447_1_CCIA_CCIB_EXTA	155445	14	30.7803	5.47526	0.423	6	0	0	0	0	0	0	0	0
fgenesh1_kg.04_#_105_#_719_1_CCIA_CCIB_EXTA	156063	56	30.6691	3.3008	0.216	9	0	0	0	0	0	0	0	0
fgenesh1_kg.04_#_339_#_301_1_CCIA_CCIB_EXTA	156297	36	30.5847	1.48163	0.457	13	0	0	0	0	0	0	0	0
fgenesh1_kg.01_#_374_#_852_1_CCIA_CCIB_EXTA	155027	27	30.5311	3.19831	0.267	6	0	0	0	0	0	0	0	0
fgenesh1_kg.08_#_179_#_1950_1_CCIA_CCIB_EXTA	157288	47	30.3545	8.03964	0.142	6	0	0	0	0	0	0	0	0
fgenesh1_kg.09_#_34_#_187_1_CCIA_CCIB_EXTA	157323	18	29.8195	2.58037	0.27	4	0	0	0	0	0	0	0	0
fgenesh1_kg.05_#_176_#_88_1_CCIA_CCIB_EXTA	156506	17	29.7648	2.75112	0.437	6	0	0	0	0	0	0	0	0
fgenesh1_kg.04_#_22_#_1077_1_CCIA_CCIB_EXTA	155980	16	29.2614	9.81383	0.272	3	0	0	0	0	0	0	0	0
Mucci1.e_gw1.2.1678.1	34756	41	29.21	7.90693	0.358	13	0	0	0	0	0	0	0	0
Genemark1.11194_g	115431	100	29.0806	13.134	0.129	10	0	0	0	0	0	0	0	0
estExt_Genewise1Plus.C_010887	175582	59	28.6663	9.63129	0.267	12	0	0	0	0	0	0	0	0
Genemark1.10213_g	114450	8	28.6224	24.8923	0.423	2	0	0	0	0	0	0	0	0
fgenesh1_kg.06_#_230_#_716_1_CCIA_CCIB_EXTA	156837	47	28.5555	10.5638	0.13	7	0	0	0	0	0	0	0	0
fgenesh1_kg.05_#_145_#_11_1_CCIA_CCIB_EXTA	156475	19	28.4425	6.39573	0.196	4	0	0	0	0	0	0	0	0
e_gw1.01.1504.1	135202	10	28.4347	13.7089	0.291	3	0	0	0	0	0	0	0	0
fgenesh1_kg.06_#_214_#_0_0_CCIA5124.b1_CCIA_CCIB_EXTA	156821	9	28.3339	1.47034	0.354	3	0	0	0	0	0	0	0	0
estExt_Genewise1Plus.C_031816	178077	34	27.6856	2.57076	0.319	8	0	0	0	0	0	0	0	0
fgenesh1_pm.04_#_25	152756	94	27.6055	5.54996	0.235	14	0	0	0	0	0	0	0	0
e_gw1.09.352.1	149573	63	27.3106	2.17405	0.162	7	0	0	0	0	0	0	0	0
fgenesh1_pm.02_#_459	152256	239	26.9753	2.83323	0.0817	17	0	0	0	0	0	0	0	0
estExt_Genewise1Plus.C_071394	180903	41	26.8355	4.08409	0.275	10	0	0	0	0	0	0	0	0
fgenesh1_kg.06_#_145_#_667_1_CCIA_CCIB_EXTA	156752	28	26.7499	1.31375	0.278	7	0	0	0	0	0	0	0	0
Mucci1.estExt_fgeneshMC_kg.C_20248	94213	16	26.6025	46.0768	0.493	8	0	0	0	0	0	0	0	0
fgenesh1_kg.03_#_21_#_1287_1_CCIA_CCIB_EXTA	155545	27	26.5252	5.91743	0.449	8	0	0	0	0	0	0	0	0
fgenesh1_kg.07_#_8_#_314_1_CCIA_CCIB_EXTA	156855	24	26.4689	1.63731	0.338	6	0	0	0	0	0	0	0	0
fgenesh1_kg.05_#_68_#_854_1_CCIA_CCIB_EXTA	156398	16	26.3103	22.8243	0.22	3	0	0	0	0	0	0	0	0
fgenesh1_kg.04_#_312_#_1082_1_CCIA_CCIB_EXTA	156270	52	25.9067	3.95963	0.212	6	0	0	0	0	0	0	0	0
fgenesh1_kg.08_#_79_#_98_1_CCIA_CCIB_EXTA	157188	69	25.8655	3.95384	0.188	9	0	0	0	0	0	0	0	0
fgenesh1_kg.08_#_28_#_402_1_CCIA_CCIB_EXTA	157137	23	25.5173	25.0762	0.371	12	0	0	0	0	0	0	0	0
fgenesh1_kg.07_#_63_#_107_1_CCIA_CCIB_EXTA	156910	33	25.3856	1.83835	0.33	8	0	0	0	0	0	0	0	0
fgenesh1_kg.02_#_125_#_451_1_CCIA_CCIB_EXTA	155252	17	25.3299	22.7898	0.191	3	0	0	0	0	0	0	0	0
fgenesh1_kg.08_#_93_#_1343_1_CCIA_CCIB_EXTA	157202	41	25.1337	8.58684	0.258	9	0	0	0	0	0	0	0	0
Mucci1.fgeneshMC_pg.2_#_6	77714	78	24.937	21.6731	0.294	11	0	0	0	0	0	0	0	0
estExt_fgenesh1_pg.C_070549	190709	45	24.8694	2.85947	0.273	8	0	0	0	0	0	0	0	0
estExt_Genewise1.C_080575	174233	15	24.4165	24.2251	0.31	5	0	0	0	0	0	0	0	0
Mucci1.estExt_Genewise1Plus.C_31329	48200	19	24.1074	1.25616	0.129	2	0	0	0	0	0	0	0	0
Genemark1.1611_g	105848	10	24.0432	20.8257	0.289	2	0	0	0	0	0	0	0	0
fgenesh1_kg.07_#_161_#_1034_1_CCIA_CCIB_EXTA	157008	53	23.9328	21.5203	0.192	6	0	0	0	0	0	0	0	0
fgenesh1_kg.02_#_225_#_1463_2_CCIA_CCIB_EXTA	155352	38	23.6043	14.0808	0.364	10	0	0	0	0	0	0	0	0
fgenesh1_pg.04_#_360	162685	42	23.4368	4.537	0.25	8	0	0	0	0	0	0	0	0
e_gw1.09.428.1	149249	44	23.3101	3.78552	0.208	5	0	0	0	0	0	0	0	0
fgenesh1_kg.02_#_118_#_1822_1_CCIA_CCIB_EXTA	155245	16	23.1684	25.3223	0.441	5	0	0	0	0	0	0	0	0
fgenesh1_pm.03_#_275	152550	114	22.8236	3.98989	0.131	10	0	0	0	0	0	0	0	0
fgenesh1_kg.07_#_101_#_250_1_CCIA_CCIB_EXTA	156948	49	22.3866	3.29171	0.113	7	0	0	0	0	0	0	0	0
Genemark1.1467_g	105704	9	22.3171	19.3972	0.429	3	0	0	0	0	0	0	0	0
fgenesh1_pm.05_#_238	153371	86	22.2215	1.64417	0.186	11	0	0	0	0	0	0	0	0
fgenesh1_pg.10_#_193	167607	47	22.2141	28.1622	0.312	8	0	0	0	0	0	0	0	0
e_gw1.04.977.1	141840	14	21.5751	18.9788	0.145	2	0	0	0	0	0	0	0	0
fgenesh1_kg.04_#_326_#_860_1_CCIA_CCIB_EXTA	156284	14	21.4655	19.1692	0.26	3	0	0	0	0	0	0	0	0
Mucci1.e_gw1.1.1621.1	31506	59	20.7849	5.26952	0.187	10	0	0	0	0	0	0	0	0
fgenesh1_kg.03_#_268_#_185_1_CCIA_CCIB_EXTA	155792	16	20.7082	35.8676	0.503	8	0	0	0	0	0	0	0	0
fgenesh1_kg.08_#_8_#_558_1_CCIA_CCIB_EXTA	157117	26	20.4433	17.8349	0.183	4	0	0	0	0	0	0	0	0
estExt_Genewise1.C_031342	171030	58	20.2977	17.6284	0.158	7	0	0	0	0	0	0	0	0
fgenesh1_kg.07_#_123_#_2663_1_CCIA_CCIB_EXTA	156970	38	19.7748	9.58067	0.333	7	0	0	0	0	0	0	0	0
e_gw1.04.1125.1	142714	8	19.7307	0.921941	0.293	2	0	0	0	0	0	0	0	0
fgenesh1_pm.04_#_10	152741	49	19.6451	17.4105	0.383	10	0	0	0	0	0	0	0	0
Genemark1.5186_g	109423	9	19.4672	16.8867	0.267	2	0	0	0	0	0	0	0	0
fgenesh1_kg.08_#_63_#_765_1_CCIA_CCIB_EXTA	157172	18	19.0924	16.5378	0.127	2	0	0	0	0	0	0	0	0
e_gw1.02.1477.1	139358	79	19.068	19.8381	0.205	15	0	0	0	0	0	0	0	0
fgenesh1_kg.02_#_248_#_1923_1_CCIA_CCIB_EXTA	155375	33	18.6298	16.3452	0.23	6	0	0	0	0	0	0	0	0
fgenesh1_kg.03_#_372_#_1310_1_CCIA_CCIB_EXTA	155896	58	18.5208	4.72471	0.145	4	0	0	0	0	0	0	0	0
e_gw1.04.1627.1	143108	50	18.4871	4.31246	0.158	8	0	0	0	0	0	0	0	0
Genemark1.3141_g	107378	32	18.3263	15.9605	0.192	4	0	0	0	0	0	0	0	0
fgenesh1_kg.04_#_280_#_345_1_CCIA_CCIB_EXTA	156238	36	18.2185	15.7796	0.313	8	0	0	0	0	0	0	0	0
fgenesh1_kg.05_#_58_#_273_1_CCIA_CCIB_EXTA	156388	17	18.2184	0.78638	0.608	6	0	0	0	0	0	0	0	0
fgenesh1_kg.02_#_57_#_1242_1_CCIA_CCIB_EXTA	155184	46	18.1548	15.7494	0.269	8	0	0	0	0	0	0	0	0
fgenesh1_kg.03_#_221_#_293_1_CCIA_CCIB_EXTA	155745	16	17.9756	16.2385	0.308	3	0	0	0	0	0	0	0	0
estExt_Genewise1.C_031322	171024	56	17.9313	9.64523	0.189	4	0	0	0	0	0	0	0	0
Mucci1.estExt_Genewise1.C_70774	29818	41	17.7346	5.40782	0.159	3	0	0	0	0	0	0	0	0
estExt_fgenesh1_pm.C_030020	186576	37	17.5643	2.54661	0.289	6	0	0	0	0	0	0	0	0
fgenesh1_kg.02_#_356_#_213_1_CCIA_CCIB_EXTA	155483	21	17.2788	16.2085	0.233	3	0	0	0	0	0	0	0	0
fgenesh1_kg.05_#_25_#_972_1_CCIA_CCIB_EXTA	156355	55	16.7662	14.6099	0.26	9	0	0	0	0	0	0	0	0
fgenesh1_kg.03_#_23_#_912_1_CCIA_CCIB_EXTA	155547	14	16.7427	0.137507	0.46	4	0	0	0	0	0	0	0	0
fgenesh1_kg.03_#_412_#_1104_1_CCIA_CCIB_EXTA	155936	36	16.2678	14.0884	0.0798	2	0	0	0	0	0	0	0	0
Mucci1.e_gw1.4.1770.1	37940	10	16.1414	13.9961	0.745	4	0	0	0	0	0	0	0	0
fgenesh1_kg.03_#_327_#_859_1_CCIA_CCIB_EXTA	155851	41	16.0965	4.55832	0.218	6	0	0	0	0	0	0	0	0
fgenesh1_kg.02_#_122_#_1394_1_CCIA_CCIB_EXTA	155249	31	15.5918	13.7162	0.121	3	0	0	0	0	0	0	0	0
Mucci1.e_gw1.6.146.1	41289	76	15.5163	4.15724	0.0863	3	0	0	0	0	0	0	0	0
Genemark1.8265_g	112502	15	15.5129	26.8691	0.205	2	0	0	0	0	0	0	0	0
estExt_Genewise1Plus.C_090189	181374	31	15.4593	3.7616	0.304	5	0	0	0	0	0	0	0	0
estExt_fgenesh1_pm.C_060057	187168	78	15.3398	13.2847	0.0399	2	0	0	0	0	0	0	0	0
fgenesh1_kg.07_#_28_#_214_1_CCIA_CCIB_EXTA	156875	21	15.0563	13.0396	0.23	3	0	0	0	0	0	0	0	0
estExt_Genemark1.C_011140	182461	64	14.9819	12.9861	0.0724	3	0	0	0	0	0	0	0	0
fgenesh1_kg.05_#_179_#_450_1_CCIA_CCIB_EXTA	156509	25	14.8333	25.692	0.243	5	0	0	0	0	0	0	0	0
fgenesh1_kg.02_#_100_#_1215_1_CCIA_CCIB_EXTA	155227	44	14.7568	13.1761	0.138	4	0	0	0	0	0	0	0	0
fgenesh1_kg.01_#_82_#_1030_1_CCIA_CCIB_EXTA	154735	34	14.6331	12.7635	0.325	8	0	0	0	0	0	0	0	0
fgenesh1_kg.08_#_57_#_1752_1_CCIA_CCIB_EXTA	157166	41	14.583	8.1972	0.222	6	0	0	0	0	0	0	0	0
fgenesh1_kg.04_#_177_#_2361_1_CCIA_CCIB_EXTA	156135	32	14.4202	12.5013	0.126	4	0	0	0	0	0	0	0	0
e_gw1.01.1825.1	134874	73	14.1894	24.5767	0.061	3	0	0	0	0	0	0	0	0
Mucci1.estExt_fgeneshMC_pm.C_50282	88744	22	14.0645	12.2011	0.194	3	0	0	0	0	0	0	0	0
e_gw1.04.374.1	142931	39	14.0003	12.3207	0.127	3	0	0	0	0	0	0	0	0
e_gw1.02.129.1	138581	74	13.9429	3.70193	0.117	7	0	0	0	0	0	0	0	0
estExt_fgenesh1_pg.C_011186	188124	62	13.9005	12.0643	0.0949	4	0	0	0	0	0	0	0	0
estExt_Genewise1.C_061423	173434	47	13.6535	12.8691	0.28	9	0	0	0	0	0	0	0	0
estExt_fgenesh1_pg.C_100161	191214	43	13.6087	11.8733	0.214	5	0	0	0	0	0	0	0	0
estExt_Genemark1.C_031230	183757	56	13.1156	7.4753	0.116	5	0	0	0	0	0	0	0	0
fgenesh1_pm.01_#_118	151349	9	13.0653	22.6298	0.274	2	0	0	0	0	0	0	0	0
Mucci1.fgeneshMC_pm.2_#_472	72518	82	12.6807	11.393	0.107	8	0	0	0	0	0	0	0	0
estExt_Genewise1Plus.C_020047	176370	36	12.3235	1.91379	0.218	7	0	0	0	0	0	0	0	0
estExt_Genemark1.C_010784	182331	28	12.1378	12.1637	0.227	6	0	0	0	0	0	0	0	0
fgenesh1_kg.14_#_5_#_1936_1_CCIA_CCIB_EXTA	157599	31	11.9649	11.3869	0.212	5	0	0	0	0	0	0	0	0
fgenesh1_kg.10_#_35_#_1859_1_CCIA_CCIB_EXTA	157403	39	11.9176	10.5373	0.201	5	0	0	0	0	0	0	0	0
fgenesh1_pm.03_#_380	152655	37	11.8017	10.8169	0.314	7	0	0	0	0	0	0	0	0
Mucci1.estExt_fgeneshMC_pg.C_20726	90667	31	11.7968	10.2533	0.178	3	0	0	0	0	0	0	0	0
fgenesh1_pm.02_#_343	152140	45	11.7928	10.5698	0.156	5	0	0	0	0	0	0	0	0
e_gw1.01.229.1	136026	60	11.7857	11.7345	0.103	4	0	0	0	0	0	0	0	0
fgenesh1_kg.02_#_358_#_1768_1_CCIA_CCIB_EXTA	155485	51	11.7684	10.2028	0.0809	3	0	0	0	0	0	0	0	0
e_gw1.01.1432.1	136559	11	11.727	20.3117	0.185	2	0	0	0	0	0	0	0	0
Mucci1.fgeneshMC_pm.7_#_243	74915	17	11.3891	9.86322	0.181	2	0	0	0	0	0	0	0	0
e_gw1.07.1381.1	148022	28	11.3869	10.9349	0.179	4	0	0	0	0	0	0	0	0
Mucci1.estExt_fgeneshMC_pg.C_30909	91282	14	11.3506	19.6598	0.227	2	0	0	0	0	0	0	0	0
fgenesh1_kg.07_#_52_#_1537_1_CCIA_CCIB_EXTA	156899	40	11.2084	10.3103	0.223	7	0	0	0	0	0	0	0	0
estExt_Genemark1.C_020782	183012	62	11.0061	9.78853	0.0691	2	0	0	0	0	0	0	0	0
fgenesh1_pg.01_#_1441	159052	239	10.7853	18.6807	0.0399	5	0	0	0	0	0	0	0	0
fgenesh1_kg.06_#_107_#_985_1_CCIA_CCIB_EXTA	156714	41	10.537	9.88269	0.151	5	0	0	0	0	0	0	0	0
fgenesh1_pg.08_#_437	166867	63	10.2596	17.7702	0.0665	2	0	0	0	0	0	0	0	0
estExt_Genemark1.C_021529	183255	54	10.1917	9.97149	0.0929	4	0	0	0	0	0	0	0	0
estExt_Genemark1.C_011504	182595	40	10.008	3.52955	0.338	12	0	0	0	0	0	0	0	0
Mucci1.estExt_fgeneshMC_pm.C_60212	88941	69	9.74253	8.48329	0.278	13	0	0	0	0	0	0	0	0
fgenesh1_kg.09_#_4_#_584_1_CCIA_CCIB_EXTA	157293	21	9.71816	16.8323	0.177	3	0	0	0	0	0	0	0	0
fgenesh1_kg.08_#_66_#_1109_1_CCIA_CCIB_EXTA	157175	32	9.38467	8.12934	0.117	4	0	0	0	0	0	0	0	0
fgenesh1_pm.07_#_266	154009	45	9.3273	8.07799	0.0843	2	0	0	0	0	0	0	0	0
estExt_fgenesh1_pm.C_020083	186391	50	9.11924	15.795	0.114	4	0	0	0	0	0	0	0	0
fgenesh1_kg.05_#_98_#_1373_1_CCIA_CCIB_EXTA	156428	29	8.84737	15.3241	0.207	3	0	0	0	0	0	0	0	0
fgenesh1_kg.03_#_189_#_448_1_CCIA_CCIB_EXTA	155713	26	8.82009	7.97552	0.339	5	0	0	0	0	0	0	0	0
fgenesh1_pg.02_#_640	160036	30	8.74123	15.1403	0.108	2	0	0	0	0	0	0	0	0
fgenesh1_pm.08_#_141	154178	35	8.40781	14.5628	0.388	5	0	0	0	0	0	0	0	0
estExt_fgenesh1_pm.C_010092	186107	44	8.40492	14.5578	0.191	4	0	0	0	0	0	0	0	0
fgenesh1_pg.06_#_293	164891	102	8.3648	7.2551	0.0172	2	0	0	0	0	0	0	0	0	cyto_nucl: 10.5, nucl: 9.5, cyto: 8.5, mito: 5, extr: 4	cyto_nucl
Genemark1.7570_g	111807	11	7.96594	13.7974	0.26	2	0	0	0	0	0	0	0	0
fgenesh1_kg.06_#_127_#_2265_1_CCIA_CCIB_EXTA	156734	40	7.58625	13.1398	0.151	4	0	0	0	0	0	0	0	0
fgenesh1_kg.04_#_10_#_642_1_CCIA_CCIB_EXTA	155968	15	7.44485	12.8949	0.341	4	0	0	0	0	0	0	0	0
estExt_Genemark1.C_020345	182872	53	7.38653	12.7939	0.192	6	0	0	0	0	0	0	0	0
estExt_Genewise1Plus.C_050557	179363	23	7.1724	12.423	0.216	2	0	0	0	0	0	0	0	0
Genemark1.3736_g	107973	11	7.16714	12.4138	0.293	3	0	0	0	0	0	0	0	0
fgenesh1_pm.02_#_26	151823	40	7.05067	12.2121	0.095	2	0	0	0	0	0	0	0	0
e_gw1.05.137.1	145296	56	7.03538	12.1856	0.146	4	0	0	0	0	0	0	0	0
fgenesh1_pg.02_#_763	160159	102	7.02382	6.47888	0.0624	3	0	0	0	0	0	0	0	0
fgenesh1_kg.07_#_253_#_469_1_CCIA_CCIB_EXTA	157100	37	6.64368	11.5072	0.115	3	0	0	0	0	0	0	0	0
Genemark1.9460_g	113697	146	6.17799	10.7006	0.102	7	0	0	0	0	0	0	0	0
fgenesh1_kg.01_#_379_#_2341_1_CCIA_CCIB_EXTA	155032	30	6.09841	10.5627	0.141	3	0	0	0	0	0	0	0	0
estExt_fgenesh1_pm.C_050107	187060	53	5.95225	10.3096	0.083	2	0	0	0	0	0	0	0	0
fgenesh1_pg.11_#_31	167728	52	5.89559	10.2115	0.174	5	0	0	0	0	0	0	0	0
fgenesh1_kg.04_#_188_#_414_1_CCIA_CCIB_EXTA	156146	42	5.73669	9.93625	0.231	7	0	0	0	0	0	0	0	0
estExt_Genemark1.C_020106	182783	23	5.61886	9.73215	0.11	2	0	0	0	0	0	0	0	0
Mucci1.e_gw1.10.225.1	44246	40	5.56913	9.64601	0.159	3	0	0	0	0	0	0	0	0
fgenesh1_pg.10_#_92	167506	112	5.42099	9.38943	0.101	5	0	0	0	0	0	0	0	0
fgenesh1_pg.05_#_264	163879	59	5.40399	9.35998	0.0962	3	0	0	0	0	0	0	0	0
fgenesh1_pm.11_#_18	154457	52	5.38244	9.32267	0.108	3	0	0	0	0	0	0	0	0
Genemark1.11562_g	115799	9	5.36213	9.28748	0.193	2	0	0	0	0	0	0	0	0
fgenesh1_pm.12_#_82	154599	39	5.25284	9.09819	0.254	5	0	0	0	0	0	0	0	0
fgenesh1_pg.03_#_737	161622	57	5.12529	8.87726	0.0563	2	0	0	0	0	0	0	0	0
Genemark1.10728_g	114965	10	5.0034	8.66615	0.31	3	0	0	0	0	0	0	0	0
Genemark1.11715_g	115952	38	5.0034	8.66615	0.148	4	0	0	0	0	0	0	0	0
gw1.02.2218.1	132688	21	4.89097	8.47141	0.215	2	0	0	0	0	0	0	0	0
fgenesh1_kg.05_#_230_#_1448_1_CCIA_CCIB_EXTA	156560	35	4.86562	8.4275	0.102	2	0	0	0	0	0	0	0	0
estExt_fgenesh1_pg.C_030873	189188	67	4.81746	8.34408	0.0867	3	0	0	0	0	0	0	0	0
e_gw1.02.1471.1	137584	78	4.33753	7.51282	0.142	7	0	0	0	0	0	0	0	0
estExt_fgenesh1_pg.C_060443	190350	27	3.98965	6.91028	0.195	3	0	0	0	0	0	0	0	0
estExt_Genemark1.C_060246	184805	51	3.86212	6.68939	0.119	4	0	0	0	0	0	0	0	0
Mucci1.fgeneshMC_pm.2_#_543	72589	29	3.68843	6.38855	0.158	3	0	0	0	0	0	0	0	0
Genemark1.9401_g	113638	50	3.52365	6.10315	0.0832	3	0	0	0	0	0	0	0	0
Mucci1.fgeneshMC_pg.2_#_999	78707	101	3.46658	6.00429	0.077	4	0	0	0	0	0	0	0	0
e_gw1.07.1106.1	147388	44	3.41957	5.92287	0.0923	3	0	0	0	0	0	0	0	0
Genemark1.4255_g	108492	88	3.23754	5.60758	0.052	3	0	0	0	0	0	0	0	0
gw1.12.257.1	126447	151	3.11878	5.40189	0.0292	3	0	0	0	0	0	0	0	0
fgenesh1_pg.05_#_121	163736	93	2.98405	5.16852	0.0593	3	0	0	0	0	0	0	0	0
Mucci1.estExt_Genewise1Plus.C_100360	51513	185	2.581	4.47043	0.0322	3	0	0	0	0	0	0	0	0
fgenesh1_kg.04_#_207_#_68_1_CCIA_CCIB_EXTA	156165	60	2.2801	3.94925	0.0855	2	0	0	0	0	0	0	0	0

## Sheet: CE Homologues
A. fumigatus Protein	A. fumigatus Accession	M. circinelloides Accession	Identity
14-3-3 family protein	70991439	156181	61.6
14-3-3 family protein ArtA	70989229	156181	71.6
40S ribosomal protein S0	74674582	156066	55.9
40S ribosomal protein S1	74672873	155907	63.3
40S ribosomal protein S17	71001364	47932	38.2
40S ribosomal protein S3	70990926	154766	65.8
40S ribosomal protein S7e	70999658	155667	59.2
40S ribosomal protein S9	71000429	155767	55.3
60S acidic ribosomal protein P1	41688729	175932	63.1
60S acidic ribosomal protein P2AfP2 Allergen Asp f 8	83305635	73606	61.3
60S acidic ribosomal protein P2AfP2 Allergen Asp f 8	83305635	155208	54.1
60S ribosomal protein L1	70995564	154834	69.1
60S ribosomal protein L12	146322400	156623	68.2
60S ribosomal protein L13	146323659	154752	51.3
60S ribosomal protein L17	74661742	155910	51.5
60S ribosomal protein L22	70999344	154717	52.1
60S ribosomal protein L23	70998694	156507	59.7
60S ribosomal protein L4	70985070	179096	64.6
60S ribosomal protein L5	70995808	153339	53.6
60S ribosomal protein P0	70990816	154944	66.1
6-phosphogluconate dehydrogenase Gnd1	70991695	90680	68.3
acetyl-CoA acetyltransferase	70983360	157202	59.8
acetyl-CoA acetyltransferase	70983360	191214	34.2
Acid phosphatase	74622867	155115	31.3
actin Act1	70984170	156090	79.9
actin cytoskeleton protein (VIP1)	71001310	107269	30.6
adenosylhomocysteinase	70995231	155066	72.2
Adenylate kinase 1 AK 1	74669525	156752	63
Aha1 domain family	70993698	155936	33
AhpC/TSA family thioredoxin peroxidase	70983971	157445	49.8
alpha-ketoglutarate dehydrogenase complex subunit Kgd1 putative	70993636	152550	60.5
antigenic mitochondrial protein HSP60	71001164	179015	70.5
aspartate aminotransferase	70993876	167607	59.7
aspartate aminotransferase	70993876	155184	46.7
aspartate transaminase	71001234	155184	49
aspartate transaminase	71001234	167607	41.6
ATP citrate lyase subunit (Acl) putatibe	70992211	110808	63.8
ATP citrate lyase subunit 1	70992209	110808	61.6
ATP synthase delta chain mitochondrial precursor	70990422	155978	44.8
ATP synthase F1 beta subunit	70997705	156306	73.6
ATP synthase oligomycin sensitivity conferral protein	71001782	156773	41
ATP synthase subunit E	70984723	157117	43.1
ATP-dependent RNA helicase eIF4A	74674080	157509	79.1
ATP-dependent RNA helicase eIF4A	74674080	186391	34.2
chaperonin	70992219	162849	45.9
CipC-like antibiotic response protein	70997948	125340	32.3
CipC-like antibiotic response protein	70997948	125315	30.8
citrate synthase (Cit1)	70984828	156672	71.5
cobalamin-independent methionine synthase MetH/D	70994626	142350	53
cofilin	70997699	153577	33.8
cytochrome c	71001924	154922	30.6
cytochrome c oxidase polypeptide vib	71001902	105848	52.7
cytochrome c oxidase subunit V	70997703	156506	31.1
cytochrome c oxidase subunit Va	70985122	157333	45.6
cytoplasmic asparaginyl-tRNA synthetase	70989689	182461	57.7
dihydrolipoamide dehydrogenase	70988990	183401	64.5
dihydrolipoamide dehydrogenase	70988990	151182	62
dihydrolipoamide succinyltransferase	71000765	156948	55.3
disulfide isomerase (TigA)	70997353	47466	47.3
electron transfer flavoprotein alpha subunit	70986952	154178	51.7
Enolase Allergen Asp f 22	83288046	154100	68.5
eukaryotic translation elongation factor 1 subunit Eef1-beta putative	146322600	157028	47.1
eukaryotic translation elongation factor 1 subunit Eef1-beta putative	146322600	154953	31.7
Eukaryotic translation initiation factor eIF-5A	70990614	156388	59.4
FK506-binding protein 1A FKBP	74670505	108514	62.5
fructose-bisphosphate aldolase class II	70999466	148769	64.2
fructose-bisphosphate aldolase class II	70999466	155808	63.6
fumarate hydratase	70984647	182872	54.8
glucosamine-fructose-6-phosphate aminotransferase	70991353	180434	62.7
glucose-6-phosphate isomerase	71001262	156228	62.4
glutamine synthetase	146323885	154694	40.8
glyceraldehyde 3-phosphate dehydrogenase GpdA	70985278	168026	72.8
glyceraldehyde 3-phosphate dehydrogenase GpdA	70985278	154682	70.1
glyceraldehyde 3-phosphate dehydrogenase GpdA	70985278	155844	56.5
glycerol dehydrogenase (GldB)	70993620	154735	46.5
glycerol dehydrogenase (GldB)	70993620	170881	40
glycerol dehydrogenase Gcy1	70995191	154735	47.3
glycerol dehydrogenase Gcy1	70995191	170881	42.3
GTP-binding nuclear protein Ran	70992715	157223	84.7
Heat shock protein 90 Allergen Asp f 12	83303658	146470	70.4
heat shock protein Hsp98/Hsp104/ClpA	70996282	115431	47.6
heat shock protein Hsp98/Hsp104/ClpA	70996282	72518	36.9
Histone H2A	90101335	154810	82.7
Histone H2B	74673812	110352	63.6
Hsp70 chaperone (BiP)	70989035	31506	35.1
Hsp70 chaperone (HscA)	70983346	143123	64.5
Hsp70 chaperone (HscA)	70983346	187297	63.4
Hsp70 chaperone (HscA)	70983346	189295	56.8
Hsp70 chaperone (HscA)	70983346	146440	52.8
Hsp70 chaperone (HscA)	70983346	76134	44.6
Hsp70 chaperone (HscA)	70983346	88941	44.3
Hsp70 chaperone BiP/Kar2	70989489	146440	69.3
Hsp70 chaperone BiP/Kar2	70989489	189295	56.8
Hsp70 chaperone BiP/Kar2	70989489	143123	50.7
Hsp70 chaperone BiP/Kar2	70989489	187297	50.4
Hsp70 chaperone BiP/Kar2	70989489	76134	44.2
Hsp70 chaperone BiP/Kar2	70989489	88941	44.5
Hsp70 chaperone BiP/Kar2	70989489	189067	30.5
Hsp70 chaperone Hsp88	70995752	189067	49.4
IMP dehydrogenase	70989289	145296	63.9
inorganic diphosphatase	71000118	155320	50.8
isocitrate dehydrogenase Idp1	71000064	156837	55.7
isocitrate dehydrogenase NAD-dependent	70995790	156432	64.9
isocitrate dehydrogenase NAD-dependent	70995790	191328	41.8
isocitrate dehydrogenase NAD-dependent	70995790	180903	32.5
Ketol-acid reductoisomerase	70998911	163125	51
malate dehydrogenase NAD-dependent	70986899	150834	63.8
malate dehydrogenase NAD-dependent	70986899	156403	57.6
malate dehydrogenase NAD-dependent	70984070	150834	57
malate dehydrogenase NAD-dependent	70984070	156403	56.7
mitochondrial aconitate hydratase	70992645	151455	70.9
mitochondrial aconitate hydratase	70992645	187156	68.5
mitochondrial ATPase subunit ATP4	70983638	155027	38
mitochondrial ATPase subunit ATP4	70983638	156495	38.7
mitochondrial F1 ATPase subunit alpha	70983614	172750	73.9
mitochondrial Hsp70 chaperone (Ssc70)	71001294	76134	63.8
mitochondrial Hsp70 chaperone (Ssc70)	71001294	88941	63.6
mitochondrial Hsp70 chaperone (Ssc70)	71001294	189295	45.4
mitochondrial Hsp70 chaperone (Ssc70)	71001294	146440	44.4
mitochondrial Hsp70 chaperone (Ssc70)	71001294	187297	42.8
mitochondrial Hsp70 chaperone (Ssc70)	71001294	143123	42
mitochondrial peroxiredoxin Prx1	70994244	157445	61.5
mitochondrial peroxiredoxin Prx1	70994244	156381	31.5
mitochondrial processing peptidase beta subunit	70996070	26692	44.7
Mn superoxide dismutase SodB	70993650	184494	52
molecular chaperone Hsp70	70991282	189295	78.2
molecular chaperone Hsp70	70991282	146440	61.6
molecular chaperone Hsp70	70991282	143123	60
molecular chaperone Hsp70	70991282	187297	59.2
molecular chaperone Hsp70	70991282	88941	46.2
molecular chaperone Hsp70	70991282	76134	45.1
molecular chaperone Hsp70	70991282	189067	31.2
NADH-cytochrome b5 reductase 2	74669820	156238	46.7
Non-histone chromosomal protein 6	74674416	136559	58.7
Nucleoside diphosphate kinase NDK	74663184	156087	56.9
Nucleoside diphosphate kinase NDK	74663184	156883	60.8
nucleosome assembly protein Nap1	70998710	110829	42.6
outer mitochondrial membrane protein porin	70994716	154985	43.5
peptidyl-prolyl cis-trans isomerase	70989309	154978	47.3
peptidyl-prolyl cis-trans isomerase	70989309	155829	45.9
peptidyl-prolyl cis-trans isomerase	70989309	182595	46.8
Peptidyl-prolyl cis-trans isomerase B PPIase B	74671259	154978	48.3
Peptidyl-prolyl cis-trans isomerase B PPIase B	74671259	155829	48.8
Peptidyl-prolyl cis-trans isomerase B PPIase B	74671259	182595	50.2
Peptidyl-prolyl cis-trans isomerase D PPIase D	74669308	182595	53.1
peptidyl-prolyl cis-trans isomerase/cyclophilin	71000343	154978	73.6
peptidyl-prolyl cis-trans isomerase/cyclophilin	71000343	155829	71.2
peptidyl-prolyl cis-trans isomerase/cyclophilin	71000343	182595	64.4
Phosphoglucomutase PGM	74674436	176399	59.5
phosphoglycerate kinase PgkA	70995281	156455	71.9
phosphoribosylaminoimidazolecarboxamide formyltransferase/IMP cyclohydrolase	70994557	112746	65.5
Polyadenylate-binding protein cytoplasmic and nuclear PABP	74669855	157188	50.6
profilin Pfy1	70981925	87586	33.8
protein disulfide isomerase Pdi1	70989789	177573	41.2
Putative peroxiredoxin pmp20 Asp f 3	3914384	51186	38.7
pyridoxine biosynthesis protein	70998202	155088	74.7
Pyruvate decarboxylase	74674363	156301	41.5
Pyruvate decarboxylase	74674363	108277	41.8
Pyruvate decarboxylase	74674363	155412	40.2
pyruvate dehydrogenase E1 beta subunit PdbA	70986482	155511	60.7
pyruvate kinase	70991575	156746	53.3
pyruvate kinase	70991575	156910	35.1
Ran-specific GTPase-activating protein 1	70997369	156875	43.3
S-adenosylmethionine synthetase	70995343	155914	46.8
serine hydroxymethyltransferase	70999940	155243	51
spermidine synthase	70995928	157599	67.2
Superoxide dismutase [Mn] mitochondrial Allergen Asp f 6	83305645	184494	48.6
thioredoxin TrxA	70997545	156555	43.6
transaldolase	70997968	157490	59
transaldolase	70997968	176370	60.2
transketolase TktA	70995930	138581	60.4
transketolase TktA	70995930	135050	60.5
translation elongation factor eEF-1 subunit gamma	70984206	155620	35.9
translation elongation factor EF-1 alpha subunit	146322501	156163	76.9
translation elongation factor EF-2 subunit	71002010	161429	73.5
translation elongation factor EF-Tu	70995660	149249	60
Translationally-controlled tumor protein homolog TCTP	74672063	156906	45.3
triosephosphate isomerase	70997109	156537	51.6
ubiquinol-cytochrome C reductase complex core protein 2 putative	70984832	155756	30.4
UDP-glucose 4-epimerase	70997659	157403	56.9

## Sheet: CF Homologues
A. fumigatus Protein	A. fumigatus Accession	M. circinelloides Accession	Identity
acid phosphatase	70982049	155115	30.7
Acid phosphatase	74622867	155115	31.3
Aspartic protease pep1	85541049	156269	35.9

## Sheet: CW Homologues
A. fumigatus Protein	A. fumigatus Accession	M. circinelloides Accession	Identity
acid phosphatase	70982049	155115	30.7
Acid phosphatase	74622867	155115	31.3
Aspartic protease pep1	85541049	156269	35.9
