# Supplementary material for: Proteomic Analysis of Pathogenic Fungi Reveals Highly Expressed Conserved Cell Wall Proteins
Source: J Fungi (Basel). 2016 Jan 12;2(1):6. doi: 10.3390/jof2010006 (PMC4747415; doi:10.3390/jof2010006)
Supplement: Supplementary File 1 [file jof-02-00006-s001.zip › Suplementary Files/Supplemental Table 12 Saccharomyces cerevisiae.xls]

## Sheet: Saccharomyces cerevisiae
Saccharomyces cerevisiae Protein	Accession	MW (kDa)	CE fmol/µg protein	CE stdev	CE coverage	CE unique peptides	CF fmol/µg protein	CF stdev	CF coverage	CF unique peptides	CW fmol/µg protein	CW stdev	CW coverage	CW unique peptides	WoLF PSORT	Localization
Triosephosphate isomerase; Short=TIM; AltName: Full=Triose-phosphate isomerase	136069	27	352.722	9.36894	0.839	17	0	0	0	0	4888.91	417.697	0.71	16	136069|sp|P00942.2|TPIS_YEAST details cyto: 19.5, cyto_nucl: 10.5, mito: 6	cyto
Glucan 1,3-beta-glucosidase; AltName: Full=Exo-1,3-beta-glucanase; AltName: Full=GP29; AltName: Full=Soluble cell wall protein 9; Flags: Precursor	114954	34	98.5907	2.1282	0.486	10	6830.47	420.806	0.383	10	3563.04	98.0085	0.466	13	114954|sp|P15703.1|BGL2_YEAST details extr: 24, mito: 1	extr
Superoxide dismutase [Cu-Zn]	134633	16	169.858	19.8332	0.883	11	0	0	0	0	2906.22	175.848	0.578	12	134633|sp|P00445.2|SODC_YEAST details cyto: 23.5, cyto_nucl: 14	cyto
Peroxiredoxin type-2; AltName: Full=AHPC1; AltName: Full=Cytoplasmic thiol peroxidase 3; Short=cTPx 3; AltName: Full=Peroxiredoxin type II; AltName: Full=Peroxisomal alkyl hydroperoxide reductase; AltName: Full=TPx type II; AltName: Full=Thiol-specific antioxidant II; Short=TSA II; AltName: Full=Thioredoxin peroxidase type II; AltName: Full=Thioredoxin reductase type II	1709682	19	453.41	75.1523	0.864	13	0	0	0	0	2514.26	61.3198	0.551	10	1709682|sp|P38013.4|AHP1_YEAST details cyto: 19, pero: 5, mito: 2	cyto
Cell wall mannoprotein HSP150; AltName: Full=150 kDa heat shock glycoprotein; AltName: Full=Covalently-linked cell wall protein 7; AltName: Full=Protein with internal repeats 2; Flags: Precursor	73915352	41	209.995	7.22685	0.22	7	1249.37	450.482	0.063	3	1402.5	1253.99	0.063	3	73915352|sp|P32478.2|HS150_YEAST details extr: 23, cyto: 3	extr
Ubiquitin	51703339	9	0	0	0	0	0	0	0	0	1395.83	1211.89	0.408	4	302393718|sp|P62987.2|RL40_HUMAN details nucl: 18, cyto_nucl: 16, cyto: 6	nucl
Pyruvate decarboxylase isozyme 1	30923172	61	690.374	84.397	0.771	33	0	0	0	0	1084.9	17.4223	0.306	20	30923172|sp|P06169.7|PDC1_YEAST details cyto: 18.5, cyto_nucl: 12.5, nucl: 3.5, pero: 3	cyto
Protein YGP1; AltName: Full=GP38; Flags: Precursor	1723930	37	30.7941	4.57721	0.133	4	713.854	41.8571	0.232	5	1067.32	17.1165	0.161	6	1723930|sp|P38616.2|YGP1_YEAST details extr: 26	extr
Glucose-6-phosphate isomerase; Short=GPI; AltName: Full=Phosphoglucose isomerase; Short=PGI; AltName: Full=Phosphohexose isomerase; Short=PHI	120745	61	226.781	4.08469	0.578	24	0	0	0	0	1047.08	55.5622	0.377	15	120745|sp|P12709.3|G6PI_YEAST details cyto: 14, mito: 10, pero: 2	cyto
Superoxide dismutase [Mn], mitochondrial; Flags: Precursor	134681	26	63.4037	3.2118	0.674	8	0	0	0	0	933.272	42.0983	0.536	8	134681|sp|P00447.1|SODM_YEAST details mito: 16.5, mito_nucl: 11.333, cyto_nucl: 5.333, nucl: 5, cyto: 4.5	mito
Cell wall protein ECM33; AltName: Full=Extracellular mutant protein 33; Flags: Precursor	187608884	44	0	0	0	0	1396.69	411.489	0.0606	3	819.058	57.4724	0.0583	3	187608884|sp|P38248.3|ECM33_YEAST details extr: 27	extr
Cell wall protein YJL171C; Flags: Precursor	347595742	43	6.52757	11.3061	0.111	3	0	0	0	0	758.571	370.255	0.101	4	347595742|sp|P46992.2|YJR1_YEAST details extr: 25	extr
Probable glycosidase CRH1; AltName: Full=Congo red hypersensitive protein 1; Flags: Precursor	1723734	53	0	0	0	0	1499.53	83.3621	0.17	9	673.798	187.235	0.124	7	1723734|sp|P53301.1|CRH1_YEAST details extr: 24, cyto: 2	extr
Lysophospholipase 1; AltName: Full=Phospholipase B 1; Flags: Precursor	1346730	72	0	0	0	0	0	0	0	0	556.724	358.735	0.0648	6	1346730|sp|P39105.2|PLB1_YEAST details extr: 26	extr
Adenosine kinase	1352907	36	26.3603	1.36304	0.438	11	0	0	0	0	528.69	26.5433	0.379	12	1352907|sp|P47143.1|ADK_YEAST details cyto: 18, cyto_nucl: 13, nucl: 4, pero: 4	cyto
Cell wall mannoprotein CIS3; AltName: Full=Covalently-linked cell wall protein 5/11; AltName: Full=Protein with internal repeats 4; AltName: Full=Soluble cell wall protein 8; Flags: Precursor	1353025	23	11.3115	9.80521	0.0793	2	579.887	406.253	0.115	3	482.98	197.164	0.115	3	1353025|sp|P47001.1|CIS3_YEAST details extr: 25	extr
Hexokinase-2; AltName: Full=Hexokinase PII; AltName: Full=Hexokinase-B	417162	54	101.446	21.2342	0.599	21	0	0	0	0	478.263	21.5466	0.317	13	417162|sp|P04807.4|HXKB_YEAST details cyto: 10, cyto_nucl: 8.5, mito: 6, nucl: 5, pero: 5	cyto
NADPH-dependent aldose reductase GRE3; AltName: Full=Genes de respuesta a estres protein 3; AltName: Full=NADPH-dependent aldo-keto reductase GRE3; AltName: Full=NADPH-dependent methylglyoxal reductase GRE3; AltName: Full=Xylose reductase	731693	37	27.7674	1.03015	0.505	15	0	0	0	0	437.471	27.2383	0.336	12	731693|sp|P38715.1|GRE3_YEAST details cyto: 21, nucl: 4	cyto
Homoserine dehydrogenase; Short=HDH	399368	39	47.1045	13.5138	0.596	15	0	0	0	0	331.297	86.4482	0.173	7	399368|sp|P31116.1|DHOM_YEAST details extr: 24, E.R.: 2	extr
Aspartate-semialdehyde dehydrogenase; Short=ASA dehydrogenase; Short=ASADH; AltName: Full=Aspartate-beta-semialdehyde dehydrogenase	118513	40	47.2279	9.44763	0.427	13	0	0	0	0	279.23	19.372	0.126	6	118513|sp|P13663.1|DHAS_YEAST details cyto: 11, mito: 5, extr: 4, E.R.: 4, nucl: 2	cyto
Thioredoxin-2; AltName: Full=Thioredoxin II; Short=TR-II; AltName: Full=Thioredoxin-1	135743	11	98.0124	4.33722	0.721	7	0	0	0	0	275.115	42.202	0.548	5	135743|sp|P22803.3|TRX2_YEAST details cyto: 14, cyto_nucl: 11, mito: 6, nucl: 4	cyto
Phosphomannomutase; Short=PMM	134285	29	20.8405	3.0147	0.252	5	0	0	0	0	248.891	69.0522	0.0433	2	134285|sp|P07283.1|PMM_YEAST details cyto: 17.5, cyto_nucl: 15, nucl: 9.5	cyto
Nuclear transport factor 2; Short=NTF-2; AltName: Full=Nuclear transport factor P10	731437	14	49.2253	47.4228	0.704	6	0	0	0	0	210.258	60.2921	0.304	3	731437|sp|P33331.2|NTF2_YEAST details nucl: 20, cyto_nucl: 15.5, cyto: 7	nucl
1,3-beta-glucanosyltransferase GAS1; AltName: Full=Glycolipid-anchored surface protein 1; AltName: Full=Glycoprotein GP115; Flags: Precursor	1346099	60	0	0	0	0	832.01	72.6443	0.172	7	182.313	3.07105	0.0662	4	1346099|sp|P22146.2|GAS1_YEAST details extr: 26	extr
NADPH dehydrogenase 2; AltName: Full=Old yellow enzyme 2	417432	45	176.142	20.02	0.725	25	0	0	0	0	176.199	45.3261	0.515	15	417432|sp|Q03558.3|OYE2_YEAST details cyto: 14.5, cyto_nucl: 8, mito: 5, pero: 4	cyto
Cofilin; AltName: Full=Actin-depolymerizing factor 1	399275	16	64.7675	1.7284	0.406	5	0	0	0	0	170.365	19.0498	0.315	4	399275|sp|Q03048.1|COFI_YEAST details cyto: 13, cyto_nucl: 11.166, cyto_mito: 10.166, nucl: 7, mito: 5	cyto
Hexokinase-1; AltName: Full=Hexokinase PI; AltName: Full=Hexokinase-A	1170444	54	17.6415	1.02827	0.355	16	0	0	0	0	170.121	153.066	0.0454	2	1170444|sp|P04806.2|HXKA_YEAST details cyto: 11, mito: 8, nucl: 3, pero: 3	cyto
Glutathione reductase; Short=GR; Short=GRase	1708060	53	0	0	0	0	0	0	0	0	155.078	23.5303	0.0725	3	1708060|sp|P41921.2|GSHR_YEAST details mito: 14.5, cyto_mito: 10.5, cyto: 5.5, nucl: 4	mito
Eukaryotic translation initiation factor 6; Short=eIF-6	3122261	26	8.08565	7.09564	0.302	3	0	0	0	0	142.958	19.7293	0.0694	2	3122261|sp|Q12522.1|IF6_YEAST details cyto_nucl: 10.333, cyto_mito: 9.832, cyto: 9.5, mito: 8.5, nucl: 7	cyto_nucl
Nicotinamidase; AltName: Full=Nicotine deamidase; Short=NAMase	1723821	25	55.9836	1.7056	0.713	9	0	0	0	0	140.592	7.79007	0.0972	2	1723821|sp|P53184.1|PNC1_YEAST details cyto: 24.5, cyto_nucl: 13.5	cyto
Adenosylhomocysteinase; Short=AdoHcyase; AltName: Full=S-adenosyl-L-homocysteine hydrolase	730701	49	71.8861	8.28975	0.523	23	0	0	0	0	120.76	6.01142	0.0267	2	730701|sp|P39954.1|SAHH_YEAST details cyto: 26.5, cyto_nucl: 14	cyto
60S acidic ribosomal protein P2-beta; Short=P2B; AltName: Full=L12EIA; AltName: Full=L45; AltName: Full=YL44C; AltName: Full=YP2beta; AltName: Full=YPA1	133071	11	57.7682	2.10942	0.545	5	0	0	0	0	97.9707	27.604	0.336	3	133071|sp|P02400.2|RLA4_YEAST details cyto: 17, cyto_nucl: 10.5, extr: 6, nucl: 2	cyto
Probable chaperone protein HSP31; AltName: Full=Heat shock protein 31	50400297	26	89.4352	2.00431	0.848	16	0	0	0	0	97.7102	11.7614	0.29	5	50400297|sp|Q04432.1|HSP31_YEAST details cyto: 18, extr: 5, nucl: 1, mito: 1	cyto
Small glutamine-rich tetratricopeptide repeat-containing protein 2; AltName: Full=SGT/UBP; AltName: Full=Viral protein U-binding protein	74676529	37	20.9679	1.31204	0.289	9	0	0	0	0	95.3683	35.3752	0.094	3	74676529|sp|Q12118.1|SGT2_YEAST details cyto_nucl: 13, nucl: 12.5, cyto: 10.5, mito: 3	cyto_nucl
Uncharacterized protein YNL134C	1730779	41	217.247	5.14189	0.79	19	0	0	0	0	89.8162	23.0482	0.0319	2	1730779|sp|P53912.1|YNN4_YEAST details cyto: 27	cyto
Cerevisin; AltName: Full=Proteinase YSCB; AltName: Full=Vacuolar protease B; Flags: Precursor	131064	70	37.3785	8.05113	0.2	13	0	0	0	0	68.6796	60.2134	0.067	4	131064|sp|P09232.1|PRTB_YEAST details extr: 12, E.R.: 6, vacu: 4, golg: 3	extr
60S acidic ribosomal protein P2-alpha; Short=P2A; AltName: Full=A2; AltName: Full=L12EIB; AltName: Full=L44; AltName: Full=YP2alpha	133066	11	35.8429	7.24979	0.528	4	0	0	0	0	68.2901	4.41437	0.104	2	133066|sp|P05319.1|RLA2_YEAST details cyto: 19, cyto_nucl: 11.5, mito: 4, nucl: 2	cyto
Protein transport protein SEC23	134277	85	12.7249	0.933389	0.143	10	0	0	0	0	30.5621	52.9351	0.048	3	134277|sp|P15303.1|SEC23_YEAST details cyto_nucl: 14, nucl: 11, cyto: 11, cysk: 2	cyto_nucl
Protein UTH1; AltName: Full=Youth protein 1; Flags: Precursor	239938728	37	0	0	0	0	603.024	73.0679	0.104	4	29.8279	51.6634	0.104	4	239938728|sp|P36135.2|UTH1_YEAST details extr: 26	extr
Cell wall protein CWP1; AltName: Full=Glycoprotein GP40; Flags: Precursor	465661	24	2.3916	4.14236	0.13	2	1136.7	46.87	0.414	7	24.7993	42.9537	0.042	2	465661|sp|P28319.2|CWP1_YEAST details extr: 24, mito: 1	extr
Carboxypeptidase S; AltName: Full=GLY-X carboxypeptidase; AltName: Full=YSCS	1168802	65	20.3654	2.02064	0.188	8	0	0	0	0	24.0823	41.7117	0.188	5	1168802|sp|P27614.2|CBPS_YEAST details E.R.: 9, extr: 8, golg: 4, plas: 2, vacu: 2	ER
Diphosphomevalonate decarboxylase; AltName: Full=Ergosterol biosynthesis protein 19; AltName: Full=Mevalonate pyrophosphate decarboxylase; AltName: Full=Mevalonate-5-diphosphate decarboxylase; Short=MDD; Short=MDDase	1706682	44	17.2539	0.153946	0.381	10	0	0	0	0	24.0619	41.6765	0.182	4	1706682|sp|P32377.2|MVD1_YEAST details mito: 11.5, cyto_mito: 10, cyto: 7.5, nucl: 5	mito
Transaldolase	1729825	37	48.0167	0.408085	0.564	17	0	0	0	0	21.3366	36.956	0.167	6	1729825|sp|P15019.4|TAL1_YEAST details cyto: 16, cyto_mito: 12.333, mito: 6.5, mito_nucl: 6.166	cyto
Aspartate aminotransferase, cytoplasmic; AltName: Full=Transaminase A	1703040	46	10.9357	2.21025	0.304	12	0	0	0	0	16.8041	29.1055	0.125	3	1703040|sp|P23542.3|AATC_YEAST details cyto: 10, cyto_nucl: 8.5, pero: 8, nucl: 5, mito: 4	cyto
Citrate synthase, peroxisomal	116478	51	6.37957	5.56071	0.215	10	0	0	0	0	7.7446	13.414	0.0712	4	116478|sp|P08679.1|CISY2_YEAST details nucl: 9, pero: 8, cyto_nucl: 7.5, mito: 6, cyto: 4	nucl
Vacuolar aminopeptidase 1; AltName: Full=Aminopeptidase III; AltName: Full=Aminopeptidase yscI; AltName: Full=Leucine aminopeptidase IV; Short=LAPIV; AltName: Full=Polypeptidase; AltName: Full=Vacuolar aminopeptidase I; Flags: Precursor	461508	57	27.0877	1.0637	0.196	7	0	0	0	0	6.23983	10.8077	0.065	2	461508|sp|P14904.2|AMPL_YEAST details cyto: 18, cyto_nucl: 15, nucl: 6	cyto
Cell wall mannoprotein PST1; AltName: Full=Haze protective factor 2; AltName: Full=Protoplast secreted protein 1; Flags: Precursor	17380259	46	0	0	0	0	3709.15	136.54	0.167	7	0	0	0	0	17380259|sp|Q12355.1|PST1_YEAST details extr: 15, mito: 11	extr
Protein NCA3, mitochondrial; Flags: Precursor	1171667	35	0	0	0	0	1010.34	16.6112	0.318	7	0	0	0	0	1171667|sp|P46955.1|NCA3_YEAST details extr: 26	extr
1,3-beta-glucanosyltransferase GAS5; AltName: Full=Glycolipid-anchored surface protein 5; Flags: Precursor	2494679	52	0	0	0	0	535.94	20.5553	0.14	6	0	0	0	0	2494679|sp|Q08193.1|GAS5_YEAST details extr: 23, mito: 2	extr
Signaling mucin MSB2; AltName: Full=Multicopy suppressor of bud emergence 2; AltName: Full=Osmosensor MSB2; Flags: Precursor	417319	133	0	0	0	0	400.539	7.0515	0.023	2	0	0	0	0	417319|sp|P32334.1|MSB2_YEAST details extr: 25	extr
Constitutive acid phosphatase; Flags: Precursor	585714	53	0	0	0	0	157.334	140.933	0.184	5	0	0	0	0	585714|sp|P24031.2|PPA3_YEAST details extr: 22, vacu: 3	extr
Probable 1,3-beta-glucanosyltransferase GAS3; AltName: Full=Glycolipid-anchored surface protein 3; Flags: Precursor	2494678	57	0	0	0	0	65.2171	7.59905	0.168	5	0	0	0	0	2494678|sp|Q03655.1|GAS3_YEAST details extr: 22, golg: 2, cyto: 1	extr
C-1-tetrahydrofolate synthase, cytoplasmic; Short=C1-THF synthase; Includes: Methylenetetrahydrofolate dehydrogenase; Includes: Methenyltetrahydrofolate cyclohydrolase; Includes: Formyltetrahydrofolate synthetase	115208	102	18.9158	1.5034	0.303	21	15.7559	27.2901	0.033	2	0	0	0	0	115208|sp|P07245.1|C1TC_YEAST details cyto: 21, cyto_nucl: 12.5, nucl: 2, mito: 2	cyto
Elongation factor 1-alpha; Short=EF-1-alpha; AltName: Full=Eukaryotic elongation factor 1A; Short=eEF1A; AltName: Full=Translation elongation factor 1A	119161	50	719.351	24.8432	0.611	19	0	0	0	0	0	0	0	0	119161|sp|P02994.1|EF1A_YEAST details cyto: 26.5, cyto_nucl: 14	cyto
Enolase 2; AltName: Full=2-phospho-D-glycerate hydro-lyase 2; AltName: Full=2-phosphoglycerate dehydratase 2	119337	47	673.185	50.8349	0.803	29	0	0	0	0	0	0	0	0	119337|sp|P00925.2|ENO2_YEAST details cyto: 24.5, cyto_nucl: 13	cyto
Glyceraldehyde-3-phosphate dehydrogenase 3; Short=GAPDH 3	1169787	36	596.756	59.1942	0.783	25	0	0	0	0	0	0	0	0	1169787|sp|P00359.3|G3P3_YEAST details cyto: 25	cyto
Phosphoglycerate kinase	129930	45	581.482	20.7725	0.858	37	0	0	0	0	0	0	0	0	129930|sp|P00560.2|PGK_YEAST details cyto: 27	cyto
Alcohol dehydrogenase 1; AltName: Full=Alcohol dehydrogenase I; AltName: Full=YADH-1	308153683	37	537.063	20.7354	0.647	18	0	0	0	0	0	0	0	0	308153683|sp|P00330.5|ADH1_YEAST details cyto: 24, mito: 2	cyto
Fructose-bisphosphate aldolase; Short=FBP aldolase; Short=FBPA; AltName: Full=Fructose-1,6-bisphosphate aldolase	113626	40	532.096	88.6932	0.847	21	0	0	0	0	0	0	0	0	113626|sp|P14540.3|ALF_YEAST details cyto: 22.5, cyto_nucl: 12, mito: 2	cyto
Pyruvate kinase 1; Short=PK 1; AltName: Full=cell division cycle protein 19	125609	55	528.039	18.9257	0.812	38	0	0	0	0	0	0	0	0	125609|sp|P00549.2|KPYK1_YEAST details cyto: 19, mito: 6	cyto
Phosphoglycerate mutase 1; Short=PGAM 1; AltName: Full=BPG-dependent PGAM 1; AltName: Full=MPGM 1; AltName: Full=Phosphoglyceromutase 1	548534	28	413.052	13.1263	0.672	14	0	0	0	0	0	0	0	0	548534|sp|P00950.3|PMG1_YEAST details cyto: 17.5, cyto_mito: 11.666, cyto_nucl: 11.333, mito: 4.5, nucl: 3	cyto
Peroxiredoxin TSA1; AltName: Full=Cytoplasmic thiol peroxidase 1; Short=cTPx 1; AltName: Full=PRP; AltName: Full=Thiol-specific antioxidant protein 1; AltName: Full=Thioredoxin peroxidase	464970	22	277.26	7.88231	0.582	10	0	0	0	0	0	0	0	0	464970|sp|P34760.3|TSA1_YEAST details extr: 9, mito: 5, cyto: 4, E.R.: 4, golg: 3	extr
Glyceraldehyde-3-phosphate dehydrogenase 1; Short=GAPDH 1	1169786	36	242.986	62.3	0.798	27	0	0	0	0	0	0	0	0	1169786|sp|P00360.3|G3P1_YEAST details cyto: 27	cyto
Plasma membrane ATPase 1; AltName: Full=Proton pump 1	1168544	100	238.884	7.39278	0.377	26	0	0	0	0	0	0	0	0	1168544|sp|P05030.2|PMA1_YEAST details plas: 24, E.R.: 2	plas
Heat shock protein 26; AltName: Full=26 kDa heat shock protein	123568	24	191.941	6.89595	0.682	12	0	0	0	0	0	0	0	0	123568|sp|P15992.3|HSP26_YEAST details cyto: 14.5, cyto_nucl: 11, nucl: 4.5, mito: 2, pero: 2, vacu: 2	cyto
ATP-dependent molecular chaperone HSC82; AltName: Full=82 kDa heat shock cognate protein; AltName: Full=Heat shock protein Hsp90 constitutive isoform	1708315	81	172.678	15.3773	0.584	38	0	0	0	0	0	0	0	0	1708315|sp|P15108.4|HSC82_YEAST details cyto_nucl: 13.5, nucl: 13, cyto: 12	cyto_nucl
Heat shock protein SSA1; AltName: Full=Heat shock protein YG100	417149	70	152.747	2.77908	0.713	41	0	0	0	0	0	0	0	0
Mitochondrial outer membrane protein porin 1; AltName: Full=Voltage-dependent anion-selective channel protein 1; Short=VDAC-1	68846657	30	152.421	0.291652	0.753	18	0	0	0	0	0	0	0	0
Actin	38372623	42	151.548	4.2965	0.661	19	0	0	0	0	0	0	0	0
Heat shock protein homolog SSE1; AltName: Full=Chaperone protein MSI3	1708310	77	149.815	1.1847	0.512	32	0	0	0	0	0	0	0	0	1708310|sp|P32589.4|HSP7F_YEAST details cyto: 21.5, cyto_nucl: 12.5, nucl: 2.5	cyto
Peptidyl-prolyl cis-trans isomerase; Short=PPIase; AltName: Full=Cyclophilin; Short=CPH; AltName: Full=Cyclosporin A-binding protein; AltName: Full=PPI-II; AltName: Full=Rotamase	118110	17	146.748	27.7546	0.506	8	0	0	0	0	0	0	0	0
Ubiquitin-40S ribosomal protein S31; Contains: Ubiquitin; Contains: 40S ribosomal protein S31; AltName: Full=CEP76; AltName: Full=S37; AltName: Full=YS24; Flags: Precursor	303308545	17	142.584	7.00925	0.447	8	0	0	0	0	0	0	0	0
(DL)-glycerol-3-phosphatase 1; AltName: Full=Related to HOR2 protein 2	2507038	28	123.979	6.32395	0.7	18	0	0	0	0	0	0	0	0
Elongation factor 2; Short=EF-2; AltName: Full=Eukaryotic elongation factor 2; Short=eEF2; AltName: Full=Ribosomal translocase; AltName: Full=Translation elongation factor 2	416935	93	121.71	6.00775	0.676	50	0	0	0	0	0	0	0	0	416935|sp|P32324.1|EF2_YEAST details cyto: 17, nucl: 4, pero: 4	cyto
Heat shock protein 60, mitochondrial; AltName: Full=CPN60; AltName: Full=P66; AltName: Full=Stimulator factor I 66 kDa component; Flags: Precursor	123579	61	118.208	2.64999	0.491	30	0	0	0	0	0	0	0	0	123579|sp|P19882.1|HSP60_YEAST details mito: 25, cyto: 1.5	mito
Heat shock protein SSC1, mitochondrial; AltName: Full=Endonuclease SceI 75 kDa subunit; Short=Endo.SceI 75 kDa subunit; AltName: Full=mtHSP70; Flags: Precursor	123636	71	117.099	0.536298	0.495	35	0	0	0	0	0	0	0	0
40S ribosomal protein S7-A; AltName: Full=RP30; AltName: Full=RP40	2507329	22	115.437	1.76922	0.584	10	0	0	0	0	0	0	0	0
Transposon Ty1-LR4 Gag polyprotein; AltName: Full=Gag-p49; AltName: Full=Transposon Ty1 protein A; Short=TY1A; Short=TYA; AltName: Full=p58; Contains: Capsid protein; Short=CA; AltName: Full=Gag-p45; AltName: Full=p54; Contains: Gag-p4	134039184	49	114.968	3.29604	0.434	13	0	0	0	0	0	0	0	0
60S ribosomal protein L4-A; AltName: Full=L2; AltName: Full=RP2; AltName: Full=YL2	585880	39	113.079	2.02998	0.522	14	0	0	0	0	0	0	0	0
60S ribosomal protein L2-A; AltName: Full=L5; AltName: Full=RP8; AltName: Full=YL6	338819292	27	113.002	36.7123	0.413	10	0	0	0	0	0	0	0	0
40S ribosomal protein S5; AltName: Full=RP14; AltName: Full=S2; AltName: Full=YS8	1173269	25	109.441	9.30818	0.556	13	0	0	0	0	0	0	0	0
Cystathionine gamma-lyase; AltName: Full=Gamma-cystathionase; AltName: Full=Sulfur transfer protein 1	399331	43	109.394	10.1812	0.673	14	0	0	0	0	0	0	0	0
60S ribosomal protein L3; AltName: Full=Maintenance of killer protein 8; AltName: Full=RP1; AltName: Full=Trichodermin resistance protein; AltName: Full=YL1	2507307	44	106.005	4.87205	0.481	18	0	0	0	0	0	0	0	0
Ketol-acid reductoisomerase, mitochondrial; AltName: Full=Acetohydroxy-acid reductoisomerase; AltName: Full=Alpha-keto-beta-hydroxylacil reductoisomerase; Flags: Precursor	124371	44	101.115	1.24472	0.595	20	0	0	0	0	0	0	0	0
Heat shock protein SSA2	123624	69	100.912	2.32267	0.751	45	0	0	0	0	0	0	0	0
Cystathionine beta-synthase; AltName: Full=Beta-thionase; AltName: Full=Serine sulfhydrase; AltName: Full=Sulfur transfer protein 4	417825	56	99.8738	2.24436	0.627	31	0	0	0	0	0	0	0	0	417825|sp|P32582.1|CBS_YEAST details cyto: 20, cyto_nucl: 14, nucl: 4	cyto
ATP-dependent RNA helicase eIF4A; AltName: Full=Eukaryotic initiation factor 4A; Short=eIF-4A; AltName: Full=Stimulator factor I 37 kDa component; AltName: Full=Translation initiation factor 1/2; AltName: Full=p37	124218	45	98.5884	3.62787	0.711	20	0	0	0	0	0	0	0	0
Glycerol-3-phosphate dehydrogenase [NAD+] 2, mitochondrial; Flags: Precursor	1708024	49	98.3838	136.025	0.255	11	0	0	0	0	0	0	0	0
40S ribosomal protein S2; AltName: Full=Omnipotent suppressor protein SUP44; AltName: Full=RP12; AltName: Full=S4; AltName: Full=YS5	133961	27	97.799	9.61124	0.571	11	0	0	0	0	0	0	0	0
40S ribosomal protein S0-B; AltName: Full=Nucleic acid-binding protein NAB1B	1171635	28	94.1972	1.10119	0.663	9	0	0	0	0	0	0	0	0
Transposon Ty1-DR4 Gag polyprotein; AltName: Full=Gag-p49; AltName: Full=Transposon Ty1 protein A; Short=TY1A; Short=TYA; AltName: Full=p58; Contains: Capsid protein; Short=CA; AltName: Full=Gag-p45; AltName: Full=p54; Contains: Gag-p4	74582419	49	93.6093	81.4526	0.38	12	0	0	0	0	0	0	0	0
Translationally-controlled tumor protein homolog; Short=TCTP; AltName: Full=Microtubule and mitochondria-interacting protein 1; AltName: Full=Translation machinery-associated protein 19	549064	19	92.5386	0.566602	0.611	7	0	0	0	0	0	0	0	0
UTP--glucose-1-phosphate uridylyltransferase; AltName: Full=UDP-glucose pyrophosphorylase; Short=UDPGP; Short=UGPase	418149	56	91.385	56.3105	0.299	12	0	0	0	0	0	0	0	0
Transketolase 1; Short=TK 1	1351256	74	91.2226	18.0505	0.507	27	0	0	0	0	0	0	0	0
Protein MET17; Includes: O-acetylhomoserine sulfhydrylase; Short=OAH sulfhydrylase; AltName: Full=Homocysteine synthase; Includes: O-acetylserine sulfhydrylase; Short=OAS sulfhydrylase	127027	49	90.853	2.86126	0.75	19	0	0	0	0	0	0	0	0
60S acidic ribosomal protein P0; Short=A0; AltName: Full=L10E	308153499	34	90.5427	2.54573	0.407	9	0	0	0	0	0	0	0	0
60S ribosomal protein L27-B	134039201	16	88.9825	2.9814	0.449	6	0	0	0	0	0	0	0	0
12 kDa heat shock protein; AltName: Full=Glucose and lipid-regulated protein	123537	12	87.6719	6.31716	0.486	6	0	0	0	0	0	0	0	0
6-phosphogluconate dehydrogenase, decarboxylating 1	728743	54	87.1897	3.1392	0.599	28	0	0	0	0	0	0	0	0
40S ribosomal protein S24-A; AltName: Full=RP50	338819347	15	86.907	62.5282	0.467	9	0	0	0	0	0	0	0	0
40S ribosomal protein S4-A; AltName: Full=RP5; AltName: Full=S7; AltName: Full=YS6	338819353	29	84.5421	1.0155	0.441	11	0	0	0	0	0	0	0	0
40S ribosomal protein S27-A; AltName: Full=RP61; AltName: Full=YS20	548854	9	83.7217	5.45816	0.293	2	0	0	0	0	0	0	0	0
40S ribosomal protein S18-A	338819321	17	83.4186	1.07512	0.589	7	0	0	0	0	0	0	0	0
Elongation factor 1-beta; Short=EF-1-beta; AltName: Full=Eukaryotic elongation factor 1Balpha; Short=eEF1Balpha; AltName: Full=Translation elongation factor 1B alpha	68845631	23	83.2979	2.2636	0.626	8	0	0	0	0	0	0	0	0
Protein YRO2	586913	39	82.9638	12.9825	0.203	4	0	0	0	0	0	0	0	0
60S ribosomal protein L32	585885	15	82.6047	1.5981	0.3	4	0	0	0	0	0	0	0	0
60S ribosomal protein L10; AltName: Full=L9; AltName: Full=Ubiquinol-cytochrome C reductase complex subunit VI-requiring protein	1172812	25	80.6381	3.25843	0.624	15	0	0	0	0	0	0	0	0
40S ribosomal protein S8-A; AltName: Full=RP19; AltName: Full=S14; AltName: Full=YS9	338819359	22	80.1347	0.826216	0.42	7	0	0	0	0	0	0	0	0
Guanine nucleotide-binding protein subunit beta-like protein; AltName: Full=Receptor for activated C kinase; AltName: Full=Receptor of activated protein kinase C 1; Short=RACK1	1730231	35	78.4594	9.20057	0.69	13	0	0	0	0	0	0	0	0
60S ribosomal protein L15-A; AltName: Full=L13; AltName: Full=RP15R; AltName: Full=YL10; AltName: Full=YP18	730534	24	77.8627	0.709616	0.255	4	0	0	0	0	0	0	0	0
Elongation factor 3A; Short=EF-3; Short=EF-3A; AltName: Full=Eukaryotic elongation factor 3; Short=eEF3; AltName: Full=Translation elongation factor 3A; AltName: Full=Yeast elongation factor 3	308153652	116	76.4214	7.24958	0.464	38	0	0	0	0	0	0	0	0	308153652|sp|P16521.4|EF3A_YEAST details cyto: 20.5, cyto_nucl: 13, nucl: 4.5	cyto
60S ribosomal protein L28; AltName: Full=L27a; AltName: Full=L29; AltName: Full=RP44; AltName: Full=RP62; AltName: Full=YL24	308153561	17	76.0991	1.12898	0.456	7	0	0	0	0	0	0	0	0
40S ribosomal protein S3; AltName: Full=RP13; AltName: Full=YS3	1173255	27	76.0502	1.51371	0.608	13	0	0	0	0	0	0	0	0
60S ribosomal protein L9-A; AltName: Full=L8; AltName: Full=RP24; AltName: Full=YL11	133036	22	75.8404	3.92455	0.398	8	0	0	0	0	0	0	0	0
40S ribosomal protein S1-A; AltName: Full=RP10A	464718	29	75.5582	3.53732	0.6	17	0	0	0	0	0	0	0	0
Protein BMH1	728968	30	75.3094	5.98507	0.858	18	0	0	0	0	0	0	0	0
60S ribosomal protein L21-A	400988	18	73.8435	2.21877	0.419	6	0	0	0	0	0	0	0	0
60S ribosomal protein L19-A; AltName: Full=L23; AltName: Full=RP15L; AltName: Full=RP33; AltName: Full=YL14	338819277	22	73.1917	8.92371	0.381	8	0	0	0	0	0	0	0	0
40S ribosomal protein S22-A; AltName: Full=RP50; AltName: Full=S24; AltName: Full=YP58; AltName: Full=YS22	85695429	15	71.7561	4.06905	0.531	7	0	0	0	0	0	0	0	0
40S ribosomal protein S11-A; AltName: Full=RP41; AltName: Full=S18; AltName: Full=YS12	338819314	18	71.4341	8.77868	0.551	10	0	0	0	0	0	0	0	0
40S ribosomal protein S19-B; AltName: Full=RP55B; AltName: Full=S16a; AltName: Full=YS16B	133858	16	69.8575	1.69895	0.403	6	0	0	0	0	0	0	0	0
40S ribosomal protein S16-A; AltName: Full=RP61R	338819318	16	69.7975	1.77949	0.538	7	0	0	0	0	0	0	0	0
60S ribosomal protein L5; AltName: Full=L1; AltName: Full=L1a; AltName: Full=Ribosomal 5S RNA-binding protein; AltName: Full=YL3	308153666	34	69.6053	6.22248	0.623	12	0	0	0	0	0	0	0	0
60S ribosomal protein L30; AltName: Full=L32; AltName: Full=RP73; AltName: Full=YL38	132948	11	69.3789	2.96539	0.571	4	0	0	0	0	0	0	0	0
60S ribosomal protein L12-A; AltName: Full=L15; AltName: Full=YL23	338819273	18	69.3688	2.15311	0.636	9	0	0	0	0	0	0	0	0
NADPH-dependent alpha-keto amide reductase; Short=AKR-E; AltName: Full=YKAR	74627231	36	69.0767	2.06231	0.67	14	0	0	0	0	0	0	0	0
60S ribosomal protein L8-B; AltName: Full=L4; AltName: Full=L4-1; AltName: Full=RP6; AltName: Full=YL5	417670	28	68.7379	1.92043	0.609	18	0	0	0	0	0	0	0	0
10 kDa heat shock protein, mitochondrial; Short=HSP10; AltName: Full=10 kDa chaperonin	729121	11	68.5847	9.70457	0.613	6	0	0	0	0	0	0	0	0
Eukaryotic translation initiation factor 5A-1; Short=eIF-5A-1; AltName: Full=Hypusine-containing protein HP2; AltName: Full=eIF-4D	124227	17	68.1187	8.51708	0.535	8	0	0	0	0	0	0	0	0
60S ribosomal protein L20-A; AltName: Full=L18a	338819281	20	67.5297	1.77155	0.326	7	0	0	0	0	0	0	0	0
Mannose-1-phosphate guanyltransferase; AltName: Full=ATP-mannose-1-phosphate guanylyltransferase; AltName: Full=GDP-mannose pyrophosphorylase; AltName: Full=NDP-hexose pyrophosphorylase	1709086	40	67.4258	1.6317	0.504	13	0	0	0	0	0	0	0	0
Inorganic pyrophosphatase; AltName: Full=Pyrophosphate phospho-hydrolase; Short=PPase	158515407	32	67.3547	3.25185	0.603	11	0	0	0	0	0	0	0	0
Lanosterol 14-alpha demethylase; AltName: Full=CYPLI; AltName: Full=Cytochrome P450 51; AltName: Full=Cytochrome P450-14DM; AltName: Full=Cytochrome P450-LIA1; AltName: Full=Sterol 14-alpha demethylase	117176	61	66.4432	100.16	0.119	8	0	0	0	0	0	0	0	0
Potassium-activated aldehyde dehydrogenase, mitochondrial; AltName: Full=K(+)-activated acetaldehyde dehydrogenase; Short=K(+)-ACDH; Flags: Precursor	2506349	57	66.2427	2.45724	0.605	26	0	0	0	0	0	0	0	0
40S ribosomal protein S6-A; AltName: Full=RP9; AltName: Full=S10; AltName: Full=YS4	338819355	27	66.1227	4.39906	0.411	9	0	0	0	0	0	0	0	0
Glycerol-3-phosphate dehydrogenase [NAD+] 1	462197	43	65.6532	2.65481	0.407	12	0	0	0	0	0	0	0	0
Transcriptional modulator WTM1	2494902	48	65.141	0.325141	0.421	14	0	0	0	0	0	0	0	0
60S ribosomal protein L18-A; AltName: Full=RP28	338819275	21	63.2706	2.19911	0.285	5	0	0	0	0	0	0	0	0
GTP-binding nuclear protein GSP1/CNR1; AltName: Full=Chromosome stability protein 17; AltName: Full=GTPase Ran homolog; AltName: Full=Genetic suppressor of PRP20-1	417090	25	63.1323	2.35352	0.26	6	0	0	0	0	0	0	0	0
60S ribosomal protein L1-A; AltName: Full=L10a	338819279	24	61.8736	1.31029	0.41	9	0	0	0	0	0	0	0	0
40S ribosomal protein S13; AltName: Full=S27a; AltName: Full=YS15	1350934	17	61.0891	9.085	0.497	8	0	0	0	0	0	0	0	0
Histone H2A.2	121976	14	60.7029	0.883317	0.242	2	0	0	0	0	0	0	0	0
40S ribosomal protein S17-A; AltName: Full=RP51A	133962	16	60.2865	1.9502	0.544	8	0	0	0	0	0	0	0	0
Heat shock protein SSB1; AltName: Full=Cold-inducible protein YG101	123635	67	60.2647	2.07556	0.573	33	0	0	0	0	0	0	0	0
60S ribosomal protein L7-A; AltName: Full=L6; AltName: Full=RP11; AltName: Full=YL8	133026	28	59.8259	2.73417	0.508	13	0	0	0	0	0	0	0	0	133026|sp|P05737.3|RL7A_YEAST details nucl: 13, cyto: 7, mito: 6	nucl
40S ribosomal protein S9-B; AltName: Full=RP21; AltName: Full=S13; AltName: Full=YP28; AltName: Full=YS11	585935	22	59.7824	1.21845	0.359	8	0	0	0	0	0	0	0	0
Protein URA2; Includes: Glutamine-dependent carbamoyl-phosphate synthase; Includes: Aspartate carbamoyltransferase	347595828	245	59.7466	3.09494	0.512	93	0	0	0	0	0	0	0	0	347595828|sp|P07259.5|PYR1_YEAST details cyto: 22.5, cyto_nucl: 14.833, cyto_mito: 12.832	cyto
6-phosphofructokinase subunit alpha; AltName: Full=6PF-1-K subunit alpha; AltName: Full=Phosphofructokinase 1; AltName: Full=Phosphohexokinase	125121	108	59.4895	0.712944	0.427	40	0	0	0	0	0	0	0	0	125121|sp|P16861.1|K6PF1_YEAST details cyto: 24, cyto_nucl: 13.333, cyto_mito: 12.833	cyto
Glucokinase-1; AltName: Full=Glucose kinase 1; Short=GLK-1	123899	55	58.2618	0.462594	0.464	18	0	0	0	0	0	0	0	0
60S ribosomal protein L33-B; AltName: Full=L37; AltName: Full=RP47; AltName: Full=YL37	730463	12	58.0231	6.42687	0.439	5	0	0	0	0	0	0	0	0
Argininosuccinate synthase; AltName: Full=Citrulline--aspartate ligase	347595810	47	57.8158	2.23772	0.383	14	0	0	0	0	0	0	0	0
60S ribosomal protein L17-A; AltName: Full=L20A; AltName: Full=YL17	548748	21	57.2089	49.5586	0.31	5	0	0	0	0	0	0	0	0
40S ribosomal protein S20	730687	14	56.7731	2.78722	0.463	7	0	0	0	0	0	0	0	0
Protein BMH2	461631	31	56.3571	1.1402	0.663	17	0	0	0	0	0	0	0	0
Heat shock protein 104; AltName: Full=Protein aggregation-remodeling factor HSP104	1346246	102	56.3481	0.864279	0.547	41	0	0	0	0	0	0	0	0	1346246|sp|P31539.2|HS104_YEAST details cyto_nucl: 14.5, cyto: 12.5, nucl: 7.5, mito: 5	cyto_nucl
Heat shock protein STI1	134975	66	54.0975	0.670759	0.343	22	0	0	0	0	0	0	0	0
S-adenosylmethionine synthase 2; Short=AdoMet synthase 2; AltName: Full=Methionine adenosyltransferase 2; Short=MAT 2	127049	42	53.8142	9.46969	0.508	15	0	0	0	0	0	0	0	0
60S ribosomal protein L25; AltName: Full=RP16L; AltName: Full=YL25; AltName: Full=YP42'	1710524	16	53.7454	10.8757	0.352	4	0	0	0	0	0	0	0	0
60S ribosomal protein L13-B	730531	23	53.0015	3.35892	0.503	9	0	0	0	0	0	0	0	0
60S ribosomal protein L14-B	730454	15	52.9763	45.8849	0.399	6	0	0	0	0	0	0	0	0
60S ribosomal protein L26-B; AltName: Full=L33; AltName: Full=YL33	1710575	14	52.9073	4.04304	0.409	6	0	0	0	0	0	0	0	0
40S ribosomal protein S23-A; AltName: Full=RP37; AltName: Full=S28; AltName: Full=YS14	338819288	16	52.6308	2.11339	0.4	4	0	0	0	0	0	0	0	0
40S ribosomal protein S15; AltName: Full=RIG protein; AltName: Full=RP52; AltName: Full=S21; AltName: Full=YS21	266966	16	52.4107	4.1245	0.303	3	0	0	0	0	0	0	0	0
60S ribosomal protein L24-B; AltName: Full=L30; AltName: Full=RP29; AltName: Full=YL21	132946	18	50.7506	45.3233	0.213	3	0	0	0	0	0	0	0	0
Flavohemoprotein; AltName: Full=Flavohemoglobin; AltName: Full=Hemoglobin-like protein; AltName: Full=Nitric oxide dioxygenase; Short=NO oxygenase; Short=NOD	88984161	45	50.6171	3.08239	0.627	19	0	0	0	0	0	0	0	0
60S ribosomal protein L23-A; AltName: Full=L17a; AltName: Full=YL32	338819290	14	50.5654	7.09457	0.679	8	0	0	0	0	0	0	0	0
Heat shock protein SSC3, mitochondrial; AltName: Full=Extracellular mutant protein 10; Flags: Precursor	731414	70	50.1203	35.8405	0.227	14	0	0	0	0	0	0	0	0
Magnesium-activated aldehyde dehydrogenase, cytosolic; AltName: Full=Mg(2+)-activated acetaldehyde dehydrogenase; Short=Mg(2+)-ACDH	20981689	54	49.6909	4.98059	0.51	25	0	0	0	0	0	0	0	0
60S acidic ribosomal protein P1-alpha; Short=P1A; AltName: Full=A1; AltName: Full=L12EIIA; AltName: Full=YP1alpha	308153668	11	49.6822	11.8793	0.283	2	0	0	0	0	0	0	0	0
60S ribosomal protein L31-A; AltName: Full=L34; AltName: Full=YL28	134034935	13	49.0004	7.20574	0.54	6	0	0	0	0	0	0	0	0
60S ribosomal protein L36-B; AltName: Full=L39; AltName: Full=YL39	6093888	11	47.0842	10.1025	0.42	5	0	0	0	0	0	0	0	0
Peptidyl-prolyl cis-trans isomerase CPR6; Short=PPIase CPR6; AltName: Full=Rotamase CPR6	1706252	42	45.8312	1.2638	0.334	12	0	0	0	0	0	0	0	0
V-type proton ATPase catalytic subunit A; Short=V-ATPase subunit A; AltName: Full=Vacuolar proton pump subunit A; Contains: Endonuclease PI-SceI; AltName: Full=Sce VMA intein; AltName: Full=VMA1-derived endonuclease; Short=VDE	137464	119	44.8368	2.79613	0.353	38	0	0	0	0	0	0	0	0	137464|sp|P17255.3|VATA_YEAST details cyto: 18.5, cyto_nucl: 12.5, nucl: 3.5, cysk: 2	cyto
6-phosphofructokinase subunit beta; AltName: Full=6PF-1-K subunit beta; AltName: Full=Phosphofructokinase 2; AltName: Full=Phosphohexokinase	1346350	105	44.7294	9.84494	0.46	34	0	0	0	0	0	0	0	0	1346350|sp|P16862.4|K6PF2_YEAST details cyto: 14, mito: 8, nucl: 3	cyto
Thioredoxin reductase 1	1717781	34	43.9889	0.901031	0.564	14	0	0	0	0	0	0	0	0
D-lactate dehydrogenase [cytochrome] 3; AltName: Full=D-lactate ferricytochrome C oxidoreductase; Short=D-LCR	731427	55	43.9241	3.56036	0.387	14	0	0	0	0	0	0	0	0
Citrate synthase, mitochondrial; Flags: Precursor	461745	53	43.5185	2.72787	0.363	16	0	0	0	0	0	0	0	0
5-methyltetrahydropteroyltriglutamate--homocysteine methyltransferase; AltName: Full=Cobalamin-independent methionine synthase; AltName: Full=Delta-P8 protein; AltName: Full=Methionine synthase, vitamin-B12 independent isozyme	730018	86	43.2673	2.26525	0.471	32	0	0	0	0	0	0	0	0	730018|sp|P05694.4|METE_YEAST details cyto: 12.5, cyto_mito: 9.5, nucl: 7, mito: 5.5	cyto
Protoplast secreted protein 2; Flags: Precursor	17380258	21	42.6167	3.92358	0.783	7	0	0	0	0	0	0	0	0
Elongation factor 1-gamma 2; Short=EF-1-gamma 2; AltName: Full=Eukaryotic elongation factor 1Bgamma 2; Short=eEF1Bgamma 2; AltName: Full=Translation elongation factor 1B gamma 2	544232	47	42.2793	1.82799	0.265	10	0	0	0	0	0	0	0	0
Ribosome-associated complex subunit SSZ1; AltName: Full=DnaK-related protein SSZ1; AltName: Full=Heat shock protein 70 homolog SSZ1; AltName: Full=Pleiotropic drug resistance protein 13	110283007	58	41.8478	2.60723	0.426	14	0	0	0	0	0	0	0	0
40S ribosomal protein S26-A	730458	14	41.6119	1.97133	0.303	3	0	0	0	0	0	0	0	0
40S ribosomal protein S12	1350929	15	41.0713	0.592177	0.734	8	0	0	0	0	0	0	0	0
Sphingolipid long chain base-responsive protein PIL1	1723685	38	40.5929	1.7046	0.543	15	0	0	0	0	0	0	0	0
Suppressor protein STM1; AltName: Full=3BP1; AltName: Full=GU4 nucleic-binding protein 2; Short=G4p2 protein; AltName: Full=POP2 multicopy suppressor protein 4; AltName: Full=Ribosomal subunits association factor; Short=AF; AltName: Full=TOM1 suppressor protein 1; AltName: Full=Triplex-binding protein 1	730057	30	40.3324	1.23221	0.473	9	0	0	0	0	0	0	0	0
60S ribosomal protein L35-A	338819294	14	40.1769	1.18574	0.442	6	0	0	0	0	0	0	0	0
60S ribosomal protein L16-B; AltName: Full=L21; AltName: Full=RP23; AltName: Full=YL15	1710642	22	39.5084	6.47532	0.364	7	0	0	0	0	0	0	0	0
Fatty acid synthase subunit beta; Includes: 3-hydroxypalmitoyl-[acyl-carrier-protein] dehydratase; Includes: Enoyl-[acyl-carrier-protein] reductase [NADH]; Includes: [Acyl-carrier-protein] acetyltransferase; Includes: [Acyl-carrier-protein] malonyltransferase; Includes: S-acyl fatty acid synthase thioesterase	462072	229	39.2984	0.991403	0.281	47	0	0	0	0	0	0	0	0	462072|sp|P07149.2|FAS1_YEAST details mito: 9, E.R.: 5, plas: 4, extr: 2, pero: 2, golg: 2, vacu: 2	mito
ADP-ribosylation factor 2	114124	21	39.06	0.756513	0.514	9	0	0	0	0	0	0	0	0
Putative pyridoxal reductase; Short=PL reductase; Short=PL-red	74676403	39	38.7658	35.2475	0.171	6	0	0	0	0	0	0	0	0
Glucose-6-phosphate 1-dehydrogenase; Short=G6PD	120734	58	38.5555	6.87912	0.404	18	0	0	0	0	0	0	0	0
Lysyl-tRNA synthetase, cytoplasmic; AltName: Full=Lysine--tRNA ligase; Short=LysRS	135139	68	38.0085	0.645124	0.257	17	0	0	0	0	0	0	0	0
13 kDa ribonucleoprotein-associated protein; AltName: Full=Small nuclear ribonucleoprotein-associated protein 1	731411	14	37.4394	2.01766	0.556	4	0	0	0	0	0	0	0	0
Mitochondrial protein import protein MAS5; AltName: Full=Yeast dnaJ protein 1; Flags: Precursor	126757	45	36.9369	1.26325	0.377	13	0	0	0	0	0	0	0	0
40S ribosomal protein S21-B; AltName: Full=S26; AltName: Full=YS25	84028257	10	36.9258	9.55155	0.552	4	0	0	0	0	0	0	0	0
Acetyl-CoA hydrolase; AltName: Full=Acetyl-CoA deacylase; Short=Acetyl-CoA acylase	57015298	59	36.7758	2.59298	0.403	19	0	0	0	0	0	0	0	0
Cytochrome c iso-1	117901	12	36.4726	1.15675	0.413	3	0	0	0	0	0	0	0	0
Isocitrate dehydrogenase [NAD] subunit 1, mitochondrial; AltName: Full=Isocitric dehydrogenase; AltName: Full=NAD(+)-specific ICDH; Flags: Precursor	400041	39	36.3747	1.9435	0.456	13	0	0	0	0	0	0	0	0
Threonine synthase; Short=TS	135816	57	35.8762	7.97656	0.482	18	0	0	0	0	0	0	0	0
D-3-phosphoglycerate dehydrogenase 1; Short=3-PGDH 1	731484	51	35.0892	1.18533	0.369	16	0	0	0	0	0	0	0	0
Arginyl-tRNA synthetase, cytoplasmic; AltName: Full=Arginine--tRNA ligase; Short=ArgRS	2501051	70	35.0026	24.7183	0.183	12	0	0	0	0	0	0	0	0
Zuotin; AltName: Full=DnaJ-related protein ZUO1; Short=J protein ZUO1; AltName: Full=Heat shock protein 40 homolog ZUO1; AltName: Full=Ribosome-associated complex subunit ZUO1	418611	49	34.595	1.34701	0.252	9	0	0	0	0	0	0	0	0
Histone H4	122107	11	34.2098	5.01925	0.408	4	0	0	0	0	0	0	0	0
60S ribosomal protein L38	1350739	9	34.2024	1.38539	0.321	2	0	0	0	0	0	0	0	0
78 kDa glucose-regulated protein homolog; Short=GRP-78; AltName: Full=Immunoglobulin heavy chain-binding protein homolog; Short=BiP; Flags: Precursor	121575	74	32.6271	1.27553	0.331	23	0	0	0	0	0	0	0	0
DNA-directed RNA polymerase I subunit RPA190; AltName: Full=DNA-directed RNA polymerase I 190 kDa polypeptide; Short=A190; AltName: Full=DNA-directed RNA polymerase I largest subunit	2507346	186	32.2733	55.8991	0.0234	2	0	0	0	0	0	0	0	0
60S ribosomal protein L6-A; AltName: Full=L17; AltName: Full=RP18; AltName: Full=YL16	417576	20	32.1951	23.315	0.557	11	0	0	0	0	0	0	0	0
Alcohol dehydrogenase 4; AltName: Full=Alcohol dehydrogenase IV; Short=ADHIV	205831682	41	32.0188	0.512934	0.366	9	0	0	0	0	0	0	0	0
Adenylate kinase 1; Short=AK 1; AltName: Full=ATP-AMP transphosphorylase 1; AltName: Full=Adenylate kinase cytosolic and mitochondrial; Flags: Precursor	125153	24	31.977	0.233539	0.581	14	0	0	0	0	0	0	0	0
Dolichol-phosphate mannosyltransferase; AltName: Full=Dolichol-phosphate mannose synthase; Short=DPM synthase; AltName: Full=Dolichyl-phosphate beta-D-mannosyltransferase; AltName: Full=Mannose-P-dolichol synthase; Short=MPD synthase	118823	30	31.7252	0.444627	0.333	6	0	0	0	0	0	0	0	0
Probable inosine-5'-monophosphate dehydrogenase IMD3; Short=IMP dehydrogenase; Short=IMPD; Short=IMPDH	1708477	57	31.0011	1.26173	0.235	12	0	0	0	0	0	0	0	0
Cytochrome b-c1 complex subunit 2, mitochondrial; AltName: Full=Complex III subunit 2; AltName: Full=Core protein II; AltName: Full=Ubiquinol-cytochrome-c reductase complex core protein 2; Flags: Precursor	136696	40	30.8919	2.26206	0.481	18	0	0	0	0	0	0	0	0
Ubiquitin-activating enzyme E1 1	549145	114	30.6447	1.28619	0.233	21	0	0	0	0	0	0	0	0
Ras-like protein 2; Flags: Precursor	1710014	35	30.3635	19.2132	0.323	7	0	0	0	0	0	0	0	0
Acetyl-CoA acetyltransferase; AltName: Full=Acetoacetyl-CoA thiolase; AltName: Full=Ergosterol biosynthesis protein 10	730943	42	30.3235	1.89617	0.636	16	0	0	0	0	0	0	0	0
Protein disulfide-isomerase; Short=PDI; AltName: Full=Thioredoxin-related glycoprotein 1; Flags: Precursor	129732	58	30.2816	2.59513	0.322	19	0	0	0	0	0	0	0	0
Nascent polypeptide-associated complex subunit alpha; Short=NAC-alpha; AltName: Full=Alpha-NAC; AltName: Full=GAL4 DNA-binding enhancer protein 2	731762	19	30.1109	5.78764	0.483	5	0	0	0	0	0	0	0	0
Nucleoside diphosphate kinase; Short=NDK; Short=NDP kinase	548341	17	30.0424	0.0960057	0.523	7	0	0	0	0	0	0	0	0
NADP-dependent alcohol dehydrogenase 6; AltName: Full=NADP-dependent alcohol dehydrogenase VI; AltName: Full=ScADHVI	2492777	40	29.7705	1.82669	0.447	11	0	0	0	0	0	0	0	0
Alpha,alpha-trehalose-phosphate synthase [UDP-forming] 56 kDa subunit; AltName: Full=General glucose sensor subunit 1; AltName: Full=Glycogen metabolism control protein GLC6; AltName: Full=Trehalose synthase complex catalytic subunit TPS1; AltName: Full=Trehalose-6-phosphate synthase; AltName: Full=UDP-glucose-glucosephosphate glucosyltransferase	401206	56	29.7678	1.39628	0.386	16	0	0	0	0	0	0	0	0
Saccharopepsin; AltName: Full=Aspartate protease; Short=Proteinase A; AltName: Full=Carboxypeptidase Y-deficient protein 4; AltName: Full=Proteinase YSCA; Flags: Precursor	115643	45	29.6855	5.45179	0.338	13	0	0	0	0	0	0	0	0
Histone H2B.1; AltName: Full=Suppressor of Ty protein 12	122024	14	29.6187	25.6555	0.344	5	0	0	0	0	0	0	0	0
60S ribosomal protein L22-A; AltName: Full=L1c; AltName: Full=RP4; AltName: Full=YL31	1710538	14	29.6071	2.63379	0.554	3	0	0	0	0	0	0	0	0
V-type proton ATPase subunit B; Short=V-ATPase subunit B; AltName: Full=V-ATPase 57 kDa subunit; AltName: Full=Vacuolar proton pump subunit B	586211	58	29.3431	1.79829	0.534	26	0	0	0	0	0	0	0	0
Farnesyl pyrophosphate synthase; Short=FPP synthase; Short=FPS; AltName: Full=(2E,6E)-farnesyl diphosphate synthase; AltName: Full=Dimethylallyltranstransferase; AltName: Full=Farnesyl diphosphate synthase; AltName: Full=Geranyltranstransferase	120479	40	29.0051	10.844	0.276	9	0	0	0	0	0	0	0	0
rRNA 2'-O-methyltransferase fibrillarin; AltName: Full=U3 small nucleolar RNA-associated protein NOP1; Short=Nucleolar protein 1; Short=U3 snoRNA-associated protein NOP1	119857	34	28.8246	2.44557	0.358	9	0	0	0	0	0	0	0	0
Seryl-tRNA synthetase, cytoplasmic; AltName: Full=Serine--tRNA ligase; Short=SerRS; AltName: Full=Seryl-tRNA(Ser/Sec) synthetase	1711650	53	28.4644	3.59595	0.286	12	0	0	0	0	0	0	0	0
Uncharacterized oxidoreductase YMR226C	2492763	29	28.3913	3.87415	0.517	12	0	0	0	0	0	0	0	0
Ribonucleoside-diphosphate reductase small chain 2; AltName: Full=Ribonucleotide reductase R2 subunit 2; AltName: Full=Ribonucleotide reductase small subunit 2	1710402	40	28.3612	0.383611	0.504	14	0	0	0	0	0	0	0	0
Acyl-CoA-binding protein; Short=ACBP	398991	10	28.2971	2.10367	0.586	4	0	0	0	0	0	0	0	0
Uncharacterized membrane protein YML131W	2497058	40	28.2926	1.93924	0.353	7	0	0	0	0	0	0	0	0
40S ribosomal protein S14-A; AltName: Full=RP59A	46397814	15	27.9183	24.2398	0.54	7	0	0	0	0	0	0	0	0
Nucleolar protein 56; AltName: Full=Ribosome biosynthesis protein SIK1; AltName: Full=Suppressor of I kappa b protein 1	2833223	57	27.9003	14.4268	0.319	15	0	0	0	0	0	0	0	0
NADP-specific glutamate dehydrogenase 2; Short=NADP-GDH 2; AltName: Full=NADP-dependent glutamate dehydrogenase 2	729323	50	27.6611	24.0823	0.243	11	0	0	0	0	0	0	0	0
Eukaryotic translation initiation factor 2 subunit beta; Short=eIF-2-beta	124205	32	27.2521	40.0121	0.144	3	0	0	0	0	0	0	0	0
Ribonucleoside-diphosphate reductase small chain 1; AltName: Full=Ribonucleotide reductase R2 subunit 1; AltName: Full=Ribonucleotide reductase small subunit 1	1172946	46	26.8246	1.51778	0.258	13	0	0	0	0	0	0	0	0
Polyadenylate-binding protein, cytoplasmic and nuclear; Short=PABP; Short=Poly(A)-binding protein; AltName: Full=ARS consensus-binding protein ACBP-67; AltName: Full=Polyadenylate tail-binding protein	417441	64	26.8083	4.74752	0.482	23	0	0	0	0	0	0	0	0
Pyruvate carboxylase 1; AltName: Full=Pyruvic carboxylase 1; Short=PCB 1	1709946	130	26.6115	7.70868	0.303	26	0	0	0	0	0	0	0	0
Phospholipase D1; Short=PLD 1; AltName: Full=Choline phosphatase 1; AltName: Full=Meiosis-specific sporulation-specific protein 14; AltName: Full=Phosphatidylcholine-hydrolyzing phospholipase D1	115502456	195	26.5166	45.928	0.0279	3	0	0	0	0	0	0	0	0
GU4 nucleic-binding protein 1; Short=G4p1 protein; AltName: Full=P42; AltName: Full=Protein ARC1	1730165	42	26.4221	1.26625	0.394	10	0	0	0	0	0	0	0	0
60S ribosomal protein L11-A; AltName: Full=L16; AltName: Full=RP39; AltName: Full=YL22	85695425	20	26.3795	30.1644	0.201	3	0	0	0	0	0	0	0	0
Eukaryotic translation initiation factor 3 subunit A; Short=eIF3a; AltName: Full=Eukaryotic translation initiation factor 3 110 kDa subunit homolog; Short=eIF3 p110; AltName: Full=Translation initiation factor eIF3, p110 subunit homolog	586516	110	26.0983	13.478	0.0602	6	0	0	0	0	0	0	0	0
Uncharacterized protein YKL050C	549677	103	26.0514	45.1223	0.0423	2	0	0	0	0	0	0	0	0
Aconitate hydratase, mitochondrial; Short=Aconitase; AltName: Full=Citrate hydro-lyase; Flags: Precursor	1168308	85	25.9736	3.30872	0.186	15	0	0	0	0	0	0	0	0
ATP synthase subunit alpha, mitochondrial; Flags: Precursor	341940649	59	25.8247	4.95552	0.305	19	0	0	0	0	0	0	0	0
NADP-specific glutamate dehydrogenase 1; Short=NADP-GDH 1; AltName: Full=NADP-dependent glutamate dehydrogenase 1	2506355	50	25.7764	12.4848	0.452	16	0	0	0	0	0	0	0	0
Elongation factor 1-gamma 1; Short=EF-1-gamma 1; AltName: Full=Calcium and membrane-binding protein 1; AltName: Full=Calcium phospholipid-binding protein; Short=CPBP; AltName: Full=Eukaryotic elongation factor 1Bgamma 1; Short=eEF1Bgamma 1; AltName: Full=Translation elongation factor 1B gamma 1	1706589	47	25.7141	1.30523	0.241	14	0	0	0	0	0	0	0	0
Protein ZEO1; AltName: Full=Zeocin resistance protein 1	73921293	13	25.5092	2.08034	0.407	6	0	0	0	0	0	0	0	0
40S ribosomal protein S10-B	1176558	13	25.4526	22.0456	0.305	2	0	0	0	0	0	0	0	0
D-arabinose dehydrogenase [NAD(P)+] heavy chain; AltName: Full=AKR3C	586553	39	25.4518	7.47945	0.506	12	0	0	0	0	0	0	0	0
Vacuolar membrane protein PEP3; AltName: Full=Carboxypeptidase Y-deficient protein 3; AltName: Full=Vacuolar morphogenesis protein 8; AltName: Full=Vacuolar protein sorting-associated protein 18; AltName: Full=Vacuolar protein-targeting protein 18	129785	107	25.2202	43.6827	0.0534	2	0	0	0	0	0	0	0	0
Dihydrolipoyllysine-residue acetyltransferase component of pyruvate dehydrogenase complex, mitochondrial; AltName: Full=Dihydrolipoamide acetyltransferase component of pyruvate dehydrogenase complex; AltName: Full=Pyruvate dehydrogenase complex component E2; Short=PDC-E2; Short=PDCE2; Flags: Precursor	129060	52	24.9644	2.11653	0.178	7	0	0	0	0	0	0	0	0
2-isopropylmalate synthase; AltName: Full=Alpha-IPM synthase; AltName: Full=Alpha-isopropylmalate synthase	126192	68	24.4593	2.33914	0.326	16	0	0	0	0	0	0	0	0
Valyl-tRNA synthetase, mitochondrial; AltName: Full=Valine--tRNA ligase; Short=ValRS; Flags: Precursor	1711655	126	24.3594	4.36264	0.211	20	0	0	0	0	0	0	0	0
Glucosamine--fructose-6-phosphate aminotransferase [isomerizing]; Short=GFAT; AltName: Full=D-fructose-6-phosphate amidotransferase; AltName: Full=Hexosephosphate aminotransferase	462173	80	24.3169	1.3424	0.321	21	0	0	0	0	0	0	0	0
4-aminobutyrate aminotransferase; AltName: Full=GABA aminotransferase; Short=GABA-AT; AltName: Full=Gamma-amino-N-butyrate transaminase; Short=GABA transaminase	1730199	53	24.2468	17.0475	0.304	12	0	0	0	0	0	0	0	0
Dihydroorotate dehydrogenase (fumarate); Short=DHOD; Short=DHODase; Short=DHOdehase; AltName: Full=Dihydroorotate oxidase	131723	35	23.91	6.82692	0.248	6	0	0	0	0	0	0	0	0
ATP synthase subunit beta, mitochondrial; Flags: Precursor	84028178	55	23.8283	1.2825	0.513	23	0	0	0	0	0	0	0	0
Carbamoyl-phosphate synthase arginine-specific large chain; AltName: Full=Arginine-specific carbamoyl-phosphate synthetase, ammonia chain	115631	124	23.7544	3.86473	0.335	29	0	0	0	0	0	0	0	0
Glutamine synthetase; Short=GS; AltName: Full=Glutamate--ammonia ligase	347595816	42	23.7237	6.32737	0.443	11	0	0	0	0	0	0	0	0
Glutaredoxin-1; AltName: Full=Glutathione-dependent oxidoreductase 1	140368	12	23.6608	0.89839	0.482	4	0	0	0	0	0	0	0	0
Branched-chain-amino-acid aminotransferase, mitochondrial; Short=BCAT; AltName: Full=Protein ECA39; AltName: Full=Protein TWT1; Flags: Precursor	731024	44	23.4536	3.31577	0.539	16	0	0	0	0	0	0	0	0
Cytochrome b-c1 complex subunit 1, mitochondrial; AltName: Full=Complex III subunit 1; AltName: Full=Core protein I; AltName: Full=Ubiquinol-cytochrome-c reductase complex core protein 1; Flags: Precursor	136693	50	23.4488	2.21418	0.365	17	0	0	0	0	0	0	0	0
Aspartyl-tRNA synthetase, cytoplasmic; AltName: Full=Aspartate--tRNA ligase; Short=AspRS	135100	64	23.4285	0.340896	0.33	21	0	0	0	0	0	0	0	0
Pyruvate dehydrogenase E1 component subunit beta, mitochondrial; AltName: Full=Pyruvate dehydrogenase complex component E1 beta; Short=PDHE1-B; Flags: Precursor	585609	40	23.4239	0.481507	0.475	12	0	0	0	0	0	0	0	0
Putative glucokinase-2; AltName: Full=Early meiotic induction protein 2; AltName: Full=Glucose kinase 2; Short=GLK-2	73620870	56	23.4072	6.9097	0.338	13	0	0	0	0	0	0	0	0
Thiosulfate sulfurtransferase RDL1, mitochondrial; AltName: Full=Rhodanese-like protein 1	74676577	15	23.3069	1.76002	0.727	7	0	0	0	0	0	0	0	0
40S ribosomal protein S29-A; AltName: Full=S36; AltName: Full=YS29	730461	7	23.2852	6.06689	0.518	3	0	0	0	0	0	0	0	0
Coatomer subunit gamma; AltName: Full=Gamma-coat protein; Short=Gamma-COP	1706001	105	23.2846	21.8483	0.0866	6	0	0	0	0	0	0	0	0
Isocitrate dehydrogenase [NAD] subunit 2, mitochondrial; AltName: Full=Isocitric dehydrogenase; AltName: Full=NAD(+)-specific ICDH; Flags: Precursor	124159	40	23.2399	1.39484	0.631	12	0	0	0	0	0	0	0	0
ADP,ATP carrier protein 2; AltName: Full=ADP/ATP translocase 2; AltName: Full=Adenine nucleotide translocator 2; Short=ANT 2; AltName: Full=Petite colonies protein 9	584738	34	23.0849	0.943053	0.403	11	0	0	0	0	0	0	0	0
Glutamyl-tRNA synthetase, cytoplasmic; AltName: Full=Glutamate--tRNA ligase; Short=GluRS; AltName: Full=P85	114152884	81	23.0737	0.269187	0.306	21	0	0	0	0	0	0	0	0
Polyamine N-acetyltransferase 1; AltName: Full=Arylalkylamine N-acetyltransferase homolog; Short=scAANAT	74627280	22	22.6985	1.13903	0.272	4	0	0	0	0	0	0	0	0
Asparaginyl-tRNA synthetase, cytoplasmic; AltName: Full=Asparagine--tRNA ligase; Short=AsnRS	731638	62	22.6328	7.95249	0.117	4	0	0	0	0	0	0	0	0
Hsp90 co-chaperone AHA1; AltName: Full=Activator of Hsp90 ATPase protein 1	55976298	39	22.3884	5.17001	0.266	10	0	0	0	0	0	0	0	0
Putative nitroreductase HBN1; AltName: Full=Homologous to bacterial nitroreductases protein 1	74644560	21	21.9388	6.45316	0.451	5	0	0	0	0	0	0	0	0
Asparagine synthetase [glutamine-hydrolyzing] 1; AltName: Full=Glutamine-dependent asparagine synthetase 1	1351984	64	21.7355	1.48715	0.397	22	0	0	0	0	0	0	0	0
Phospho-2-dehydro-3-deoxyheptonate aldolase, tyrosine-inhibited; AltName: Full=3-deoxy-D-arabino-heptulosonate 7-phosphate synthase; AltName: Full=DAHP synthase; AltName: Full=Phospho-2-keto-3-deoxyheptonate aldolase	461540	40	21.5815	2.95614	0.23	7	0	0	0	0	0	0	0	0
Protein GCY	121087	35	21.5652	4.41473	0.522	14	0	0	0	0	0	0	0	0
Protein KES1; AltName: Full=Oxysterol-binding protein homolog 4	547769	49	21.3035	9.80446	0.143	7	0	0	0	0	0	0	0	0
Heat shock protein 78, mitochondrial; Flags: Precursor	31077173	91	21.2321	5.56748	0.279	21	0	0	0	0	0	0	0	0
30 kDa heat shock protein	140468	37	21.2093	18.4726	0.193	3	0	0	0	0	0	0	0	0
Fatty acid synthase subunit alpha; Includes: Acyl carrier; Includes: 3-oxoacyl-[acyl-carrier-protein] reductase; AltName: Full=Beta-ketoacyl reductase; Includes: 3-oxoacyl-[acyl-carrier-protein] synthase; AltName: Full=Beta-ketoacyl synthase	20981695	207	21.0043	1.56392	0.298	55	0	0	0	0	0	0	0	0	20981695|sp|P19097.2|FAS2_YEAST details cyto: 16.5, cyto_nucl: 9.5, mito: 5, E.R.: 2	cyto
Single-stranded nucleic acid-binding protein	417810	33	20.9949	7.62852	0.333	6	0	0	0	0	0	0	0	0
Succinyl-CoA ligase [ADP-forming] subunit alpha, mitochondrial; AltName: Full=Succinyl-CoA synthetase subunit alpha; Short=SCS-alpha; Flags: Precursor	1711576	35	20.9495	0.850768	0.395	10	0	0	0	0	0	0	0	0
26S proteasome regulatory subunit RPN1; AltName: Full=HMG-CoA reductase degradation protein 2; AltName: Full=Proteasome non-ATPase subunit 1	731642	109	20.5402	8.9714	0.112	11	0	0	0	0	0	0	0	0
Spermidine synthase; Short=SPDSY; AltName: Full=Putrescine aminopropyltransferase	2498945	33	20.5319	2.92851	0.341	13	0	0	0	0	0	0	0	0
Long-chain-fatty-acid--CoA ligase 1; AltName: Full=Fatty acid activator 1; AltName: Full=Long-chain acyl-CoA synthetase 1	266448	78	20.4552	1.73156	0.256	15	0	0	0	0	0	0	0	0
Co-chaperone protein SBA1	1353070	24	20.3089	6.96928	0.199	4	0	0	0	0	0	0	0	0
Eukaryotic translation initiation factor 4B; Short=eIF-4B	464817	49	20.2727	3.57786	0.268	9	0	0	0	0	0	0	0	0
Nucleolar protein 58; AltName: Full=Nucleolar protein 5	2833225	57	20.1668	3.53035	0.243	12	0	0	0	0	0	0	0	0
Tryptophan synthase	136373	77	20.045	1.41748	0.383	18	0	0	0	0	0	0	0	0
Nascent polypeptide-associated complex subunit beta-1; Short=NAC-beta-1; AltName: Full=BTF3 homolog EGD1; AltName: Full=Beta-1-NAC; AltName: Full=GAL4 DNA-binding enhancer protein 1	729410	17	19.5572	3.62558	0.573	4	0	0	0	0	0	0	0	0
GTP-binding protein RHO1; AltName: Full=Rho-type GTPase 1; Flags: Precursor	132536	23	19.5001	1.05224	0.349	7	0	0	0	0	0	0	0	0
Major coat protein	417025	76	19.3866	2.41197	0.268	11	0	0	0	0	0	0	0	0
UPF0368 protein YPL225W	74676485	17	19.1508	6.99472	0.315	5	0	0	0	0	0	0	0	0
Cys-Gly metallodipeptidase DUG1; AltName: Full=Deficient in utilization of glutathione protein 1; AltName: Full=GSH degradosomal complex subunit DUG1	1176021	53	19.1099	4.37222	0.202	9	0	0	0	0	0	0	0	0
Small COPII coat GTPase SAR1; AltName: Full=GTP-binding protein SAR1; AltName: Full=Secretion-associated RAS-related protein 1	134221	21	19.0078	0.369575	0.558	9	0	0	0	0	0	0	0	0
Protein SIS1	134509	38	18.7201	1.4424	0.429	18	0	0	0	0	0	0	0	0
Hydroxymethylglutaryl-CoA synthase; Short=HMG-CoA synthase; AltName: Full=3-hydroxy-3-methylglutaryl coenzyme A synthase	1708241	55	18.5604	1.26912	0.338	14	0	0	0	0	0	0	0	0
Serine hydroxymethyltransferase, cytosolic; Short=SHMT; AltName: Full=Glycine hydroxymethyltransferase; AltName: Full=Serine methylase	1707995	52	18.4509	0.58173	0.441	12	0	0	0	0	0	0	0	0
Uracil phosphoribosyltransferase; Short=UPRTase; AltName: Full=UMP pyrophosphorylase	114152905	25	18.438	1.03082	0.458	9	0	0	0	0	0	0	0	0
Isoleucyl-tRNA synthetase, cytoplasmic; AltName: Full=Isoleucine--tRNA ligase; Short=IleRS	135134	123	18.3511	7.04919	0.163	14	0	0	0	0	0	0	0	0
Clathrin heavy chain	116515	187	18.2176	1.66515	0.14	16	0	0	0	0	0	0	0	0
ABC transporter ATP-binding protein ARB1; AltName: Full=ATP-binding cassette protein involved in ribosome biogenesis 1	731453	68	18.169	2.6491	0.184	10	0	0	0	0	0	0	0	0
Profilin	130983	14	17.8421	0.868478	0.46	4	0	0	0	0	0	0	0	0
Eukaryotic translation initiation factor eIF-1; AltName: Full=Protein translation factor SUI1	417828	12	17.8055	5.66163	0.491	5	0	0	0	0	0	0	0	0
NADPH dehydrogenase 3; AltName: Full=Old yellow enzyme 3	1171946	45	17.6286	0.976275	0.278	11	0	0	0	0	0	0	0	0
Nucleolar protein 3; AltName: Full=Mitochondrial targeting suppressor 1 protein; AltName: Full=Nuclear polyadenylated RNA-binding protein 1	400605	45	17.4875	1.04282	0.162	4	0	0	0	0	0	0	0	0
Uncharacterized protein YLR179C	6137243	22	17.4004	0.889856	0.353	4	0	0	0	0	0	0	0	0
Protein GVP36; AltName: Full=36 kDa Golgi vesicle protein	731801	37	17.3258	3.09993	0.212	7	0	0	0	0	0	0	0	0
3,4-dihydroxy-2-butanone 4-phosphate synthase; Short=DHBP synthase	8928306	23	17.3128	2.31846	0.433	6	0	0	0	0	0	0	0	0
Aromatic amino acid aminotransferase 1; AltName: Full=Aromatic amino acid aminotransferase I; AltName: Full=Aromatic amino acid-requiring protein 8	1723954	56	17.2867	0.517209	0.432	19	0	0	0	0	0	0	0	0
Ornithine aminotransferase; AltName: Full=Ornithine--oxo-acid aminotransferase	1709426	46	17.1405	3.869	0.465	16	0	0	0	0	0	0	0	0
Mitochondrial phosphate carrier protein; AltName: Full=Mitochondrial import receptor; AltName: Full=Phosphate transport protein; Short=PTP; AltName: Full=mPic 1; AltName: Full=p32	127277	33	17.0859	1.94415	0.463	11	0	0	0	0	0	0	0	0
Histidyl-tRNA synthetase, mitochondrial; AltName: Full=Histidine--tRNA ligase; Short=HisRS; Flags: Precursor	2507433	60	16.9701	0.735103	0.227	9	0	0	0	0	0	0	0	0
Histidine biosynthesis trifunctional protein; Includes: Phosphoribosyl-AMP cyclohydrolase; Includes: Phosphoribosyl-ATP pyrophosphohydrolase; Includes: Histidinol dehydrogenase; Short=HDH	49065653	88	16.8488	1.48304	0.113	12	0	0	0	0	0	0	0	0
Sphingolipid long chain base-responsive protein LSP1	74676555	38	16.5878	0.841651	0.305	13	0	0	0	0	0	0	0	0
Tyrosyl-tRNA synthetase, cytoplasmic; AltName: Full=Tyrosyl--tRNA ligase; Short=TyrRS	549037	44	16.5267	10.6731	0.236	8	0	0	0	0	0	0	0	0
60S ribosomal protein L34-B	731810	14	16.2837	28.2042	0.207	2	0	0	0	0	0	0	0	0
Uncharacterized protein MRP8	548880	25	16.2835	1.65868	0.475	9	0	0	0	0	0	0	0	0
Isocitrate dehydrogenase [NADP], mitochondrial; Short=IDH; AltName: Full=IDP; AltName: Full=NADP(+)-specific ICDH; AltName: Full=Oxalosuccinate decarboxylase; Flags: Precursor	124160	48	16.2781	0.572736	0.215	9	0	0	0	0	0	0	0	0
Eukaryotic translation initiation factor 4E; Short=eIF-4E; Short=eIF4E; AltName: Full=eIF-4F 25 kDa subunit; AltName: Full=mRNA cap-binding protein	124223	24	16.2509	2.74724	0.188	4	0	0	0	0	0	0	0	0
NADPH-dependent methylglyoxal reductase GRE2; AltName: Full=Genes de respuesta a estres protein 2	57013849	38	16.2059	1.20921	0.251	5	0	0	0	0	0	0	0	0
Homocitrate synthase, cytosolic isozyme	1351812	47	16.0563	7.80471	0.325	14	0	0	0	0	0	0	0	0
cAMP-dependent protein kinase regulatory subunit; Short=PKA regulatory subunit; AltName: Full=Bypass of cyclase mutations protein 1	125222	47	15.8622	1.23165	0.327	9	0	0	0	0	0	0	0	0
Pyruvate dehydrogenase E1 component subunit alpha, mitochondrial; AltName: Full=Pyruvate dehydrogenase complex component E1 alpha; Short=PDHE1-A; Flags: Precursor	730222	46	15.7959	1.13221	0.114	5	0	0	0	0	0	0	0	0
Eukaryotic translation initiation factor 2 subunit alpha; Short=eIF-2-alpha	124203	35	15.7573	1.55278	0.257	5	0	0	0	0	0	0	0	0
40S ribosomal protein S25-B; AltName: Full=RP45; AltName: Full=S31; AltName: Full=YS23	83288131	12	15.748	15.0273	0.306	4	0	0	0	0	0	0	0	0
Aminopeptidase 2, mitochondrial; Short=AP-II; Short=Aminopeptidase II; AltName: Full=YscII; Flags: Precursor	347595812	108	15.485	15.6252	0.225	18	0	0	0	0	0	0	0	0
Argininosuccinate lyase; Short=ASAL; AltName: Full=Arginosuccinase	728893	52	15.2861	5.74197	0.186	9	0	0	0	0	0	0	0	0
Aspartokinase; AltName: Full=Aspartate kinase	113559	58	15.2804	1.97968	0.184	8	0	0	0	0	0	0	0	0
Fumarate reductase; AltName: Full=FAD-dependent oxidoreductase FRDS; AltName: Full=NADH; AltName: Full=NADH-dependent fumarate reductase	418423	51	15.2397	3.17788	0.151	5	0	0	0	0	0	0	0	0
TPA: Grs1p [Saccharomyces cerevisiae S288c]	330443451	75	15.04	2.00656	0.261	17	0	0	0	0	0	0	0	0
Protein SCP160; AltName: Full=Protein HX	1173344	135	14.8116	10.6472	0.111	11	0	0	0	0	0	0	0	0
Tubulin beta chain; AltName: Full=Beta-tubulin	1174608	51	14.7993	2.1768	0.225	9	0	0	0	0	0	0	0	0
Homoisocitrate dehydrogenase, mitochondrial; Flags: Precursor	731845	40	14.588	1.98088	0.326	10	0	0	0	0	0	0	0	0
Mitochondrial peroxiredoxin PRX1; AltName: Full=1-Cys PRX; AltName: Full=Mitochondrial thiol peroxidase; Short=mTPx; AltName: Full=Thioredoxin reductase	465521	29	14.557	2.03783	0.249	5	0	0	0	0	0	0	0	0
Glycogen [starch] synthase isoform 2	1717973	80	14.1943	1.26111	0.0993	5	0	0	0	0	0	0	0	0
Branched-chain-amino-acid aminotransferase, cytosolic; Short=BCAT; AltName: Full=Protein TWT2	1352941	42	13.9998	0.430764	0.388	12	0	0	0	0	0	0	0	0
Flavoprotein-like protein YCP4; Flags: Precursor	140449	26	13.9778	1.34425	0.445	10	0	0	0	0	0	0	0	0
Scavenger mRNA-decapping enzyme DcpS; AltName: Full=DCS-1; AltName: Full=Hint-related 7meGMP-directed hydrolase 1	84029497	41	13.892	4.33395	0.223	8	0	0	0	0	0	0	0	0
Putative prolyl-tRNA synthetase YHR020W; AltName: Full=Proline--tRNA ligase; Short=ProRS	731640	77	13.4576	1.01006	0.128	8	0	0	0	0	0	0	0	0
V-type proton ATPase subunit C; Short=V-ATPase subunit C; AltName: Full=V-ATPase 42 kDa subunit; AltName: Full=Vacuolar proton pump subunit C	549206	44	13.2571	1.34464	0.314	13	0	0	0	0	0	0	0	0
Phenylalanyl-tRNA synthetase beta chain; AltName: Full=Phenylalanine--tRNA ligase beta chain; Short=PheRS	1711628	67	13.113	0.835472	0.187	12	0	0	0	0	0	0	0	0
Malate dehydrogenase, mitochondrial; Flags: Precursor	547901	36	13.0829	2.60727	0.431	10	0	0	0	0	0	0	0	0
ATP-dependent RNA helicase DED1; AltName: Full=DEAD box protein 1	118411	66	13.0745	6.58551	0.184	8	0	0	0	0	0	0	0	0
Hsp90 co-chaperone HCH1; AltName: Full=High-copy Hsp90 suppressor protein 1	1730645	17	13.0499	2.81988	0.386	6	0	0	0	0	0	0	0	0
Phenylalanyl-tRNA synthetase alpha chain; AltName: Full=Phenylalanine--tRNA ligase alpha chain; Short=PheRS	1174509	58	12.9247	0.992844	0.177	8	0	0	0	0	0	0	0	0
Heat shock protein SSA4	123634	70	12.776	2.94686	0.322	20	0	0	0	0	0	0	0	0
Coatomer subunit alpha; AltName: Full=Alpha-coat protein; Short=Alpha-COP; AltName: Full=Retrieval from endoplasmic reticulum protein 1; AltName: Full=Secretory protein 22; AltName: Full=Suppressor of osmo-sensitivity 1	2506476	136	12.7217	2.99551	0.0425	5	0	0	0	0	0	0	0	0
ATP-dependent RNA helicase SUB2; AltName: Full=Suppressor of BRR1 protein 2	2500534	50	12.6831	1.38425	0.278	7	0	0	0	0	0	0	0	0
Acetyl-coenzyme A synthetase 2; AltName: Full=Acetate--CoA ligase 2; AltName: Full=Acyl-activating enzyme 2	1703099	75	12.6052	0.519534	0.233	12	0	0	0	0	0	0	0	0
Fimbrin; AltName: Full=ABP67	462098	72	12.5803	0.502644	0.277	11	0	0	0	0	0	0	0	0
Alcohol dehydrogenase 3, mitochondrial; AltName: Full=Alcohol dehydrogenase III; AltName: Full=YADH-3; Flags: Precursor	1351880	40	12.5343	3.69894	0.389	9	0	0	0	0	0	0	0	0
Eukaryotic translation initiation factor 3 subunit C; Short=eIF3c; AltName: Full=Eukaryotic translation initiation factor 3 93 kDa subunit; Short=eIF3 p93; AltName: Full=Nuclear transport protein NIP1; AltName: Full=Translation initiation factor eIF3, p93 subunit	1709288	93	12.5145	3.87034	0.0751	5	0	0	0	0	0	0	0	0
Nucleosome assembly protein	547995	48	12.4946	11.6214	0.122	5	0	0	0	0	0	0	0	0
Succinate dehydrogenase [ubiquinone] flavoprotein subunit, mitochondrial; AltName: Full=Flavoprotein subunit of complex II; Short=FP; Flags: Precursor	231993	70	12.4614	0.111508	0.109	5	0	0	0	0	0	0	0	0
Phosphoserine aminotransferase; Short=PSAT; AltName: Full=Phosphohydroxythreonine aminotransferase	464758	43	12.4541	1.44886	0.299	11	0	0	0	0	0	0	0	0
UPF0659 protein YMR090W	2497145	25	12.3701	0.336525	0.322	5	0	0	0	0	0	0	0	0
Glucose-6-phosphate 1-epimerase; AltName: Full=D-hexose-6-phosphate mutarotase	2501556	34	12.3243	4.8636	0.306	7	0	0	0	0	0	0	0	0
Vacuolar protein sorting-associated protein 1	401402	79	11.9545	1.03747	0.148	11	0	0	0	0	0	0	0	0
Eukaryotic translation initiation factor 2 subunit gamma; Short=eIF-2-gamma	417179	58	11.9402	0.616121	0.243	9	0	0	0	0	0	0	0	0
Sterol 24-C-methyltransferase; AltName: Full=Delta(24)-sterol C-methyltransferase	462024	43	11.8723	4.63663	0.198	6	0	0	0	0	0	0	0	0
Altered inheritance of mitochondria protein 46, mitochondrial; AltName: Full=Found in mitochondrial proteome protein 34; Flags: Precursor	731768	34	11.8151	1.15273	0.355	8	0	0	0	0	0	0	0	0
Spindle pole body-associated protein VIK1; AltName: Full=Vegetative interaction with KAR3 protein 1	74583794	76	11.7568	20.3635	0.0556	2	0	0	0	0	0	0	0	0
Protein PET10; AltName: Full=Petite colonies protein 10	549616	31	11.6771	2.88102	0.403	9	0	0	0	0	0	0	0	0
Glutaredoxin-2, mitochondrial; AltName: Full=Glutathione-dependent oxidoreductase 2; AltName: Full=Thioltransferase; Flags: Precursor	88984204	16	11.5334	4.49429	0.168	2	0	0	0	0	0	0	0	0
Protein AIM2; AltName: Full=Altered inheritance rate of mitochondria protein 2	731285	27	11.524	3.39205	0.22	3	0	0	0	0	0	0	0	0
Protein transport protein SEC13	417748	33	11.5195	10.5083	0.236	5	0	0	0	0	0	0	0	0
Uncharacterized protein YNR034W-A	110816509	11	11.4606	1.94923	0.786	8	0	0	0	0	0	0	0	0
Squalene synthase; Short=SQS; Short=SS; AltName: Full=FPP:FPP farnesyltransferase; AltName: Full=Farnesyl-diphosphate farnesyltransferase	729468	52	11.3303	19.6246	0.119	4	0	0	0	0	0	0	0	0
Imidazole glycerol phosphate synthase hisHF; Short=IGP synthase; Short=IGPS; Short=ImGP synthase; Includes: Glutamine amidotransferase; Includes: Cyclase	585255	61	11.2437	2.91106	0.223	9	0	0	0	0	0	0	0	0
6,7-dimethyl-8-ribityllumazine synthase; Short=DMRL synthase; Short=Lumazine synthase; AltName: Full=Riboflavin synthase beta chain	8039803	19	11.1331	9.64972	0.343	4	0	0	0	0	0	0	0	0
Carboxypeptidase Y; AltName: Full=Carboxypeptidase YSCY; Flags: Precursor	115901	60	10.7477	9.30776	0.0902	3	0	0	0	0	0	0	0	0
Importin subunit beta-4; AltName: Full=Importin-123; AltName: Full=Karyopherin subunit beta-4; AltName: Full=Karyopherin-123; AltName: Full=Ran-binding protein YRB4	731502	123	10.722	1.98729	0.0961	10	0	0	0	0	0	0	0	0
ATPase GET3; AltName: Full=Arsenical pump-driving ATPase; AltName: Full=Arsenite-stimulated ATPase; AltName: Full=Golgi to ER traffic protein 3; AltName: Full=Guided entry of tail-anchored proteins 3	6647438	39	10.6559	1.20776	0.232	5	0	0	0	0	0	0	0	0
FK506-binding nuclear protein; AltName: Full=FKBP-70; AltName: Full=Nucleolar proline isomerase; AltName: Full=Peptidyl-prolyl cis-trans isomerase; Short=PPIase; AltName: Full=Proline rotamase	1169688	47	10.5728	1.36784	0.0925	2	0	0	0	0	0	0	0	0
Leucyl-tRNA synthetase, cytoplasmic; AltName: Full=Leucine--tRNA ligase; Short=LeuRS	135141	124	10.5327	0.211766	0.176	19	0	0	0	0	0	0	0	0
Diacetyl reductase [(R)-acetoin forming]	341940281	42	10.5073	9.10126	0.178	4	0	0	0	0	0	0	0	0
Regulation of enolase protein 1	731965	22	10.406	5.85079	0.318	6	0	0	0	0	0	0	0	0
GMP synthase [glutamine-hydrolyzing]; AltName: Full=GMP synthetase; AltName: Full=Glutamine amidotransferase	1708073	58	10.3779	3.80009	0.168	7	0	0	0	0	0	0	0	0
Bifunctional purine biosynthetic protein ADE5,7; Includes: Phosphoribosylamine--glycine ligase; AltName: Full=Glycinamide ribonucleotide synthetase; Short=GARS; AltName: Full=Phosphoribosylglycinamide synthetase; Includes: Phosphoribosylformylglycinamidine cyclo-ligase; AltName: Full=AIR synthase; Short=AIRS; AltName: Full=Phosphoribosyl-aminoimidazole synthetase	131619	86	10.3236	0.616875	0.242	12	0	0	0	0	0	0	0	0
Tropomyosin-1	136106	24	10.3102	0.155365	0.482	10	0	0	0	0	0	0	0	0
DNA polymerase zeta catalytic subunit; AltName: Full=Protein reversionless 3	118901	173	10.0991	17.4922	0.0312	2	0	0	0	0	0	0	0	0
Succinyl-CoA ligase [ADP-forming] subunit beta, mitochondrial; AltName: Full=Succinyl-CoA synthetase beta chain; Short=SCS-beta; Flags: Precursor	1711580	47	10.0316	3.05142	0.211	8	0	0	0	0	0	0	0	0
Casein kinase II subunit alpha'; Short=CK II	125268	39	9.72802	1.88379	0.233	4	0	0	0	0	0	0	0	0
Long-chain-fatty-acid--CoA ligase 3; AltName: Full=Fatty acid activator 3; AltName: Full=Long-chain acyl-CoA synthetase 3	729925	78	9.67753	16.762	0.0821	3	0	0	0	0	0	0	0	0
Protein DCS2; AltName: Full=Histidine triad protein	77416687	41	9.65233	1.47361	0.207	6	0	0	0	0	0	0	0	0
(DL)-glycerol-3-phosphatase 2; AltName: Full=Hyperosmolarity-responsive protein 2	731470	28	9.60807	0.615516	0.46	11	0	0	0	0	0	0	0	0
Bifunctional purine biosynthesis protein ADE16; Includes: Phosphoribosylaminoimidazolecarboxamide formyltransferase; AltName: Full=5-aminoimidazole-4-carboxamide ribonucleotide formyltransferase; AltName: Full=AICAR transformylase; Includes: IMP cyclohydrolase; AltName: Full=ATIC; AltName: Full=IMP synthase; AltName: Full=Inosinicase	1709914	65	9.53684	3.03013	0.206	8	0	0	0	0	0	0	0	0
Uncharacterized protein YCR102C	140561	40	9.4174	16.3114	0.0815	2	0	0	0	0	0	0	0	0
H/ACA ribonucleoprotein complex subunit 4; AltName: Full=Centromere-binding factor 5; AltName: Full=Centromere/microtubule-binding protein CBF5; AltName: Full=H/ACA snoRNP protein CBF5; AltName: Full=Small nucleolar RNP protein CBF5; AltName: Full=p64'	461698	55	9.38666	1.6268	0.174	7	0	0	0	0	0	0	0	0
V-type proton ATPase subunit H; Short=V-ATPase subunit H; AltName: Full=V-ATPase 54 kDa subunit; AltName: Full=Vacuolar proton pump subunit H	1174971	54	9.31045	1.68233	0.249	9	0	0	0	0	0	0	0	0
Uridylate kinase; Short=UK; AltName: Full=Uridine monophosphate kinase; Short=UMP kinase	137024	23	9.2537	0.510733	0.265	5	0	0	0	0	0	0	0	0
Uncharacterized protein YJR141W	1352937	40	9.23967	16.0036	0.0576	2	0	0	0	0	0	0	0	0
Protein MMF1, mitochondrial; AltName: Full=Isoleucine biosynthesis and maintenance of intact mitochondria 1; AltName: Full=Maintenance of mitochondrial function 1; Flags: Precursor	731809	16	9.20656	7.97475	0.166	2	0	0	0	0	0	0	0	0
Carboxypeptidase Y inhibitor; Short=CPY inhibitor; AltName: Full=CDC25 suppressor 1; AltName: Full=I(C); AltName: Full=Ic; AltName: Full=Protein DKA1; AltName: Full=Protein NSP1	400619	24	9.02126	7.90829	0.384	5	0	0	0	0	0	0	0	0
Mitochondrial import receptor subunit TOM40; AltName: Full=Mitochondrial import site protein ISP42; AltName: Full=Translocase of outer membrane 40 kDa subunit	124912	42	9.01583	7.9006	0.233	6	0	0	0	0	0	0	0	0
Ala1p [Saccharomyces cerevisiae S288c]	6324911	107	8.95519	2.25633	0.0491	6	0	0	0	0	0	0	0	0
Glutaminyl-tRNA synthetase; AltName: Full=Glutamine--tRNA ligase; Short=GlnRS	2507436	93	8.83904	1.64292	0.109	8	0	0	0	0	0	0	0	0
Dihydrolipoyllysine-residue succinyltransferase component of 2-oxoglutarate dehydrogenase complex, mitochondrial; AltName: Full=2-oxoglutarate dehydrogenase complex component E2; Short=OGDC-E2; AltName: Full=Dihydrolipoamide succinyltransferase component of 2-oxoglutarate dehydrogenase complex; Flags: Precursor	1352619	50	8.78134	0.516433	0.0713	3	0	0	0	0	0	0	0	0
Nuclear division defective protein 1	74583758	61	8.58719	14.8734	0.0704	2	0	0	0	0	0	0	0	0
60S ribosomal protein L16-A; AltName: Full=L13a; AltName: Full=L21; AltName: Full=RP22; AltName: Full=YL15	730452	22	8.47824	7.34341	0.216	5	0	0	0	0	0	0	0	0
Repressible alkaline phosphatase; AltName: Full=Membrane-bound repressible alkaline phosphatase; Contains: Soluble alkaline phosphatase; AltName: Full=Farnesyl diphosphatase; Flags: Precursor	2851586	63	8.47526	7.35657	0.0866	2	0	0	0	0	0	0	0	0
2-oxoglutarate dehydrogenase, mitochondrial; AltName: Full=2-oxoglutarate dehydrogenase complex component E1; Short=OGDC-E1; AltName: Full=Alpha-ketoglutarate dehydrogenase; Flags: Precursor	730221	114	8.4571	1.22632	0.0848	8	0	0	0	0	0	0	0	0
Probable family 17 glucosidase SCW4; AltName: Full=Soluble cell wall protein 4; Flags: Precursor	1723783	40	8.25816	1.45438	0.174	3	0	0	0	0	0	0	0	0
Dihydroxyacetone kinase 1; Short=DHA kinase 1; AltName: Full=Glycerone kinase 1	1706391	62	8.12269	1.45287	0.193	8	0	0	0	0	0	0	0	0
FK506-binding protein 1; Short=FKBP; AltName: Full=Peptidyl-prolyl cis-trans isomerase; Short=PPIase; AltName: Full=Rapamycin-binding protein	120227	12	8.00692	6.94723	0.579	5	0	0	0	0	0	0	0	0
Uncharacterized protein YMR315W	2497226	38	7.83992	6.801	0.269	7	0	0	0	0	0	0	0	0
Phosphoinositide phosphatase SAC1; AltName: Full=Recessive suppressor of secretory defect	417726	71	7.70521	2.64056	0.125	7	0	0	0	0	0	0	0	0
RNA annealing protein YRA1	3123158	25	7.65941	7.09041	0.111	3	0	0	0	0	0	0	0	0
Eukaryotic translation initiation factor 2A; Short=eIF-2A	1723669	71	7.65019	1.50516	0.109	5	0	0	0	0	0	0	0	0
Calmodulin; Short=CaM	115533	16	7.4583	7.18731	0.286	3	0	0	0	0	0	0	0	0
Protein SDS24	586334	57	7.36768	6.38065	0.216	9	0	0	0	0	0	0	0	0
Saccharopine dehydrogenase [NAD+, L-lysine-forming]; Short=SDH; AltName: Full=Lysine--2-oxoglutarate reductase	82654956	41	7.25179	6.61934	0.247	4	0	0	0	0	0	0	0	0
SEC14 cytosolic factor; AltName: Full=Phosphatidylinositol/phosphatidylcholine transfer protein; Short=PI/PC TP	134265	35	7.25078	6.4484	0.148	4	0	0	0	0	0	0	0	0
Homoserine kinase; Short=HK; Short=HSK	125396	39	7.15234	1.96431	0.151	4	0	0	0	0	0	0	0	0
Threonyl-tRNA synthetase, cytoplasmic; AltName: Full=Threonine--tRNA ligase; Short=ThrRS	730881	85	7.02809	6.11103	0.0681	6	0	0	0	0	0	0	0	0
V-type proton ATPase subunit E; Short=V-ATPase subunit E; AltName: Full=V-ATPase 27 kDa subunit; AltName: Full=Vacuolar proton pump subunit E	1718092	26	6.86418	6.0255	0.326	5	0	0	0	0	0	0	0	0
Probable oxidoreductase AIM17; AltName: Full=Altered inheritance of mitochondria protein 17, mitochondrial; AltName: Full=Found in mitochondrial proteome protein 12; Flags: Precursor	731603	53	6.80408	5.91672	0.282	8	0	0	0	0	0	0	0	0
Multiprotein-bridging factor 1; AltName: Full=Suppressor of frameshift mutations protein 13	73621199	16	6.78112	11.7452	0.166	2	0	0	0	0	0	0	0	0
Mitochondrial peculiar membrane protein 1	731938	28	6.49314	5.64692	0.187	4	0	0	0	0	0	0	0	0
Adenylosuccinate synthetase; Short=AMPSase; Short=AS-synthetase; Short=AdSS; AltName: Full=IMP--aspartate ligase	1172766	48	6.16066	10.6706	0.192	6	0	0	0	0	0	0	0	0
Fumarate hydratase, mitochondrial; Short=Fumarase; Flags: Precursor	2506436	53	6.15241	5.34824	0.084	3	0	0	0	0	0	0	0	0
Putative reductase 1	2492802	35	6.07813	1.0537	0.199	8	0	0	0	0	0	0	0	0
Orotate phosphoribosyltransferase 1; Short=OPRT 1; Short=OPRTase 1	1346931	25	6.03026	5.26564	0.283	4	0	0	0	0	0	0	0	0
Leukotriene A-4 hydrolase homolog; Short=LTA-4 hydrolase; AltName: Full=Leucine aminopeptidase 2; AltName: Full=Leukotriene A(4) hydrolase	1708850	77	5.69386	0.319474	0.0551	2	0	0	0	0	0	0	0	0
Heat shock protein 42; AltName: Full=42 kDa heat shock protein	2495335	43	5.69126	9.85754	0.088	2	0	0	0	0	0	0	0	0
Serine hydroxymethyltransferase, mitochondrial; Short=SHMT; AltName: Full=Glycine hydroxymethyltransferase; AltName: Full=Serine methylase; Flags: Precursor	83303036	54	5.62059	0.349314	0.0959	4	0	0	0	0	0	0	0	0
Glyoxylate reductase 1	1730640	39	5.53605	4.79682	0.117	3	0	0	0	0	0	0	0	0
T-complex protein 1 subunit delta; Short=TCP-1-delta; AltName: Full=CCT-delta	2507441	58	5.3243	9.22197	0.0549	2	0	0	0	0	0	0	0	0
Transaldolase NQM1; AltName: Full=Non-quiescent mutant protein 1	1729826	37	5.11863	4.6348	0.213	6	0	0	0	0	0	0	0	0
Guanylate kinase; AltName: Full=GMP kinase	417211	21	5.02793	8.70863	0.171	2	0	0	0	0	0	0	0	0
Restriction of telomere capping protein 3	731683	12	4.91763	4.25927	0.523	4	0	0	0	0	0	0	0	0
Thioredoxin-1; AltName: Full=Thioredoxin I; Short=TR-I; AltName: Full=Thioredoxin-2	135747	11	4.75536	4.39738	0.66	6	0	0	0	0	0	0	0	0
CTP synthase 2; AltName: Full=CTP synthetase 2; AltName: Full=UTP--ammonia ligase 2	347595825	65	4.74666	4.2938	0.157	6	0	0	0	0	0	0	0	0
Proteasome component PUP3; AltName: Full=Macropain subunit PUP3; AltName: Full=Multicatalytic endopeptidase complex subunit PUP3	141337	23	4.69784	8.13689	0.356	4	0	0	0	0	0	0	0	0
Transcription regulatory protein SNF12; AltName: Full=SWI/SNF complex component SWP73	1711619	64	4.56407	7.90521	0.0565	2	0	0	0	0	0	0	0	0
Ran GTPase-activating protein 1; AltName: Full=Protein involved in RNA production/processing	133146	46	4.52036	3.91478	0.152	7	0	0	0	0	0	0	0	0
Pyridoxamine 5'-phosphate oxidase; AltName: Full=PNP/PMP oxidase; Short=PNPOx	585656	27	4.47282	4.08269	0.232	6	0	0	0	0	0	0	0	0
Vacuolar protein sorting-associated protein 21; AltName: Full=GTP-binding protein YPT51; AltName: Full=Vacuolar protein-targeting protein 12	549795	23	4.4579	4.10028	0.276	4	0	0	0	0	0	0	0	0
Elongation factor Tu, mitochondrial; AltName: Full=tufM; Flags: Precursor	119216	48	4.44445	7.69802	0.146	3	0	0	0	0	0	0	0	0
Mannose-6-phosphate isomerase; AltName: Full=Phosphohexomutase; AltName: Full=Phosphomannose isomerase; Short=PMI	729984	48	4.35465	3.92877	0.138	5	0	0	0	0	0	0	0	0
Nuclear and cytoplasmic polyadenylated RNA-binding protein PUB1; AltName: Full=ARS consensus-binding protein ACBP-60; AltName: Full=Poly uridylate-binding protein; Short=Poly(U)-binding protein	308153665	51	4.17208	7.22625	0.0486	2	0	0	0	0	0	0	0	0
Serine/threonine-protein phosphatase PP1-2	417520	36	4.05433	7.02231	0.224	5	0	0	0	0	0	0	0	0
Heat shock protein homolog SSE2	417152	78	3.77465	1.57272	0.216	16	0	0	0	0	0	0	0	0
Peptide methionine sulfoxide reductase; AltName: Full=Peptide-methionine (S)-S-oxide reductase; Short=Peptide Met(O) reductase; AltName: Full=Protein-methionine-S-oxide reductase	731458	21	3.68298	6.37911	0.266	5	0	0	0	0	0	0	0	0
Tubulin alpha-1 chain	1729835	50	3.67599	6.36699	0.15	5	0	0	0	0	0	0	0	0
Putative lipase YDL109C	74676524	73	3.5883	6.21512	0.0711	2	0	0	0	0	0	0	0	0
RNA polymerase-associated protein CTR9; AltName: Full=Centromere-binding factor 1-dependent protein 1; AltName: Full=Cln three-requiring protein 9	347595802	125	3.45083	5.97701	0.0622	3	0	0	0	0	0	0	0	0
Protein transport protein SEC24; AltName: Full=Abnormal nuclear morphology 1	731857	104	3.3441	5.79216	0.0594	4	0	0	0	0	0	0	0	0
Mitochondrial import receptor subunit TOM70; AltName: Full=70 kDa mitochondrial outer membrane protein; AltName: Full=Translocase of outer membrane 70 kDa subunit	1709462	70	3.26907	5.6622	0.0697	2	0	0	0	0	0	0	0	0
Aspartyl aminopeptidase 4	731701	54	3.24908	5.62756	0.0551	2	0	0	0	0	0	0	0	0
Dihydrolipoyl dehydrogenase, mitochondrial; AltName: Full=Dihydrolipoamide dehydrogenase; AltName: Full=Glycine decarboxylase complex subunit L; AltName: Full=Lipoamide dehydrogenase component of pyruvate dehydrogenase complex; AltName: Full=Pyruvate dehydrogenase complex E3 component; Flags: Precursor	118678	54	3.19197	5.52865	0.1	3	0	0	0	0	0	0	0	0
6-phosphogluconolactonase-like protein 2; AltName: Full=Suppressor of LOS1	1711461	35	3.16341	5.47918	0.165	2	0	0	0	0	0	0	0	0
T-complex protein 1 subunit eta; Short=TCP-1-eta; AltName: Full=CCT-eta	1174619	60	3.14893	2.7335	0.0691	2	0	0	0	0	0	0	0	0
Rab GDP-dissociation inhibitor; Short=Rab GDI; AltName: Full=Secretory pathway GDP dissociation inhibitor	729566	51	3.13051	5.4222	0.191	5	0	0	0	0	0	0	0	0
Importin subunit beta-1; AltName: Full=Importin-95; AltName: Full=Karyopherin subunit beta-1; AltName: Full=Karyopherin-95	3183036	95	2.99452	5.18666	0.0511	3	0	0	0	0	0	0	0	0
Eukaryotic translation initiation factor 5; Short=eIF-5	585304	45	2.9183	5.05465	0.119	3	0	0	0	0	0	0	0	0
Coatomer subunit beta'; AltName: Full=Beta'-coat protein; Short=Beta'-COP	1169017	99	2.80069	4.85093	0.121	6	0	0	0	0	0	0	0	0
Coatomer subunit delta; AltName: Full=Delta-coat protein; Short=Delta-COP	1176026	61	2.77022	4.79817	0.0659	2	0	0	0	0	0	0	0	0
Pyrroline-5-carboxylate reductase; Short=P5C reductase; Short=P5CR	417541	30	2.75686	4.77502	0.0734	2	0	0	0	0	0	0	0	0
UPF0662 protein YPL260W	74583782	63	2.74723	4.75834	0.105	4	0	0	0	0	0	0	0	0
Ras-related protein SEC4; AltName: Full=Suppressor of RHO3 protein 6	134394	24	2.72021	4.71154	0.363	6	0	0	0	0	0	0	0	0
Uncharacterized GTP-binding protein OLA1; AltName: Full=Obg-like ATPase 1	586477	44	2.64421	4.57991	0.15	3	0	0	0	0	0	0	0	0
Multiple RNA-binding domain-containing protein 1	74676381	101	2.64331	4.57834	0.0496	2	0	0	0	0	0	0	0	0
DNA mismatch repair protein MSH2; AltName: Full=MutS protein homolog 2	2506880	109	2.58002	4.46872	0.056	2	0	0	0	0	0	0	0	0
Uncharacterized WD repeat-containing protein YOL087C	74698026	125	2.44157	4.22892	0.0367	2	0	0	0	0	0	0	0	0
HMG2-induced ER-remodeling protein 1	74676568	139	2.43598	4.21924	0.0289	2	0	0	0	0	0	0	0	0
Actin-binding protein	113000	66	2.41843	4.18884	0.0574	2	0	0	0	0	0	0	0	0
DnaJ homolog 1, mitochondrial; Flags: Precursor	462580	56	2.3749	4.11345	0.0665	2	0	0	0	0	0	0	0	0
Vesicle-associated membrane protein-associated protein SCS2; Short=VAMP-associated protein SCS2; AltName: Full=Choline sensitivity suppressor protein 2; AltName: Full=VAP homolog 1	731508	27	2.37396	4.11182	0.172	3	0	0	0	0	0	0	0	0
ATP synthase subunit 5, mitochondrial; Short=ATP synthase chain 5; AltName: Full=Oligomycin sensitivity conferral protein; Short=OSCP; Flags: Precursor	114685	23	2.35018	4.07063	0.118	2	0	0	0	0	0	0	0	0
Arginase	114147	36	2.23918	3.87838	0.12	3	0	0	0	0	0	0	0	0
Acetolactate synthase catalytic subunit, mitochondrial; AltName: Full=Acetohydroxy-acid synthase catalytic subunit; Short=AHAS; Short=ALS; Flags: Precursor	124376	75	2.19456	3.80109	0.0393	2	0	0	0	0	0	0	0	0
Malate dehydrogenase, peroxisomal	2506850	37	2.14367	3.71295	0.169	3	0	0	0	0	0	0	0	0
Delta-1-pyrroline-5-carboxylate dehydrogenase, mitochondrial; Short=P5C dehydrogenase; Flags: Precursor	730430	64	1.93173	3.34586	0.0991	2	0	0	0	0	0	0	0	0
SIT4-associating protein SAP190	1710848	117	1.87361	3.24519	0.0416	2	0	0	0	0	0	0	0	0
Hit family protein 1; AltName: Full=Adenosine 5'-monophosphoramidase	2506515	18	1.85517	3.21324	0.329	3	0	0	0	0	0	0	0	0
MIP18 family protein YHR122W	731709	26	1.7605	3.04928	0.221	3	0	0	0	0	0	0	0	0
NADH-cytochrome b5 reductase 2; AltName: Full=Mitochondrial cytochrome b reductase; AltName: Full=p34/p32; Contains: NADH-cytochrome b5 reductase p34 form; Contains: NADH-cytochrome b5 reductase p32 form; Flags: Precursor	549725	34	1.60978	2.78823	0.331	4	0	0	0	0	0	0	0	0
Anthranilate synthase component 2; AltName: Full=Anthranilate synthase component II; Includes: Glutamine amidotransferase; Includes: Indole-3-glycerol phosphate synthase; AltName: Full=PRAI	549127	53	1.58474	2.74484	0.157	3	0	0	0	0	0	0	0	0
Actin-related protein 2/3 complex subunit 4; AltName: Full=Arp2/3 complex 20 kDa; Short=p20-ARC	549658	20	1.5273	2.64536	0.152	3	0	0	0	0	0	0	0	0
Synaptobrevin homolog YKT6; Flags: Precursor	549743	23	1.49077	2.58208	0.23	3	0	0	0	0	0	0	0	0
Dihydroxy-acid dehydratase, mitochondrial; Short=DAD; AltName: Full=2,3-dihydroxy acid hydrolyase; Flags: Precursor	1170543	63	1.47141	2.54856	0.128	3	0	0	0	0	0	0	0	0
26S proteasome regulatory subunit RPN12; AltName: Full=Nuclear integrity protein 1	417364	32	1.43134	2.47915	0.113	2	0	0	0	0	0	0	0	0
Delta-aminolevulinic acid dehydratase; Short=ALADH; AltName: Full=Porphobilinogen synthase	1708174	38	1.36921	2.37154	0.114	3	0	0	0	0	0	0	0	0
Acetolactate synthase small subunit, mitochondrial; AltName: Full=Acetohydroxy-acid synthase small subunit; Short=AHAS; Short=ALS; Flags: Precursor	3041696	34	1.33846	2.31827	0.107	2	0	0	0	0	0	0	0	0
CTP synthase 1; AltName: Full=CTP synthetase 1; AltName: Full=UTP--ammonia ligase 1	585767	65	1.32154	2.28897	0.0777	2	0	0	0	0	0	0	0	0
ATP phosphoribosyltransferase; Short=ATP-PRT; Short=ATP-PRTase	123137	32	1.17183	2.02967	0.125	2	0	0	0	0	0	0	0	0
Isopentenyl-diphosphate Delta-isomerase; AltName: Full=Isopentenyl pyrophosphate isomerase; Short=IPP isomerase	124838	33	0.88454	1.53207	0.0938	2	0	0	0	0	0	0	0	0
Glutamate decarboxylase; Short=GAD	2494176	66	0.817711	1.41632	0.0513	2	0	0	0	0	0	0	0	0
Nicotinate phosphoribosyltransferase; Short=NAPRTase	2507262	49	0.745217	1.29075	0.0723	2	0	0	0	0	0	0	0	0

## Sheet: CE Homologues
A. fumigatus Protein	A. fumigatus Accession	S. cerevisiae Accession	Identity
14-3-3 family protein	70991439	728968	60.9
14-3-3 family protein	70991439	461631	57.9
14-3-3 family protein ArtA	70989229	728968	77.4
14-3-3 family protein ArtA	70989229	461631	73.9
40S ribosomal protein S0	74674582	1171635	51.2
40S ribosomal protein S1	74672873	464718	69.9
40S ribosomal protein S15	146322894	266966	55.6
40S ribosomal protein S17	71001364	133962	49.1
40S ribosomal protein S3	70990926	1173255	63.5
40S ribosomal protein S7e	70999658	2507329	52.7
40S ribosomal protein S9	71000429	585935	51.9
4-aminobutyrate transaminase GatA	70998486	1730199	53.3
60S acidic ribosomal protein P1	41688729	308153668	55
60S acidic ribosomal protein P2AfP2 Allergen Asp f 8	83305635	133071	56.8
60S acidic ribosomal protein P2AfP2 Allergen Asp f 8	83305635	133066	45.9
60S ribosomal protein L1	70995564	338819279	71
60S ribosomal protein L12	146322400	338819273	58.8
60S ribosomal protein L13	146323659	730531	42.9
60S ribosomal protein L17	74661742	548748	57.2
60S ribosomal protein L22	70999344	1710538	43.6
60S ribosomal protein L23	70998694	1710524	50.7
60S ribosomal protein L4	70985070	585880	62.5
60S ribosomal protein L5	70995808	308153666	64.6
60S ribosomal protein P0	70990816	308153499	68.1
6-phosphogluconate dehydrogenase Gnd1	70991695	728743	74.8
acetyl-CoA acetyltransferase	70983360	730943	60.8
actin Act1	70984170	38372623	80.2
adenosylhomocysteinase	70995231	730701	80.5
Adenylate kinase 1 AK 1	74669525	125153	61.5
Aha1 domain family	70993698	55976298	34.8
AhpC/TSA family thioredoxin peroxidase	70983971	465521	49.4
alpha-ketoglutarate dehydrogenase complex subunit Kgd1 putative	70993636	730221	61
antigenic mitochondrial protein HSP60	71001164	123579	66.6
aspartate aminotransferase	70993876	1703040	42.6
aspartate transaminase	71001234	1703040	45
ATP synthase F1 beta subunit	70997705	84028178	73.4
ATP synthase oligomycin sensitivity conferral protein	71001782	114685	39.2
ATP synthase subunit E	70984723	1718092	44.8
ATP-dependent RNA helicase eIF4A	74674080	124218	69.2
ATP-dependent RNA helicase eIF4A	74674080	2500534	32.3
ATP-dependent RNA helicase eIF4A	74674080	118411	31.5
BAR domain protein	146322926	731801	31.1
calmodulin	146323805	115533	57.7
chaperonin	70992219	729121	45.1
citrate synthase (Cit1)	70984828	461745	67.1
citrate synthase (Cit1)	70984828	116478	61
cobalamin-independent methionine synthase MetH/D	70994626	730018	61.8
cofactor for methionyl- and glutamyl-tRNA synthetases	71002496	1730165	32.8
cofilin	70997699	399275	37.7
cytochrome c	71001924	117901	31.1
cytoplasmic asparaginyl-tRNA synthetase	70989689	731638	53.8
dienelactone hydrolase family protein	70992607	731285	39.2
dihydrolipoamide dehydrogenase	70988990	118678	60
dihydrolipoamide succinyltransferase	71000765	1352619	53.5
Enolase Allergen Asp f 22	83288046	119337	71.5
eukaryotic translation elongation factor 1 subunit Eef1-beta putative	146322600	68845631	52.9
Eukaryotic translation initiation factor eIF-5A	70990614	124227	60.4
FK506-binding protein 1A FKBP	74670505	120227	59.8
FK506-binding protein 1A FKBP	74670505	1169688	37.5
flavohemoprotein	70981999	88984161	37.8
fructose-bisphosphate aldolase class II	70999466	113626	68.3
fumarate hydratase	70984647	2506436	57.7
glucosamine-fructose-6-phosphate aminotransferase	70991353	462173	65
glucose-6-phosphate isomerase	71001262	120745	72.2
Glutamate/Leucine/Phenylalanine/Valine dehydrogenase	70994774	2506355	65.9
Glutamate/Leucine/Phenylalanine/Valine dehydrogenase	70994774	729323	64.6
glutamine synthetase	146323885	347595816	68.2
glyceraldehyde 3-phosphate dehydrogenase GpdA	70985278	1169787	64.5
glyceraldehyde 3-phosphate dehydrogenase GpdA	70985278	1169786	64.2
glycerol dehydrogenase (GldB)	70993620	121087	40.3
glycerol dehydrogenase (GldB)	70993620	2492802	41.5
glycerol dehydrogenase (GldB)	70993620	586553	39.4
glycerol dehydrogenase (GldB)	70993620	731693	33.2
glycerol dehydrogenase (GldB)	70993620	74627231	32.9
glycerol dehydrogenase Gcy1	70995191	121087	49
glycerol dehydrogenase Gcy1	70995191	2492802	46
glycerol dehydrogenase Gcy1	70995191	586553	37.9
glycerol dehydrogenase Gcy1	70995191	731693	32.6
glycerol dehydrogenase Gcy1	70995191	74627231	31.9
GTP-binding nuclear protein Ran	70992715	417090	88.4
guanylate kinase	70994950	417211	50.9
heat shock protein (Sti1)	70982436	134975	50.6
Heat shock protein 90 Allergen Asp f 12	83303658	1708315	75.8
heat shock protein Hsp98/Hsp104/ClpA	70996282	1346246	46.9
heat shock protein Hsp98/Hsp104/ClpA	70996282	31077173	35.8
Histone H2A	90101335	121976	77.4
Histone H2B	74673812	122024	73.6
Hsc70 cochaperone (SGT)	70995171	74676529	33.4
Hsp70 chaperone (BiP)	70989035	110283007	44.4
Hsp70 chaperone (HscA)	70983346	123635	74.4
Hsp70 chaperone (HscA)	70983346	123634	59.1
Hsp70 chaperone (HscA)	70983346	417149	58
Hsp70 chaperone (HscA)	70983346	123624	57.2
Hsp70 chaperone (HscA)	70983346	121575	53.7
Hsp70 chaperone (HscA)	70983346	123636	46.4
Hsp70 chaperone (HscA)	70983346	731414	44.3
Hsp70 chaperone BiP/Kar2	70989489	121575	72
Hsp70 chaperone BiP/Kar2	70989489	123634	57.1
Hsp70 chaperone BiP/Kar2	70989489	417149	57
Hsp70 chaperone BiP/Kar2	70989489	123624	57.4
Hsp70 chaperone BiP/Kar2	70989489	123635	48.5
Hsp70 chaperone BiP/Kar2	70989489	123636	45.8
Hsp70 chaperone BiP/Kar2	70989489	731414	43.6
Hsp70 chaperone Hsp88	70995752	417152	46.8
Hsp70 chaperone Hsp88	70995752	1708310	46.2
IMP dehydrogenase	70989289	1708477	61.2
inorganic diphosphatase	71000118	158515407	52.8
isocitrate dehydrogenase Idp1	71000064	124160	60.7
isocitrate dehydrogenase NAD-dependent	70995790	124159	58.4
isocitrate dehydrogenase NAD-dependent	70995790	400041	39.5
isocitrate dehydrogenase NAD-dependent	70995790	731845	35.3
Ketol-acid reductoisomerase	70998911	124371	54.9
L-PSP endoribonuclease family protein (Hmf1)	70982340	731809	41.7
malate dehydrogenase NAD-dependent	70986899	547901	62.4
malate dehydrogenase NAD-dependent	70986899	2506850	47.4
malate dehydrogenase NAD-dependent	70984070	547901	51.5
malate dehydrogenase NAD-dependent	70984070	2506850	49.4
mitochondrial aconitate hydratase	70992645	1168308	71.8
mitochondrial F1 ATPase subunit alpha	70983614	341940649	74.5
mitochondrial Hsp70 chaperone (Ssc70)	71001294	123636	68.6
mitochondrial Hsp70 chaperone (Ssc70)	71001294	731414	63.9
mitochondrial Hsp70 chaperone (Ssc70)	71001294	121575	45.3
mitochondrial Hsp70 chaperone (Ssc70)	71001294	123634	45.4
mitochondrial Hsp70 chaperone (Ssc70)	71001294	417149	46
mitochondrial Hsp70 chaperone (Ssc70)	71001294	123624	46
mitochondrial Hsp70 chaperone (Ssc70)	71001294	123635	40.1
mitochondrial peroxiredoxin Prx1	70994244	465521	58.7
mitochondrial processing peptidase beta subunit	70996070	136693	33.6
Mn superoxide dismutase SodB	70993650	134681	53.7
molecular chaperone Hsp70	70991282	123634	75.1
molecular chaperone Hsp70	70991282	417149	77.1
molecular chaperone Hsp70	70991282	123624	78.1
molecular chaperone Hsp70	70991282	121575	60.5
molecular chaperone Hsp70	70991282	123635	56.4
molecular chaperone Hsp70	70991282	123636	48.1
molecular chaperone Hsp70	70991282	731414	45.9
NADH-cytochrome b5 reductase 2	74669820	549725	41.2
Nascent polypeptide-associated complex subunit alpha NAC-alpha	74667491	731762	35.3
Nascent polypeptide-associated complex subunit beta NAC-beta	74667384	729410	32.8
Nucleoside diphosphate kinase NDK	74663184	548341	66
nucleosome assembly protein Nap1	70998710	547995	37.6
outer mitochondrial membrane protein porin	70994716	68846657	35.7
peptidyl-prolyl cis-trans isomerase	70989309	118110	46.8
peptidyl-prolyl cis-trans isomerase	70989309	1706252	42
Peptidyl-prolyl cis-trans isomerase B PPIase B	74671259	118110	51.2
Peptidyl-prolyl cis-trans isomerase B PPIase B	74671259	1706252	46.9
Peptidyl-prolyl cis-trans isomerase D PPIase D	74669308	1706252	50.1
peptidyl-prolyl cis-trans isomerase/cyclophilin	71000343	118110	70.6
peptidyl-prolyl cis-trans isomerase/cyclophilin	71000343	1706252	59.5
phosphoglycerate kinase PgkA	70995281	129930	67.4
phosphoribosylaminoimidazolecarboxamide formyltransferase/IMP cyclohydrolase	70994557	1709914	69.9
plasma membrane H+-ATPase Pma1	71000305	1168544	46.5
Polyadenylate-binding protein cytoplasmic and nuclear PABP	74669855	417441	38
profilin Pfy1	70981925	130983	33.8
protein disulfide isomerase Pdi1	70989789	129732	38.5
Putative peroxiredoxin pmp20 Asp f 3	3914384	1709682	36.9
Pyruvate decarboxylase	74674363	30923172	46.2
pyruvate dehydrogenase complex dihydrolipoamide acetyltransferase component	70986903	129060	49.5
pyruvate dehydrogenase E1 beta subunit PdbA	70986482	585609	59.7
pyruvate kinase	70991575	125609	63.8
ribosome associated DnaJ chaperone Zuotin	70982047	418611	45.1
S-adenosylmethionine synthetase	70995343	127049	75.7
serine hydroxymethyltransferase	70999940	1707995	73.7
serine hydroxymethyltransferase	70999940	83303036	57.7
spermidine synthase	70995928	2498945	73.4
Superoxide dismutase [Mn] mitochondrial Allergen Asp f 6	83305645	134681	49.5
thioredoxin TrxA	70997545	135743	40.9
thioredoxin TrxA	70997545	135747	40
transaldolase	70997968	1729825	65.4
transaldolase	70997968	1729826	57.7
transketolase TktA	70995930	1351256	62.1
translation elongation factor eEF-1 subunit gamma	70984206	1706589	38.2
translation elongation factor eEF-1 subunit gamma	70984206	544232	39.4
translation elongation factor EF-1 alpha subunit	146322501	119161	76.9
translation elongation factor EF-2 subunit	71002010	416935	78.9
translation elongation factor EF-Tu	70995660	119216	64.3
Translationally-controlled tumor protein homolog TCTP	74672063	549064	46.4
triosephosphate isomerase	70997109	136069	52.3
tropomyosin	70987216	136106	46.1
Ubiquitin	51703339	303308545	96.1

## Sheet: CF Homologues
A. fumigatus Protein	A. fumigatus Accession	S. cerevisiae Accession	Identity
13-beta-glucanosyltransferase	70992541	1346099	46.2
13-beta-glucanosyltransferase	70992541	2494679	31.1
13-beta-glucanosyltransferase Bgt1	70995512	114954	40.7
Probable glycosidase crf1 Allergen Asp f 9	85540942	1723734	30.6
13-beta-glucanosyltransferase gel1	193806027	2494679	44.9
13-beta-glucanosyltransferase gel1	193806027	1346099	32.7
13-beta-glucanosyltransferase gel1	193806027	2494678	33.4
13-beta-glucanosyltransferase gel2	229890269	2494678	42.7
13-beta-glucanosyltransferase gel2	229890269	2494679	32.4
13-beta-glucanosyltransferase gel3	229890271	1346099	43.4
13-beta-glucanosyltransferase gel4	229890273	1346099	44.9

## Sheet: CW Homologues
A. fumigatus Protein	A. fumigatus Accession	S. cerevisiae Accession	Identity
13-beta-glucanosyltransferase	70992541	1346099	46.2
13-beta-glucanosyltransferase Bgt1	70995512	114954	40.7
Alkaline protease 2 ALP2 Allergen Asp f 18	74654932	131064	50.9
Probable glycosidase crf1 Allergen Asp f 9	85540942	1723734	30.6
13-beta-glucanosyltransferase gel1	193806027	1346099	32.7
13-beta-glucanosyltransferase gel3	229890271	1346099	43.4
13-beta-glucanosyltransferase gel4	229890273	1346099	44.9
Lysophospholipase 1	229891455	1346730	42
Lysophospholipase 3	229891458	1346730	43.7
