# Supplementary material for: Proteomic Analysis of Pathogenic Fungi Reveals Highly Expressed Conserved Cell Wall Proteins
Source: J Fungi (Basel). 2016 Jan 12;2(1):6. doi: 10.3390/jof2010006 (PMC4747415; doi:10.3390/jof2010006)
Supplement: Supplementary File 1 [file jof-02-00006-s001.zip › Suplementary Files/Supplemental Table 13 Candida albicans.xls]

## Sheet: Candida albicans
Candida albicans Protein	Accession (gi)	MW (kDa)	CE fmol/µg protein	CE stdev	CE coverage	CE unique peptides	CF fmol/µg protein	CF stdev	CF coverage	CF unique peptides	CW fmol/µg protein	CW stdev	CW coverage	CW unique peptides	WoLF PSORT	Localization	Function
hypothetical LDG family protein 8	68490684	18	0	0	0	0	0	0	0	0	6573.46	214.371	0.485	6	68490684|ref|XP_710838.1| details extr: 16.0, cyto: 6.0, vacu: 3.0	extr	unknown
Cell wall protein PGA31	74590570	30	0	0	0	0	0	0	0	0	4850.01	1564.53	0.236	8	68477746|ref|XP_717025.1| details extr: 26.0	extr	unknown
Peroxiredoxin TSA1	13959614	22	215.354	48.8457	0.75	13	35.7099	61.8514	0.168	3	3945.53	1201.66	0.493	14	68479826|ref|XP_716082.1| details cyto: 10.0, E.R.: 7.0, extr: 4.0, mito: 3.0, nucl: 1.0	cyto	antioxidant
Yeast-form wall Protein 1	74585324	54	149.243	130.081	0.732	31	1774.31	1621.71	0.345	12	2656.71	299.459	0.264	6	68483153|ref|XP_714511.1| details extr: 27.0	extr	adhesion
Phosphoglycerate mutase PGAM	229463024	27	504.558	88.7492	0.858	26	261.74	108.602	0.404	9	2476.35	113.493	0.581	12	68469783|ref|XP_721143.1| details cyto: 12.5, cyto_nucl: 10.5, nucl: 5.5, mito: 4.0, pero: 3.0	cyto	glycolysis
hypothetical LDG family protein 4	68469076	17	0	0	0	0	0	0	0	0	1625.4	1414.31	0.171	3	68469076|ref|XP_721325.1| details extr: 20.0, cyto: 4.0, mito: 2.0	extr	unknown
Glucan 1,3-beta-glucosidase BGL2	74587781	34	19.0997	1.24825	0.193	10	506.276	107.787	0.406	8	1213.44	129.326	0.264	8	68466015|ref|XP_722782.1| details extr: 24.0, mito: 1.0	extr	cell wall remodeling
hypothetical protein CaO19.3591	68483206	61	13.7009	3.49244	0.27	9	0	0	0	0	800.218	858.037	0.187	7	68483206|ref|XP_714438.1| details extr: 16.0, cyto: 5.0, vacu: 3.0, nucl: 1.0	extr	digestion/protease
likely glutathione oxidoreductase	68489559	56	25.9952	5.44259	0.39	19	0	0	0	0	736.977	178.947	0.475	22	68489559|ref|XP_711398.1| details mito: 19.5, cyto_mito: 13.5, cyto: 6.5	mito
potential serine carboxypeptidase	68489009	52	42.0362	5.5112	0.4	11	0	0	0	0	732.449	39.1457	0.199	4	68489009|ref|XP_711661.1| details cyto: 12.0, nucl: 6.5, mito_nucl: 6.5, mito: 5.5	cyto
hypothetical protein CaO19.11792	68470494	42	39.2812	4.9466	0.512	15	0	0	0	0	656.746	81.304	0.539	16	68470494|ref|XP_720751.1| details mito: 23.0, cyto: 3.0	mito
pH-responsive protein 2	353526269	59	45.1425	11.9786	0.109	4	1348.15	275.304	0.327	13	582.732	56.9196	0.177	5	68473880|ref|XP_719043.1| details extr: 17.0, E.R.: 3.0, golg: 3.0, cyto: 2.0	extr	cell wall remodeling
hypothetical protein CaO19.2768	68471022	132	14.0242	6.97221	0.26	17	0	0	0	0	570.219	181.579	0.339	30	68471022|ref|XP_720518.1| details nucl: 14.5, cyto_nucl: 11.5, cyto: 7.5, pero: 2.0	nucl
likely mitochondrial Mn-containing superoxide dismutase	68475089	26	12.6531	5.50083	0.388	15	0	0	0	0	565.185	178.448	0.0385	2	68475089|ref|XP_718430.1| details mito: 23.5, cyto_mito: 13.5	mito
hypothetical LDG family protein 2	68469082	17	0	0	0	0	0	0	0	0	538.322	558.506	0.217	3	68469082|ref|XP_721328.1| details extr: 16.0, cyto: 5.0, mito: 4.0	extr	unknown
hypothetical protein CaO19.9467	68491471	41	8.64532	1.74648	0.236	6	0	0	0	0	414.818	43.2162	0.177	5	68491471|ref|XP_710457.1| details extr: 25	extr	digestion/amylase
hypothetical protein CaO19.9447	68485827	45	61.1301	18.9318	0.26	6	0	0	0	0	407.985	82.3496	0.189	4	68485827|ref|XP_713194.1| details extr: 26.0	extr	digestion/protease
Chitinase 2	729131	49	5.88241	5.13995	0.758	32	389.276	150.374	0.471	17	332.402	575.737	0.269	5	68467615|ref|XP_721966.1| details extr: 26.0	extr	cell wall remodeling
Cell wall mannoprotein PIR1	74589346	36	51.7045	23.6475	0.248	6	2448.32	79.0138	0.519	19	327.782	111.689	0.46	8	68487085|ref|XP_712603.1| details extr: 24.0, cyto: 2.0	extr	unknown
hypothetical protein CaO19.1628	68468293	57	8.6802	7.5427	0.127	11	0	0	0	0	246.889	287.902	0.327	14	68468293|ref|XP_721706.1| details cyto: 15.0, cyto_nucl: 13.5, nucl: 8.0	cyto
Glucan 1,3-beta-glucosidase	224471898	50	0	0	0	0	127.712	110.604	0.266	5	149.28	129.288	0.567	7	68468859|ref|XP_721488.1| details extr: 26.0	extr	cell wall remodeling
potential aspartate aminotransferase	68482182	49	23.5022	1.33314	0.499	23	0	0	0	0	135.393	234.508	0.716	26	68482182|ref|XP_714975.1| details mito: 24.0, nucl: 2.0	mito
Candidapepsin-9 ACP 9	74679695	59	0	0	0	0	0	0	0	0	120.107	19.4263	0.683	8	68486750|ref|XP_712729.1| details extr: 26	extr	digestion/protease
likely proteasome subunit Pup2	68488749	28	20.6301	6.43802	0.561	12	0	0	0	0	104.718	102.31	0.569	11	68488749|ref|XP_711800.1| details cyto: 16.0, cyto_nucl: 12.5, nucl: 5.0, mito: 4.0	cyto
pH-responsive protein 1	353526316	60	6.15301	10.6573	0.0847	2	0	0	0	0	58.2103	100.823	0.46	13	68477365|ref|XP_717309.1| details extr: 22.0, golg: 4.0	extr	cell wall remodeling
hypothetical protein CaO19.1690	68468411	49	0	0	0	0	2267.03	202.312	0.447	11	0	0	0	0	68468411|ref|XP_721765.1| details extr: 24.0, vacu: 2.0	extr	digestion/amylase
Chitinase 3	1168933	60	0	0	0	0	1909.96	431.321	0.199	7	0	0	0	0	68473085|ref|XP_719348.1| details extr: 26.0	extr	cell wall remodeling
Cell surface mannoprotein MP65	614096926	39	29.4398	2.64524	0.15	5	1811.94	398.225	0.471	17	0	0	0	0	68483450|ref|XP_714381.1| details extr: 24.0, cyto: 2.0	extr	cell wall remodeling
Extracellular glycosidase UTR2	74680306	52	0	0	0	0	1578.96	388.488	0.373	10	0	0	0	0	68468377|ref|XP_721748.1| details extr: 23.0, golg: 2.0	extr	cell wall remodeling
Secreted beta-glucosidase SUN41	74584383	44	0	0	0	0	1426.62	428.217	0.27	6	0	0	0	0	68489582|ref|XP_711361.1| details extr: 25.0	extr	digestion/amylase
Candidapepsin-2 ACP 2	353678011	42	0	0	0	0	1169.46	350.886	0.523	14	0	0	0	0	68490225|ref|XP_711061.1| details extr: 26.0	extr	digestion/protease
Lysophospholipase 1 CaPLB1	48429051	66	0	0	0	0	736.633	125.91	0.397	12	0	0	0	0	68484582|ref|XP_713822.1| details extr: 27	extr	digestion/lipase
glyceraldehyde-3-phosphate dehydrogenase	68472227	36	654.977	87.0515	0.785	25	688.709	193.964	0.666	18	0	0	0	0	68472227|ref|XP_719909.1| details cyto: 26.0	cyto	glycolysis
phospholipase B3 fragment	68466876	43	0	0	0	0	541.031	140.293	0.383	9	0	0	0	0	68466876|ref|XP_722353.1| details extr: 22.0, E.R.: 2.0, golg: 2.0	extr	digestion/lipase
Pyruvate decarboxylase	353526276	62	606.233	22.8137	0.232	6	457.622	120.58	0.355	11	0	0	0	0	68480872|ref|XP_715589.1| details cyto: 16.0, cyto_mito: 10.8, cyto_nucl: 10.3, mito: 4.5, nucl: 3.5	cyto	respiration
hypothetical protein CaO19.12157	68466251	26	0	0	0	0	357.09	120.039	0.235	6	0	0	0	0	68466251|ref|XP_722900.1| details extr: 25	extr	unknown
phospholipase B3 fragment	68466595	34	0	0	0	0	261.393	27.4502	0.322	6	0	0	0	0	68466595|ref|XP_722493.1| details cyto_nucl: 13, nucl: 11.5, cyto: 9.5, pero: 3	cyto_nucl
pirin-like protein Prn1	68474729	43	0	0	0	0	251.264	338.158	0.0919	2	0	0	0	0	68474729|ref|XP_718572.1| details extr: 13, E.R.: 9, mito: 2, golg: 2	extr	unknown
hypothetical protein CaO19.3378	68489154	19	0	0	0	0	244.727	220.319	0.208	3	0	0	0	0	68489154|ref|XP_711598.1| details extr: 15, mito: 3, plas: 2, pero: 2, E.R.: 2, cyto: 1.5	extr	unknown
Enolase 1	232054	47	581.065	32.7075	0.815	16	183.738	165.678	0.294	5	0	0	0	0	68488457|ref|XP_711912.1| details cyto: 22.5, cyto_nucl: 13.5	cyto	glycolysis
Candidapepsin-3 ACP 3	353678019	43	0	0	0	0	104.097	95.3224	0.12	5	0	0	0	0	68465697|ref|XP_723210.1| details extr: 27	extr	digestion/protease
Fructose-bisphosphate aldolase FBPA 37 kDa IgE-binding allergen	224471817	39	532.308	91.5573	0.314	30	96.6694	84.0729	0.142	4	0	0	0	0	68466123|ref|XP_722836.1| details cyto: 23.5, cyto_nucl: 12.5	cyto	glycolysis
hypothetical protein CaO19.3066	68469011	124	0	0	0	0	80.985	71.2076	0.0707	6	0	0	0	0	68469011|ref|XP_721564.1| details extr: 21, cyto: 3, vacu: 2	extr	cell wall remodeling
likely multifunctional urea amidolyase	68484977	200	12.2502	4.46882	0.0998	12	74.5066	65.1732	0.111	3	0	0	0	0	68484977|ref|XP_713627.1| details cyto: 18.5, cyto_nucl: 11.5, mito: 4, nucl: 3.5	cyto
Phosphoglycerate kinase	1172452	45	368.491	36.4082	0.333	13	72.5581	62.9863	0.0862	2	0	0	0	0	68489602|ref|XP_711371.1| details cyto: 21.5, cyto_nucl: 11.5, pero: 3	cyto	glycolysis
hypothetical protein CaO19.10650	68481204	33	23.601	1.6485	0.5	12	67.209	116.409	0.114	2	0	0	0	0	68481204|ref|XP_715517.1| details cyto: 14, mito: 8, nucl: 5	cyto
potential cell wall glucanase	68467611	35	0	0	0	0	65.3276	60.8556	0.188	5	0	0	0	0	68467611|ref|XP_721964.1| details cyto_nucl: 13, nucl: 11.5, cyto: 9.5, extr: 3	cyto_nucl
Agglutinin-like protein 2	229462827	188	0	0	0	0	56.9095	98.5701	0.017	2	0	0	0	0	68488101|ref|XP_712109.1| details extr: 25	extr	adhesion
cell wall synthesis protein	68465431	29	0	0	0	0	40.8108	40.54	0.0554	2	0	0	0	0	68465431|ref|XP_723077.1| details extr: 22, cyto: 3.5, cyto_nucl: 2.5	extr	cell wall remodeling
1,3-beta-glucanosyltransferase PGA4	74587436	49	0	0	0	0	30.2344	52.3676	0.276	2	0	0	0	0	68467891|ref|XP_722104.1| details extr: 19, E.R.: 4, golg: 2	extr	cell wall remodeling
potential alkyl hydroperoxide reductase	68471010	19	200.915	43.1005	0.653	8	25.0454	43.3798	0.131	2	0	0	0	0	68471010|ref|XP_720512.1| details cyto: 18.5, cyto_nucl: 12, pero: 3, nucl: 2.5	cyto	antioxidant
Pyruvate kinase PK	353526331	55	296.747	9.53445	0.127	3	15.08	26.1194	0.0182	2	0	0	0	0	68482226|ref|XP_714997.1| details cyto: 19, mito: 8	cyto	respiration
RAN-like GTP binding protein	68489336	24	48.9384	11.8958	0.659	11	12.705	22.0056	0.0337	2	0	0	0	0	68489336|ref|XP_711509.1| details cyto: 18.5, cyto_nucl: 13.5, nucl: 7.5	cyto
hypothetical protein CaO19.5112	68476711	74	167.08	15.5049	0.73	29	10.5057	18.1964	0.034	2	0	0	0	0	68476711|ref|XP_717648.1| details cyto: 19.5, cyto_mito: 11.666, cyto_nucl: 11.333, extr: 3	cyto	pentose phosphate
Elongation factor 1-alpha 1 EF-1-alpha 1	353558787	50	512.529	44.7009	0.64	23	0	0	0	0	0	0	0	0	68476725|ref|XP_717655.1| details cyto: 27	cyto	translation
hypothetical protein CaO19.3997	68468132	46	470.131	54.1689	0.0996	2	0	0	0	0	0	0	0	0	68468132|ref|XP_721905.1| details cyto: 14.0, mito: 11.0	cyto	metabolism
Heat shock protein SSA1	1170371	70	302.229	69.1566	0.779	44	0	0	0	0	0	0	0	0	68467277|ref|XP_722300.1| details cyto: 23, cyto_mito: 13.333, cyto_nucl: 12.333	cyto	protein folding
hypothetical protein CaO19.12491	68467359	57	237.9	9.93648	0.81	43	0	0	0	0	0	0	0	0	68467359|ref|XP_722341.1| details mito: 15.5, cyto_mito: 13, cyto: 7.5, nucl: 2	mito	pentose phosphate
hypothetical protein CaO19.5383	68476219	98	213.881	16.6037	0.467	33	0	0	0	0	0	0	0	0	68476219|ref|XP_717759.1| details plas: 25	plas	respiration
Glucose-6-phosphate isomerase GPI	224471829	61	213.853	17.0326	0.669	30	0	0	0	0	0	0	0	0	68485129|ref|XP_713554.1| details cyto: 17, cyto_nucl: 11.5, pero: 4, vacu: 2	cyto	glycolysis
Triosephosphate isomerase TIM	13431950	27	207.942	17.6794	0.802	18	0	0	0	0	0	0	0	0	68472093|ref|XP_719842.1| details mito: 11, cyto: 10.5, cyto_nucl: 6, pero: 5	mito	glycolysis
hypothetical protein CaO19.12474	68467327	40	204.356	16.9669	0.747	22	0	0	0	0	0	0	0	0	68467327|ref|XP_722325.1| details cysk: 26	cysk	cytoskeleton
Putative NADPH-dependent methylglyoxal reductase GRP2	353526260	38	183.178	56.0718	0.654	20	0	0	0	0	0	0	0	0	68470480|ref|XP_720744.1| details cyto_mito: 8, mito: 7.5, cyto: 7.5, extr: 5, nucl: 3, pero: 2	cyto_mito	metabolism
possible sphingolipid long chain base sensory protein	68484973	35	169.82	13.8123	0.75	19	0	0	0	0	0	0	0	0	68484973|ref|XP_713625.1| details nucl: 19, cyto_nucl: 13, cyto: 5	nucl	membrane signaling
likely mitochondrial malate dehydrogenase	68466091	35	161.012	43.6014	0.819	22	0	0	0	0	0	0	0	0	68466091|ref|XP_722820.1| details cyto: 22, mito: 2, pero: 2	cyto
Small heat shock protein 21	74587230	21	150.013	23.7934	0.487	12	0	0	0	0	0	0	0	0	68469633|ref|XP_721068.1| details cyto: 15, cyto_nucl: 13, nucl: 7, mito: 2	cyto
Elongation factor 2 EF-2	353558913	92	149.018	4.72479	0.758	56	0	0	0	0	0	0	0	0	68481380|ref|XP_715329.1| details cyto: 14.5, cyto_nucl: 10.5, nucl: 5.5, mito: 5	cyto
likely cytosolic ribosomal protein L4	68482001	39	144.93	12.8455	0.581	14	0	0	0	0	0	0	0	0	68482001|ref|XP_715018.1| details mito: 14, cyto: 4, pero: 4, nucl: 3	mito
hypothetical protein CaO19.3160	68482895	18	141.887	123.314	0.518	8	0	0	0	0	0	0	0	0	68482895|ref|XP_714578.1| details mito: 18, nucl: 6, cyto: 3	mito
Peptidyl-prolyl cis-trans isomerase PPIase	118097	18	139.252	25.7412	0.685	11	0	0	0	0	0	0	0	0	68469052|ref|XP_721313.1| details cyto: 20, cyto_nucl: 13, mito: 3	cyto
hypothetical protein CaO19.13098	68485407	56	133.944	31.5882	0.807	33	0	0	0	0	0	0	0	0	68485407|ref|XP_713381.1| details extr: 11, E.R.: 6, mito: 5, golg: 3	extr
Hexokinase-2	353526232	53	132.874	29.1101	0.278	7	0	0	0	0	0	0	0	0	68477224|ref|XP_717405.1| details cyto: 18.5, cyto_mito: 12.833, cyto_nucl: 11.166, mito: 5	cyto
ubiquitin-ribosomal protein fusion S27a	68481104	23	132.287	3.16285	0.456	8	0	0	0	0	0	0	0	0
hypothetical protein CaO19.8122	68476933	65	131.977	55.514	0.769	32	0	0	0	0	0	0	0	0
hypothetical protein CaO19.6854	68487802	49	130.188	10.2067	0.474	19	0	0	0	0	0	0	0	0	68487802|ref|XP_712242.1| details cyto: 20, cyto_nucl: 11.5, mito: 5	cyto
hypothetical protein CaO19.8172	68477033	58	122.408	3.72412	0.507	19	0	0	0	0	0	0	0	0
likely mitochondrial ketol-acid reductoisomerase	68484035	45	121.858	15.9023	0.502	16	0	0	0	0	0	0	0	0	68484035|ref|XP_714020.1| details mito: 23.5, cyto_mito: 13	mito
Heat shock protein 90 homolog	1170381	81	121.753	16.162	0.651	40	0	0	0	0	0	0	0	0	68469132|ref|XP_721353.1| details cyto_nucl: 14.5, nucl: 13.5, cyto: 12.5	cyto_nucl
Histone H2B.2	74656212	14	114.066	28.3277	0.338	5	0	0	0	0	0	0	0	0	68484779|ref|XP_713701.1| details nucl: 26, cyto_nucl: 14.5	nucl
hypothetical protein CaO19.4371	68481811	36	113.355	16.5727	0.721	26	0	0	0	0	0	0	0	0
Inositol-3-phosphate synthase	1170566	58	113.175	23.0834	0.779	32	0	0	0	0	0	0	0	0	68473083|ref|XP_719347.1| details nucl: 12.5, cyto_nucl: 10.333, cyto: 7, cyto_mito: 6.333, mito: 4.5	nucl
Cytochrome c peroxidase, mitochondrial CCP	74680204	41	112.973	28.0678	0.456	15	0	0	0	0	0	0	0	0
Histone H2A.2	74656213	14	112.629	35.3305	0.374	5	0	0	0	0	0	0	0	0
potential mitochondrial inner membrane ATP/ADP translocator	68478175	33	111.4	1.5892	0.664	21	0	0	0	0	0	0	0	0
hypothetical protein CaO19.6367	68479353	66	110.43	28.4215	0.612	33	0	0	0	0	0	0	0	0
potential thioredoxin	68473133	11	108.059	22.2079	0.825	7	0	0	0	0	0	0	0	0
ATP-dependent RNA helicase eIF4A	2500523	45	107.721	28.0746	0.746	27	0	0	0	0	0	0	0	0
likely cytosolic ribosomal protein S7	68468425	21	100.02	8.67057	0.511	11	0	0	0	0	0	0	0	0
hypothetical protein CaO19.251	68471814	26	98.6209	89.2196	0.581	12	0	0	0	0	0	0	0	0
possible sphingolipid long chain base sensory protein	68491651	36	97.7763	2.26997	0.792	22	0	0	0	0	0	0	0	0
likely cytosolic ribosomal protein S8	68486561	23	96.48	7.09129	0.631	11	0	0	0	0	0	0	0	0
NADH-cytochrome b5 reductase 2	74656084	33	94.5833	13.1309	0.658	19	0	0	0	0	0	0	0	0
5-methyltetrahydropteroyltriglutamate--homocysteine methyltransferase	224471839	86	93.9031	7.66598	0.698	47	0	0	0	0	0	0	0	0	68475194|ref|XP_718315.1| details cyto_nucl: 10.333, cyto_mito: 9.499, cyto: 9, nucl: 8.5, mito: 8.5	cyto_nucl
Elongation factor 3 EF-3	353526226	117	92.1511	13.8614	0.51	47	0	0	0	0	0	0	0	0
40S ribosomal protein S1 S3aE	269849662	29	89.9395	11.0394	0.582	17	0	0	0	0	0	0	0	0
histone H4	68484793	12	89.4402	67.5781	0.505	7	0	0	0	0	0	0	0	0	68484793|ref|XP_713708.1| details nucl: 20, cyto: 6	nucl
likely cytosolic ribosomal protein L12	68468305	18	85.2849	14.1859	0.258	9	0	0	0	0	0	0	0	0
likely hexokinase	68485995	52	84.8913	12.7142	0.653	26	0	0	0	0	0	0	0	0
likely cytosolic ribosomal protein S6	68466205	23	83.6554	8.14748	0.429	8	0	0	0	0	0	0	0	0
hypothetical protein CaO19.5285	68491679	21	80.0899	5.72802	0.945	12	0	0	0	0	0	0	0	0
60S ribosomal protein L13	6094005	23	78.9036	9.96399	0.396	10	0	0	0	0	0	0	0	0
likely cytosolic ribosomal protein L15	68476935	24	78.5176	17.9468	0.245	5	0	0	0	0	0	0	0	0
likely cytosolic ribosomal protein L8	68465699	28	75.7369	8.29175	0.664	22	0	0	0	0	0	0	0	0
likely cytosolic ribosomal protein S0	68482743	24	74.6024	7.67418	0.502	7	0	0	0	0	0	0	0	0
hypothetical protein CaO19.771	68485030	40	73.9844	1.89808	0.379	14	0	0	0	0	0	0	0	0
likely cytosolic ribosomal protein L10	68468751	25	73.7482	5.01407	0.673	16	0	0	0	0	0	0	0	0
likely cytosolic ribosomal protein S2	68475083	27	71.6997	23.0594	0.586	11	0	0	0	0	0	0	0	0
hypothetical protein CaO19.5294	68477571	41	71.2768	13.862	0.623	16	0	0	0	0	0	0	0	0
likely cytosolic ribosomal protein L3	68491020	44	71.1801	5.166	0.494	25	0	0	0	0	0	0	0	0
hypothetical protein CaO19.4716	68491798	50	70.7428	5.56199	0.693	29	0	0	0	0	0	0	0	0	68491798|ref|XP_710311.1| details cyto: 19.5, cyto_nucl: 15, nucl: 5.5	cyto
14-3-3 protein homolog	20141190	29	69.4102	8.15795	0.701	17	0	0	0	0	0	0	0	0
Inorganic pyrophosphatase PPase	85700424	32	69.2057	60.3074	0.809	19	0	0	0	0	0	0	0	0
likely cytosolic ribosomal protein S5	68470530	25	68.4214	11.6926	0.591	15	0	0	0	0	0	0	0	0
likely cytosolic ribosomal protein S15	68465555	13	67.9996	23.3212	0.609	4	0	0	0	0	0	0	0	0
hypothetical protein CaO19.11319	68477383	26	67.2974	39.062	0.457	6	0	0	0	0	0	0	0	0
hypothetical protein CaO19.11786	68470482	17	66.1366	3.37336	0.629	7	0	0	0	0	0	0	0	0
likely glutamine synthetase Gln1p	68488273	42	65.9518	57.177	0.539	14	0	0	0	0	0	0	0	0
likely cytosolic ribosomal protein S4	68477663	29	65.8103	2.97749	0.649	17	0	0	0	0	0	0	0	0
likely cytosolic ribosomal acidic protein P0	68471065	33	65.6424	13.9635	0.426	13	0	0	0	0	0	0	0	0
likely cytosolic ribosomal protein S18	68471071	16	64.8704	18.7969	0.385	8	0	0	0	0	0	0	0	0
60S ribosomal protein L10a	353526278	24	64.7081	2.09913	0.562	14	0	0	0	0	0	0	0	0
likely cytosolic ribosomal protein L19 fragment	68465513	13	63.7228	1.12887	0.4	6	0	0	0	0	0	0	0	0
likely cytosolic ribosomal protein L5	68469184	35	63.3261	2.1716	0.497	10	0	0	0	0	0	0	0	0
likely mitochondrial matrix dihydrolipoamide dehydrogenase Lpd1p	68487498	53	62.7514	1.99051	0.515	23	0	0	0	0	0	0	0	0	68487498|ref|XP_712370.1| details mito: 19, cyto: 5, pero: 3	mito
likely cytosolic ribosomal protein L17	68486362	21	62.6873	33.589	0.459	8	0	0	0	0	0	0	0	0
Aconitate hydratase, mitochondrial	224471814	84	61.6839	3.9843	0.604	39	0	0	0	0	0	0	0	0	68479387|ref|XP_716225.1| details mito: 16, cyto: 11	mito
likely cytosolic ribosomal protein L20 (L18)	68466444	20	61.6741	2.8342	0.529	11	0	0	0	0	0	0	0	0
potential conserved endoplasmic reticulum protein	68477307	39	61.6474	3.19871	0.335	8	0	0	0	0	0	0	0	0
Mannose-1-phosphate guanyltransferase	46396146	40	60.5301	0.567438	0.572	18	0	0	0	0	0	0	0	0
aspartate transcarbamylase	68486896	245	59.0746	81.041	0.211	42	0	0	0	0	0	0	0	0
Cytochrome c	1706238	12	58.8658	2.98474	0.336	5	0	0	0	0	0	0	0	0	68483347|ref|XP_714415.1| details mito: 20, nucl: 3, cyto: 3	mito
likely cytosolic ribosomal protein L9	68471517	22	58.8271	12.7988	0.257	7	0	0	0	0	0	0	0	0
cell surface protein	68475160	37	57.8794	10.6949	0.567	19	0	0	0	0	0	0	0	0
hypothetical protein CaO19.3496	68490680	190	57.8268	65.5954	0.182	29	0	0	0	0	0	0	0	0
hypothetical protein CaO19.6561	68469220	50	57.6503	5.58538	0.52	19	0	0	0	0	0	0	0	0
40S ribosomal protein S22	51702132	15	56.9771	8.12207	0.569	8	0	0	0	0	0	0	0	0
likely cytosolic ribosomal protein S3	68490130	27	56.6584	2.53917	0.594	17	0	0	0	0	0	0	0	0
hypothetical protein CaO19.7021	68471077	103	56.1906	48.6633	0.72	52	0	0	0	0	0	0	0	0
Adenosylhomocysteinase AdoHcyase	229462755	49	56.1724	16.1221	0.576	22	0	0	0	0	0	0	0	0	68467643|ref|XP_721980.1| details cyto: 26.5, cyto_nucl: 14	cyto
potential NADH-dependent flavin oxidoreductase	68481190	48	56.1423	3.10594	0.718	23	0	0	0	0	0	0	0	0
hypothetical protein CaO19.9876	68484222	91	56.0499	14.1149	0.561	34	0	0	0	0	0	0	0	0
Peroxisomal catalase	21431745	55	53.6524	11.6131	0.755	27	0	0	0	0	0	0	0	0	68474218|ref|XP_718818.1| details cyto: 10, pero: 7, nucl: 5, mito: 2, extr: 2	cyto
potential non-classical secretion pathway protein	68465619	18	53.4826	13.1727	0.259	3	0	0	0	0	0	0	0	0
hypothetical protein CaO19.6906	68487301	23	53.2159	11.1004	0.512	8	0	0	0	0	0	0	0	0
Heat shock protein homolog SSE1	353526250	79	52.6555	2.08151	0.581	41	0	0	0	0	0	0	0	0
hypothetical protein CaO19.9418	68485769	13	52.5195	27.8948	0.612	6	0	0	0	0	0	0	0	0
Eukaryotic translation initiation factor 5A eIF-5A	7387802	15	52.4704	23.7945	0.681	7	0	0	0	0	0	0	0	0
potential mitochondrial inorganic phosphate transporter	68464981	33	52.4178	6.07554	0.788	16	0	0	0	0	0	0	0	0
potential glutathione S-transferase	68470878	25	52.2022	6.22995	0.781	15	0	0	0	0	0	0	0	0
hypothetical protein CaO19.6160	68491100	90	52.1421	26.2326	0.271	23	0	0	0	0	0	0	0	0
Cys-Gly metallodipeptidase DUG1	74587506	54	51.6833	10.0544	0.528	24	0	0	0	0	0	0	0	0
potential reductase, flavodoxin fragment	68482400	14	51.483	51.1134	0.664	5	0	0	0	0	0	0	0	0
hypothetical protein CaO19.13228	68481547	54	51.0978	44.5427	0.752	28	0	0	0	0	0	0	0	0
likely cytosolic ribosomal protein L23	68490692	12	50.202	11.1663	0.609	8	0	0	0	0	0	0	0	0
likely cytosolic ribosomal protein S20	68479367	13	49.1695	10.7624	0.479	8	0	0	0	0	0	0	0	0
likely cytosolic ribosomal protein L24	68477285	17	49.0046	24.1389	0.0216	3	0	0	0	0	0	0	0	0
hypothetical protein CaO19.7284	68478970	28	48.7921	4.25395	0.38	14	0	0	0	0	0	0	0	0
hypothetical protein CaO19.1461	68466631	47	48.7623	6.91378	0.254	10	0	0	0	0	0	0	0	0
Translationally-controlled tumor protein homolog TCTP	74586298	19	48.1394	14.1256	0.347	4	0	0	0	0	0	0	0	0	68476035|ref|XP_717958.1| details cyto: 17.5, cyto_nucl: 12, nucl: 5.5, pero: 4	cyto
hypothetical protein CaO19.10609	68481122	44	47.5125	2.90388	0.778	26	0	0	0	0	0	0	0	0
Sorbose reductase SOU1	2492754	30	46.8079	12.3567	0.623	9	0	0	0	0	0	0	0	0
hypothetical protein CaO19.11414	68467687	30	46.1962	1.0379	0.571	12	0	0	0	0	0	0	0	0
likely pyruate carboxylase fragment	68469565	108	46.124	6.58573	0.437	38	0	0	0	0	0	0	0	0
hypothetical protein CaO19.11499	68467853	48	46.0776	14.0696	0.645	20	0	0	0	0	0	0	0	0	68467853|ref|XP_722085.1| details mito: 21, cyto: 5	mito
likely cytosolic ribosomal protein L18 fragment	68465663	17	45.8916	39.8268	0.344	6	0	0	0	0	0	0	0	0
likely cytosolic ribosomal protein L11	68482382	19	45.6999	11.073	0.259	4	0	0	0	0	0	0	0	0
hypothetical protein CaO19.13747	68479564	100	45.6762	3.76132	0.527	43	0	0	0	0	0	0	0	0
Heat shock protein SSC1, mitochondrial mtHSP70	353526249	70	44.4001	13.4152	0.548	38	0	0	0	0	0	0	0	0
likely protein disulfide isomerase	68477899	63	44.3788	1.04015	0.37	22	0	0	0	0	0	0	0	0
potential glutathione-dependent formaldehyde dehydrogenase fragment	68473113	27	44.2666	1.25475	0.408	10	0	0	0	0	0	0	0	0
hypothetical protein CaO19.13213	68481517	40	44.1515	3.1433	0.759	19	0	0	0	0	0	0	0	0	68481517|ref|XP_715267.1| details mito: 18.5, cyto_mito: 14, cyto: 8.5	mito
hypothetical protein CaO19.7196	68481752	52	44.0608	3.31335	0.375	11	0	0	0	0	0	0	0	0
likely cytosolic ribosomal protein S12	68472171	16	43.8179	2.89682	0.664	10	0	0	0	0	0	0	0	0
likely cytosolic ribosomal protein S23	68474433	16	43.6946	0.786863	0.455	7	0	0	0	0	0	0	0	0
likely cytosolic ribosomal protein S24	68476375	16	43.4962	24.0112	0.533	10	0	0	0	0	0	0	0	0
hypothetical protein CaO19.4477	68488365	38	43.4578	3.30001	0.582	35	0	0	0	0	0	0	0	0
hypothetical protein CaO19.7297	68478996	42	41.9706	2.97477	0.593	13	0	0	0	0	0	0	0	0
hypothetical protein CaO19.7676	68473257	39	41.6567	4.16579	0.631	14	0	0	0	0	0	0	0	0
phosphofructokinase alpha subunit	68467755	109	41.6158	4.64316	0.418	43	0	0	0	0	0	0	0	0
hypothetical protein CaO19.2769	68471024	14	41.4073	35.8596	0.535	6	0	0	0	0	0	0	0	0
potential translation elongation factor Cam1p	68488187	48	41.168	9.85569	0.444	17	0	0	0	0	0	0	0	0
hypothetical protein CaO19.10060	68475148	41	41.0956	3.4814	0.59	21	0	0	0	0	0	0	0	0
likely cytosolic ribosomal protein L16	68473888	23	41.091	2.83292	0.265	6	0	0	0	0	0	0	0	0
potential mitochondrial glutaredoxin	68473836	13	40.6832	11.5054	0.504	5	0	0	0	0	0	0	0	0
GTP-binding protein RHO1	3334315	22	40.3616	1.73975	0.586	10	0	0	0	0	0	0	0	0
hypothetical protein CaO19.9877	68484224	17	40.3541	2.22583	0.618	7	0	0	0	0	0	0	0	0
Nascent polypeptide-associated complex subunit beta NAC-beta	74584909	17	40.3239	17.0071	0.111	4	0	0	0	0	0	0	0	0
Cytochrome c oxidase subunit 2	74664795	30	39.581	15.2631	0.263	5	0	0	0	0	0	0	0	0
hypothetical protein CaO19.13086	68485383	47	39.0105	6.69883	0.603	23	0	0	0	0	0	0	0	0	68485383|ref|XP_713369.1| details cyto: 25, cyto_nucl: 14	cyto
hypothetical protein CaO19.2699	68470890	71	38.8444	13.0888	0.358	16	0	0	0	0	0	0	0	0	68470890|ref|XP_720452.1| details nucl: 14, cyto_nucl: 13.5, cyto: 9	nucl
potential secondary alcohol dehydrogenase	68475300	38	38.5922	18.5462	0.524	9	0	0	0	0	0	0	0	0
Cytochrome b-c1 complex subunit 2, mitochondrial	353526274	40	38.3702	10.5706	0.698	18	0	0	0	0	0	0	0	0
hypothetical protein CaO19.10846	68475085	22	37.8073	5.61261	0.5	7	0	0	0	0	0	0	0	0
hypothetical protein CaO19.12728	68479177	50	37.6392	2.42981	0.531	19	0	0	0	0	0	0	0	0
hypothetical protein CaO19.6757	68472117	33	37.5825	0.777047	0.654	14	0	0	0	0	0	0	0	0
hypothetical protein CaO19.3053	68468985	20	36.9199	7.87232	0.702	14	0	0	0	0	0	0	0	0
Serine hydroxymethyltransferase, cytosolic SHMT	353526349	52	36.8131	3.6346	0.649	29	0	0	0	0	0	0	0	0
potential single-stranded nucleic acid binding protein	68465417	32	36.7943	8.87036	0.27	8	0	0	0	0	0	0	0	0
likely cytosolic ribosomal protein L21 fragment	68469669	12	36.203	19.448	0.45	5	0	0	0	0	0	0	0	0
phosphofructokinase beta-subunit	68469182	104	35.7543	1.99903	0.413	38	0	0	0	0	0	0	0	0
O-acetylhomoserine O-acetylserine sulphydrylase	68485391	48	35.7245	17.2372	0.623	19	0	0	0	0	0	0	0	0
Adenylate kinase	485955885	28	35.3919	1.88882	0.454	14	0	0	0	0	0	0	0	0
Nascent polypeptide-associated complex subunit alpha NAC-alpha	74680404	20	35.383	13.2107	0.635	10	0	0	0	0	0	0	0	0
hypothetical protein CaO19.2947	68468775	32	35.1892	8.59406	0.534	13	0	0	0	0	0	0	0	0
hypothetical protein CaO19.2296	68484249	136	34.5338	12.2292	0.233	27	0	0	0	0	0	0	0	0
hypothetical protein CaO19.7469	68474508	55	34.4622	2.58458	0.391	16	0	0	0	0	0	0	0	0
hypothetical protein CaO19.1974	68480711	29	34.2028	8.40949	0.371	9	0	0	0	0	0	0	0	0
fatty acid synthetase beta subunit	68478271	228	33.8208	6.63043	0.306	55	0	0	0	0	0	0	0	0
hypothetical protein CaO19.8742	68486065	39	33.7929	1.45666	0.744	19	0	0	0	0	0	0	0	0
hypothetical protein CaO19.10866	68475125	34	33.7338	2.64814	0.517	11	0	0	0	0	0	0	0	0
hypothetical protein CaO19.7350	68478645	21	33.4544	20.2779	0.408	5	0	0	0	0	0	0	0	0
Aminopeptidase 2	226722635	107	32.7024	5.37368	0.397	38	0	0	0	0	0	0	0	0	68491573|ref|XP_710416.1| details mito: 15.5, cyto_mito: 10.333, nucl: 6.5, cyto_nucl: 5.833, cyto: 4	mito
hypothetical protein CaO19.5525	68473531	38	32.6543	13.8106	0.509	10	0	0	0	0	0	0	0	0
hypothetical protein CaO19.11293	68477333	59	32.3635	1.64613	0.124	3	0	0	0	0	0	0	0	0
Phosphomannomutase PMM	400805	29	32.3216	6.46341	0.575	11	0	0	0	0	0	0	0	0
hypothetical protein CaO19.2344	68484345	37	32.1926	27.8866	0.125	5	0	0	0	0	0	0	0	0
hypothetical protein CaO19.8269	68484431	27	32.0479	2.66253	0.341	7	0	0	0	0	0	0	0	0
hypothetical protein CaO19.5286	68491681	30	31.6767	3.80304	0.351	5	0	0	0	0	0	0	0	0
UTP--glucose-1-phosphate uridylyltransferase UDPGP	74584095	53	31.0314	3.00581	0.285	4	0	0	0	0	0	0	0	0
hypothetical protein CaO19.9564	68472543	75	30.8457	26.7338	0.328	21	0	0	0	0	0	0	0	0
hypothetical protein CaO19.4826	68464869	21	30.7834	1.79909	0.451	11	0	0	0	0	0	0	0	0	68464869|ref|XP_723512.1| details cyto: 21, mito: 3, pero: 2	cyto
hypothetical protein CaO19.10389	68480862	70	30.7779	2.46683	0.434	23	0	0	0	0	0	0	0	0
hypothetical protein CaO19.1467	68466643	16	30.5392	1.42152	0.724	10	0	0	0	0	0	0	0	0
hypothetical protein CaO19.13074	68473494	14	30.3589	14.325	0.89	13	0	0	0	0	0	0	0	0
hypothetical protein CaO19.2170	68479922	104	29.5203	51.1307	0.0604	3	0	0	0	0	0	0	0	0
hypothetical protein CaO19.7310	68479020	92	29.3816	7.41984	0.341	30	0	0	0	0	0	0	0	0
hypothetical protein CaO19.7678	68473261	18	29.1114	11.8344	0.783	6	0	0	0	0	0	0	0	0
potential glutathione peroxidase/redox transducer	68483469	18	28.9032	0.547893	0.342	6	0	0	0	0	0	0	0	0
potential ADP-ribosylation factor	68465627	21	28.7034	3.20665	0.552	8	0	0	0	0	0	0	0	0
Alcohol dehydrogenase 2	18202254	37	28.421	19.0555	0.697	37	0	0	0	0	0	0	0	0
FK506-binding protein 1 FKBP	94730379	13	28.2707	4.63829	0.613	5	0	0	0	0	0	0	0	0
likely farnesyl diphosphate synthetase	68486364	41	28.1672	5.03164	0.282	11	0	0	0	0	0	0	0	0
hypothetical protein CaO19.1591	68492189	42	28.0209	2.80583	0.405	14	0	0	0	0	0	0	0	0	68492189|ref|XP_710124.1| details cyto: 9, extr: 7, mito: 6, pero: 3	cyto
potential zinc-binding dehydrogenase	68485595	39	27.9528	2.94784	0.634	13	0	0	0	0	0	0	0	0
Acetyl-CoA hydrolase	229462795	58	27.9499	1.10531	0.475	19	0	0	0	0	0	0	0	0
likely F1-ATP synthase gamma subunit	68476080	29	27.9378	2.76916	0.644	11	0	0	0	0	0	0	0	0
potential NADH-dependent flavin oxidoreductase	68484107	46	27.781	3.32927	0.582	20	0	0	0	0	0	0	0	0	68484107|ref|XP_714056.1| details cyto: 14, cyto_nucl: 10.333, cyto_mito: 8.999, cysk: 6, nucl: 3.5	cyto
hypothetical protein CaO19.9662	68472733	34	27.7272	2.8109	0.508	13	0	0	0	0	0	0	0	0
hypothetical protein CaO19.8272	68484437	42	27.5775	0.811792	0.605	16	0	0	0	0	0	0	0	0
likely peroxisomal copper amine oxidase genes	68481372	80	26.7836	2.90234	0.293	14	0	0	0	0	0	0	0	0
hypothetical protein CaO19.6047	68473812	47	26.7408	1.06271	0.5	17	0	0	0	0	0	0	0	0
hypothetical protein CaO19.13092	68485395	33	26.3672	6.42137	0.597	15	0	0	0	0	0	0	0	0
potential Rho protein GDP dissociation inhibitor	68465635	23	26.2565	17.4436	0.601	11	0	0	0	0	0	0	0	0
Acetyl-coenzyme A synthetase 2	224471816	74	26.1176	4.87612	0.462	28	0	0	0	0	0	0	0	0
hypothetical protein CaO19.3527	68482257	32	26.0359	0.452913	0.448	6	0	0	0	0	0	0	0	0
hypothetical protein CaO19.4759	68464735	19	25.9964	5.29776	0.521	9	0	0	0	0	0	0	0	0
hypothetical protein CaO19.1471	68466651	17	25.6892	2.11968	0.637	9	0	0	0	0	0	0	0	0
hypothetical protein CaO19.13545	68487496	48	25.5297	7.84785	0.218	12	0	0	0	0	0	0	0	0
likely glycogen branching enzyme	68473480	78	25.3963	30.7591	0.315	18	0	0	0	0	0	0	0	0
hypothetical protein CaO19.6402	68479419	43	25.3726	8.47552	0.514	12	0	0	0	0	0	0	0	0
potential ABC transporter	68476649	169	25.2835	15.7295	0.049	9	0	0	0	0	0	0	0	0
Protein SUR7	74585896	30	25.1343	3.50889	0.244	4	0	0	0	0	0	0	0	0
hypothetical protein CaO19.7502	68474572	29	25.0981	1.23344	0.353	9	0	0	0	0	0	0	0	0
likely cytosolic ribosomal protein S25	68489486	12	25.0337	6.25142	0.524	6	0	0	0	0	0	0	0	0
hypothetical protein CaO19.7201	68481762	121	24.9631	43.2374	0.0282	2	0	0	0	0	0	0	0	0
hypothetical protein CaO19.10106	68475236	101	24.8931	43.116	0.0375	2	0	0	0	0	0	0	0	0
cytosolic ribosomal acidic protein P1B	68481738	11	24.7982	21.5014	0.435	2	0	0	0	0	0	0	0	0
hypothetical protein CaO19.2841	68480555	62	24.7603	6.32147	0.357	13	0	0	0	0	0	0	0	0
potential intra-Golgi transport complex subunit 3	68483992	96	24.3951	42.2535	0.0739	3	0	0	0	0	0	0	0	0	68483992|ref|XP_714086.1| details nucl: 16.5, cyto_nucl: 12.5, cyto: 5.5, mito: 3	nucl
hypothetical protein CaO19.6596	68489729	34	24.3417	1.81366	0.647	14	0	0	0	0	0	0	0	0	68489729|ref|XP_711297.1| details nucl: 12, cyto: 7, mito: 3, vacu: 3	nucl
likely thioredoxin peroxidase	68477997	27	24.3361	1.57212	0.593	13	0	0	0	0	0	0	0	0
hypothetical protein CaO19.7261	68482083	50	24.0663	41.6841	0.287	6	0	0	0	0	0	0	0	0
hypothetical protein CaO19.3278	68476055	76	23.393	2.54999	0.421	21	0	0	0	0	0	0	0	0
Malate dehydrogenase, cytoplasmic	353526255	36	23.2487	3.94451	0.481	15	0	0	0	0	0	0	0	0
hypothetical protein CaO19.9673	68487695	14	23.1972	5.16835	0.873	9	0	0	0	0	0	0	0	0
hypothetical protein CaO19.8374	68484921	44	23.0317	3.16204	0.497	17	0	0	0	0	0	0	0	0
hypothetical protein CaO19.7438	68479861	114	22.9114	7.13922	0.32	29	0	0	0	0	0	0	0	0
Adenine phosphoribosyltransferase APRT	74587685	21	22.9017	12.5038	0.431	7	0	0	0	0	0	0	0	0
Heat shock protein 60, mitochondrial	6016258	60	22.8899	3.46267	0.532	33	0	0	0	0	0	0	0	0
Alpha,alpha-trehalose-phosphate synthase [UDP-forming]	2499019	54	22.863	7.37717	0.285	10	0	0	0	0	0	0	0	0
hypothetical protein CaO19.2686	68470864	65	22.7305	10.3677	0.257	11	0	0	0	0	0	0	0	0
likely thioredoxin reductase	68470444	35	22.4674	2.41941	0.541	7	0	0	0	0	0	0	0	0
hypothetical protein CaO19.13065	68473476	33	22.1114	4.33763	0.583	10	0	0	0	0	0	0	0	0
hypothetical protein CaO19.4393	68481855	44	21.7221	4.76194	0.491	16	0	0	0	0	0	0	0	0
hypothetical protein CaO19.6763	68472127	134	21.6754	1.07585	0.309	30	0	0	0	0	0	0	0	0
hypothetical protein CaO19.1552	68466799	21	21.6595	9.50175	0.754	8	0	0	0	0	0	0	0	0
hypothetical protein CaO19.7085	68471199	50	21.625	1.57657	0.36	11	0	0	0	0	0	0	0	0
hypothetical protein CaO19.7448	68479882	49	21.4464	1.72817	0.601	19	0	0	0	0	0	0	0	0
hypothetical protein CaO19.5348	68477677	101	21.3811	17.0989	0.115	12	0	0	0	0	0	0	0	0
likely mitochondrial ATP synthase subunit Atp5	68476283	22	21.2742	2.42484	0.541	11	0	0	0	0	0	0	0	0
Polyadenylate-binding protein, cytoplasmic and nuclear PABP	74680286	70	20.9024	3.54267	0.388	22	0	0	0	0	0	0	0	0
hypothetical protein CaO19.6749	68472101	68	20.8065	3.01753	0.184	15	0	0	0	0	0	0	0	0
hypothetical protein CaO19.12409	68467213	51	20.6297	5.40033	0.332	11	0	0	0	0	0	0	0	0
ATP-binding cassette protein	68479949	68	20.3858	28.5957	0.0837	5	0	0	0	0	0	0	0	0
hypothetical protein CaO19.5773	68475803	80	20.272	3.16195	0.423	28	0	0	0	0	0	0	0	0
hypothetical protein CaO19.2951	68468783	39	20.0485	1.72084	0.359	10	0	0	0	0	0	0	0	0
hypothetical protein CaO19.12528	68476762	86	19.8724	3.31577	0.297	18	0	0	0	0	0	0	0	0
hypothetical protein CaO19.8439	68469627	12	19.6882	0.863921	0.355	3	0	0	0	0	0	0	0	0
hypothetical protein CaO19.13955	68487914	57	19.3451	5.05729	0.557	25	0	0	0	0	0	0	0	0
hypothetical protein CaO19.5685	68491354	82	19.0768	15.8882	0.0878	9	0	0	0	0	0	0	0	0
potential HSP40 family chaperone	68485077	37	19.0404	3.71658	0.446	13	0	0	0	0	0	0	0	0
likely vacuolar ATPase V1 complex subunit A	68468638	63	18.9008	1.95633	0.688	34	0	0	0	0	0	0	0	0
possible carbohydrate kinase	68470960	81	18.8985	3.30864	0.287	13	0	0	0	0	0	0	0	0
hypothetical protein CaO19.14166	68486569	112	18.8278	0.913964	0.17	16	0	0	0	0	0	0	0	0
hypothetical protein CaO19.7080	68471189	40	18.8268	7.00295	0.418	9	0	0	0	0	0	0	0	0
potential 6-phosphogluconolactonase	68488739	28	18.7809	3.41493	0.656	15	0	0	0	0	0	0	0	0
Eukaryotic translation initiation factor 3 subunit A eIF3a	229488254	106	18.7524	20.2209	0.0613	4	0	0	0	0	0	0	0	0
hypothetical protein CaO19.3038	68468955	100	18.5871	2.76364	0.319	27	0	0	0	0	0	0	0	0
hypothetical protein CaO19.10321	68490312	37	18.2649	0.85221	0.529	10	0	0	0	0	0	0	0	0
hypothetical protein CaO19.11063	68482234	26	18.1938	2.78726	0.313	9	0	0	0	0	0	0	0	0
likely cytosolic ribosomal protein S26	68466649	14	18.0863	9.39511	0.303	3	0	0	0	0	0	0	0	0
hypothetical protein CaO19.12079	68466105	27	17.9868	5.12385	0.745	15	0	0	0	0	0	0	0	0
hypothetical protein CaO19.12963	68473282	40	17.5969	0.289474	0.314	9	0	0	0	0	0	0	0	0
likely succinyl-CoA synthetase beta-subunit fragment	68488751	13	17.5031	2.46726	0.633	7	0	0	0	0	0	0	0	0
hypothetical protein CaO19.8300	68484491	122	17.422	6.90726	0.287	26	0	0	0	0	0	0	0	0
hypothetical protein CaO19.4536	68486325	54	17.2427	11.656	0.315	17	0	0	0	0	0	0	0	0
hypothetical protein CaO19.1649	68468333	46	17.068	2.11359	0.0858	2	0	0	0	0	0	0	0	0
likely glycerol-3-phosphate dehydrogenase	68484511	41	16.6757	14.6327	0.299	7	0	0	0	0	0	0	0	0
probable Isoleucyl-tRNA synthetase	68487429	125	16.5669	1.13594	0.291	26	0	0	0	0	0	0	0	0
hypothetical protein CaO19.3870	68485172	54	16.5625	0.967131	0.382	15	0	0	0	0	0	0	0	0
hypothetical protein CaO19.6994	68482781	41	16.5507	0.974279	0.417	12	0	0	0	0	0	0	0	0
likely ubiquinol cytochrome-c reductase complex component	68465495	17	16.5439	3.56554	0.5	5	0	0	0	0	0	0	0	0
hypothetical protein CaO19.2172	68479926	37	16.4518	1.23939	0.429	11	0	0	0	0	0	0	0	0
probable valyl-tRNA synthetase	68492345	128	16.1771	4.75029	0.175	16	0	0	0	0	0	0	0	0
hypothetical protein CaO19.6105	68473922	29	16.1207	0.640007	0.424	6	0	0	0	0	0	0	0	0
hypothetical protein CaO19.12029	68466007	53	16.0516	7.17981	0.279	7	0	0	0	0	0	0	0	0
hypothetical protein CaO19.13694	68490140	151	16.0133	2.94652	0.283	26	0	0	0	0	0	0	0	0
hypothetical protein CaO19.6701	68487989	77	15.7289	4.73566	0.307	21	0	0	0	0	0	0	0	0
hypothetical protein CaO19.10144	68475310	30	15.7064	2.36541	0.551	13	0	0	0	0	0	0	0	0	68475310|ref|XP_718373.1| details cyto: 15, nucl: 7, mito: 2, vacu: 2	cyto
hypothetical protein CaO19.6034	68473786	34	15.6798	1.84715	0.284	6	0	0	0	0	0	0	0	0
hypothetical protein CaO19.1564	68466821	21	15.6743	5.96368	0.249	5	0	0	0	0	0	0	0	0
hypothetical protein CaO19.8067	68480224	74	15.6707	1.88592	0.377	20	0	0	0	0	0	0	0	0
potential GABA transaminase	68469591	53	15.6671	27.1363	0.206	4	0	0	0	0	0	0	0	0
hypothetical protein CaO19.5076	68476643	14	15.6577	4.16957	0.524	4	0	0	0	0	0	0	0	0
hypothetical protein CaO19.1559	68466811	39	15.5165	2.45829	0.288	7	0	0	0	0	0	0	0	0
likely 26S proteasome regulatory particle ATPase Rpt4p	68476913	48	15.4233	13.999	0.32	8	0	0	0	0	0	0	0	0
fatty acid synthase alpha subunit, C terminal fragment	68465599	100	15.4216	15.4524	0.207	14	0	0	0	0	0	0	0	0
hypothetical protein CaO19.7971	68471719	121	15.4173	0.848915	0.103	2	0	0	0	0	0	0	0	0
hypothetical protein CaO19.10327	68490324	101	15.246	26.4068	0.0482	2	0	0	0	0	0	0	0	0
hypothetical protein CaO19.6165	68491108	112	15.1778	1.84317	0.328	25	0	0	0	0	0	0	0	0
hypothetical protein CaO19.13037	68473424	42	15.0307	2.03332	0.548	13	0	0	0	0	0	0	0	0	68473424|ref|XP_719270.1| details mito: 16, cyto: 6.5, cyto_nucl: 5, nucl: 2.5	mito
likely C1-tetrahydrofolate synthase	68486904	102	14.9689	1.40094	0.31	21	0	0	0	0	0	0	0	0
potential mitochondrial Complex I, NUAM_75kd subunit fragment	68473095	57	14.9419	9.79868	0.2	14	0	0	0	0	0	0	0	0
potential mitochondrial nonproton-pumping NADH dehydrogenase	68471721	64	14.9273	1.24123	0.16	10	0	0	0	0	0	0	0	0
Dihydroorotate dehydrogenase (quinone), mitochondrial DHOD	51701806	48	14.8934	5.97092	0.245	12	0	0	0	0	0	0	0	0
GMP synthase [glutamine-hydrolyzing]	74587961	59	14.8856	3.43587	0.489	18	0	0	0	0	0	0	0	0
hypothetical protein CaO19.7239	68482043	25	14.8791	2.6873	0.53	9	0	0	0	0	0	0	0	0
Protein FMP52, mitochondrial	74587905	24	14.8326	4.31483	0.459	8	0	0	0	0	0	0	0	0
cytosolic ribosomal acidic protein P2B	68465557	11	14.8277	25.6823	0.153	2	0	0	0	0	0	0	0	0
hypothetical protein CaO19.7057	68471145	83	14.7266	10.0058	0.248	14	0	0	0	0	0	0	0	0
cAMP-dependent protein kinase regulatory subunit PKA-R	54036158	50	14.5517	0.67178	0.468	4	0	0	0	0	0	0	0	0
13 kDa ribonucleoprotein-associated protein	74587879	14	14.4389	12.8311	0.609	31	0	0	0	0	0	0	0	0
likely glucose-6-phosphate dehydrogenase	68464725	58	14.2853	24.7428	0.361	7	0	0	0	0	0	0	0	0
potential nuclear thioredoxin peroxidase	68476279	29	14.23	5.55042	0.173	18	0	0	0	0	0	0	0	0
hypothetical protein CaO19.11721	68470356	66	13.9498	1.76636	0.296	4	0	0	0	0	0	0	0	0
hypothetical protein CaJ7_0018	77022402	23	13.9062	12.138	0.546	7	0	0	0	0	0	0	0	0
Small COPII coat GTPase SAR1	158563884	17	13.8386	1.0891	0.165	4	0	0	0	0	0	0	0	0
hypothetical protein CaO19.1336	68488966	23	13.7282	23.7779	0.24	8	0	0	0	0	0	0	0	0	68488966|ref|XP_711676.1| details cyto: 11, cyto_nucl: 9.5, extr: 7, nucl: 4, mito: 2	cyto
hypothetical protein CaO19.8251	68488255	30	13.6974	11.9737	0.322	5	0	0	0	0	0	0	0	0
hypothetical protein CaO19.7187	68481736	30	13.6634	6.46192	0.291	22	0	0	0	0	0	0	0	0
fatty acid synthase alpha subunit, N terminal fragment	68465601	88	13.5915	3.55744	0.295	3	0	0	0	0	0	0	0	0
Histone H2A.1	74656167	14	13.4411	23.2807	0.246	12	0	0	0	0	0	0	0	0
hypothetical protein CaO19.11184	68490844	70	13.402	1.79493	0.427	8	0	0	0	0	0	0	0	0
hypothetical protein CaO19.11507	68467869	31	13.3607	11.7785	0.393	16	0	0	0	0	0	0	0	0
hypothetical protein CaO19.9871	68484212	55	13.2904	5.43696	0.407	19	0	0	0	0	0	0	0	0
hypothetical protein CaO19.7569	68473051	58	13.2459	0.926715	0.477	8	0	0	0	0	0	0	0	0
hypothetical protein CaO19.10301	68488805	19	13.2078	11.439	0.0542	2	0	0	0	0	0	0	0	0
hypothetical protein CaO19.5505	68491331	70	13.069	22.6363	0.0501	10	0	0	0	0	0	0	0	0
beta-1,3-glucan synthase	68468741	218	13.0532	0.582329	0.541	11	0	0	0	0	0	0	0	0
hypothetical protein CaO19.3192	68482957	21	13.0472	2.644	0.688	28	0	0	0	0	0	0	0	0
hypothetical protein CaO19.8178	68477045	50	13.0335	12.6604	0.277	11	0	0	0	0	0	0	0	0
hypothetical protein CaO19.7312	68479024	50	12.9836	4.41141	0.245	11	0	0	0	0	0	0	0	0
Adenylosuccinate synthetase AdSS	308191510	48	12.9785	2.00174	0.255	10	0	0	0	0	0	0	0	0
likely 26S proteasome regulatory particle ATPase Rpt3p	68481390	46	12.7162	3.59563	0.277	9	0	0	0	0	0	0	0	0
hypothetical protein CaO19.6507	68469116	37	12.6703	0.96397	0.573	8	0	0	0	0	0	0	0	0
potential fumarate reductase	68486579	54	12.6179	1.22008	0.108	7	0	0	0	0	0	0	0	0
hypothetical protein CaO19.7483	68474534	124	12.6039	14.2923	0.248	10	0	0	0	0	0	0	0	0
Ras-like protein 1	74627356	33	12.3707	2.24874	0.433	7	0	0	0	0	0	0	0	0
hypothetical protein CaO19.7214	68481995	57	12.2807	2.73568	0.301	10	0	0	0	0	0	0	0	0
hypothetical protein CaO19.11708	68470332	58	12.2294	1.13108	0.278	12	0	0	0	0	0	0	0	0
potential nuclear localization sequence binding protein Nsr1p	68473894	44	12.1524	4.35127	0.327	11	0	0	0	0	0	0	0	0
hypothetical protein CaO19.7477	68474522	24	12.103	10.6775	0.203	4	0	0	0	0	0	0	0	0
hypothetical protein CaO19.7531	68474628	25	11.9949	1.92102	0.345	6	0	0	0	0	0	0	0	0
hypothetical protein CaO19.10129	68475280	24	11.9059	1.12141	0.585	12	0	0	0	0	0	0	0	0
hypothetical protein CaO19.8135	68476959	60	11.767	1.419	0.294	11	0	0	0	0	0	0	0	0
Inosine-5'-monophosphate dehydrogenase IMPD	378548422	36	11.7449	3.57957	0.285	10	0	0	0	0	0	0	0	0
likely cytochrome b5	68471129	14	11.7373	7.03786	0.452	2	0	0	0	0	0	0	0	0	68471129|ref|XP_720341.1| details cyto: 13, cyto_nucl: 9.5, nucl: 4, mito: 4, plas: 2, pero: 1	cyto
hypothetical protein CaO19.3419	68478453	70	11.7086	2.43644	0.402	19	0	0	0	0	0	0	0	0
likely tryptophan synthetase alpha chain	68491800	76	11.6085	13.0523	0.0883	5	0	0	0	0	0	0	0	0
likely carbamoyl-phosphate synthetase large subunit	68475943	127	11.4329	0.939378	0.119	11	0	0	0	0	0	0	0	0
Heat shock protein 78, mitochondrial	31076745	50	11.3496	10.0436	0.211	13	0	0	0	0	0	0	0	0
likely long chain fatty acid-CoA synthetase Faa4p	68473097	77	11.2601	4.49826	0.207	2	0	0	0	0	0	0	0	0
likely mitochondrial ribosomal protein (E. coli L7/L12)	68482464	19	11.1691	9.81975	0.365	10	0	0	0	0	0	0	0	0
potential peroxisomal malate dehydrogenase	68477627	36	11.1385	1.13153	0.124	5	0	0	0	0	0	0	0	0
hypothetical protein CaO19.1621	68468281	57	11.0552	19.1483	0.125	6	0	0	0	0	0	0	0	0
potential cyclopropane-fatty-acyl-phospholipid synthase	68464879	59	10.9853	5.22563	0.367	7	0	0	0	0	0	0	0	0
NADH-cytochrome b5 reductase 1	74584400	32	10.972	9.55471	0.274	4	0	0	0	0	0	0	0	0
hypothetical protein CaO19.7421	68479834	25	10.9643	1.57606	0.375	3	0	0	0	0	0	0	0	0
hypothetical protein CaO19.8462	68469673	16	10.781	18.6733	0.192	11	0	0	0	0	0	0	0	0
hypothetical protein CaO19.6702	68487991	62	10.7665	2.69943	0.22	5	0	0	0	0	0	0	0	0
hypothetical protein CaO19.2269	68482454	28	10.6749	1.69175	0.498	5	0	0	0	0	0	0	0	0
potential alanine glyoxylate aminotransferase fragment	68488067	24	10.608	2.03749	0.108	4	0	0	0	0	0	0	0	0	68488067|ref|XP_712092.1| details mito: 18, cyto_nucl: 6, nucl: 4.5, cyto: 4.5	mito
fimbrin-like potential actin filament bundling protein fragment	68473332	55	10.597	4.02418	0.32	11	0	0	0	0	0	0	0	0
hypothetical protein CaO19.8467	68469683	40	10.5945	1.31909	0.309	12	0	0	0	0	0	0	0	0
hypothetical protein CaO19.5211	68490525	49	10.572	1.47642	0.262	9	0	0	0	0	0	0	0	0
Phospho-2-dehydro-3-deoxyheptonate aldolase, tyrosine-inhibited	2492964	40	10.5508	9.19035	0.306	13	0	0	0	0	0	0	0	0
hypothetical protein CaO19.1153	68486140	64	10.5254	3.43164	0.147	4	0	0	0	0	0	0	0	0
hypothetical protein CaO19.7238	68482041	32	10.5078	3.1458	0.378	10	0	0	0	0	0	0	0	0
hypothetical protein CaO19.7484	68474536	33	10.4428	2.17975	0.25	4	0	0	0	0	0	0	0	0
hypothetical protein CaO19.1517	68466733	29	10.4379	2.77703	0.0309	2	0	0	0	0	0	0	0	0
hypothetical protein CaO19.7062	68471155	131	10.0564	17.4181	0.111	6	0	0	0	0	0	0	0	0
hypothetical protein CaO19.8379	68484931	104	9.97543	10.1002	0.213	5	0	0	0	0	0	0	0	0
hypothetical protein CaO19.12488	68467353	46	9.97318	6.11797	0.19	5	0	0	0	0	0	0	0	0
hypothetical protein CaO19.11025	68482158	49	9.91365	0.873482	0.328	11	0	0	0	0	0	0	0	0
potential ribosome-associated chaperone	68470906	48	9.80592	0.492429	0.0623	2	0	0	0	0	0	0	0	0
Leucine Rich Repeat protein	68479167	72	9.80363	16.9804	0.231	9	0	0	0	0	0	0	0	0
possible oxidoreductase	68483519	33	9.79335	9.44102	0.397	6	0	0	0	0	0	0	0	0
Multiprotein-bridging factor 1	73621188	16	9.77162	8.69162	0.5	19	0	0	0	0	0	0	0	0
hypothetical protein CaO19.1790	189093878	32	9.37692	8.14297	0.186	2	0	0	0	0	0	0	0	0
hypothetical protein CaO19.10874	68489085	26	9.16635	7.96978	0.0415	4	0	0	0	0	0	0	0	0
integrin-like protein	68470639	187	9.10358	15.7679	0.319	8	0	0	0	0	0	0	0	0
hypothetical protein CaO19.6058	68473834	40	9.01669	1.64962	0.183	4	0	0	0	0	0	0	0	0
RuvB-like helicase 1	74679876	50	8.97097	11.5038	0.23	13	0	0	0	0	0	0	0	0
Transcriptional repressor TUP1	353558886	58	8.89737	2.81536	0.186	9	0	0	0	0	0	0	0	0
Nucleolar protein 58	74589278	57	8.89686	5.07998	0.176	28	0	0	0	0	0	0	0	0
likely glutamate synthase	68474441	235	8.89426	7.95461	0.311	12	0	0	0	0	0	0	0	0
hypothetical protein CaO19.198	68487045	65	8.85966	2.88384	0.292	9	0	0	0	0	0	0	0	0
phosphomutase-like protein	68472217	37	8.77574	2.12361	0.114	8	0	0	0	0	0	0	0	0
Protein transport protein SEC24	74592005	102	8.75714	9.18668	0.202	6	0	0	0	0	0	0	0	0
hypothetical protein CaO19.10025	68474771	122	8.662	2.26822	0.117	3	0	0	0	0	0	0	0	0
hypothetical protein CaO19.9436	68485805	44	8.62954	4.51659	0.243	7	0	0	0	0	0	0	0	0
Mannose-6-phosphate isomerase PMI	462565	49	8.57036	7.57049	0.135	18	0	0	0	0	0	0	0	0
hypothetical protein CaO19.12746	68479213	134	8.54557	1.50971	0.413	6	0	0	0	0	0	0	0	0
potential peroxiredoxin	68480197	20	8.16499	7.17458	0.0843	2	0	0	0	0	0	0	0	0
hypothetical protein CaO19.5823	68481450	36	8.13541	7.22396	0.288	7	0	0	0	0	0	0	0	0
potential protein phosphatase	68490042	38	8.07454	8.641	0.234	3	0	0	0	0	0	0	0	0
hypothetical protein CaO19.10163	68488167	24	8.06938	7.35417	0.0191	2	0	0	0	0	0	0	0	0
hypothetical protein CaO19.13719	68489072	164	8.02899	13.9066	0.334	10	0	0	0	0	0	0	0	0
hypothetical protein CaO19.5627	68473725	41	7.90885	7.16837	0.0319	2	0	0	0	0	0	0	0	0
potential nuclear DNA repair complex SMC ATPase	68469234	130	7.87828	13.6456	0.222	4	0	0	0	0	0	0	0	0
hypothetical protein CaO19.1549	68466793	29	7.81145	13.5298	0.12	4	0	0	0	0	0	0	0	0
likely 26S proteasome regulatory particle ATPase Rpt6p	68483210	45	7.78162	3.21282	0.465	7	0	0	0	0	0	0	0	0
peroxiredoxin-like protein	68469050	20	7.70023	2.08018	0.667	10	0	0	0	0	0	0	0	0
Sterol 24-C-methyltransferase	6015114	43	7.67258	4.07646	0.181	6	0	0	0	0	0	0	0	0
hypothetical protein CaO19.12094	68466135	53	7.65985	0.887702	0.458	9	0	0	0	0	0	0	0	0
hypothetical protein CaO19.8418	68469585	26	7.46344	2.32075	0.204	4	0	0	0	0	0	0	0	0
hypothetical protein CaO19.11902	68483960	35	7.44953	6.53806	0.381	6	0	0	0	0	0	0	0	0
Ras-related protein SEC4	353678099	23	7.44075	2.16903	0.0971	5	0	0	0	0	0	0	0	0
hypothetical protein CaO19.3681	68484631	97	7.40284	1.25541	0.152	2	0	0	0	0	0	0	0	0
likely valine-responsive mitochondrial acetolacetate synthase regulatory subunit	68466183	33	7.40223	7.00062	0.126	6	0	0	0	0	0	0	0	0
hypothetical protein CaO19.9505	68480780	77	7.39743	7.30308	0.634	8	0	0	0	0	0	0	0	0
possible mitochondrial protein	68477953	20	7.39213	1.19442	0.404	9	0	0	0	0	0	0	0	0
hypothetical protein CaO19.7106	68471241	88	7.35017	6.38032	0.0717	3	0	0	0	0	0	0	0	0
hypothetical protein CaO19.94	68483485	26	7.2761	6.35522	0.365	5	0	0	0	0	0	0	0	0
PAB-dependent poly(A)-specific ribonuclease subunit PAN3	74656627	78	7.25152	12.56	0.053	2	0	0	0	0	0	0	0	0	68467841|ref|XP_722079.1| details nucl: 19, cyto: 4, mito: 2	nucl
hypothetical protein CaO19.1236	68478764	36	7.20058	6.2715	0.252	9	0	0	0	0	0	0	0	0
hypothetical protein CaO19.8765	68486107	25	7.19157	6.29705	0.281	4	0	0	0	0	0	0	0	0
Histone H2A.Z	74656523	14	7.17047	6.70845	0.426	11	0	0	0	0	0	0	0	0
probable DnaJ-like heat-shock protein	68477152	37	7.16359	6.23472	0.305	11	0	0	0	0	0	0	0	0
likely Arginyl tRNA synthetase	68475091	73	6.96822	0.556821	0.157	8	0	0	0	0	0	0	0	0
hypothetical protein CaO19.6810	68472219	73	6.94132	2.18194	0.199	7	0	0	0	0	0	0	0	0
potential cytosolic leucyl tRNA synthetase fragment	68475214	107	6.82793	1.91513	0.111	8	0	0	0	0	0	0	0	0
hypothetical protein CaO19.6086	68473890	64	6.81553	7.03982	0.173	8	0	0	0	0	0	0	0	0
hypothetical protein CaO19.2796	68488876	75	6.80542	11.7873	0.0602	2	0	0	0	0	0	0	0	0
potential cytosolic chaperonin CCT ring complex subunit Cct6	68481180	61	6.74785	11.6876	0.157	4	0	0	0	0	0	0	0	0
ATP-dependent RNA helicase DHH1	74656470	62	6.71926	0.216767	0.149	7	0	0	0	0	0	0	0	0
likely fatty acid hydroxylase Scs7p	68477353	44	6.69055	11.5884	0.572	20	0	0	0	0	0	0	0	0
hypothetical protein CaO19.5450	68476345	42	6.67035	3.63133	0.158	4	0	0	0	0	0	0	0	0
hypothetical protein CaO19.9362	68489420	41	6.65638	8.10562	0.223	5	0	0	0	0	0	0	0	0
Transcriptional regulator HMO1	74584488	25	6.64352	11.5069	0.713	8	0	0	0	0	0	0	0	0
likely 26S proteasome regulatory particle subunit Rpn1p	68467468	110	6.62464	5.73754	0.237	11	0	0	0	0	0	0	0	0
probable aspartate-tRNA synthetase	68485621	65	6.6064	6.89969	0.0882	4	0	0	0	0	0	0	0	0
hypothetical protein CaO19.8064	68480218	82	6.57514	5.69977	0.114	9	0	0	0	0	0	0	0	0
hypothetical protein CaO19.11180	68490836	17	6.5637	0.479968	0.273	4	0	0	0	0	0	0	0	0
hypothetical protein CaO19.1723	68468469	24	6.55468	5.68688	0.167	2	0	0	0	0	0	0	0	0
hypothetical protein CaO19.11747	68470406	11	6.5359	5.76161	0.475	2	0	0	0	0	0	0	0	0
likely 26S proteasome regulatory particle subunit Rpn10p	68483640	30	6.42062	6.17001	0.197	4	0	0	0	0	0	0	0	0
hypothetical protein CaO19.11523	68467901	63	6.22642	5.42287	0.163	6	0	0	0	0	0	0	0	0
hypothetical protein CaO19.12086	68466119	29	6.16527	10.6786	0.27	4	0	0	0	0	0	0	0	0
likely calmodulin	68488571	19	6.11967	5.63509	0.256	3	0	0	0	0	0	0	0	0
hypothetical protein CaO19.1946	68480654	34	6.11511	5.33014	0.314	10	0	0	0	0	0	0	0	0
likely translation initiation factor eIF2 beta subunit	68481684	31	6.09339	1.28697	0.16	5	0	0	0	0	0	0	0	0
likely alpha isopropylmalate isomerase	68474564	86	6.03235	5.22602	0.187	10	0	0	0	0	0	0	0	0
Alanine--tRNA ligase AlaRS	74586350	108	6.02112	5.3724	0.0939	8	0	0	0	0	0	0	0	0
hypothetical protein CaO19.7306	68479012	39	5.98159	0.791286	0.235	7	0	0	0	0	0	0	0	0
hypothetical protein CaO19.8519	68469781	75	5.95226	6.10128	0.148	6	0	0	0	0	0	0	0	0
hypothetical protein CaO19.3003	68468885	141	5.94676	5.22014	0.0563	6	0	0	0	0	0	0	0	0
hypothetical protein CaO19.13172	68475892	24	5.80994	10.0631	0.104	2	0	0	0	0	0	0	0	0
likely orotate phosphoribosyl transferase	68475399	24	5.78142	0.788533	0.183	3	0	0	0	0	0	0	0	0
Eukaryotic translation initiation factor 3 subunit C eIF3c	74587731	100	5.72116	6.1672	0.143	11	0	0	0	0	0	0	0	0
alpha-aminoadipate reductase	68468821	155	5.62338	5.62429	0.0627	5	0	0	0	0	0	0	0	0
hypothetical protein CaO19.7322	68479044	17	5.56903	4.92202	0.388	5	0	0	0	0	0	0	0	0
hypothetical protein CaO19.5078	68476647	15	5.45971	5.56852	0.452	4	0	0	0	0	0	0	0	0
potential cytosolic chaperonin CCT ring complex subunit Cct4	68470926	59	5.42739	5.53891	0.182	7	0	0	0	0	0	0	0	0
potential alanine glyoxylate aminotransferase fragment	68488065	15	5.39517	4.88906	0.432	5	0	0	0	0	0	0	0	0	68488065|ref|XP_712091.1| details cyto: 25	cyto
hypothetical protein CaO19.3191	68482955	45	5.35171	4.74416	0.286	6	0	0	0	0	0	0	0	0
hypothetical protein CaO19.8935	68482798	39	5.26022	4.65134	0.161	5	0	0	0	0	0	0	0	0
hypothetical protein CaO19.2262	68482440	43	5.11422	2.16706	0.229	7	0	0	0	0	0	0	0	0
FK506-binding protein 3 PPIase	74589590	48	5.10176	7.2137	0.127	5	0	0	0	0	0	0	0	0
hypothetical protein CaO19.4777	68464771	65	5.05636	8.75787	0.245	14	0	0	0	0	0	0	0	0
potential mitochondrial Complex I, 40kd subunit	68468399	43	5.05527	4.87812	0.233	8	0	0	0	0	0	0	0	0
Inosine triphosphate pyrophosphatase ITPase	74656097	22	4.897	8.48185	0.158	2	0	0	0	0	0	0	0	0
ATPase GET3	263429151	40	4.88741	4.63942	0.18	6	0	0	0	0	0	0	0	0
hypothetical protein CaO19.8424	68469597	14	4.84608	1.94	0.607	5	0	0	0	0	0	0	0	0
potential COP9 signalosome subunit 7	68486414	47	4.84388	8.38984	0.168	4	0	0	0	0	0	0	0	0
hypothetical protein CaO19_5137.5	77022962	12	4.84237	8.38724	0.229	2	0	0	0	0	0	0	0	0
3,4-dihydroxy-2-butanone 4-phosphate synthase DHBP synthase	158563882	23	4.75164	8.23008	0.172	2	0	0	0	0	0	0	0	0
Centromere/microtubule-binding protein CBF5	3334141	54	4.72243	8.17949	0.134	4	0	0	0	0	0	0	0	0
hypothetical protein CaO19.9645	68472699	55	4.69654	5.47774	0.32	9	0	0	0	0	0	0	0	0
hypothetical protein CaO19.9422	68485777	13	4.61158	3.99384	0.221	4	0	0	0	0	0	0	0	0
hypothetical protein CaO19.7178	68481718	31	4.60602	4.06045	0.145	5	0	0	0	0	0	0	0	0	68481718|ref|XP_715227.1| details cyto: 17.5, cyto_nucl: 15, nucl: 9.5	cyto
hypothetical protein CaO19.2289	68482492	47	4.59037	5.00098	0.162	5	0	0	0	0	0	0	0	0
hypothetical protein CaO19.8394	68484961	47	4.41394	0.734878	0.472	18	0	0	0	0	0	0	0	0
hypothetical protein CaO19.5832	68481466	24	4.34662	7.52856	0.258	4	0	0	0	0	0	0	0	0
hypothetical protein CaO19.11905	68483964	19	4.25357	7.3674	0.488	5	0	0	0	0	0	0	0	0
Serine--tRNA ligase, cytoplasmic SerRS	20140251	53	4.2328	7.33143	0.182	6	0	0	0	0	0	0	0	0
hypothetical protein CaO19.12473	68467325	20	4.14671	7.18232	0.243	4	0	0	0	0	0	0	0	0
hypothetical protein CaO19.4947	68467450	19	4.13943	7.16971	0.13	2	0	0	0	0	0	0	0	0
hypothetical protein CaO19.5686	68491356	23	4.07513	3.68772	0.305	5	0	0	0	0	0	0	0	0
hypothetical protein CaO19.7501	68474570	50	3.97197	6.87965	0.158	6	0	0	0	0	0	0	0	0
hypothetical protein CaO19.7234	68482033	64	3.95767	6.85488	0.163	3	0	0	0	0	0	0	0	0
potential DL-glycerol-3-phosphatase	68476319	28	3.89464	3.3766	0.0446	2	0	0	0	0	0	0	0	0
Flavohemoprotein	74588950	46	3.89416	3.671	0.15	4	0	0	0	0	0	0	0	0
Oxysterol-binding protein-like protein OBPa	60390597	50	3.85745	3.35624	0.0955	2	0	0	0	0	0	0	0	0
potential Sur7 family cortical patch protein	68469086	31	3.85544	3.43502	0.127	4	0	0	0	0	0	0	0	0
Protein SDS23	74586158	68	3.723	6.44842	0.161	3	0	0	0	0	0	0	0	0
hypothetical protein CaO19.1342	68488978	54	3.71855	6.44071	0.154	4	0	0	0	0	0	0	0	0
hypothetical protein CaO19.6837	68487768	29	3.71717	6.43833	0.0791	3	0	0	0	0	0	0	0	0
potential polyamine N-acetyl tranferase (GNAT family)	68482097	25	3.71643	6.43705	0.161	3	0	0	0	0	0	0	0	0
hypothetical protein CaO19.7332	68479064	134	3.68538	2.80847	0.35	5	0	0	0	0	0	0	0	0
hypothetical protein CaO19.6658	68489476	61	3.63642	6.29846	0.0628	6	0	0	0	0	0	0	0	0
likely acetyl CoA synthetase Acs1p	68483295	75	3.62297	3.49164	0.164	4	0	0	0	0	0	0	0	0
hypothetical protein CaO19.10105	68475234	67	3.61993	3.50573	0.0889	4	0	0	0	0	0	0	0	0
hypothetical protein CaO19.6524	68469150	42	3.58869	6.2158	0.103	5	0	0	0	0	0	0	0	0
hypothetical protein CaO19.11488	68467831	27	3.56528	6.17524	0.141	3	0	0	0	0	0	0	0	0
Protein transport protein SEC23	74585859	86	3.55671	3.17313	0.124	2	0	0	0	0	0	0	0	0
hypothetical protein CaO19.5801	68481406	47	3.54697	6.14353	0.0814	5	0	0	0	0	0	0	0	0
hypothetical protein CaO19.1691	68468413	23	3.53196	6.11753	0.162	4	0	0	0	0	0	0	0	0
hypothetical protein CaO19.3013	68468905	43	3.46358	3.00334	0.164	2	0	0	0	0	0	0	0	0
hypothetical protein CaO19.6951	68486796	65	3.39142	3.03475	0.0811	2	0	0	0	0	0	0	0	0
hypothetical protein CaO19.12103	68466153	29	3.36836	5.83418	0.0475	2	0	0	0	0	0	0	0	0
hypothetical protein CaO19.6063	68473844	47	3.35375	3.02045	0.243	3	0	0	0	0	0	0	0	0
hypothetical protein CaO19.11696	68470310	21	3.23986	3.32959	0.228	5	0	0	0	0	0	0	0	0
hypothetical protein CaO19.11095	68483141	22	3.09188	3.74748	0.279	4	0	0	0	0	0	0	0	0
hypothetical protein CaO19.7308	68479016	36	3.05038	5.28341	0.423	4	0	0	0	0	0	0	0	0
potential cystathionine beta-synthase	68481666	39	3.04281	2.68308	0.108	2	0	0	0	0	0	0	0	0
potential xylulokinase Xks1p	68489404	69	3.01871	5.22856	0.244	6	0	0	0	0	0	0	0	0
potential peroxisomal biogenesis protein Pex19	68479481	37	2.95794	5.12331	0.0452	2	0	0	0	0	0	0	0	0
potential cytosolic chaperonin CCT ring complex subunit Cct2	68482882	57	2.94664	5.10373	0.148	2	0	0	0	0	0	0	0	0
hypothetical protein CaJ7_s006	77022594	10	2.93814	5.08901	0.116	3	0	0	0	0	0	0	0	0
hypothetical protein CaO19.8006	68491712	90	2.88838	5.00282	0.293	2	0	0	0	0	0	0	0	0
hypothetical protein CaO19.12939	68489318	43	2.85564	4.94612	0.0404	2	0	0	0	0	0	0	0	0
hypothetical protein CaO19.9424	68485781	46	2.83873	4.91682	0.219	4	0	0	0	0	0	0	0	0
hypothetical protein CaO19.9398	68490871	23	2.8218	4.8875	0.142	4	0	0	0	0	0	0	0	0
potential mitochondrial Complex I, NUCM_49kd subunit	68469164	54	2.78755	4.82819	0.143	2	0	0	0	0	0	0	0	0
conserved fungal hypothetical protein	68479912	32	2.78737	4.82787	0.0732	3	0	0	0	0	0	0	0	0
likely protein kinase	68477261	168	2.77138	4.80017	0.237	4	0	0	0	0	0	0	0	0
hypothetical protein CaO19.3430	68478471	40	2.73838	4.74302	0.729	37	0	0	0	0	0	0	0	0
hypothetical protein CaO19.2966	68468813	28	2.7193	4.70996	0.113	2	0	0	0	0	0	0	0	0	68468813|ref|XP_721465.1| details cyto: 19, mito: 5, nucl: 2	cyto
hypothetical protein CaO19.8657	68484785	43	2.71524	2.3997	0.365	6	0	0	0	0	0	0	0	0
hypothetical protein CaO19.11340	68485075	45	2.70248	4.68083	0.19	5	0	0	0	0	0	0	0	0
likely 26S proteasome regulatory particle ATPase Rpt1p	68480234	50	2.65472	2.65465	0.142	2	0	0	0	0	0	0	0	0
hypothetical protein CaO19.11533	68467921	56	2.64665	4.58414	0.239	5	0	0	0	0	0	0	0	0
hypothetical protein CaO19.3423	68478459	51	2.63458	2.38489	0.118	3	0	0	0	0	0	0	0	0
Probable metalloprotease ARX1	74587290	62	2.53611	4.39268	0.0813	4	0	0	0	0	0	0	0	0
potential aspartate aminotransferase	68490046	46	2.53172	4.38506	0.094	3	0	0	0	0	0	0	0	0
likely adenylylsulfate kinase	68478207	23	2.49379	2.83567	0.113	3	0	0	0	0	0	0	0	0
hypothetical protein CaO19.797	68469822	44	2.45663	4.255	0.17	4	0	0	0	0	0	0	0	0
potential Arp2/3 complex subunit Arc18	68483533	21	2.44376	4.23271	0.084	2	0	0	0	0	0	0	0	0
Hsp70 nucleotide exchange factor FES1	74589025	32	2.41696	4.1863	0.302	4	0	0	0	0	0	0	0	0
potential vacuolar polyphosphate synthetase	68481831	94	2.41553	4.18382	0.18	4	0	0	0	0	0	0	0	0
potential zinc-binding dehydrogenase	68483424	41	2.40425	4.16428	0.0557	3	0	0	0	0	0	0	0	0
hypothetical protein CaO19.11291	68477329	36	2.36737	4.1004	0.205	4	0	0	0	0	0	0	0	0
likely 26S proteasome regulatory particle ATPase Rpt5p	68481174	50	2.32992	4.03554	0.429	10	0	0	0	0	0	0	0	0
hypothetical protein CaO19.2960	68468801	56	2.31451	4.00885	0.192	5	0	0	0	0	0	0	0	0
Peptidyl-prolyl cis-trans isomerase D PPIase D	93140583	41	2.30039	2.06441	0.0625	2	0	0	0	0	0	0	0	0
hypothetical protein CaO19_7124	77022384	30	2.29806	3.98036	0.131	4	0	0	0	0	0	0	0	0
hypothetical protein CaO19.12467	68467313	63	2.29186	3.96963	0.117	2	0	0	0	0	0	0	0	0
Formation of crista junctions protein 1	74590065	63	2.27922	3.94772	0.0607	2	0	0	0	0	0	0	0	0
hypothetical protein CaO19.8161	68477011	107	2.26427	3.92183	0.18	5	0	0	0	0	0	0	0	0
ATP phosphoribosyltransferase ATP-PRT	1170278	33	2.24604	3.89025	0.0683	4	0	0	0	0	0	0	0	0	68467873|ref|XP_722095.1| details cyto: 12.5, cyto_nucl: 10.5, nucl: 5.5, mito: 5, pero: 1	cyto
p100-like potential TFIIE-interacting transcriptional coactivator	68479056	100	2.24536	3.88908	0.178	4	0	0	0	0	0	0	0	0
hypothetical protein CaO19.10019	68474759	16	2.18623	3.78667	0.0988	4	0	0	0	0	0	0	0	0
hypothetical protein CaO19.2166	68479914	45	2.11138	2.36629	0.287	3	0	0	0	0	0	0	0	0
hypothetical protein CaO19.3679	68484627	37	2.05763	3.56392	0.16	4	0	0	0	0	0	0	0	0
ATP-dependent RNA helicase DED1	74656359	73	2.05364	3.55701	0.289	5	0	0	0	0	0	0	0	0
likely anthranilate phosphoribosyl transferase	68481126	39	2.0395	3.53252	0.223	4	0	0	0	0	0	0	0	0
Glycolipid 2-alpha-mannosyltransferase 1	2494840	50	1.99493	3.45532	0.122	4	0	0	0	0	0	0	0	0
likely glycogen debranching enzyme	68490382	174	1.97854	3.42694	0.117	2	0	0	0	0	0	0	0	0
potential cytosolic chaperonin CCT ring complex subunit Cct8	68473910	58	1.96896	3.41033	0.688	19	0	0	0	0	0	0	0	0
likely 26S proteasome regulatory particle subunit Rpn2p	68479171	105	1.95174	3.38052	0.0354	3	0	0	0	0	0	0	0	0
potential catechol-O-methyltransferase	68481642	28	1.90715	3.30328	0.119	4	0	0	0	0	0	0	0	0
hypothetical protein CaO19.9252	68468644	41	1.89841	3.28815	0.143	8	0	0	0	0	0	0	0	0
hypothetical protein CaO19.8955	68482838	64	1.86546	3.23107	0.234	3	0	0	0	0	0	0	0	0
potential oxidoreductase	68491653	38	1.85219	3.20809	0.106	2	0	0	0	0	0	0	0	0
likely 26S proteasome regulatory particle subunit Rpn7p	68478974	46	1.84082	1.95988	0.0908	3	0	0	0	0	0	0	0	0
hypothetical protein CaO19.6724	68472055	30	1.83246	3.17391	0.0754	2	0	0	0	0	0	0	0	0
potential mitochondrial Complex I, NUGM_30kd subunit	68468443	32	1.75647	3.0423	0.117	4	0	0	0	0	0	0	0	0
hypothetical protein CaO19.8920	68489011	35	1.7045	2.95229	0.104	2	0	0	0	0	0	0	0	0
hypothetical protein CaO19.1523	68466743	63	1.67158	2.89526	0.151	3	0	0	0	0	0	0	0	0
prohibitin-like protein	68486782	31	1.63472	2.83141	0.178	7	0	0	0	0	0	0	0	0
hypothetical protein CaO19.5378	68476211	27	1.6335	2.8293	0.0453	2	0	0	0	0	0	0	0	0	68476211|ref|XP_717755.1| details cyto: 11.5, cyto_nucl: 11, nucl: 7.5, mito: 5	cyto
potential alkane hydroxylating monooxygenase P450	68475852	60	1.60927	2.78734	0.198	3	0	0	0	0	0	0	0	0
hypothetical protein CaO19.7064	68471159	91	1.59846	2.76861	0.0688	2	0	0	0	0	0	0	0	0
potential NADH-dependent flavin oxidoreductase	68478477	46	1.55005	1.64737	0.0817	2	0	0	0	0	0	0	0	0
likely Hsp90 system cochaperone	68473117	39	1.54009	2.66751	0.0751	3	0	0	0	0	0	0	0	0
likely ZPR1 zinc finger protein	68475013	57	1.52863	2.64767	0.411	16	0	0	0	0	0	0	0	0
potential tRNA splicing endonuclease subunit	68486573	31	1.51615	2.62604	0.191	4	0	0	0	0	0	0	0	0
Dolichyl-phosphate-mannose--protein mannosyltransferase 1	6093747	100	1.50963	2.61476	0.0747	2	0	0	0	0	0	0	0	0
potential butanediol dehydrogenase	68491685	49	1.47843	2.56071	0.237	3	0	0	0	0	0	0	0	0
potential cytosolic chaperonin CCT ring complex subunit Cct7	68482716	60	1.46805	2.54273	0.0376	2	0	0	0	0	0	0	0	0
hypothetical protein CaO19.7076	68471181	33	1.41228	2.44613	0.101	2	0	0	0	0	0	0	0	0
likely 26S proteasome regulatory particle subunit Rpn3p	68468987	55	1.36451	2.36339	0.071	2	0	0	0	0	0	0	0	0
potential COPI vesicle coat component	68481833	23	1.35582	2.34835	0.175	3	0	0	0	0	0	0	0	0
potential mitochondrial Complex I, 21/29 kd subunit	68471619	22	1.32376	2.29282	0.0665	2	0	0	0	0	0	0	0	0
Leukotriene A-4 hydrolase homolog	74584355	71	1.30965	2.26839	0.393	7	0	0	0	0	0	0	0	0
hypothetical protein CaO19.6322	68491391	31	1.25805	2.17901	0.592	11	0	0	0	0	0	0	0	0
hypothetical protein CaO19.12418	68467229	34	1.229	2.1287	0.0449	2	0	0	0	0	0	0	0	0
potential COMPASS histone methyltransferase subunit Swd3p	68487228	42	1.17215	2.03022	0.089	2	0	0	0	0	0	0	0	0
potential fungal zinc cluster transcription factor	68490322	125	1.13285	1.96215	0.101	2	0	0	0	0	0	0	0	0
potential mitochondrial carrier protein Ggc1	68484497	33	1.00225	1.73594	0.175	3	0	0	0	0	0	0	0	0
21S rRNA pseudouridine(2819) synthase	74585553	28	0.911194	1.57823	0.0417	2	0	0	0	0	0	0	0	0
likely translation initiation factor eIF2 gamma subunit	68470316	59	0.649681	1.12528	0.0855	2	0	0	0	0	0	0	0	0
hypothetical protein CaO19.7932	68471643	58	0.64555	1.11813	0.227	2	0	0	0	0	0	0	0	0
probable peroxisomal hydratase-dehydrogenase-epimerase	68492311	99	0.61839	1.07108	0.0412	2	0	0	0	0	0	0	0	0

## Sheet: CE Homologues
A. fumigatus Protein	A. fumigatus Accession	C. albicans Accession	Identity
14-3-3 family protein	70991439	20141190	61.6
14-3-3 family protein ArtA	70989229	20141190	75.9
40S ribosomal protein S0	74674582	68482743	44.8
40S ribosomal protein S1	74672873	269849662	77.7
40S ribosomal protein S15	146322894	68465555	49
40S ribosomal protein S3	70990926	68490130	53.8
40S ribosomal protein S7e	70999658	68468425	52.2
4-aminobutyrate transaminase GatA	70998486	68469591	51.5
50S ribosomal protein L12	70994008	68482464	51.9
60S acidic ribosomal protein P1	41688729	68481738	54.1
60S acidic ribosomal protein P2AfP2 Allergen Asp f 8	83305635	68465557	69.4
60S ribosomal protein L1	70995564	353526278	76
60S ribosomal protein L12	146322400	68468305	63.5
60S ribosomal protein L13	146323659	6094005	46
60S ribosomal protein L17	74661742	68486362	57.2
60S ribosomal protein L4	70985070	68482001	61.1
60S ribosomal protein L5	70995808	68469184	63.6
60S ribosomal protein P0	70990816	68471065	69.3
6-phosphogluconate dehydrogenase Gnd1	70991695	68467359	73
acetyl-CoA acetyltransferase	70983360	68492189	61.8
actin Act1	70984170	68467327	77.1
actin Act1	70984170	68482492	32.6
actin cytoskeleton protein (VIP1)	71001310	68467687	34.3
adenosylhomocysteinase	70995231	229462755	80.3
Adenylate kinase 1 AK 1	74669525	485955885	67.3
Aha1 domain family	70993698	68473117	35.9
AhpC/TSA family protein	70992559	68480197	40.5
AhpC/TSA family thioredoxin peroxidase	70983971	68477997	49.1
alpha-ketoglutarate dehydrogenase complex subunit Kgd1 putative	70993636	68491108	61.9
antigenic mitochondrial protein HSP60	71001164	6016258	70.7
aspartate aminotransferase	70993876	68490046	41.9
aspartate aminotransferase	70993876	68482182	43.5
aspartate transaminase	71001234	68490046	44.6
aspartate transaminase	71001234	68482182	35.2
ATP synthase D chain mitochondrial	70984364	68488805	31.4
ATP synthase delta chain mitochondrial precursor	70990422	68473261	44.8
ATP synthase F1 beta subunit	70997705	68485407	74.2
ATP synthase oligomycin sensitivity conferral protein	71001782	68476283	37.9
ATP synthase subunit E	70984723	68475280	46.1
ATP-dependent RNA helicase eIF4A	74674080	2500523	69.2
ATP-dependent RNA helicase eIF4A	74674080	74656470	38.9
ATP-dependent RNA helicase eIF4A	74674080	74656359	32
BAR domain protein	146322926	68478764	33.8
calmodulin	146323805	68488571	73.8
CipC-like antibiotic response protein	70997948	68487695	42.3
citrate synthase (Cit1)	70984828	68481855	62.9
cobalamin-independent methionine synthase MetH/D	70994626	224471839	63
coproporphyrinogen III oxidase	70991290	68490312	42.7
cytochrome c	71001924	1706238	32.3
cytochrome c oxidase subunit V	70997703	68464735	31.6
cytochrome c subunit Vb	146322777	68466651	33
cytoplasmic asparaginyl-tRNA synthetase	70989689	68487991	55.2
dienelactone hydrolase family protein	70992607	68466105	44.5
dihydrolipoamide dehydrogenase	70988990	68487498	64.9
dihydrolipoamide succinyltransferase	71000765	68487496	53.5
Enolase Allergen Asp f 22	83288046	232054	74.9
eukaryotic translation elongation factor 1 subunit Eef1-beta putative	146322600	68477383	49.8
Eukaryotic translation initiation factor eIF-5A	70990614	7387802	59.9
FK506-binding protein 1A FKBP	74670505	94730379	50.9
FK506-binding protein 1A FKBP	74670505	74589590	35.7
flavohemoprotein	70981999	74588950	31.7
fructose-bisphosphate aldolase class II	70999466	224471817	70.8
fumarate hydratase	70984647	68477045	56.4
glucose-6-phosphate isomerase	71001262	224471829	70.2
Glutamate/Leucine/Phenylalanine/Valine dehydrogenase	70994774	68491798	67.2
glutamine synthetase	146323885	68488273	69.8
glyceraldehyde 3-phosphate dehydrogenase GpdA	70985278	68472227	66
glycerol dehydrogenase (GldB)	70993620	68472117	39.1
glycerol dehydrogenase (GldB)	70993620	68479926	37.2
glycerol dehydrogenase (GldB)	70993620	68470494	35.4
glycerol dehydrogenase Gcy1	70995191	68472117	46.3
glycerol dehydrogenase Gcy1	70995191	68470494	34.6
glycerol dehydrogenase Gcy1	70995191	68489011	37.2
glycerol dehydrogenase Gcy1	70995191	68479926	34.9
glycine cleavage system H protein	70995640	68467325	30.9
GTP-binding nuclear protein Ran	70992715	68489336	87.9
heat shock protein (Sti1)	70982436	68482955	35.6
Heat shock protein 90 Allergen Asp f 12	83303658	1170381	75.9
heat shock protein Hsp98/Hsp104/ClpA	70996282	68479564	48.8
heat shock protein Hsp98/Hsp104/ClpA	70996282	31076745	35.5
Histone H2A	90101335	74656167	83.5
Histone H2A	90101335	74656213	75.2
Histone H2A	90101335	74656523	51.9
Histone H2B	74673812	74656212	75.7
Hsc70 cochaperone (SGT)	70995171	68481450	41.6
Hsp70 chaperone (BiP)	70989035	68477333	43.3
Hsp70 chaperone (HscA)	70983346	68479353	77.2
Hsp70 chaperone (HscA)	70983346	1170371	59.4
Hsp70 chaperone (HscA)	70983346	68472543	51.8
Hsp70 chaperone (HscA)	70983346	353526249	47.1
Hsp70 chaperone BiP/Kar2	70989489	68472543	70.8
Hsp70 chaperone BiP/Kar2	70989489	1170371	58.2
Hsp70 chaperone BiP/Kar2	70989489	68479353	49.4
Hsp70 chaperone BiP/Kar2	70989489	353526249	46
Hsp70 chaperone Hsp88	70995752	353526250	44.4
Hsp90 binding co-chaperone (Sba1)	70997019	68475892	30.8
IMP dehydrogenase	70989289	378548422	62.1
inorganic diphosphatase	71000118	85700424	55.8
isocitrate dehydrogenase Idp1	71000064	68490525	61.5
isocitrate dehydrogenase NAD-dependent	70995790	68481517	62.9
isocitrate dehydrogenase NAD-dependent	70995790	68475148	35.8
Ketol-acid reductoisomerase	70998911	68484035	53.3
malate dehydrogenase NAD-dependent	70986899	68466091	67.9
malate dehydrogenase NAD-dependent	70986899	353526255	55.3
malate dehydrogenase NAD-dependent	70986899	68477627	50.9
malate dehydrogenase NAD-dependent	70984070	353526255	60
malate dehydrogenase NAD-dependent	70984070	68477627	59.7
malate dehydrogenase NAD-dependent	70984070	68466091	52.4
metallopeptidase MepB	70986860	68480218	44.8
mitochondrial aconitate hydratase	70992645	224471814	70.8
mitochondrial ATPase subunit ATP4	70983638	68482234	38.3
mitochondrial F1 ATPase subunit alpha	70983614	68487802	66
mitochondrial Hsp70 chaperone (Ssc70)	71001294	353526249	64.2
mitochondrial Hsp70 chaperone (Ssc70)	71001294	68472543	46.3
mitochondrial Hsp70 chaperone (Ssc70)	71001294	1170371	45.3
mitochondrial Hsp70 chaperone (Ssc70)	71001294	68479353	39.9
mitochondrial peroxiredoxin Prx1	70994244	68477997	61.5
mitochondrial processing peptidase beta subunit	70996070	68467853	30.3
Mn superoxide dismutase SodB	70993650	68475089	52.8
Mn superoxide dismutase SodB	70993650	77022402	46.3
molecular chaperone Hsp70	70991282	1170371	77.9
molecular chaperone Hsp70	70991282	68472543	58.5
molecular chaperone Hsp70	70991282	68479353	57.1
molecular chaperone Hsp70	70991282	353526249	47.8
NADH-cytochrome b5 reductase 2	74669820	74656084	44.6
Nascent polypeptide-associated complex subunit alpha NAC-alpha	74667491	74680404	39.2
Nucleoside diphosphate kinase NDK	74663184	68470482	72.5
nucleosome assembly protein Nap1	70998710	68474570	44.2
peptidyl-prolyl cis-trans isomerase	70989309	118097	46.8
peptidyl-prolyl cis-trans isomerase	70989309	68466799	42
peptidyl-prolyl cis-trans isomerase	70989309	93140583	44.9
peptidyl-prolyl cis-trans isomerase	70989309	68479834	42.4
Peptidyl-prolyl cis-trans isomerase B PPIase B	74671259	68479834	55.5
Peptidyl-prolyl cis-trans isomerase B PPIase B	74671259	118097	50.7
Peptidyl-prolyl cis-trans isomerase B PPIase B	74671259	93140583	48.8
Peptidyl-prolyl cis-trans isomerase B PPIase B	74671259	68466799	44
Peptidyl-prolyl cis-trans isomerase D PPIase D	74669308	93140583	49.9
peptidyl-prolyl cis-trans isomerase/cyclophilin	71000343	118097	73.6
peptidyl-prolyl cis-trans isomerase/cyclophilin	71000343	68466799	65.6
peptidyl-prolyl cis-trans isomerase/cyclophilin	71000343	93140583	60.7
peptidyl-prolyl cis-trans isomerase/cyclophilin	71000343	68479834	59.5
Phosphoglucomutase PGM	74674436	68480555	66.7
phosphoglycerate kinase PgkA	70995281	1172452	70.3
phosphoribosylaminoimidazolecarboxamide formyltransferase/IMP cyclohydrolase	70994557	68476933	70.3
plasma membrane H+-ATPase Pma1	71000305	68476219	46
Polyadenylate-binding protein cytoplasmic and nuclear PABP	74669855	74680286	49.7
profilin Pfy1	70981925	68476643	33.8
protein disulfide isomerase Pdi1	70989789	68477899	39.8
Putative peroxiredoxin pmp20 Asp f 3	3914384	68471010	38.7
Putative peroxiredoxin pmp20 Asp f 3	3914384	68480197	34.5
Putative peroxiredoxin pmp20 Asp f 3	3914384	68469050	35.7
pyridoxine biosynthesis protein	70998202	68468775	64.3
Pyruvate decarboxylase	74674363	353526276	47.6
pyruvate dehydrogenase complex dihydrolipoamide acetyltransferase component	70986903	68469220	51.1
pyruvate dehydrogenase E1 beta subunit PdbA	70986482	68477571	59.9
pyruvate kinase	70991575	353526331	68.3
Ran-specific GTPase-activating protein 1	70997369	68474522	46.2
rho-gdp dissociation inhibitor	70997531	68465635	54.8
ribosome associated DnaJ chaperone Zuotin	70982047	68470906	47.8
RNA binding protein	146324524	68485769	35.7
S-adenosylmethionine synthetase	70995343	68484437	78.8
serine hydroxymethyltransferase	70999940	353526349	75.2
serine hydroxymethyltransferase	70999940	68488978	63.5
Superoxide dismutase [Mn] mitochondrial Allergen Asp f 6	83305645	77022402	49
Superoxide dismutase [Mn] mitochondrial Allergen Asp f 6	83305645	68475089	47.6
thioredoxin TrxA	70997545	68473133	40.9
transaldolase	70997968	68481811	65.1
transketolase TktA	70995930	68476711	59.9
translation elongation factor eEF-1 subunit gamma	70984206	68488187	42.9
translation elongation factor EF-1 alpha subunit	146322501	353558787	80.2
translation elongation factor EF-2 subunit	71002010	353558913	78.3
translation elongation factor EF-Tu	70995660	68473812	60.9
translation elongation factor EF-Tu	70995660	353558787	31.4
Translationally-controlled tumor protein homolog TCTP	74672063	74586298	45.3
triosephosphate isomerase	70997109	13431950	55.9
Ubiquitin	51703339	68481104	96.1

## Sheet: CF Homologues
A. fumigatus Protein	A. fumigatus Accession	C. albicans Accession	Identity
13-beta-glucanosyltransferase	70992541	353526269	47.5
13-beta-glucanosyltransferase Bgt1	70995512	74587781	39.3
Probable glycosidase crf2	74669201	74680306	44.5
13-beta-glucanosyltransferase gel1	193806027	74587436	47.3
13-beta-glucanosyltransferase gel1	193806027	353526269	30.1
13-beta-glucanosyltransferase gel2	229890269	74587436	32.4
13-beta-glucanosyltransferase gel3	229890271	353526269	44.7
13-beta-glucanosyltransferase gel4	229890273	353526269	44.5
Lysophospholipase 1	229891455	48429051	36.7
Lysophospholipase 3	229891458	48429051	38.7

## Sheet: CW Homologues
A. fumigatus Protein	A. fumigatus Accession	C. albicans Accession	Identity
aminopeptidase	70988597	68483206	43.7
13-beta-glucanosyltransferase	70992541	353526269	47.5
13-beta-glucanosyltransferase	70992541	353526316	41
13-beta-glucanosyltransferase Bgt1	70995512	74587781	39.3
13-beta-glucanosyltransferase gel1	193806027	353526316	33.2
13-beta-glucanosyltransferase gel1	193806027	353526269	30.1
13-beta-glucanosyltransferase gel2	229890269	353526316	30.9
13-beta-glucanosyltransferase gel3	229890271	353526269	44.7
13-beta-glucanosyltransferase gel3	229890271	353526316	40.4
13-beta-glucanosyltransferase gel4	229890273	353526269	44.5
13-beta-glucanosyltransferase gel4	229890273	353526316	42
