# Supplementary material for: Proteomic Analysis of Pathogenic Fungi Reveals Highly Expressed Conserved Cell Wall Proteins
Source: J Fungi (Basel). 2016 Jan 12;2(1):6. doi: 10.3390/jof2010006 (PMC4747415; doi:10.3390/jof2010006)
Supplement: Supplementary File 1 [file jof-02-00006-s001.zip › Suplementary Files/Supplemental Table 14 Candida albicans CDplus.xls]

## Sheet: Candida albicans CD+
Candida albicans Protein	Accession	MW (kDa)	CE fmol/µg protein	CE stdev	CE coverage	CE unique peptides	CF fmol/µg protein	CF stdev	CF coverage	CF unique peptides	CW fmol/µg protein	CW stdev	CW coverage	CW unique peptides	WoLF PSORT	Localization	Function
Phosphoglycerate mutase PGAM	229463024	27	462.698	31.9806	0.69	12	0	0	0	0	5474.78	957.435	0.569	18	68469783|ref|XP_721143.1| details cyto: 12.5, cyto_nucl: 10.5, nucl: 5.5, mito: 4, pero: 3	cyto	glycolysis
hypothetical LDG family protein 2	68469082	17	0	0	0	0	0	0	0	0	3806.91	1297.46	0.559	9	68469082|ref|XP_721328.1| details extr: 16.0, cyto: 5.0, mito: 4.0	extr	unknown
Peroxiredoxin TSA1	13959614	22	462.418	90.3842	0.776	12	0	0	0	0	3783.13	634.687	0.515	11	68479826|ref|XP_716082.1| details cyto: 10, E.R.: 7, extr: 4, mito: 3, nucl: 1	cyto	antioxidant
Cell wall protein PGA31	74590570	30	0	0	0	0	0	0	0	0	3591.43	557.204	0.574	12	68477746|ref|XP_717025.1| details extr: 26.0	extr	unknown
Yeast-form wall Protein 1	74585324	54	116.956	202.574	0.0563	3	2630.36	595.068	0.184	5	3049.62	5282.1	0.0432	2	68483153|ref|XP_714511.1| details extr: 27.0	extr	adhesion
Glucan 1,3-beta-glucosidase BGL2	74587781	34	49.756	4.13071	0.101	4	1100.45	76.1711	0.601	10	2742.09	182.668	0.792	14	68466015|ref|XP_722782.1| details extr: 24.0, mito: 1.0	extr	cell wall remodeling
hypothetical LDG family protein 4	68469076	17	0	0	0	0	0	0	0	0	2673.49	1133.1	0.888	8	68469076|ref|XP_721325.1| details extr: 20.0, cyto: 4.0, mito: 2.0	extr	unknown
likely glutathione oxidoreductase	68489559	56	14.1471	12.2561	0.0426	2	0	0	0	0	1615.74	266.97	0.353	22	68489559|ref|XP_711398.1| details mito: 19.5, cyto_mito: 13.5, cyto: 6.5	mito
likely mitochondrial Mn-containing superoxide dismutase	68475089	26	36.7784	4.60841	0.231	6	0	0	0	0	1371.29	598.764	0.432	11	68475089|ref|XP_718430.1| details mito: 23.5, cyto_mito: 13.5	mito
ubiquitin-ribosomal protein fusion S27a	68481104	23	205.581	24.2978	0.233	6	0	0	0	0	1314.95	2277.56	0.238	5	68481104|ref|XP_715467.1| details mito: 21.5, mito_nucl: 13.833, nucl: 5	mito
Chitinase 2	729131	49	0	0	0	0	76.4188	67.8333	0.125	4	1142.9	447.963	0.252	8	68467615|ref|XP_721966.1| details extr: 26.0	extr	cell wall remodeling
hypothetical protein CaO19.11792	68470494	42	12.1004	13.7296	0.172	7	0	0	0	0	1083.22	173.098	0.526	20	68470494|ref|XP_720751.1| details mito: 23.0, cyto: 3.0	mito
Agglutinin-like protein 2	229462827	188	0	0	0	0	0	0	0	0	1030	430.223	0.0296	5	68488101|ref|XP_712109.1| details extr: 25.0	extr	adhesion
hypothetical protein CaJ7_0018	77022402	23	18.0319	15.8026	0.136	2	0	0	0	0	853.168	486.183	0.752	11	77022402|ref|XP_888645.1| details cyto: 16.0, cyto_nucl: 10.5, mito: 7.0, nucl: 3.0	cyto
hypothetical protein CaO19.4371	68481811	36	225.616	9.04612	0.622	17	0	0	0	0	757.535	56.9859	0.514	21	68481811|ref|XP_715147.1| details cyto: 21.0, cyto_nucl: 14.0, nucl: 3.0	cyto
Cell wall mannoprotein PIR1	74589346	36	0	0	0	0	488.782	45.1599	0.254	4	678.77	617.449	0.283	6	68487085|ref|XP_712603.1| details extr: 24.0, cyto: 2.0	extr	unknown
likely ubiquinol cytochrome-c reductase complex component	68465495	17	16.6316	14.4786	0.0886	2	0	0	0	0	497.937	433.151	0.266	4	68465495|ref|XP_723109.1| details cyto: 23.0, cyto_nucl: 13.0	cyto
Glucan 1,3-beta-glucosidase	224471898	50	0	0	0	0	1046.71	24.1215	0.436	13	434.463	252.543	0.0639	3	68468859|ref|XP_721488.1| details extr: 26.0	extr	cell wall remodeling
hypothetical protein CaO19.3591	68483206	61	0	0	0	0	0	0	0	0	417.257	363.088	0.355	11	68483206|ref|XP_714438.1| details extr: 16.0, cyto: 5.0, vacu: 3.0, nucl: 1.0	extr	digestion/protease
likely cytochrome b5	68471129	14	0	0	0	0	0	0	0	0	316.624	304.754	0.611	4	68471129|ref|XP_720341.1| details cyto: 13, cyto_nucl: 9.5, nucl: 4, mito: 4, plas: 2, pero: 1	cyto
1,3-beta-glucanosyltransferase PGA4	74587436	49	0	0	0	0	0	0	0	0	285.289	494.136	0.191	5	68467891|ref|XP_722104.1| details extr: 19.0, E.R.: 4.0, golg: 2.0	extr	cell wall remodeling
hypothetical protein CaO19.5591	68473657	42	0	0	0	0	0	0	0	0	214.167	185.478	0.356	10	68473657|ref|XP_719153.1| details mito: 17, cyto: 5.5, cyto_nucl: 5, nucl: 3.5	mito
hypothetical protein CaO19.2768	68471022	132	0	0	0	0	0	0	0	0	198.443	343.713	0.135	10	68471022|ref|XP_720518.1| details nucl: 14.5, cyto_nucl: 11.5, cyto: 7.5, pero: 2.0	nucl
Acetyl-coenzyme A synthetase 2	224471816	74	52.1009	4.31959	0.292	16	0	0	0	0	167.057	289.352	0.109	4	68484803|ref|XP_713713.1| details cyto: 15.5, cyto_nucl: 9.5, mito: 4, pero: 3, nucl: 2.5	cyto
potential serine carboxypeptidase	68489009	52	0	0	0	0	0	0	0	0	130.688	226.357	0.111	4	68489009|ref|XP_711661.1| details cyto: 12.0, nucl: 6.5, mito_nucl: 6.5, mito: 5.5	cyto
hypothetical protein CaO19.8916	68489003	23	0	0	0	0	0	0	0	0	116.776	125.809	0.597	5	68489003|ref|XP_711658.1| details cyto: 13, cyto_nucl: 10.5, nucl: 4, extr: 4, mito: 2, pero: 2	cyto
Candidapepsin-9 ACP 9	74679695	59	0	0	0	0	0	0	0	0	97.8778	118.896	0.046	3	68486750|ref|XP_712729.1| details extr: 26	extr	digestion/protease
Cell wall protein RHD3	74586046	21	0	0	0	0	0	0	0	0	70.764	122.567	0.201	4	68477591|ref|XP_717108.1| details extr: 23, mito: 2	extr	unknown
hypothetical protein CaO19.5378	68476211	27	0	0	0	0	0	0	0	0	70.4462	122.016	0.186	4	68476211|ref|XP_717755.1| details cyto: 11.5, cyto_nucl: 11, nucl: 7.5, mito: 5	cyto
hypothetical protein CaO19.9837	68484144	26	0	0	0	0	0	0	0	0	64.932	112.466	0.333	2	68484144|ref|XP_713964.1| details nucl: 19.5, cyto_nucl: 15, cyto: 7.5	nucl
hypothetical protein CaO19.7983	68471743	28	0	0	0	0	0	0	0	0	63.102	109.296	0.251	5	68471743|ref|XP_720178.1| details mito: 12, nucl: 8.5, cyto_nucl: 8, cyto: 4.5	mito
likely proteasome subunit Pup2	68488749	28	0	0	0	0	0	0	0	0	60.0101	103.94	0.0588	2	68488749|ref|XP_711800.1| details cyto: 16, cyto_nucl: 12.5, nucl: 5, mito: 4	cyto
hypothetical protein CaO19.2233	68482384	31	0	0	0	0	0	0	0	0	59.625	103.273	0.196	3	68482384|ref|XP_714824.1| details cyto_nucl: 12.333, cyto: 11.5, nucl: 9, cyto_pero: 8.332, pero: 3.5	cyto_nucl
hypothetical protein CaO19.11520	68467895	20	0	0	0	0	0	0	0	0	58.0138	100.483	0.254	2	68467895|ref|XP_722106.1| details mito: 8, plas: 6, extr: 6, nucl: 4.5, cyto_nucl: 3	mito
hypothetical protein CaO19.1628	68468293	57	0	0	0	0	0	0	0	0	48.567	84.1205	0.0484	2	68468293|ref|XP_721706.1| details cyto: 15, cyto_nucl: 13.5, nucl: 8	cyto
hypothetical protein CaO19.6991	68482775	23	0	0	0	0	0	0	0	0	41.4731	71.8334	0.201	3	68482775|ref|XP_714697.1| details cyto: 15, cyto_nucl: 10, cysk: 7, nucl: 3	cyto
Phosphatidylglycerol/phosphatidylinositol transfer protein PG/PI-TP	73621319	21	0	0	0	0	0	0	0	0	37.187	64.4097	0.104	2	68475953|ref|XP_717917.1| details mito: 11, cyto: 9.5, cyto_nucl: 8.5, nucl: 4.5	mito
hypothetical protein CaO19.2729	68470944	12	0	0	0	0	0	0	0	0	26.4311	45.78	0.441	2	68470944|ref|XP_720479.1| details mito: 15, extr: 7, cyto: 4	mito
hypothetical protein CaO19.11276	68477299	12	0	0	0	0	0	0	0	0	17.3208	30.0005	0.324	2	68477299|ref|XP_717276.1| details extr: 13, mito: 6, cyto: 5, nucl: 2	extr	unknown
hypothetical protein CaO19.7877	68471539	20	0	0	0	0	0	0	0	0	15.9679	27.6572	0.247	2	68471539|ref|XP_720076.1| details cyto: 10, cyto_nucl: 9.833, nucl: 8.5, cyto_pero: 5.833, mito: 5	cyto
hypothetical protein CaO19.11372	68485135	12	0	0	0	0	0	0	0	0	8.56642	14.8375	0.495	2	68485135|ref|XP_713557.1| details plas: 11, mito: 8, E.R.: 5, nucl: 1	plas	unknown
Cell surface mannoprotein MP65	614096926	39	12.5513	21.7395	0.0291	2	8718.37	2031.15	0.646	17	0	0	0	0	68483450|ref|XP_714381.1| details extr: 24.0, cyto: 2.0	extr	cell wall remodeling
Secreted beta-glucosidase SIM1	74587524	39	0	0	0	0	1372.1	401.352	0.594	14	0	0	0	0	68467373|ref|XP_722348.1| details extr: 24.0, mito: 1.0	extr	cell wall remodeling
hypothetical protein CaO19.9258	68468652	49	0	0	0	0	1094.94	720.497	0.466	12	0	0	0	0	68468652|ref|XP_721645.1| details extr: 24.0, vacu: 2.0	extr	cell wall remodeling
Secreted beta-glucosidase SUN41	74584383	44	0	0	0	0	1056.82	141.867	0.469	9	0	0	0	0	68489582|ref|XP_711361.1| details extr: 25.0	extr	digestion/amylase
Chitinase 3	1168933	60	0	0	0	0	669.051	141.004	0.317	9	0	0	0	0	68473085|ref|XP_719348.1| details extr: 26.0	extr	cell wall remodeling
potential cell wall glucanase	68467611	35	0	0	0	0	620.245	102.708	0.66	13	0	0	0	0	68467611|ref|XP_721964.1| details cyto_nucl: 13.0, nucl: 11.5, cyto: 9.5, extr: 3.0	cyto_nucl
hypothetical protein CaO19.8369	68484911	88	0	0	0	0	358.218	123.139	0.078	3	0	0	0	0	68484911|ref|XP_713594.1| details nucl: 16, cyto: 8, mito: 1	nucl
potential cell surface flocculin	68466685	141	0	0	0	0	217.778	40.5247	0.0951	6	0	0	0	0	68466685|ref|XP_722538.1| details extr: 27	extr	adhesion
hypothetical protein CaO19.12157	68466251	26	0	0	0	0	196.004	74.8373	0.231	5	0	0	0	0	68466251|ref|XP_722900.1| details extr: 25.0	extr	unknown
likely N2,N2-dimethylguanosine-specific tRNA methyltransferase	68476029	62	0	0	0	0	182.917	316.821	0.0845	2	0	0	0	0	68476029|ref|XP_717955.1| details mito: 21.5, cyto_mito: 13, cyto: 3.5	mito
hypothetical protein CaO19.6268	68474292	81	0	0	0	0	153.158	265.278	0.455	30	0	0	0	0	68474292|ref|XP_718855.1| details nucl: 23.5, cyto_nucl: 14	nucl
likely U3 snoRNP component	68466831	134	0	0	0	0	134.91	233.671	0.111	6	0	0	0	0	68466831|ref|XP_722611.1| details nucl: 21, cyto: 5	nucl
NADH-cytochrome b5 reductase 1	74584400	32	0	0	0	0	127.592	220.996	0.218	2	0	0	0	0	68489430|ref|XP_711466.1| details cyto: 8, E.R.: 7, extr: 6, cyto_nucl: 6, pero: 4	cyto
hypothetical protein CaO19.11525	68467905	86	0	0	0	0	110.756	191.835	0.0691	2	0	0	0	0	68467905|ref|XP_722111.1| details nucl: 16.5, cyto_nucl: 12.5, cyto: 7.5	nucl
Secreted protein RBT4	576017987	37	0	0	0	0	75.2394	87.9246	0.201	4	0	0	0	0	68474339|ref|XP_718709.1| details extr: 23, cyto: 3	extr	unknown
likely mitochondrial ketol-acid reductoisomerase	68484035	45	88.8032	77.9207	0.25	7	65.7755	113.926	0.13	2	0	0	0	0	68484035|ref|XP_714020.1| details mito: 23.5, cyto_mito: 13	mito
phospholipase B3 fragment	68466593	43	0	0	0	0	65.509	30.3363	0.261	8	0	0	0	0	68466593|ref|XP_722492.1| details extr: 22, E.R.: 2, golg: 2	extr	digestion/lipase	37/88	110287788
likely ferric reductase	68489228	81	0	0	0	0	61.7571	106.966	0.0737	2	0	0	0	0	68489228|ref|XP_711543.1| details plas: 14, E.R.: 7, extr: 2, mito: 1, pero: 1	plas	iron metabolism
Repressed by EFG1 protein 1	74590038	29	0	0	0	0	54.556	50.202	0.125	2	0	0	0	0	68482003|ref|XP_715019.1| details extr: 22, mito: 3	extr	unknown
potential nuclear RNA processing factor	68465577	228	0	0	0	0	49.3907	85.5472	0.0164	2	0	0	0	0	68465577|ref|XP_723150.1| details nucl: 19, cyto: 4.5, cyto_mito: 3.5, mito: 1.5	nucl
hypothetical protein CaO19.12935	68489310	63	0	0	0	0	46.9025	81.2375	0.149	4	0	0	0	0	68489310|ref|XP_711496.1| details mito: 15, E.R.: 5, nucl: 2, cyto: 2, plas: 1	mito
potential U3 snoRNP-associated helicase Ecm16	68472683	144	0	0	0	0	46.3831	80.3379	0.095	3	0	0	0	0	68472683|ref|XP_719660.1| details nucl: 24.5, mito_nucl: 14	nucl
hypothetical protein CaO19.1419	68489236	64	0	0	0	0	40.5138	70.1719	0.1	2	0	0	0	0	68489236|ref|XP_711547.1| details nucl: 15.5, cyto_nucl: 11.333, cyto: 6, cyto_mito: 4.833, mito: 2.5	nucl
hypothetical protein CaO19_7021	77022560	103	98.0981	15.9101	0.252	15	39.2233	67.9368	0.169	7	0	0	0	0	77022560|ref|XP_888724.1| details cyto: 14.5, nucl: 11, cyto_mito: 8	cyto
likely nuclear exosome component Rrp6p	68490644	91	0	0	0	0	36.1286	62.5766	0.0674	2	0	0	0	0	68490644|ref|XP_710869.1| details nucl: 21, cyto_nucl: 13.5, cyto: 4	nucl
hypothetical protein CaO19.5063	68476617	21	0	0	0	0	32.4804	56.2577	0.11	3	0	0	0	0	68476617|ref|XP_717601.1| details cyto: 7.5, extr: 7.5, cyto_mito: 6.5, mito: 5.5, nucl: 2, E.R.: 2	extr	unknown
likely peroxisomal copper amine oxidase genes	68491657	76	0	0	0	0	30.4782	52.7899	0.079	2	0	0	0	0	68491657|ref|XP_710384.1| details pero: 10.5, cyto_pero: 9.666, cyto_nucl: 8.333, cyto: 7.5, nucl: 7	pero
hypothetical protein CaO19.8567	68478219	91	0	0	0	0	29.6456	51.3477	0.0457	2	0	0	0	0	68478219|ref|XP_716851.1| details nucl: 24.5, cyto_nucl: 13.5	nucl
potential purine nucleoside permease	68469236	42	0	0	0	0	24.4263	42.3076	0.153	3	0	0	0	0	68469236|ref|XP_721405.1| details extr: 18, E.R.: 4, nucl: 2.5, cyto_nucl: 2.5	extr	nucleotide transport
hypothetical protein CaO19.11806	68470518	164	0	0	0	0	23.8811	41.3633	0.072	7	0	0	0	0	68470518|ref|XP_720763.1| details nucl: 6, E.R.: 5, extr: 4, golg: 4, vacu: 4, cyto: 3	nucl
hypothetical protein CaO19.4349	68470817	91	0	0	0	0	22.4491	38.883	0.0627	2	0	0	0	0	68470817|ref|XP_720654.1| details nucl: 25.5, cyto_nucl: 14	nucl
hypothetical protein CaO19.7096	68471221	110	0	0	0	0	20.3625	35.2688	0.1	3	0	0	0	0	68471221|ref|XP_720387.1| details extr: 8, E.R.: 7, nucl: 4, cyto: 2, pero: 2, golg: 2	extr	unknown
hypothetical protein CaO19.4409	68488563	79	0	0	0	0	16.7973	29.0937	0.0535	2	0	0	0	0	68488563|ref|XP_711857.1| details nucl: 9.5, cyto_nucl: 6.5, plas: 6, golg: 5, cyto: 2.5, mito: 2	nucl
hypothetical protein CaO19.7239	68482043	25	36.9408	7.68754	0.164	3	14.4206	24.9771	0.112	2	0	0	0	0	68482043|ref|XP_715039.1| details cyto: 21.5, cyto_nucl: 13, nucl: 3.5	cyto
potential chromatin-associated protein	68487977	75	0	0	0	0	12.3097	21.321	0.12	4	0	0	0	0	68487977|ref|XP_712147.1| details nucl: 15, cyto_nucl: 12, cyto: 7, mito: 3	nucl
hypothetical protein CaO19.4714	68491794	14	0	0	0	0	9.63896	16.6952	0.314	2	0	0	0	0	68491794|ref|XP_710309.1| details nucl: 12, cyto_nucl: 12, cyto: 10, mito: 2	nucl
hypothetical protein CaO19.9831	68484132	136	0	0	0	0	9.02562	15.6328	0.039	2	0	0	0	0	68484132|ref|XP_713958.1| details cyto_nucl: 10.5, cyto: 9.5, nucl: 8.5, mito: 7	cyto_nucl
potential importin Mtr10p fragment	68489982	63	0	0	0	0	4.56271	7.90284	0.14	2	0	0	0	0	68489982|ref|XP_711193.1| details nucl: 17, cyto_nucl: 12, cyto: 5, pero: 3	nucl
hypothetical protein CaO19.8599	68489864	55	0	0	0	0	3.75574	6.50513	0.127	2	0	0	0	0	68489864|ref|XP_711225.1| details extr: 20, mito: 2, cyto: 2, vacu: 2	extr	phosphatase
ATP-dependent RNA helicase CHL1	74586763	97	0	0	0	0	2.826	4.89478	0.0629	2	0	0	0	0	68472519|ref|XP_719578.1| details nucl: 26	nucl
glyceraldehyde-3-phosphate dehydrogenase	68472227	36	1386.98	145.097	0.851	25	0	0	0	0	0	0	0	0	68472227|ref|XP_719909.1| details cyto: 26	cyto	glycolysis
Elongation factor 1-alpha 1 EF-1-alpha 1	353558787	50	758.005	87.8223	0.657	25	0	0	0	0	0	0	0	0	68476725|ref|XP_717655.1| details cyto: 27	cyto	translation
Pyruvate decarboxylase	353526276	62	745.816	17.1069	0.811	30	0	0	0	0	0	0	0	0	68480872|ref|XP_715589.1| details cyto: 16, cyto_mito: 10.833, cyto_nucl: 10.333, mito: 4.5, nucl: 3.5	cyto	respiration
Enolase 1	232054	47	717.673	91.9	0.695	24	0	0	0	0	0	0	0	0	68488457|ref|XP_711912.1| details cyto: 22.5, cyto_nucl: 13.5	cyto	glycolysis
hypothetical protein CaO19.3997	68468132	46	683.895	65.1155	0.622	23	0	0	0	0	0	0	0	0	68468132|ref|XP_721905.1| details cyto: 14, mito: 11	cyto	metabolism
Fructose-bisphosphate aldolase FBPA 37 kDa IgE-binding allergen	224471817	39	624.816	52.2363	0.813	22	0	0	0	0	0	0	0	0	68466123|ref|XP_722836.1| details cyto: 23.5, cyto_nucl: 12.5	cyto	glycolysis
Heat shock protein SSA1	1170371	70	578.616	37.6844	0.628	38	0	0	0	0	0	0	0	0	68467277|ref|XP_722300.1| details cyto: 23, cyto_mito: 13.333, cyto_nucl: 12.333	cyto	protein folding
Phosphoglycerate kinase	1172452	45	449.135	33.0832	0.751	28	0	0	0	0	0	0	0	0	68489602|ref|XP_711371.1| details cyto: 21.5, cyto_nucl: 11.5, pero: 3	cyto	glycolysis
Flavohemoprotein	74588950	46	378.602	124.699	0.51	21	0	0	0	0	0	0	0	0	68490223|ref|XP_711060.1| details cyto_nucl: 11, cyto: 10.5, nucl: 8.5, E.R.: 5	cyto_nucl	nitrogen metabolism
potential alkyl hydroperoxide reductase	68471010	19	310.189	80.093	0.608	6	0	0	0	0	0	0	0	0	68471010|ref|XP_720512.1| details cyto: 18.5, cyto_nucl: 12, pero: 3, nucl: 2.5	cyto	antioxidant
likely mitochondrial malate dehydrogenase	68466091	35	309.28	35.1259	0.804	17	0	0	0	0	0	0	0	0	68466091|ref|XP_722820.1| details cyto: 22, mito: 2, pero: 2	cyto	respiration
hypothetical protein CaO19.5383	68476219	98	307.868	22.5175	0.418	28	0	0	0	0	0	0	0	0	68476219|ref|XP_717759.1| details plas: 25	plas	respiration
hypothetical protein CaO19.2947	68468775	32	292.648	15.9577	0.541	15	0	0	0	0	0	0	0	0	68468775|ref|XP_721446.1| details cyto: 26.5, cyto_nucl: 14	cyto	metabolism
hypothetical protein CaO19.6854	68487802	49	290.27	11.4819	0.546	22	0	0	0	0	0	0	0	0	68487802|ref|XP_712242.1| details cyto: 20, cyto_nucl: 11.5, mito: 5	cyto	respiration
hypothetical protein CaO19.13098	68485407	56	279.832	11.3888	0.758	25	0	0	0	0	0	0	0	0	68485407|ref|XP_713381.1| details extr: 11, E.R.: 6, mito: 5, golg: 3	extr	respiration
likely cytosolic ribosomal protein L4	68482001	39	276.142	21.7621	0.504	11	0	0	0	0	0	0	0	0	68482001|ref|XP_715018.1| details mito: 14, cyto: 4, pero: 4, nucl: 3	mito	ribosome
Histone H2A.2	74656213	14	261.321	49.7377	0.366	5	0	0	0	0	0	0	0	0	68484777|ref|XP_713700.1| details nucl: 20.5, cyto_nucl: 11, mito: 6	nucl	DNA structure
Triosephosphate isomerase TIM	13431950	27	246.147	29.9707	0.548	11	0	0	0	0	0	0	0	0	68472093|ref|XP_719842.1| details mito: 11, cyto: 10.5, cyto_nucl: 6, pero: 5	mito	glycolysis
hypothetical protein CaO19.12474	68467327	40	245.114	4.44638	0.561	17	0	0	0	0	0	0	0	0
possible sphingolipid long chain base sensory protein	68484973	35	228.066	58.4003	0.529	12	0	0	0	0	0	0	0	0
hypothetical protein CaO19.12491	68467359	57	221.587	20.7881	0.631	24	0	0	0	0	0	0	0	0
Inositol-3-phosphate synthase IPS	1170566	58	213.293	29.8017	0.588	20	0	0	0	0	0	0	0	0
hypothetical protein CaO19.13228	68481547	54	208.498	38.4399	0.766	25	0	0	0	0	0	0	0	0
potential mitochondrial inner membrane ATP/ADP translocator	68478175	33	202.052	27.9656	0.565	20	0	0	0	0	0	0	0	0
Glucose-6-phosphate isomerase GPI	224471829	61	199.399	17.0398	0.504	22	0	0	0	0	0	0	0	0
hypothetical protein CaO19.6367	68479353	66	195.147	17.8074	0.485	24	0	0	0	0	0	0	0	0
Thiamine thiazole synthase	74587801	38	190.243	13.4676	0.587	14	0	0	0	0	0	0	0	0
Inorganic pyrophosphatase PPase	85700424	32	176.096	25.3491	0.559	15	0	0	0	0	0	0	0	0
hypothetical protein CaO19.3160	68482895	18	173.716	3.9019	0.423	5	0	0	0	0	0	0	0	0
possible sphingolipid long chain base sensory protein	68491651	36	172.116	29.8303	0.609	16	0	0	0	0	0	0	0	0
Adenosylhomocysteinase AdoHcyase	229462755	49	170.629	10.3963	0.42	16	0	0	0	0	0	0	0	0
likely glutamine synthetase	68488316	42	170.517	18.7442	0.587	14	0	0	0	0	0	0	0	0
likely cytosolic ribosomal protein S7	68468425	21	165.855	33.4886	0.468	10	0	0	0	0	0	0	0	0
Pyruvate kinase PK	353526331	55	164.325	13.2207	0.627	23	0	0	0	0	0	0	0	0
60S ribosomal protein L13	6094005	23	162.407	17.4588	0.347	8	0	0	0	0	0	0	0	0
40S ribosomal protein S1 S3aE	269849662	29	161.949	17.3608	0.555	16	0	0	0	0	0	0	0	0
Elongation factor 2 EF-2	353558913	92	161.827	3.61469	0.498	33	0	0	0	0	0	0	0	0
Heat shock protein 90 homolog	1170381	81	158.721	11.6644	0.116	3	0	0	0	0	0	0	0	0
histone H4	68484793	12	158.214	27.3946	0.571	7	0	0	0	0	0	0	0	0
hypothetical protein CaO19.11319	68477383	26	158.058	27.6895	0.313	4	0	0	0	0	0	0	0	0
Aconitate hydratase, mitochondrial	224471814	84	157.816	25.7687	0.324	21	0	0	0	0	0	0	0	0
Peptidyl-prolyl cis-trans isomerase PPIase	118097	18	153.691	43.4795	0.364	11	0	0	0	0	0	0	0	0
hypothetical protein CaO19.11786	68470482	17	153.363	14.6906	0.536	7	0	0	0	0	0	0	0	0
hypothetical protein CaO19.5112	68476711	74	149.073	3.38986	0.482	22	0	0	0	0	0	0	0	0
likely cytosolic ribosomal protein L12	68468305	18	146.145	34.3768	0.636	8	0	0	0	0	0	0	0	0
maltase involved in sucrose utilization	68473243	66	142.853	5.54518	0.309	15	0	0	0	0	0	0	0	0
Nascent polypeptide-associated complex subunit beta NAC-beta	74584909	17	140.59	5.81546	0.707	8	0	0	0	0	0	0	0	0
hypothetical protein CaO19.11465	68467787	68	140.217	34.9246	0.318	16	0	0	0	0	0	0	0	0
potential thioredoxin	68473133	11	139.607	23.413	0.718	6	0	0	0	0	0	0	0	0
Mitochondrial outer membrane protein porin	353526295	30	132.991	115.184	0.574	15	0	0	0	0	0	0	0	0
likely cytosolic ribosomal protein L17	68486362	21	131.949	45.832	0.389	6	0	0	0	0	0	0	0	0
5-methyltetrahydropteroyltriglutamate--homocysteine methyltransferase	224471839	86	128.213	16.0987	0.557	29	0	0	0	0	0	0	0	0
likely cytosolic ribosomal protein S6	68466205	23	127.918	26.2958	0.312	6	0	0	0	0	0	0	0	0
NADH-cytochrome b5 reductase 2	74656084	33	126.822	10.2145	0.419	11	0	0	0	0	0	0	0	0
hypothetical protein CaO19.5285	68491679	21	124.402	10.5326	0.814	10	0	0	0	0	0	0	0	0
cytosolic ribosomal acidic protein P1A	68468863	11	123.523	13.2386	0.208	2	0	0	0	0	0	0	0	0
likely cytosolic ribosomal protein L18 fragment	68465663	17	121.864	29.5051	0.429	8	0	0	0	0	0	0	0	0
likely cytosolic ribosomal protein S8	68486561	23	118.57	22.407	0.422	7	0	0	0	0	0	0	0	0
cytosolic ribosomal acidic protein P1B	68481738	11	114.292	34.3319	0.204	2	0	0	0	0	0	0	0	0
Small heat shock protein 21	74587230	21	109.305	24.5253	0.328	5	0	0	0	0	0	0	0	0
likely cytosolic ribosomal protein S0	68482743	24	107.306	17.3225	0.258	5	0	0	0	0	0	0	0	0
Cytochrome c peroxidase, mitochondrial CCP	74680204	41	107.22	16.6006	0.249	6	0	0	0	0	0	0	0	0
Eukaryotic translation initiation factor 5A eIF-5A	7387802	15	106.689	20.72	0.486	4	0	0	0	0	0	0	0	0
likely cytosolic ribosomal protein S20	68479367	13	104.282	23.0263	0.529	8	0	0	0	0	0	0	0	0
likely cytosolic ribosomal protein L9	68471517	22	103.991	3.27175	0.298	9	0	0	0	0	0	0	0	0
Putative NADPH-dependent methylglyoxal reductase GRP2	353526260	38	101.808	39.2731	0.373	13	0	0	0	0	0	0	0	0
ATP-dependent RNA helicase eIF4A	2500523	45	101.155	16.6235	0.441	18	0	0	0	0	0	0	0	0
hypothetical protein CaO19.11499	68467853	48	100.216	6.35377	0.453	11	0	0	0	0	0	0	0	0
likely hexokinase	68485995	52	99.9576	5.0412	0.189	9	0	0	0	0	0	0	0	0
likely cytosolic ribosomal protein L3	68491020	44	98.0063	4.17212	0.352	17	0	0	0	0	0	0	0	0
hypothetical protein CaO19.2769	68471024	14	96.6737	16.3947	0.315	5	0	0	0	0	0	0	0	0
Histone H3.1/H3.2	74679768	15	96.6539	83.7382	0.169	3	0	0	0	0	0	0	0	0
likely cytosolic ribosomal protein L5	68469184	35	96.238	9.18265	0.295	8	0	0	0	0	0	0	0	0
likely cytosolic ribosomal protein S4	68477663	29	95.9787	8.94379	0.576	15	0	0	0	0	0	0	0	0
likely cytosolic ribosomal protein S2	68475083	27	95.5823	30.3949	0.522	10	0	0	0	0	0	0	0	0
likely cytosolic ribosomal protein L8	68465699	28	95.2601	18.2222	0.385	8	0	0	0	0	0	0	0	0
60S ribosomal protein L10a	353526278	24	95.1037	8.0609	0.378	8	0	0	0	0	0	0	0	0
14-3-3 protein homolog	20141190	29	94.7149	5.93505	0.492	11	0	0	0	0	0	0	0	0
Heat shock protein SSC1, mitochondrial mtHSP70	353526249	70	94.2921	6.35173	0.678	39	0	0	0	0	0	0	0	0
likely cytosolic ribosomal protein L20 (L18)	68466444	20	91.7772	18.2094	0.302	7	0	0	0	0	0	0	0	0
Nascent polypeptide-associated complex subunit alpha NAC-alpha	74680404	20	88.8554	16.0385	0.472	6	0	0	0	0	0	0	0	0
Translationally-controlled tumor protein homolog TCTP	74586298	19	88.4715	6.0906	0.168	2	0	0	0	0	0	0	0	0
Cytochrome b-c1 complex subunit 2, mitochondrial	353526274	40	87.5853	10.3478	0.599	12	0	0	0	0	0	0	0	0
likely cytosolic ribosomal protein L21 fragment	68469669	12	86.9738	75.7569	0.275	2	0	0	0	0	0	0	0	0
likely cytosolic ribosomal protein S5	68470530	25	86.8669	10.3966	0.249	6	0	0	0	0	0	0	0	0
hypothetical protein CaO19.8172	68477033	58	86.8412	3.51251	0.149	7	0	0	0	0	0	0	0	0
likely cytosolic ribosomal protein S18	68471071	16	86.2512	19.7572	0.422	6	0	0	0	0	0	0	0	0
Histone H2B.1	84028212	14	84.9169	147.08	0.2	4	0	0	0	0	0	0	0	0
potential mitochondrial inorganic phosphate transporter	68464981	33	84.2262	10.9637	0.55	11	0	0	0	0	0	0	0	0
likely cytosolic ribosomal protein S15	68465555	13	81.9431	13.0527	0.609	4	0	0	0	0	0	0	0	0
likely mitochondrial matrix dihydrolipoamide dehydrogenase Lpd1p	68487498	53	81.0042	6.53578	0.32	11	0	0	0	0	0	0	0	0
cell surface protein	68475160	37	80.0906	1.94699	0.452	14	0	0	0	0	0	0	0	0
hypothetical protein CaO19.4716	68491798	50	78.726	6.61677	0.469	16	0	0	0	0	0	0	0	0
likely F1-ATP synthase gamma subunit	68476080	29	78.2331	24.7213	0.509	8	0	0	0	0	0	0	0	0
hypothetical protein CaO19.7350	68478645	21	78.107	2.07157	0.204	2	0	0	0	0	0	0	0	0
Heat shock protein SSA2	73620967	70	77.7749	38.8241	0.242	17	0	0	0	0	0	0	0	0
40S ribosomal protein S22	51702132	15	77.2359	22.5719	0.469	7	0	0	0	0	0	0	0	0
likely cytosolic ribosomal protein S3	68490130	27	76.5826	22.1317	0.514	13	0	0	0	0	0	0	0	0
potential mitochondrial glutaredoxin	68473836	13	75.8651	65.7725	0.622	5	0	0	0	0	0	0	0	0
hypothetical protein CaO19.6906	68487301	23	75.8494	7.46094	0.379	5	0	0	0	0	0	0	0	0
likely cytosolic ribosomal protein L24	68477285	17	73.9378	33.8929	0.323	5	0	0	0	0	0	0	0	0
likely protein disulfide isomerase	68477899	63	73.6724	9.17404	0.271	12	0	0	0	0	0	0	0	0
Cytochrome c	1706238	12	73.6204	73.7313	0.445	6	0	0	0	0	0	0	0	0
likely cytosolic ribosomal protein L11	68482382	19	73.4228	2.03526	0.211	3	0	0	0	0	0	0	0	0
hypothetical protein CaO19.7469	68474508	55	72.7042	21.8104	0.211	10	0	0	0	0	0	0	0	0
Hexokinase-2	353526232	53	71.6403	62.0699	0.25	10	0	0	0	0	0	0	0	0
hypothetical protein CaO19.13074	68473494	14	71.3032	11.7842	0.535	4	0	0	0	0	0	0	0	0
likely cytosolic ribosomal protein S24	68476375	16	71.0185	14.4659	0.341	6	0	0	0	0	0	0	0	0
likely cytosolic ribosomal acidic protein P0	68471065	33	70.6222	29.9836	0.381	13	0	0	0	0	0	0	0	0
likely cytosolic ribosomal protein L10	68468751	25	69.1366	4.34176	0.559	11	0	0	0	0	0	0	0	0
potential reductase, flavodoxin fragment	68482400	14	68.934	3.83972	0.43	3	0	0	0	0	0	0	0	0
hypothetical protein CaO19.8122	68476933	65	65.9827	4.09171	0.37	15	0	0	0	0	0	0	0	0
hypothetical protein CaO19.7678	68473261	18	65.1385	27.9812	0.565	5	0	0	0	0	0	0	0	0
Malate dehydrogenase, cytoplasmic	353526255	36	65.1233	17.2769	0.439	10	0	0	0	0	0	0	0	0
hypothetical protein CaO19.5294	68477571	41	63.956	7.98639	0.306	9	0	0	0	0	0	0	0	0
Mannose-1-phosphate guanyltransferase	46396146	40	63.3974	13.0259	0.196	6	0	0	0	0	0	0	0	0
hypothetical protein CaO19.10389	68480862	70	63.3515	4.17634	0.275	11	0	0	0	0	0	0	0	0
hypothetical protein CaO19.4393	68481855	44	62.9148	4.16752	0.207	9	0	0	0	0	0	0	0	0
hypothetical protein CaO19.4759	68464735	19	62.8205	7.30479	0.364	5	0	0	0	0	0	0	0	0
hypothetical protein CaO19.1471	68466651	17	61.8992	25.2225	0.376	4	0	0	0	0	0	0	0	0
Cytochrome c oxidase subunit 2	74664795	30	60.5344	13.2914	0.179	3	0	0	0	0	0	0	0	0
potential single-stranded nucleic acid binding protein	68465417	32	60.3958	9.62396	0.16	4	0	0	0	0	0	0	0	0
hypothetical protein CaO19.10301	68488805	19	60.1472	12.6344	0.42	7	0	0	0	0	0	0	0	0
likely farnesyl diphosphate synthetase	68486364	41	59.4852	10.8045	0.179	5	0	0	0	0	0	0	0	0
Elongation factor 3 EF-3	353526226	117	59.0278	51.9671	0.228	17	0	0	0	0	0	0	0	0
likely cytosolic ribosomal protein L15	68476935	24	55.7353	52.3715	0.324	6	0	0	0	0	0	0	0	0
hypothetical protein CaO19.7284	68478970	28	54.9879	3.56419	0.19	4	0	0	0	0	0	0	0	0
hypothetical protein CaO19.9447	68485827	45	54.8417	14.9647	0.229	5	0	0	0	0	0	0	0	0
hypothetical protein CaO19.10846	68475085	22	54.4736	4.85679	0.455	7	0	0	0	0	0	0	0	0
Acetyl-CoA hydrolase	229462795	58	53.0092	21.9395	0.248	9	0	0	0	0	0	0	0	0
hypothetical protein CaO19.1552	68466799	21	52.5373	2.95622	0.33	5	0	0	0	0	0	0	0	0
hypothetical protein CaO19.9876	68484222	91	52.0933	8.71429	0.214	13	0	0	0	0	0	0	0	0
likely cytosolic ribosomal protein L23	68490692	12	51.9761	46.9234	0.139	2	0	0	0	0	0	0	0	0
Peroxisomal catalase	21431745	55	50.915	30.2614	0.192	6	0	0	0	0	0	0	0	0
likely mitochondrial ATP synthase subunit Atp5	68476283	22	50.5251	13.4509	0.244	7	0	0	0	0	0	0	0	0
potential translation elongation factor Cam1p	68488187	48	50.3501	12.325	0.0716	3	0	0	0	0	0	0	0	0
likely cytosolic ribosomal protein S25	68489486	12	50.2892	6.52885	0.419	5	0	0	0	0	0	0	0	0
hypothetical protein CaO19.9564	68472543	75	49.6196	2.20025	0.157	11	0	0	0	0	0	0	0	0
likely cytosolic ribosomal protein S12	68472171	16	49.0484	28.8522	0.273	4	0	0	0	0	0	0	0	0
Heat shock protein 60, mitochondrial	6016258	60	47.9904	11.4149	0.254	12	0	0	0	0	0	0	0	0
hypothetical protein CaO19.13086	68485383	47	47.5243	8.26866	0.314	10	0	0	0	0	0	0	0	0
RAN-like GTP binding protein	68489336	24	46.6455	27.1386	0.248	5	0	0	0	0	0	0	0	0
hypothetical protein CaO19.13747	68479564	100	44.2561	4.0092	0.226	15	0	0	0	0	0	0	0	0
hypothetical protein CaO19.6047	68473812	47	42.6481	9.78162	0.115	6	0	0	0	0	0	0	0	0
hypothetical protein CaO19.7196	68481752	52	42.0532	36.5275	0.128	4	0	0	0	0	0	0	0	0
Heat shock protein homolog SSE1	353526250	79	41.5059	3.18406	0.127	10	0	0	0	0	0	0	0	0
hypothetical protein CaO19.5791	68481386	40	41.2378	16.1529	0.084	3	0	0	0	0	0	0	0	0
hypothetical protein CaO19.1974	68480711	29	41.1367	36.1273	0.463	7	0	0	0	0	0	0	0	0
hypothetical protein CaO19.11063	68482234	26	40.4235	35.0829	0.305	8	0	0	0	0	0	0	0	0
hypothetical protein CaO19.12473	68467325	20	39.1263	34.1376	0.13	2	0	0	0	0	0	0	0	0
Adenylate kinase	485955885	28	37.6525	32.698	0.257	6	0	0	0	0	0	0	0	0
hypothetical protein CaO19.7297	68478996	42	36.9916	5.51966	0.277	5	0	0	0	0	0	0	0	0
GTP-binding protein RHO1	3334315	22	36.9737	14.4339	0.263	4	0	0	0	0	0	0	0	0
likely pyruate carboxylase fragment	68469565	108	36.9692	9.75323	0.0998	8	0	0	0	0	0	0	0	0
fatty acid synthetase beta subunit	68478271	228	34.6221	13.3193	0.0255	3	0	0	0	0	0	0	0	0
hypothetical protein CaO19.1467	68466643	16	34.1613	31.4838	0.47	5	0	0	0	0	0	0	0	0
potential non-classical secretion pathway protein	68465619	18	31.8822	27.6888	0.259	3	0	0	0	0	0	0	0	0
hypothetical protein CaO19.4833	68464883	63	31.0425	2.08953	0.134	7	0	0	0	0	0	0	0	0
hypothetical protein CaO19.12728	68479177	50	28.5811	15.3957	0.0562	2	0	0	0	0	0	0	0	0
hypothetical protein CaO19.5076	68476643	14	28.2914	24.7673	0.349	2	0	0	0	0	0	0	0	0
hypothetical protein CaO19.1591	68492189	42	27.5735	12.1136	0.0896	3	0	0	0	0	0	0	0	0
hypothetical protein CaO19.10609	68481122	44	26.6966	14.2767	0.127	5	0	0	0	0	0	0	0	0
hypothetical protein CaO19.8439	68469627	12	26.6522	46.1629	0.3	2	0	0	0	0	0	0	0	0
potential glutathione S-transferase	68470878	25	24.6263	6.42454	0.374	4	0	0	0	0	0	0	0	0
likely vacuolar ATPase V1 complex subunit A fragment	68468395	39	24.0505	4.05404	0.176	4	0	0	0	0	0	0	0	0
hypothetical protein CaO19.10060	68475148	41	21.9469	5.52468	0.149	6	0	0	0	0	0	0	0	0
hypothetical protein CaO19.6561	68469220	50	20.8948	36.1908	0.111	5	0	0	0	0	0	0	0	0
Alcohol dehydrogenase 2	18202254	37	20.6942	9.19943	0.247	8	0	0	0	0	0	0	0	0
hypothetical protein CaO19.4826	68464869	21	18.628	16.1455	0.0933	2	0	0	0	0	0	0	0	0
Cys-Gly metallodipeptidase DUG1	74587506	54	18.5267	20.4995	0.122	3	0	0	0	0	0	0	0	0
hypothetical protein CaO19.8251	68488255	30	17.9453	17.0414	0.183	4	0	0	0	0	0	0	0	0
hypothetical protein CaO19.7676	68473257	39	17.683	16.7958	0.0972	2	0	0	0	0	0	0	0	0
Serine hydroxymethyltransferase, cytosolic SHMT	353526349	52	17.5672	1.66958	0.0809	3	0	0	0	0	0	0	0	0
hypothetical protein CaO19.3053	68468985	20	17.0556	14.7917	0.193	4	0	0	0	0	0	0	0	0
hypothetical protein CaO19.10359	68480447	62	15.0358	13.1497	0.0411	3	0	0	0	0	0	0	0	0
hypothetical protein CaO19.13955	68487914	57	13.6744	11.8704	0.0664	3	0	0	0	0	0	0	0	0
hypothetical protein CaO19.7324	68479048	38	13.5139	23.4068	0.248	5	0	0	0	0	0	0	0	0
FK506-binding protein 1 FKBP	94730379	13	13.2236	22.904	0.218	2	0	0	0	0	0	0	0	0
hypothetical protein CaO19.5286	68491681	30	13.0351	22.5774	0.118	2	0	0	0	0	0	0	0	0
likely thioredoxin reductase	68470444	35	7.18799	12.45	0.0594	2	0	0	0	0	0	0	0	0
O-acetylhomoserine O-acetylserine sulphydrylase	68485391	48	5.28627	9.15609	0.136	2	0	0	0	0	0	0	0	0

## Sheet: CE Homologues
A. fumigatus Protein	A. fumigatus Accession	C. albicans CD+ Accession	Identity
14-3-3 family protein	70991439	20141190	61.6
14-3-3 family protein ArtA	70989229	20141190	75.9
40S ribosomal protein S0	74674582	68482743	44.8
40S ribosomal protein S1	74672873	269849662	77.7
40S ribosomal protein S15	146322894	68465555	49
40S ribosomal protein S3	70990926	68490130	53.8
40S ribosomal protein S7e	70999658	68468425	52.2
60S acidic ribosomal protein P1	41688729	68468863	54.1
60S acidic ribosomal protein P1	41688729	68481738	54.1
60S ribosomal protein L1	70995564	353526278	76
60S ribosomal protein L12	146322400	68468305	63.5
60S ribosomal protein L13	146323659	6094005	46
60S ribosomal protein L17	74661742	68486362	57.2
60S ribosomal protein L4	70985070	68482001	61.1
60S ribosomal protein L5	70995808	68469184	63.6
60S ribosomal protein P0	70990816	68471065	69.3
6-phosphogluconate dehydrogenase Gnd1	70991695	68467359	73
acetyl-CoA acetyltransferase	70983360	68492189	61.8
actin Act1	70984170	68467327	77.1
adenosylhomocysteinase	70995231	229462755	80.3
Adenylate kinase 1 AK 1	74669525	485955885	67.3
antigenic mitochondrial protein HSP60	71001164	6016258	70.7
ATP synthase D chain mitochondrial	70984364	68488805	31.4
ATP synthase delta chain mitochondrial precursor	70990422	68473261	44.8
ATP synthase F1 beta subunit	70997705	68485407	74.2
ATP synthase oligomycin sensitivity conferral protein	71001782	68476283	37.9
ATP-dependent RNA helicase eIF4A	74674080	2500523	69.2
citrate synthase (Cit1)	70984828	68481855	62.9
cobalamin-independent methionine synthase MetH/D	70994626	224471839	63
cytochrome c	71001924	1706238	32.3
cytochrome c oxidase subunit V	70997703	68464735	31.6
cytochrome c subunit Vb	146322777	68466651	33
dihydrolipoamide dehydrogenase	70988990	68487498	64.9
Enolase Allergen Asp f 22	83288046	232054	74.9
eukaryotic translation elongation factor 1 subunit Eef1-beta putative	146322600	68477383	49.8
Eukaryotic translation initiation factor eIF-5A	70990614	7387802	59.9
FK506-binding protein 1A FKBP	74670505	94730379	50.9
flavohemoprotein	70981999	74588950	31.7
fructose-bisphosphate aldolase class II	70999466	224471817	70.8
glucose-6-phosphate isomerase	71001262	224471829	70.2
Glutamate/Leucine/Phenylalanine/Valine dehydrogenase	70994774	68491798	67.2
glutamine synthetase	146323885	68488316	70.1
glyceraldehyde 3-phosphate dehydrogenase GpdA	70985278	68472227	66
glycerol dehydrogenase (GldB)	70993620	68470494	35.4
glycerol dehydrogenase Gcy1	70995191	68470494	34.6
glycine cleavage system H protein	70995640	68467325	30.9
GTP-binding nuclear protein Ran	70992715	68489336	87.9
Heat shock protein 90 Allergen Asp f 12	83303658	1170381	75.9
heat shock protein Hsp98/Hsp104/ClpA	70996282	68479564	48.8
Histone H2A	90101335	74656213	75.2
Histone H2B	74673812	84028212	76.4
Hsp70 chaperone (HscA)	70983346	68479353	77.2
Hsp70 chaperone (HscA)	70983346	1170371	59.4
Hsp70 chaperone (HscA)	70983346	73620967	59
Hsp70 chaperone (HscA)	70983346	68472543	51.8
Hsp70 chaperone (HscA)	70983346	353526249	47.1
Hsp70 chaperone BiP/Kar2	70989489	68472543	70.8
Hsp70 chaperone BiP/Kar2	70989489	1170371	58.2
Hsp70 chaperone BiP/Kar2	70989489	73620967	57.1
Hsp70 chaperone BiP/Kar2	70989489	68479353	49.4
Hsp70 chaperone BiP/Kar2	70989489	353526249	46
Hsp70 chaperone Hsp88	70995752	353526250	44.4
inorganic diphosphatase	71000118	85700424	55.8
isocitrate dehydrogenase NAD-dependent	70995790	68481386	62.9
isocitrate dehydrogenase NAD-dependent	70995790	68475148	35.8
Ketol-acid reductoisomerase	70998911	68484035	53.3
malate dehydrogenase NAD-dependent	70986899	68466091	67.9
malate dehydrogenase NAD-dependent	70986899	353526255	55.3
malate dehydrogenase NAD-dependent	70984070	353526255	60
malate dehydrogenase NAD-dependent	70984070	68466091	52.4
mitochondrial aconitate hydratase	70992645	224471814	70.8
mitochondrial ATPase subunit ATP4	70983638	68482234	38.3
mitochondrial F1 ATPase subunit alpha	70983614	68487802	66
mitochondrial Hsp70 chaperone (Ssc70)	71001294	353526249	64.2
mitochondrial Hsp70 chaperone (Ssc70)	71001294	73620967	46.9
mitochondrial Hsp70 chaperone (Ssc70)	71001294	68472543	46.3
mitochondrial Hsp70 chaperone (Ssc70)	71001294	1170371	45.3
mitochondrial Hsp70 chaperone (Ssc70)	71001294	68479353	39.9
mitochondrial processing peptidase beta subunit	70996070	68467853	30.3
Mn superoxide dismutase SodB	70993650	68475089	52.8
Mn superoxide dismutase SodB	70993650	77022402	46.3
molecular chaperone Hsp70	70991282	73620967	77.9
molecular chaperone Hsp70	70991282	1170371	77.9
molecular chaperone Hsp70	70991282	68472543	58.5
molecular chaperone Hsp70	70991282	68479353	57.1
molecular chaperone Hsp70	70991282	353526249	47.8
NADH-cytochrome b5 reductase 2	74669820	74656084	44.6
Nascent polypeptide-associated complex subunit alpha NAC-alpha	74667491	74680404	39.2
Nucleoside diphosphate kinase NDK	74663184	68470482	72.5
outer mitochondrial membrane protein porin	70994716	353526295	42
peptidyl-prolyl cis-trans isomerase	70989309	118097	46.8
peptidyl-prolyl cis-trans isomerase	70989309	68466799	42
Peptidyl-prolyl cis-trans isomerase B PPIase B	74671259	118097	50.7
Peptidyl-prolyl cis-trans isomerase B PPIase B	74671259	68466799	44
peptidyl-prolyl cis-trans isomerase/cyclophilin	71000343	118097	73.6
peptidyl-prolyl cis-trans isomerase/cyclophilin	71000343	68466799	65.6
Phosphoglucomutase PGM	74674436	68480447	66.7
phosphoglycerate kinase PgkA	70995281	1172452	70.3
phosphoribosylaminoimidazolecarboxamide formyltransferase/IMP cyclohydrolase	70994557	68476933	70.3
plasma membrane H+-ATPase Pma1	71000305	68476219	46
profilin Pfy1	70981925	68476643	33.8
protein disulfide isomerase Pdi1	70989789	68477899	39.8
Putative peroxiredoxin pmp20 Asp f 3	3914384	68471010	38.7
pyridoxine biosynthesis protein	70998202	68468775	64.3
Pyruvate decarboxylase	74674363	353526276	47.6
pyruvate dehydrogenase complex dihydrolipoamide acetyltransferase component	70986903	68469220	51.1
pyruvate dehydrogenase E1 beta subunit PdbA	70986482	68477571	59.9
pyruvate kinase	70991575	353526331	68.3
serine hydroxymethyltransferase	70999940	353526349	75.2
Superoxide dismutase [Mn] mitochondrial Allergen Asp f 6	83305645	77022402	49
Superoxide dismutase [Mn] mitochondrial Allergen Asp f 6	83305645	68475089	47.6
thioredoxin TrxA	70997545	68473133	40.9
transaldolase	70997968	68481811	65.1
transketolase TktA	70995930	68476711	59.9
translation elongation factor eEF-1 subunit gamma	70984206	68488187	42.9
translation elongation factor EF-1 alpha subunit	146322501	353558787	80.2
translation elongation factor EF-2 subunit	71002010	353558913	78.3
translation elongation factor EF-Tu	70995660	68473812	60.9
translation elongation factor EF-Tu	70995660	353558787	31.4
Translationally-controlled tumor protein homolog TCTP	74672063	74586298	45.3
triosephosphate isomerase	70997109	13431950	55.9
Ubiquitin	51703339	68481104	96.1

## Sheet: CF Homologues
A. fumigatus Protein	A. fumigatus Accession	C. albicans CD+ Accession	Identity
13-beta-glucanosyltransferase Bgt1	70995512	74587781	39.3

## Sheet: CW Homologues
A. fumigatus Protein	A. fumigatus Accession	C. albicans CD+ Accession	Identity
aminopeptidase	70988597	68483206	43.7
13-beta-glucanosyltransferase Bgt1	70995512	74587781	39.3
13-beta-glucanosyltransferase gel1	193806027	74587436	47.3
13-beta-glucanosyltransferase gel2	229890269	74587436	32.4
