# Supplementary material for: Proteomic Analysis of Pathogenic Fungi Reveals Highly Expressed Conserved Cell Wall Proteins
Source: J Fungi (Basel). 2016 Jan 12;2(1):6. doi: 10.3390/jof2010006 (PMC4747415; doi:10.3390/jof2010006)
Supplement: Supplementary File 1 [file jof-02-00006-s001.zip › Suplementary Files/Supplemental Table 15 Candida tropicalis.xls]

## Sheet: Candida tropicalis
Candida tropicalis Protein	Accession	MW (kDa)	CE fmol/µg protein	CE stdev	CE coverage	CE unique peptides	CF fmol/µg protein	CF stdev	CF coverage	CF unique peptides	CW fmol/µg protein	CW stdev	CW coverage	CW unique peptides	WoLF PSORT	Localization
predicted protein	255725240	66	98.073	13.768	0.201	8	2416.53	1189.5	0.101	5	3857.3	302.372	0.116	6	255725240|ref|XP_002547549.1| details mito: 15, extr: 6, cyto: 5	mito
hypothetical protein CTRG_05182	255731920	51	196.501	11.0804	0.434	17	0	0	0	0	1835.88	42.7637	0.393	16	255731920|ref|XP_002550884.1| details extr: 27	extr
carboxypeptidase Y precursor	255731830	61	109.001	6.68034	0.211	8	0	0	0	0	1097.68	25.8561	0.274	11	255731830|ref|XP_002550839.1| details extr: 18, mito: 3, vacu: 3, cyto: 2	extr
glucan 1,3-beta-glucosidase precursor	255720907	34	66.8175	0.813017	0.298	7	912.378	49.8178	0.447	10	1025.29	77.3717	0.447	11	255720907|ref|XP_002545388.1| details extr: 22, vacu: 3	extr
superoxide dismutase, mitochondrial precursor	255730451	26	46.9075	2.0686	0.35	6	0	0	0	0	960.691	117.805	0.624	9	255730451|ref|XP_002550150.1| details mito: 21.5, cyto_mito: 13, cyto: 3.5	mito
predicted protein	255721167	22	0	0	0	0	581.67	503.801	0.134	2	797.812	14.1578	0.327	3	255721167|ref|XP_002545518.1| details extr: 22, E.R.: 2, golg: 2	extr
conserved hypothetical protein	255727120	13	33.7264	1.66819	0.655	3	0	0	0	0	759.478	30.6963	0.966	7	255727120|ref|XP_002548486.1| details mito: 12, cyto: 10.5, cyto_nucl: 7, nucl: 2.5	mito
hypothetical protein CTRG_04964	255731484	44	0	0	0	0	1099.36	81.5602	0.292	7	746.149	33.0751	0.292	8	255731484|ref|XP_002550666.1| details extr: 22, mito: 3	extr
transaldolase	255722021	36	150.681	3.26735	0.7	21	0	0	0	0	735.457	33.5976	0.656	19	255722021|ref|XP_002545945.1| details cyto: 22.5, cyto_nucl: 14, nucl: 2.5	cyto
vacuolar aminopeptidase I precursor	255726358	57	56.8984	15.0424	0.599	20	0	0	0	0	684.012	38.9151	0.479	15	255726358|ref|XP_002548105.1| details cyto: 20, cyto_nucl: 14, nucl: 4	cyto
conserved hypothetical protein	255727360	19	0	0	0	0	0	0	0	0	677.324	101.61	0.44	5	255727360|ref|XP_002548606.1| details extr: 16, E.R.: 5, cyto: 3, mito: 1	extr
aminopeptidase Y precursor	255725404	60	24.1778	5.60626	0.182	10	0	0	0	0	610.112	71.2219	0.344	14	255725404|ref|XP_002547631.1| details extr: 18, cyto: 4, mito: 2, vacu: 2	extr
phosphoglycerate mutase 1	255723882	28	422.385	38.2202	0.802	17	0	0	0	0	539.553	48.346	0.617	10	255723882|ref|XP_002546870.1| details cyto: 15.5, cyto_mito: 10.666, cyto_nucl: 10.333, mito: 4.5, nucl: 3	cyto
protein EPD1 precursor	255730149	59	22.0881	19.13	0.13	6	443.388	27.5548	0.15	6	539.297	4.19795	0.15	6	255730149|ref|XP_002549999.1| details extr: 25	extr
predicted protein	255722852	195	76.7316	3.35793	0.0543	5	1432.57	373.835	0.0558	5	444.386	11.0536	0.0348	4	255722852|ref|XP_002546360.1| details extr: 22, mito: 2, E.R.: 1	extr
ubiquitin	255729040	17	112.404	97.3451	0.364	5	0	0	0	0	437.07	757.027	0.311	4	255729040|ref|XP_002549445.1| details nucl: 15, cyto_nucl: 15, cyto: 7, mito: 4	nucl
chitinase 2 precursor	255732469	69	0	0	0	0	342.357	26.0389	0.0323	2	354.128	61.0752	0.0783	3	255732469|ref|XP_002551158.1| details extr: 20, cyto_mito: 4, mito: 3.5, cyto: 3.5	extr
vacuolar aspartic protease precursor	255724976	46	90.87	2.97219	0.295	7	0	0	0	0	351.752	13.9991	0.347	9	255724976|ref|XP_002547417.1| details extr: 24, vacu: 2	extr
hypothetical protein CTRG_00890	255722347	53	0	0	0	0	2127.74	169.919	0.409	15	348.111	22.8651	0.301	9	255722347|ref|XP_002546108.1| details extr: 9, cyto: 7.5, cyto_nucl: 7.5, nucl: 6.5, vacu: 3	extr
malate dehydrogenase, mitochondrial precursor	255721021	35	185.432	41.1939	0.813	21	0	0	0	0	321.588	98.3722	0.623	13	255721021|ref|XP_002545445.1| details cyto: 21, mito: 3, pero: 2	cyto
carboxypeptidase Y precursor	255731197	61	14.4282	12.5062	0.125	5	0	0	0	0	318.462	3.95066	0.153	7	255731197|ref|XP_002550523.1| details extr: 17, nucl: 3, vacu: 3, cyto: 2	extr
hypothetical protein CTRG_00263	255721095	50	2.12439	3.67956	0.0402	2	13.3125	23.058	0.252	7	311.314	38.7925	0.252	7	255721095|ref|XP_002545482.1| details extr: 26	extr
nuclear transport factor 2	255728251	10	25.7699	1.13346	0.483	3	0	0	0	0	263.004	15.5685	0.337	2	255728251|ref|XP_002549051.1| details nucl: 20, cyto_nucl: 13.5, cyto: 5	nucl
phosphatidylglycerol/phosphatidylinositol transfer protein precursor	255722487	21	0	0	0	0	0	0	0	0	247.256	20.1543	0.224	5	255722487|ref|XP_002546178.1| details cyto: 13.5, cyto_nucl: 8.5, mito: 7, nucl: 2.5, extr: 2	cyto
conserved hypothetical protein	255720953	26	0	0	0	0	0	0	0	0	238.159	267.583	0.323	4	255720953|ref|XP_002545411.1| details nucl: 10.5, cyto_nucl: 10, mito: 7, cyto: 6.5	nucl
glutathione reductase	255726918	56	4.48678	7.77133	0.19	6	0	0	0	0	197.979	11.5909	0.221	9	255726918|ref|XP_002548385.1| details mito: 21, cyto: 4	mito
proteasome component PUP2	255721909	28	0	0	0	0	0	0	0	0	184.791	10.9956	0.408	6	255721909|ref|XP_002545889.1| details cyto: 13.5, cyto_nucl: 13, nucl: 7.5, mito: 4	cyto
peroxiredoxin TSA1	255726006	22	144.529	1.57264	0.602	12	0	0	0	0	177.922	5.66916	0.316	6	255726006|ref|XP_002547929.1| details cyto: 11.5, cyto_nucl: 7, E.R.: 5, mito: 4, extr: 4	cyto
conserved hypothetical protein	255721143	72	63.4831	6.89529	0.267	13	0	0	0	0	176.881	80.0541	0.166	8	255721143|ref|XP_002545506.1| details plas: 9, mito: 8.5, cyto_mito: 5, E.R.: 4, nucl: 2	plas
ubiquinol-cytochrome c reductase iron-sulfur subunit, mitochondrial precursor	255726162	23	11.061	9.90906	0.258	5	0	0	0	0	138.66	120.699	0.244	4	255726162|ref|XP_002548007.1| details mito: 25.5, cyto_mito: 13.5	mito
adenosylhomocysteinase	255723275	49	68.9312	0.86055	0.353	14	0	0	0	0	127.385	16.9461	0.133	7	255723275|ref|XP_002546571.1| details cyto: 23.5, cyto_nucl: 12.5	cyto
hypothetical protein CTRG_00432	255721433	37	0	0	0	0	824.423	262.81	0.173	4	126.411	75.8651	0.148	4	255721433|ref|XP_002545651.1| details extr: 22, E.R.: 2, golg: 2	extr
hypothetical protein CTRG_01484	255724498	49	12.7146	1.72747	0.327	14	0	0	0	0	123.445	6.07192	0.185	6	255724498|ref|XP_002547178.1| details mito: 18, nucl: 6, cyto: 2	mito
glucan 1,3-beta-glucosidase precursor	255730225	50	0	0	0	0	0	0	0	0	122.329	106.616	0.12	3	255730225|ref|XP_002550037.1| details extr: 26	extr
proteasome component PUP3	255731824	23	6.48732	6.34138	0.189	4	0	0	0	0	108.461	17.667	0.34	5	255731824|ref|XP_002550836.1| details cyto: 14, cyto_nucl: 12, nucl: 6, mito: 2, pero: 2	cyto
proteasome component PRE4	255732587	32	0	0	0	0	0	0	0	0	99.1064	89.2427	0.169	4	255732587|ref|XP_002551217.1| details cyto_nucl: 12.333, cyto: 11.5, nucl: 11, cyto_pero: 8.166	cyto_nucl
proteasome component C5	255720859	27	0	0	0	0	0	0	0	0	93.9642	15.3367	0.306	6	255720859|ref|XP_002545364.1| details cyto: 14.5, cyto_nucl: 12, nucl: 4.5, mito: 4, extr: 2	cyto
protein precursor	255723732	41	0	0	0	0	0	0	0	0	83.3033	72.4328	0.0651	3	255723732|ref|XP_002546795.1| details extr: 27	extr
dihydrolipoyl dehydrogenase, mitochondrial precursor	255727697	53	80.5027	2.34938	0.462	26	0	0	0	0	76.9795	23.0274	0.0448	2	255727697|ref|XP_002548774.1| details mito: 18, cyto: 5, pero: 4	mito
eukaryotic translation initiation factor 6	255727781	26	3.50011	6.06236	0.127	2	0	0	0	0	74.5065	64.8209	0.0694	2	255727781|ref|XP_002548816.1| details cyto: 11.5, cyto_mito: 10.832, cyto_nucl: 10.333, mito: 8.5, nucl: 5	cyto
proteasome component PRE5	255731868	32	0	0	0	0	0	0	0	0	65.9254	4.78498	0.11	3	255731868|ref|XP_002550858.1| details cyto_nucl: 16, cyto: 15.5, nucl: 11.5	cyto_nucl
conserved hypothetical protein	255721551	24	0	0	0	0	0	0	0	0	62.257	54.8233	0.264	4	255721551|ref|XP_002545710.1| details extr: 27	extr
conserved hypothetical protein	255731057	30	179.634	4.67722	0.752	18	0	0	0	0	56.8153	50.2761	0.11	2	255731057|ref|XP_002550453.1| details cyto: 16, cyto_nucl: 9.5, mito: 5, pero: 3	cyto
proteasome component PRE3 precursor	255725804	23	0	0	0	0	0	0	0	0	48.3679	44.4016	0.217	3	255725804|ref|XP_002547828.1| details cyto: 19.5, cyto_nucl: 14, nucl: 3.5	cyto
conserved hypothetical protein	255724630	30	3.46605	6.00338	0.195	3	0	0	0	0	48.0855	42.5842	0.0649	2	255724630|ref|XP_002547244.1| details nucl: 16.5, cyto_nucl: 11, cyto: 4.5, mito: 3	nucl
formamidase	255726328	47	1.55203	2.6882	0.0922	2	0	0	0	0	37.1992	32.4841	0.0733	3	255726328|ref|XP_002548090.1| details cyto: 16.5, cyto_nucl: 10, pero: 5, nucl: 2.5	cyto
candidapepsin-9 precursor	255726796	60	0	0	0	0	0	0	0	0	29.5964	51.2625	0.0337	2	255726796|ref|XP_002548324.1| details extr: 20, mito: 3, cyto_nucl: 2, nucl: 1.5	extr
conserved hypothetical protein	255721129	65	5.45542	5.108	0.197	11	0	0	0	0	27.443	25.1565	0.044	2	255721129|ref|XP_002545499.1| details extr: 11, E.R.: 6, golg: 3, cyto: 2, plas: 2, nucl: 1	extr
conserved hypothetical protein	255724612	85	5.19315	8.9948	0.0263	2	0	0	0	0	23.5477	40.7858	0.0263	2	255724612|ref|XP_002547235.1| details cyto_nucl: 10.333, cyto: 8.5, nucl: 8, cyto_mito: 7.832, mito: 5.5, extr: 1	cyto_nucl
phosphomannomutase	255730863	29	52.3739	1.3976	0.657	14	0	0	0	0	18.0836	31.3218	0.137	3	255730863|ref|XP_002550356.1| details cyto: 19.5, cyto_nucl: 16.5, nucl: 6.5	cyto
protein SNO4	255726640	26	5.35139	4.63487	0.213	4	0	0	0	0	17.4422	30.2108	0.0681	2	255726640|ref|XP_002548246.1| details cyto: 19, nucl: 2, pero: 2, vacu: 2	cyto
conserved hypothetical protein	255729820	35	0	0	0	0	2291.39	128.494	0.357	7	0	0	0	0	255729820|ref|XP_002549835.1| details extr: 23, vacu: 3	extr
protein TOS1 precursor	255725862	50	0	0	0	0	2145.43	752.958	0.512	10	0	0	0	0	255725862|ref|XP_002547857.1| details extr: 23, vacu: 2	extr
hypothetical protein CTRG_06037	255723251	43	0	0	0	0	496.425	28.7087	0.264	5	0	0	0	0	255723251|ref|XP_002546559.1| details extr: 24, mito: 1	extr
conserved hypothetical protein	255725834	51	0	0	0	0	407.641	96.7461	0.0665	3	0	0	0	0	255725834|ref|XP_002547843.1| details extr: 24, mito: 1	extr
hypothetical protein CTRG_02093	255725714	39	31.058	2.36741	0.341	10	372.414	38.4551	0.0378	2	0	0	0	0	255725714|ref|XP_002547786.1| details extr: 22, cyto: 4	extr
pyruvate decarboxylase	255729208	62	591.371	23.3129	0.81	30	212.241	122.225	0.132	3	0	0	0	0	255729208|ref|XP_002549529.1| details cyto: 15.5, cyto_nucl: 10.833, cyto_mito: 10.666, mito: 4.5, nucl: 4	cyto
glyceraldehyde-3-phosphate dehydrogenase	255732890	36	910.775	23.4577	0.884	32	138.252	118.565	0.137	2	0	0	0	0	255732890|ref|XP_002551368.1| details cyto: 27	cyto
protein PIR1 precursor	255725432	40	45.9917	0.356462	0.149	4	99.1826	85.9362	0.149	4	0	0	0	0	255725432|ref|XP_002547645.1| details extr: 25	extr
enolase 1	255727881	47	896.251	22.5807	0.734	26	96.0531	111.5	0.116	2	0	0	0	0	255727881|ref|XP_002548866.1| details cyto: 21, cyto_nucl: 12, mito: 3	cyto
phosphoglycerate kinase	255727428	44	375.347	48.0942	0.853	34	62.2666	85.5625	0.0938	2	0	0	0	0	255727428|ref|XP_002548640.1| details cyto: 23, pero: 3	cyto
alcohol dehydrogenase 2	255732521	37	166.494	19.3648	0.727	24	50.0482	47.4665	0.0805	2	0	0	0	0	255732521|ref|XP_002551184.1| details cyto: 27	cyto
fructose-bisphosphate aldolase	255720991	34	516.651	44.2672	0.717	18	46.153	79.9393	0.074	2	0	0	0	0	255720991|ref|XP_002545430.1| details cyto: 20, cyto_mito: 13.833, cyto_nucl: 10.833, mito: 6.5	cyto
ADP,ATP carrier protein	255732093	33	178.606	3.78024	0.416	16	24.4715	42.386	0.085	4	0	0	0	0	255732093|ref|XP_002550970.1| details mito: 12, extr: 7, cyto: 5, E.R.: 2	mito
60S ribosomal protein L4-B	255728927	39	201.384	8.60758	0.581	14	12.4828	21.6209	0.152	4	0	0	0	0	255728927|ref|XP_002549389.1| details mito: 13.5, cyto_mito: 9.5, cyto: 4.5, pero: 4, nucl: 3	mito
elongation factor 1-alpha	255725194	50	590.755	40.8074	0.633	26	0	0	0	0	0	0	0	0	255725194|ref|XP_002547526.1| details cyto: 27	cyto
inositol-3-phosphate synthase	255722832	57	411.256	23.1537	0.766	29	0	0	0	0	0	0	0	0	255722832|ref|XP_002546350.1| details cyto_nucl: 11, nucl: 10.5, cyto: 10.5, mito: 2, pero: 1	cyto_nucl
alcohol dehydrogenase 1	255723403	43	399.163	56.1145	0.532	24	0	0	0	0	0	0	0	0	255723403|ref|XP_002546635.1| details cyto: 20, mito: 5	cyto
pyruvate kinase	255724450	55	355.569	16.3126	0.742	32	0	0	0	0	0	0	0	0	255724450|ref|XP_002547154.1| details cyto: 14, mito: 13	cyto
plasma membrane ATPase 1	255733002	98	297.18	17.4103	0.442	34	0	0	0	0	0	0	0	0	255733002|ref|XP_002551424.1| details plas: 25	plas
actin	255728807	42	272.296	33.8533	0.617	20	0	0	0	0	0	0	0	0	255728807|ref|XP_002549329.1| details cysk: 27	cysk
ketol-acid reductoisomerase, mitochondrial precursor	255727452	45	264.187	13.6153	0.574	18	0	0	0	0	0	0	0	0	255727452|ref|XP_002548652.1| details mito: 25	mito
triosephosphate isomerase	255732774	27	251.272	9.83561	0.77	16	0	0	0	0	0	0	0	0	255732774|ref|XP_002551310.1| details cyto: 19.5, cyto_nucl: 10.5, mito: 5	cyto
glucose-6-phosphate isomerase	255721771	61	220.12	48.4478	0.622	29	0	0	0	0	0	0	0	0	255721771|ref|XP_002545820.1| details cyto: 17, cyto_nucl: 11, nucl: 3, pero: 3, mito: 2	cyto
ATP synthase beta chain, mitochondrial precursor	255720819	44	202.294	4.62827	0.851	23	0	0	0	0	0	0	0	0	255720819|ref|XP_002545344.1| details cyto: 10.5, cysk: 9, cyto_nucl: 8, mito: 4, nucl: 2.5	cyto
histone H2A.1	255731037	14	188.525	10.5857	0.366	5	0	0	0	0	0	0	0	0	255731037|ref|XP_002550443.1| details nucl: 23, mito: 4	nucl
6-phosphogluconate dehydrogenase	255728875	57	183.959	4.49361	0.777	34	0	0	0	0	0	0	0	0
histone H4	255721919	12	183.894	63.8703	0.581	8	0	0	0	0	0	0	0	0	255721919|ref|XP_002545894.1| details nucl: 20, cyto: 6	nucl
histone H2B.1	255726802	14	183.601	17.5549	0.454	8	0	0	0	0	0	0	0	0
glycogen phosphorylase	255731340	103	181.847	9.83327	0.699	55	0	0	0	0	0	0	0	0	255731340|ref|XP_002550594.1| details cyto: 12.5, nucl: 11, cyto_mito: 7.5, mito: 1.5	cyto
ATP synthase alpha chain, mitochondrial precursor	255730951	49	175.469	3.13146	0.539	21	0	0	0	0	0	0	0	0
elongation factor 2	255724160	92	172.655	3.88967	0.564	43	0	0	0	0	0	0	0	0
hypothetical protein CTRG_00394	255721357	58	167.899	4.27479	0.547	24	0	0	0	0	0	0	0	0
heat shock protein SSB1	255727773	67	143.575	2.99295	0.651	30	0	0	0	0	0	0	0	0
sphingolipid long chain base-responsive protein LSP1	255730935	35	141.498	18.0651	0.595	17	0	0	0	0	0	0	0	0
fatty acid synthase beta subunit dehydratase	255732039	228	138.916	14.9548	0.491	89	0	0	0	0	0	0	0	0
thioredoxin II	255722814	11	134.802	25.5264	0.495	6	0	0	0	0	0	0	0	0
transketolase 1	255727899	74	129.644	4.09993	0.555	30	0	0	0	0	0	0	0	0
predicted protein	255720883	13	128.755	37.4666	0.596	5	0	0	0	0	0	0	0	0
conserved hypothetical protein	255724188	18	127.784	4.69528	0.826	9	0	0	0	0	0	0	0	0
sphingolipid long chain base-responsive protein PIL1	255725308	35	125.905	8.95868	0.66	18	0	0	0	0	0	0	0	0
peptidyl-prolyl cis-trans isomerase	255731592	14	124.093	11.7693	0.289	3	0	0	0	0	0	0	0	0
hypothetical protein CTRG_04856	255731268	35	114.217	14.6056	0.593	15	0	0	0	0	0	0	0	0
40S ribosomal protein S7-A	255725884	21	111.106	2.65496	0.72	14	0	0	0	0	0	0	0	0
40S ribosomal protein S8	255724622	22	109.887	27.0319	0.495	9	0	0	0	0	0	0	0	0
enolase 1	255729924	47	105.44	12.2435	0.532	15	0	0	0	0	0	0	0	0
glutamine synthetase	255721681	42	105.431	20.2177	0.581	15	0	0	0	0	0	0	0	0
40S ribosomal protein S1	269969571	29	105.336	12.16	0.629	21	0	0	0	0	0	0	0	0	269969571|sp|C5ME52.1|RS3A_CANTT details nucl: 17, cyto_nucl: 13, cyto: 7	nucl
nucleoside diphosphate kinase	255723127	17	103.817	13.4729	0.536	7	0	0	0	0	0	0	0	0
60S ribosomal protein L12	255726338	18	102.996	12.9378	0.618	9	0	0	0	0	0	0	0	0
heat shock protein SSA1	255728851	70	101.882	5.6536	0.56	38	0	0	0	0	0	0	0	0
protoplast secreted protein 2 precursor	255721747	21	100.649	2.93806	0.663	8	0	0	0	0	0	0	0	0
methionine-synthesizing 5-methyltetrahydropteroyltriglutamate--homocysteine methyltransferase	255722423	86	99.9465	3.68909	0.692	46	0	0	0	0	0	0	0	0
60S ribosomal protein L15-B	255721317	24	98.7416	4.05264	0.363	8	0	0	0	0	0	0	0	0
60S ribosomal protein L17-B	255724746	21	98.4822	8.65497	0.308	7	0	0	0	0	0	0	0	0
60S ribosomal protein L3	255725262	44	97.5135	4.80944	0.473	22	0	0	0	0	0	0	0	0
NADP-specific glutamate dehydrogenase	255729626	49	91.8228	3.39786	0.706	25	0	0	0	0	0	0	0	0
40S ribosomal protein S6	255720621	27	89.6995	7.2996	0.424	9	0	0	0	0	0	0	0	0
hypothetical protein CTRG_00995	255722557	19	89.4239	26.2551	0.389	6	0	0	0	0	0	0	0	0
FK506-binding protein	255731742	13	88.7572	2.40278	0.562	5	0	0	0	0	0	0	0	0
elongation factor 3	255726910	116	88.3831	7.59854	0.408	43	0	0	0	0	0	0	0	0
inorganic pyrophosphatase	255725402	32	88.1666	1.77068	0.691	16	0	0	0	0	0	0	0	0
protein BMH2	255731125	29	87.0731	3.06787	0.608	16	0	0	0	0	0	0	0	0
60S ribosomal protein L8-B	255726586	28	86.4252	2.07173	0.594	18	0	0	0	0	0	0	0	0
high-affinity hexose transporter HXT6	255723860	60	85.8228	2.19133	0.0878	3	0	0	0	0	0	0	0	0
60S ribosomal protein L18	255726622	18	85.4772	10.2865	0.335	6	0	0	0	0	0	0	0	0
40S ribosomal protein S4	255730477	27	84.9983	2.62661	0.648	18	0	0	0	0	0	0	0	0
aconitate hydratase, mitochondrial precursor	255727657	84	84.7242	2.73877	0.547	33	0	0	0	0	0	0	0	0
40S ribosomal protein S20	255727761	13	84.4416	16.6555	0.672	8	0	0	0	0	0	0	0	0
fatty acid synthase alpha subunit	255726556	207	84.1645	11.8591	0.424	77	0	0	0	0	0	0	0	0
60S ribosomal protein L11	255725324	19	83.781	5.05546	0.301	5	0	0	0	0	0	0	0	0
aldehyde dehydrogenase 9	255724190	31	82.6411	25.6619	0.756	20	0	0	0	0	0	0	0	0
60S ribosomal protein L10	255730859	25	82.3298	11.37	0.514	13	0	0	0	0	0	0	0	0
S-adenosylmethionine synthetase	255729756	42	77.522	2.96662	0.678	25	0	0	0	0	0	0	0	0
60S ribosomal protein L28	255722161	17	76.9676	9.53279	0.443	6	0	0	0	0	0	0	0	0
60S acidic ribosomal protein P0	255731328	34	74.8994	0.660773	0.46	16	0	0	0	0	0	0	0	0
60S ribosomal protein L9-B	255726406	22	73.8635	12.8495	0.298	7	0	0	0	0	0	0	0	0
40S ribosomal protein S22	255730040	15	72.5558	11.9422	0.585	8	0	0	0	0	0	0	0	0
acetyl-CoA hydrolase	255732197	57	72.2597	6.37901	0.53	19	0	0	0	0	0	0	0	0
40S ribosomal protein S12	255732872	16	71.9443	18.2368	0.552	8	0	0	0	0	0	0	0	0
GTP-binding nuclear protein GSP1/Ran	255725112	24	71.1835	21.5227	0.542	10	0	0	0	0	0	0	0	0
40S ribosomal protein S18	255731334	16	70.7106	10.7646	0.444	7	0	0	0	0	0	0	0	0
60S ribosomal protein L31	255724456	13	69.6277	10.8837	0.616	11	0	0	0	0	0	0	0	0
60S ribosomal protein L20	255720963	20	68.7346	3.9443	0.529	11	0	0	0	0	0	0	0	0
conserved hypothetical protein	255730691	20	68.5418	3.11298	0.505	7	0	0	0	0	0	0	0	0
60S ribosomal protein L27	255728599	9	68.4106	2.70285	0.475	5	0	0	0	0	0	0	0	0
60S ribosomal protein L10a	255727394	24	68.2917	20.327	0.396	12	0	0	0	0	0	0	0	0
60S ribosomal protein L13	255730231	23	67.7857	1.99595	0.322	7	0	0	0	0	0	0	0	0
dihydrolipoyllysine-residue acetyltransferase component of pyruvate dehydrogenase complex, mitochondrial precursor	255731724	50	67.6677	3.45753	0.27	10	0	0	0	0	0	0	0	0
hypothetical protein CTRG_06046	255723269	53	67.0663	3.55041	0.454	19	0	0	0	0	0	0	0	0
cytochrome c	255725698	12	66.8768	5.26853	0.391	5	0	0	0	0	0	0	0	0
protoplast secreted protein 2 precursor	255721737	21	66.3641	10.9605	0.944	11	0	0	0	0	0	0	0	0
histone H3	255721921	15	65.988	69.8532	0.199	4	0	0	0	0	0	0	0	0
mitochondrial phosphate carrier protein	255728241	32	65.5319	4.5642	0.533	13	0	0	0	0	0	0	0	0
aminopeptidase 2	255730991	107	65.0127	24.4988	0.333	34	0	0	0	0	0	0	0	0
O-acetylhomoserine sulfhydrylase	255720601	48	64.7739	0.677502	0.656	20	0	0	0	0	0	0	0	0
isocitrate dehydrogenase subunit 2, mitochondrial precursor	255724164	40	64.6792	0.932658	0.569	18	0	0	0	0	0	0	0	0
60S ribosomal protein L5	255731626	34	64.5564	1.36196	0.389	8	0	0	0	0	0	0	0	0
hypothetical protein CTRG_02605	255726764	63	63.7582	32.5628	0.373	16	0	0	0	0	0	0	0	0
40S ribosomal protein S3	255721609	27	60.4018	1.08505	0.617	18	0	0	0	0	0	0	0	0
eukaryotic initiation factor 4A	255730427	45	58.6986	0.523797	0.652	28	0	0	0	0	0	0	0	0
succinyl-CoA ligase beta-chain, mitochondrial precursor	255721911	45	57.2842	3.69298	0.654	25	0	0	0	0	0	0	0	0
60S ribosomal protein L24	255733020	17	56.4728	6.53547	0.323	6	0	0	0	0	0	0	0	0
hypothetical protein CTRG_00206	255720981	8	56.4701	2.22753	0.394	2	0	0	0	0	0	0	0	0
60S ribosomal protein L21-A	255724106	18	56.3107	4.93626	0.363	5	0	0	0	0	0	0	0	0
40S ribosomal protein S15	255726524	16	55.7192	10.9873	0.577	5	0	0	0	0	0	0	0	0
conserved hypothetical protein	255723435	48	55.6082	0.0847061	0.682	19	0	0	0	0	0	0	0	0
heat shock protein 60, mitochondrial precursor	255721795	60	54.382	7.76364	0.251	11	0	0	0	0	0	0	0	0
eukaryotic translation initiation factor 5A	255723673	15	54.2184	11.2461	0.489	5	0	0	0	0	0	0	0	0
pyruvate dehydrogenase E1 component beta subunit, mitochondrial precursor	255733034	42	52.6352	8.78454	0.376	11	0	0	0	0	0	0	0	0
elongation factor 1-gamma 1	255726964	46	51.4988	3.14017	0.376	13	0	0	0	0	0	0	0	0
isocitrate dehydrogenase subunit 1, mitochondrial precursor	255728345	21	50.052	2.40965	0.389	7	0	0	0	0	0	0	0	0
succinyl-CoA ligase alpha-chain, mitochondrial precursor	255730485	34	50.0163	0.964331	0.601	13	0	0	0	0	0	0	0	0
GCY protein	255732790	33	48.7771	1.63583	0.765	17	0	0	0	0	0	0	0	0
argininosuccinate synthase	255722577	46	48.2314	4.53486	0.423	17	0	0	0	0	0	0	0	0
6-phosphofructokinase beta subunit	255731786	103	48.1344	1.67015	0.274	19	0	0	0	0	0	0	0	0
NADH-cytochrome b5 reductase precursor	255727356	33	48.1036	4.26663	0.395	12	0	0	0	0	0	0	0	0
60S ribosomal protein L16-A	255730141	23	47.0916	5.34004	0.355	10	0	0	0	0	0	0	0	0
pyruvate carboxylase	255721087	130	45.8175	6.89409	0.364	37	0	0	0	0	0	0	0	0
hypothetical protein CTRG_03244	255728043	18	45.7648	3.03661	0.5	7	0	0	0	0	0	0	0	0
heat shock protein 104	255727689	100	45.5518	3.04721	0.394	31	0	0	0	0	0	0	0	0
hypothetical protein CTRG_00152	255720873	19	44.3191	4.09285	0.676	8	0	0	0	0	0	0	0	0
hexokinase	255721397	53	44.2062	1.99907	0.681	27	0	0	0	0	0	0	0	0
hypothetical protein CTRG_04986	255731528	64	43.9837	5.39529	0.384	18	0	0	0	0	0	0	0	0
40S ribosomal protein S29-A	255727721	7	43.9322	14.2472	0.518	3	0	0	0	0	0	0	0	0
40S ribosomal protein S5	255732679	14	43.4823	16.9118	0.367	6	0	0	0	0	0	0	0	0
heat shock protein SSC1, mitochondrial precursor	255724972	70	43.0108	2.65659	0.384	25	0	0	0	0	0	0	0	0
vacuolar ATP synthase catalytic subunit A	255725850	115	42.9891	0.798353	0.321	33	0	0	0	0	0	0	0	0
hypothetical protein CTRG_04511	255730577	82	42.8289	6.27793	0.42	26	0	0	0	0	0	0	0	0
ATP-dependent molecular chaperone HSC82	255731572	81	42.0546	3.65615	0.437	28	0	0	0	0	0	0	0	0
60S ribosomal protein L19	255726132	20	41.316	35.8155	0.262	5	0	0	0	0	0	0	0	0
hypothetical protein CTRG_01793	255725114	75	40.8164	1.55488	0.266	15	0	0	0	0	0	0	0	0
hypothetical protein CTRG_03480	255728515	17	40.783	1.89276	0.532	6	0	0	0	0	0	0	0	0
40S ribosomal protein S14	255730042	10	40.5687	5.01756	0.652	7	0	0	0	0	0	0	0	0
hypothetical protein CTRG_04531	255730617	20	40.1349	2.28101	0.562	7	0	0	0	0	0	0	0	0
heat shock protein Hsp88	255730102	78	39.9015	6.11455	0.327	20	0	0	0	0	0	0	0	0
acetyl-coenzyme A synthetase 2	255731013	74	39.3542	2.34006	0.358	23	0	0	0	0	0	0	0	0
heat shock protein 70 2	255731011	70	38.7743	10.0872	0.601	40	0	0	0	0	0	0	0	0
hypothetical protein CTRG_01885	255725298	51	38.3824	10.7589	0.321	12	0	0	0	0	0	0	0	0
ubiquinol-cytochrome-c reductase complex core protein 2, mitochondrial precursor	255726940	40	38.3814	1.19762	0.545	16	0	0	0	0	0	0	0	0
hypothetical protein CTRG_05206	255731968	62	38.0937	2.50183	0.322	18	0	0	0	0	0	0	0	0
peroxisomal catalase	255729962	55	38.0661	2.30026	0.437	18	0	0	0	0	0	0	0	0
6-phosphofructokinase alpha subunit	255723365	109	37.9461	4.10224	0.355	32	0	0	0	0	0	0	0	0
succinate dehydrogenase flavoprotein subunit, mitochondrial precursor	255729146	67	37.7724	4.54459	0.263	16	0	0	0	0	0	0	0	0
protoplast secreted protein 2 precursor	255721713	21	37.3779	7.89902	0.905	10	0	0	0	0	0	0	0	0
ATP synthase gamma chain, mitochondrial precursor	255722481	27	36.9969	4.21244	0.315	5	0	0	0	0	0	0	0	0
vacuolar ATP synthase subunit B	255721855	57	36.943	6.0976	0.579	23	0	0	0	0	0	0	0	0
protein RHO1	255722203	22	36.6233	9.33735	0.348	6	0	0	0	0	0	0	0	0
glucose-6-phosphate 1-dehydrogenase	255728055	57	36.4974	3.05747	0.535	25	0	0	0	0	0	0	0	0
ATP synthase subunit 4, mitochondrial precursor	255724654	26	36.0629	4.26656	0.433	11	0	0	0	0	0	0	0	0
citrate synthase, mitochondrial precursor	255722063	52	35.3953	2.0418	0.334	18	0	0	0	0	0	0	0	0
pyruvate dehydrogenase E1 component alpha subunit, mitochondrial precursor	255729020	44	35.093	1.08382	0.439	14	0	0	0	0	0	0	0	0
phosphoglucomutase	255722207	62	34.859	2.23034	0.339	13	0	0	0	0	0	0	0	0
mRNA export factor elf1	255723018	132	34.8127	60.2973	0.114	9	0	0	0	0	0	0	0	0
cell division control protein 48	255729690	91	34.5324	1.6447	0.266	19	0	0	0	0	0	0	0	0
general amino-acid permease GAP1	255723584	64	34.1629	1.79746	0.245	15	0	0	0	0	0	0	0	0
cytochrome c peroxidase, mitochondrial precursor	255726408	40	33.805	0.495111	0.245	8	0	0	0	0	0	0	0	0
adenylate kinase cytosolic	255727330	28	33.5836	1.5576	0.426	10	0	0	0	0	0	0	0	0
ATP-dependent RNA helicase SUB2	255720827	33	33.4985	1.01753	0.403	9	0	0	0	0	0	0	0	0
40S ribosomal protein S25-B	255732577	12	32.0502	2.30028	0.419	5	0	0	0	0	0	0	0	0
uricase	255723718	35	31.8058	1.43868	0.366	10	0	0	0	0	0	0	0	0
hypothetical protein CTRG_00142	255720853	19	31.6477	5.0647	0.659	7	0	0	0	0	0	0	0	0
bifunctional purine biosynthesis protein ADE17	255721315	64	31.4168	1.17796	0.611	31	0	0	0	0	0	0	0	0
protoplast secreted protein 2 precursor	255721711	20	30.703	13.3042	0.471	5	0	0	0	0	0	0	0	0
pyrimidine precursor biosynthesis enzyme THI12	255723010	38	29.9457	2.52745	0.534	11	0	0	0	0	0	0	0	0
saccharopine dehydrogenase	255732978	49	29.1855	7.24947	0.399	17	0	0	0	0	0	0	0	0
40S ribosomal protein S23	255730018	16	28.9202	25.0692	0.241	4	0	0	0	0	0	0	0	0
conserved hypothetical protein	255724910	13	28.7744	24.936	0.413	4	0	0	0	0	0	0	0	0
60S ribosomal protein L38	255723712	9	27.8904	5.87228	0.423	4	0	0	0	0	0	0	0	0
conserved hypothetical protein	255723558	22	27.8707	1.71094	0.613	10	0	0	0	0	0	0	0	0
pyruvate decarboxylase	255726276	44	27.7187	4.0357	0.314	12	0	0	0	0	0	0	0	0
ATP synthase delta chain, mitochondrial precursor	255722770	17	27.6814	4.88137	0.615	4	0	0	0	0	0	0	0	0
conserved hypothetical protein	255732307	34	27.3443	2.28291	0.314	9	0	0	0	0	0	0	0	0
D-arabinose dehydrogenase heavy chain	255725152	37	26.9274	1.70301	0.368	11	0	0	0	0	0	0	0	0
60S ribosomal protein L23	255727366	14	26.5229	24.5547	0.46	6	0	0	0	0	0	0	0	0
homoisocitrate dehydrogenase, mitochondrial precursor	255722457	41	26.3323	1.44746	0.43	16	0	0	0	0	0	0	0	0
clathrin heavy chain	255727372	190	26.1065	8.27816	0.158	24	0	0	0	0	0	0	0	0
fibrillarin	255729116	33	26.0237	2.12835	0.428	10	0	0	0	0	0	0	0	0
conserved hypothetical protein	255725014	28	25.8473	1.16758	0.46	10	0	0	0	0	0	0	0	0
multifunctional urea amidolyase	255730939	201	25.7756	8.1882	0.124	19	0	0	0	0	0	0	0	0
conserved hypothetical protein	255724030	16	25.618	4.73408	0.423	6	0	0	0	0	0	0	0	0
profilin	255729554	14	25.1776	21.8109	0.524	3	0	0	0	0	0	0	0	0
4-aminobutyrate aminotransferase	255724672	52	25.0772	1.62838	0.306	12	0	0	0	0	0	0	0	0
conserved hypothetical protein	255732377	78	24.9984	1.44767	0.428	27	0	0	0	0	0	0	0	0
polyadenylate-binding protein	255731137	71	24.537	4.38266	0.264	14	0	0	0	0	0	0	0	0
serine hydroxymethyltransferase	255732395	52	24.5041	4.66291	0.396	18	0	0	0	0	0	0	0	0
cystathionine gamma-lyase	255727737	43	24.2697	4.47151	0.398	8	0	0	0	0	0	0	0	0
repressible alkaline phosphatase precursor	255728015	61	24.2561	2.47142	0.288	11	0	0	0	0	0	0	0	0
hypothetical protein CTRG_04076	255729708	54	24.2299	0.903755	0.429	16	0	0	0	0	0	0	0	0
cytochrome c1, mitochondrial precursor	255724802	32	24.095	1.49482	0.188	4	0	0	0	0	0	0	0	0
malate synthase	255728333	62	23.4126	31.3325	0.18	9	0	0	0	0	0	0	0	0
60S acidic ribosomal protein P1-A	255730229	11	23.3591	25.8981	0.206	2	0	0	0	0	0	0	0	0
thioredoxin reductase	255723151	35	23.2532	0.526804	0.325	7	0	0	0	0	0	0	0	0
conserved hypothetical protein	255727108	38	23.0569	0.971404	0.431	9	0	0	0	0	0	0	0	0
ADP-ribosylation factor	255726234	21	22.9007	9.73782	0.503	8	0	0	0	0	0	0	0	0
glutaredoxin	255730179	13	22.7621	22.6727	0.395	4	0	0	0	0	0	0	0	0
ornithine aminotransferase	255720595	47	22.6758	2.30735	0.362	12	0	0	0	0	0	0	0	0
40S ribosomal protein S26-B	255724034	14	22.614	19.6625	0.303	3	0	0	0	0	0	0	0	0
ATP synthase D chain	255729896	19	22.5201	2.71779	0.46	10	0	0	0	0	0	0	0	0
vacuolar sorting protein 1	255732303	77	22.348	8.7877	0.228	13	0	0	0	0	0	0	0	0
hypothetical protein CTRG_00196	255720961	29	22.1927	15.2921	0.268	5	0	0	0	0	0	0	0	0
ubiquinol-cytochrome c reductase complex 14 kDa protein	255725770	14	21.9739	19.0945	0.706	7	0	0	0	0	0	0	0	0
hypothetical protein CTRG_03478	255728511	64	21.9566	0.565485	0.231	9	0	0	0	0	0	0	0	0
hypothetical protein CTRG_03132	255727819	53	21.7606	2.70598	0.255	14	0	0	0	0	0	0	0	0
C-1-tetrahydrofolate synthase	255727779	102	21.3224	3.1453	0.245	21	0	0	0	0	0	0	0	0
long-chain-fatty-acid--CoA ligase 1	255722834	77	20.958	6.69467	0.159	10	0	0	0	0	0	0	0	0
D-3-phosphoglycerate dehydrogenase 1	255728449	50	20.8891	3.72678	0.231	10	0	0	0	0	0	0	0	0
cytochrome c oxidase polypeptide VIb	255727078	10	20.7834	18.0046	0.337	3	0	0	0	0	0	0	0	0
hypothetical protein CTRG_01884	255725296	37	20.5257	4.63821	0.395	9	0	0	0	0	0	0	0	0
hypothetical protein CTRG_06112	255723401	56	20.4717	35.458	0.0418	2	0	0	0	0	0	0	0	0
vacuolar ATP synthase subunit E	255722325	25	20.4238	0.863621	0.412	7	0	0	0	0	0	0	0	0
allantoicase	255723794	38	20.4098	0.465137	0.313	8	0	0	0	0	0	0	0	0
acetyl-CoA acetyltransferase IB	255724698	42	19.595	21.4081	0.434	15	0	0	0	0	0	0	0	0
NHP2/L7aE family protein	255726176	14	19.1421	33.1552	0.254	2	0	0	0	0	0	0	0	0
2-oxoglutarate dehydrogenase E1 component, mitochondrial precursor	255729610	112	18.9675	0.912596	0.225	18	0	0	0	0	0	0	0	0
hypothetical protein CTRG_00446	255721461	19	18.7342	6.38633	0.478	5	0	0	0	0	0	0	0	0
aspartate aminotransferase	255726890	46	18.6657	11.1117	0.255	12	0	0	0	0	0	0	0	0
succinate dehydrogenase iron-sulfur protein, mitochondrial precursor	255721639	30	18.62	4.13173	0.304	7	0	0	0	0	0	0	0	0
formate dehydrogenase	255732193	24	18.5288	1.75356	0.391	9	0	0	0	0	0	0	0	0
cytochrome c oxidase polypeptide IV, mitochondrial precursor	255724036	18	18.4608	15.9891	0.468	4	0	0	0	0	0	0	0	0
mitochondrial peroxiredoxin PRX1	255731778	25	18.3999	0.327948	0.477	12	0	0	0	0	0	0	0	0
peroxisomal copper amine oxidase	255724156	80	17.9588	0.439281	0.164	9	0	0	0	0	0	0	0	0
conserved hypothetical protein	255730447	24	17.8598	15.4887	0.368	5	0	0	0	0	0	0	0	0
UTP--glucose-1-phosphate uridylyltransferase	255721603	53	17.6837	1.00071	0.286	12	0	0	0	0	0	0	0	0
enoyl-[acyl-carrier protein] reductase	255723510	42	17.4366	1.18359	0.303	11	0	0	0	0	0	0	0	0
adenosine kinase	255732371	41	17.3825	2.47472	0.278	7	0	0	0	0	0	0	0	0
hypothetical protein CTRG_02608	255726770	30	17.0061	0.6003	0.313	10	0	0	0	0	0	0	0	0
hypothetical protein CTRG_04493	255730541	44	16.86	0.588407	0.288	11	0	0	0	0	0	0	0	0
seryl-tRNA synthetase	255726666	53	16.3518	7.10835	0.273	13	0	0	0	0	0	0	0	0
asparagine synthetase 2	255725366	65	16.3394	1.32035	0.292	11	0	0	0	0	0	0	0	0
saccharopine dehydrogenase	255729306	41	15.8381	13.7212	0.276	6	0	0	0	0	0	0	0	0
GMP synthase	255728377	59	15.8047	1.64092	0.296	12	0	0	0	0	0	0	0	0
conserved hypothetical protein	255724834	40	15.7886	1.42714	0.288	8	0	0	0	0	0	0	0	0
extracellular matrix protein 4	255722359	39	15.4825	2.85695	0.348	9	0	0	0	0	0	0	0	0
mannose-6-phosphate isomerase	255725522	49	15.4594	13.3953	0.2	8	0	0	0	0	0	0	0	0
carbamoyl-phosphate synthase arginine-specific large chain	255722473	127	15.1261	18.8116	0.106	9	0	0	0	0	0	0	0	0
glycerol-3-phosphate dehydrogenase	255725550	43	15.0327	5.98218	0.133	3	0	0	0	0	0	0	0	0
farnesyl pyrophosphate synthetase	255724742	40	14.8394	15.1361	0.142	5	0	0	0	0	0	0	0	0
1,4-alpha-glucan branching enzyme	255725744	77	14.7219	3.34666	0.268	14	0	0	0	0	0	0	0	0
S-(hydroxymethyl)glutathione dehydrogenase	255722848	27	14.4563	2.08501	0.227	5	0	0	0	0	0	0	0	0
glutamyl-tRNA synthetase	255731680	67	14.3222	0.687397	0.144	7	0	0	0	0	0	0	0	0
coproporphyrinogen III oxidase	255726776	37	13.8995	1.48727	0.211	5	0	0	0	0	0	0	0	0
predicted protein	255728963	31	13.8415	11.9871	0.173	4	0	0	0	0	0	0	0	0
hypothetical protein CTRG_01696	255724920	13	13.7289	1.84316	0.513	5	0	0	0	0	0	0	0	0
malate dehydrogenase, mitochondrial precursor	255725576	36	13.2079	3.31682	0.474	10	0	0	0	0	0	0	0	0
conserved hypothetical protein	255724020	44	13.1626	5.19681	0.386	15	0	0	0	0	0	0	0	0
conserved hypothetical protein	255721761	25	12.9609	10.1621	0.391	7	0	0	0	0	0	0	0	0
pyridoxine biosynthesis protein PDX1	255730807	38	12.8836	0.169487	0.312	9	0	0	0	0	0	0	0	0
aldehyde dehydrogenase	255721633	54	12.2921	2.17835	0.12	5	0	0	0	0	0	0	0	0
NADH-ubiquinone oxidoreductase 49 kDa subunit, mitochondrial precursor	255731902	54	12.2315	5.00029	0.12	4	0	0	0	0	0	0	0	0
cytochrome c oxidase polypeptide VI, mitochondrial precursor	255723922	17	12.0858	10.9677	0.422	6	0	0	0	0	0	0	0	0
hypothetical protein CTRG_00882	255722333	39	12.0721	10.5209	0.161	5	0	0	0	0	0	0	0	0
NADH-ubiquinone oxidoreductase 78 kDa subunit, mitochondrial precursor	255722824	79	11.9027	2.53317	0.1	6	0	0	0	0	0	0	0	0
37 kDa cell surface protein	255722447	39	11.7728	0.567954	0.262	12	0	0	0	0	0	0	0	0
conserved hypothetical protein	255720703	49	11.6782	20.2272	0.167	4	0	0	0	0	0	0	0	0
aspartate-semialdehyde dehydrogenase	255724300	39	11.5036	10.0566	0.255	10	0	0	0	0	0	0	0	0
conserved hypothetical protein	255723239	31	11.4319	10.1847	0.196	5	0	0	0	0	0	0	0	0
hypothetical protein CTRG_01048	255722663	18	11.3644	19.6837	0.156	3	0	0	0	0	0	0	0	0
peroxiredoxin HYR1	255727514	18	11.3379	10.7082	0.162	2	0	0	0	0	0	0	0	0
conserved hypothetical protein	255721497	54	11.3345	9.82458	0.162	6	0	0	0	0	0	0	0	0
hit family protein 1	255729688	17	11.2643	9.75722	0.49	4	0	0	0	0	0	0	0	0
hypothetical protein CTRG_04744	255731043	39	11.2538	10.2485	0.195	5	0	0	0	0	0	0	0	0
isocitrate dehydrogenase, mitochondrial precursor	255724572	48	11.2478	3.76012	0.263	9	0	0	0	0	0	0	0	0
conserved hypothetical protein	255733036	53	11.0086	11.1893	0.219	9	0	0	0	0	0	0	0	0
fimbrin	255733056	72	10.9816	9.83517	0.194	11	0	0	0	0	0	0	0	0
nucleolar protein NOP58	255727570	57	10.7246	4.87374	0.118	5	0	0	0	0	0	0	0	0
glycerol-3-phosphate dehydrogenase	255727350	41	10.6511	9.7902	0.314	9	0	0	0	0	0	0	0	0
xanthine phosphoribosyltransferase 1	255724224	24	10.6508	9.24005	0.197	3	0	0	0	0	0	0	0	0
aromatic amino acid aminotransferase I	255723690	55	10.6302	3.17414	0.282	12	0	0	0	0	0	0	0	0
uracil phosphoribosyltransferase	255726932	24	10.3973	9.78155	0.234	3	0	0	0	0	0	0	0	0
hypothetical protein CTRG_03155	255727865	104	10.3044	17.8477	0.0439	3	0	0	0	0	0	0	0	0
fumarate hydratase, mitochondrial precursor	255732736	52	10.2707	9.26606	0.257	7	0	0	0	0	0	0	0	0
hydroxymethylglutaryl-CoA synthase	255723048	50	9.99104	3.36045	0.232	8	0	0	0	0	0	0	0	0
hypothetical protein CTRG_03658	255728871	45	9.93669	8.60547	0.175	6	0	0	0	0	0	0	0	0
hypothetical protein CTRG_00336	255721241	25	9.86246	8.54202	0.207	2	0	0	0	0	0	0	0	0
ubiquitin-activating enzyme E1 1	255732988	114	9.72215	2.84743	0.151	15	0	0	0	0	0	0	0	0
aspartyl-tRNA synthetase	255722135	65	9.34848	1.34957	0.138	10	0	0	0	0	0	0	0	0
elongation factor Tu, mitochondrial precursor	255730293	34	9.30693	16.1201	0.19	3	0	0	0	0	0	0	0	0
valyl-tRNA synthetase, mitochondrial precursor	255725126	125	9.15441	8.01082	0.116	11	0	0	0	0	0	0	0	0
threonyl-tRNA synthetase	255732025	121	9.10587	1.61968	0.12	10	0	0	0	0	0	0	0	0
spermidine synthase	255725052	34	9.0639	0.512112	0.253	4	0	0	0	0	0	0	0	0
hypothetical protein CTRG_04815	255731185	15	9.01072	8.26092	0.287	5	0	0	0	0	0	0	0	0
rab GDP-dissociation inhibitor	255728989	50	8.98055	7.94324	0.209	7	0	0	0	0	0	0	0	0
inorganic phosphate transporter PHO84	255729754	60	8.92787	7.7884	0.145	7	0	0	0	0	0	0	0	0
hypothetical protein CTRG_00621	255721811	37	8.69227	15.0555	0.214	6	0	0	0	0	0	0	0	0
glycogen synthase	255722569	76	8.22069	7.12271	0.0977	5	0	0	0	0	0	0	0	0
Adenylosuccinate synthetase AdSS	308191513	48	8.11612	7.02928	0.173	6	0	0	0	0	0	0	0	0
protoplast secreted protein 2 precursor	255725250	22	7.98741	6.92133	0.345	5	0	0	0	0	0	0	0	0
conserved hypothetical protein	255730092	9	7.97881	13.8197	0.333	2	0	0	0	0	0	0	0	0
predicted protein	255729166	51	7.54394	13.0665	0.0181	2	0	0	0	0	0	0	0	0
adenine phosphoribosyltransferase 1	255724002	21	7.51123	7.86709	0.303	3	0	0	0	0	0	0	0	0
protein ARG5,6, mitochondrial precursor	255728419	93	7.46883	6.46858	0.0685	4	0	0	0	0	0	0	0	0
cAMP-dependent protein kinase regulatory subunit	255724130	50	7.23644	6.26696	0.145	7	0	0	0	0	0	0	0	0
vacuolar ATP synthase subunit F	255724666	14	7.22672	6.26122	0.279	2	0	0	0	0	0	0	0	0
alpha-glucosidase	255723375	67	7.22314	6.25709	0.134	5	0	0	0	0	0	0	0	0
predicted protein	255726466	20	7.16588	12.4117	0.239	3	0	0	0	0	0	0	0	0
zuotin	255721089	48	7.05329	12.2167	0.0913	2	0	0	0	0	0	0	0	0
peptidyl-prolyl cis-trans isomerase	255724292	21	6.90576	11.9611	0.304	5	0	0	0	0	0	0	0	0
sorbitol utilization protein SOU1	255729158	31	6.61545	5.77186	0.109	2	0	0	0	0	0	0	0	0
adenylosuccinate lyase	255721823	54	6.43964	11.1538	0.21	7	0	0	0	0	0	0	0	0
conserved hypothetical protein	255731594	20	6.16672	5.35918	0.344	4	0	0	0	0	0	0	0	0
acetyl-coenzyme A synthetase 1	255725592	75	6.12077	5.72316	0.27	12	0	0	0	0	0	0	0	0
serine hydroxymethyltransferase, mitochondrial precursor	255731838	54	6.02846	5.54943	0.155	7	0	0	0	0	0	0	0	0
homoserine dehydrogenase	255730813	39	5.99604	10.3854	0.228	5	0	0	0	0	0	0	0	0
hypothetical protein CTRG_04677	255730909	30	5.85889	7.17701	0.42	6	0	0	0	0	0	0	0	0
conserved hypothetical protein	255732237	28	5.85187	10.1357	0.264	5	0	0	0	0	0	0	0	0
serine/threonine-protein phosphatase PP1	255726884	38	5.75171	5.24818	0.209	6	0	0	0	0	0	0	0	0
conserved hypothetical protein	255723233	48	5.75105	9.9611	0.0404	2	0	0	0	0	0	0	0	0
26S proteasome regulatory subunit RPN8	255732203	37	5.62001	5.04802	0.112	2	0	0	0	0	0	0	0	0
conserved hypothetical protein	255722493	110	5.47641	9.48542	0.0637	4	0	0	0	0	0	0	0	0
hypothetical protein CTRG_00793	255722155	41	5.38312	4.67333	0.241	7	0	0	0	0	0	0	0	0
hypothetical protein CTRG_01549	255724628	96	5.32377	9.22103	0.0988	3	0	0	0	0	0	0	0	0
NADPH-dependent D-xylose reductase II,III	255723133	41	5.31719	9.20964	0.148	3	0	0	0	0	0	0	0	0
inosine-5'-monophosphate dehydrogenase IMD2	255725094	37	5.15017	8.92035	0.244	4	0	0	0	0	0	0	0	0
alpha-glucosidase	255722758	66	4.98764	4.3214	0.181	8	0	0	0	0	0	0	0	0
alpha-glucosidase	255723343	67	4.78906	8.29489	0.183	6	0	0	0	0	0	0	0	0
hypothetical protein CTRG_01716	255724960	47	4.63677	4.06296	0.196	4	0	0	0	0	0	0	0	0
hypothetical protein CTRG_01368	255724266	51	4.27808	7.40986	0.0486	2	0	0	0	0	0	0	0	0
hypothetical protein CTRG_05789	255722754	47	4.18834	3.62973	0.0773	2	0	0	0	0	0	0	0	0
lysyl-tRNA synthetase	255732768	68	4.04721	7.00997	0.118	6	0	0	0	0	0	0	0	0
hypothetical protein CTRG_00630	255721829	43	3.93666	6.81849	0.136	4	0	0	0	0	0	0	0	0
threonine synthase	255732593	57	3.89631	6.74861	0.161	5	0	0	0	0	0	0	0	0
GTP-binding protein SAS1	255722273	23	3.8395	6.65021	0.242	3	0	0	0	0	0	0	0	0
26S protease regulatory subunit 8	255725408	47	3.5616	6.16886	0.0597	2	0	0	0	0	0	0	0	0
hypothetical protein CTRG_04683	255730921	36	3.50823	6.07643	0.0844	2	0	0	0	0	0	0	0	0
hypothetical protein CTRG_05139	255731834	35	3.48893	6.043	0.339	7	0	0	0	0	0	0	0	0
lactoylglutathione lyase	255730177	39	3.40553	5.89856	0.174	4	0	0	0	0	0	0	0	0
asparaginyl-tRNA synthetase	255731872	62	3.38489	5.8628	0.12	5	0	0	0	0	0	0	0	0
DNA replication licensing factor MCM2	255722001	100	3.38064	5.85544	0.0801	4	0	0	0	0	0	0	0	0
hypothetical protein CTRG_02518	255726590	211	3.31506	5.74185	0.0234	2	0	0	0	0	0	0	0	0
conserved hypothetical protein	255728645	18	3.28202	5.68463	0.191	3	0	0	0	0	0	0	0	0
conserved hypothetical protein	255720591	49	3.25973	5.64602	0.117	4	0	0	0	0	0	0	0	0
inorganic phosphate transporter PHO88	255723004	21	2.98021	5.16187	0.251	4	0	0	0	0	0	0	0	0
conserved hypothetical protein	255721693	17	2.97085	5.14567	0.236	2	0	0	0	0	0	0	0	0
hypothetical protein CTRG_04498	255730551	152	2.86596	4.96399	0.0329	2	0	0	0	0	0	0	0	0
coatomer beta' subunit	255727398	104	2.84021	4.91938	0.0576	3	0	0	0	0	0	0	0	0
heat shock 70 kDa protein C precursor	255724128	75	2.79515	4.84134	0.178	9	0	0	0	0	0	0	0	0
dihydrolipoyllysine-residue succinyltransferase component of 2-oxoglutarate dehydrogenase complex	255727699	48	2.65584	4.60005	0.196	4	0	0	0	0	0	0	0	0
conserved hypothetical protein	255731173	122	2.62882	4.55325	0.065	4	0	0	0	0	0	0	0	0
hypothetical protein CTRG_01340	255724210	141	2.54509	4.40823	0.0469	4	0	0	0	0	0	0	0	0
conserved hypothetical protein	255732794	140	2.52947	4.38116	0.0413	4	0	0	0	0	0	0	0	0
predicted protein	255724076	87	2.45867	4.25854	0.128	6	0	0	0	0	0	0	0	0
hypothetical protein CTRG_04333	255730223	41	2.22615	3.8558	0.188	5	0	0	0	0	0	0	0	0
electron transfer flavoprotein-ubiquinone oxidoreductase, mitochondrial precursor	255732181	70	1.83184	3.17285	0.0832	2	0	0	0	0	0	0	0	0
predicted protein	255729350	94	1.63482	2.83159	0.0505	2	0	0	0	0	0	0	0	0
conserved hypothetical protein	255732806	205	1.07255	1.8577	0.0699	6	0	0	0	0	0	0	0	0

## Sheet: CE Homologues
A. fumigatus Protein	A. fumigatus Accession	C. tropicalis Accession	Identity
14-3-3 family protein	70991439	255731125	59.4
14-3-3 family protein ArtA	70989229	255731125	73.9
40S ribosomal protein S1	74672873	269969571	77.3
40S ribosomal protein S15	146322894	255726524	55.6
40S ribosomal protein S3	70990926	255721609	55.3
40S ribosomal protein S7e	70999658	255725884	51.7
4-aminobutyrate transaminase GatA	70998486	255724672	52.1
60S acidic ribosomal protein P1	41688729	255730229	55.9
60S ribosomal protein L1	70995564	255727394	76
60S ribosomal protein L12	146322400	255726338	62.4
60S ribosomal protein L13	146323659	255730231	44.7
60S ribosomal protein L17	74661742	255724746	58.8
60S ribosomal protein L4	70985070	255728927	62.2
60S ribosomal protein L5	70995808	255731626	63
60S ribosomal protein P0	70990816	255731328	70.6
6-phosphogluconate dehydrogenase Gnd1	70991695	255728875	71.7
acetyl-CoA acetyltransferase	70983360	255724698	61.6
actin Act1	70984170	255728807	78.9
actin Act1	70984170	255724960	33.6
actin cytoskeleton protein (VIP1)	71001310	255723239	35.8
adenosylhomocysteinase	70995231	255723275	80.5
Adenylate kinase 1 AK 1	74669525	255727330	66.9
AhpC/TSA family protein	70992559	255730617	42.3
AhpC/TSA family thioredoxin peroxidase	70983971	255731778	46.8
alpha-ketoglutarate dehydrogenase complex subunit Kgd1 putative	70993636	255729610	63
antigenic mitochondrial protein HSP60	71001164	255721795	68.3
aspartate aminotransferase	70993876	255726890	41.6
aspartate aminotransferase	70993876	255724498	44.4
aspartate transaminase	71001234	255726890	44.1
aspartate transaminase	71001234	255724498	36
ATP synthase D chain mitochondrial	70984364	255729896	30.6
ATP synthase delta chain mitochondrial precursor	70990422	255722770	45.5
ATP synthase F1 beta subunit	70997705	255720819	66.7
ATP synthase oligomycin sensitivity conferral protein	71001782	255723558	38.3
ATP synthase subunit E	70984723	255722325	50
ATP-dependent RNA helicase eIF4A	74674080	255730427	70
citrate synthase (Cit1)	70984828	255722063	69.8
cobalamin-independent methionine synthase MetH/D	70994626	255722423	62.9
cofactor for methionyl- and glutamyl-tRNA synthetases	71002496	255722155	31.2
coproporphyrinogen III oxidase	70991290	255726776	41.8
cytochrome c	71001924	255725698	32.3
cytochrome c oxidase polypeptide vib	71001902	255727078	49.5
cytochrome c oxidase subunit V	70997703	255728043	33.2
cytochrome c oxidase subunit Va	70985122	255723922	49.4
cytochrome c subunit Vb	146322777	255724036	30.4
cytoplasmic asparaginyl-tRNA synthetase	70989689	255731872	54.5
dihydrolipoamide dehydrogenase	70988990	255727697	65.5
dihydrolipoamide succinyltransferase	71000765	255727699	40
Enolase Allergen Asp f 22	83288046	255727881	76.3
Enolase Allergen Asp f 22	83288046	255729924	72.1
Eukaryotic translation initiation factor eIF-5A	70990614	255723673	55.7
FK506-binding protein 1A FKBP	74670505	255731742	50
fructose-bisphosphate aldolase class II	70999466	255720991	50.8
fumarate hydratase	70984647	255732736	57.2
glucose-6-phosphate isomerase	71001262	255721771	69.3
Glutamate/Leucine/Phenylalanine/Valine dehydrogenase	70994774	255729626	67.2
glutamine synthetase	146323885	255721681	69.8
glyceraldehyde 3-phosphate dehydrogenase GpdA	70985278	255732890	64.5
glycerol dehydrogenase (GldB)	70993620	255732790	39.4
glycerol dehydrogenase (GldB)	70993620	255723133	37.8
glycerol dehydrogenase (GldB)	70993620	255725152	36.3
glycerol dehydrogenase (GldB)	70993620	255725296	32.3
glycerol dehydrogenase Gcy1	70995191	255732790	48
glycerol dehydrogenase Gcy1	70995191	255723133	35.6
glycerol dehydrogenase Gcy1	70995191	255725152	34.6
glycerol dehydrogenase Gcy1	70995191	255731834	35.9
glycerol dehydrogenase Gcy1	70995191	255725296	32.6
GTP-binding nuclear protein Ran	70992715	255725112	87.9
Heat shock protein 90 Allergen Asp f 12	83303658	255731572	74.4
heat shock protein Hsp98/Hsp104/ClpA	70996282	255727689	47.8
Histone H2A	90101335	255731037	80.5
Histone H2B	74673812	255726802	75.7
Hsp70 chaperone (HscA)	70983346	255727773	77
Hsp70 chaperone (HscA)	70983346	255728851	59.4
Hsp70 chaperone (HscA)	70983346	255731011	59.1
Hsp70 chaperone (HscA)	70983346	255724128	51.1
Hsp70 chaperone (HscA)	70983346	255724972	45.8
Hsp70 chaperone BiP/Kar2	70989489	255724128	70.7
Hsp70 chaperone BiP/Kar2	70989489	255728851	58.2
Hsp70 chaperone BiP/Kar2	70989489	255731011	57.1
Hsp70 chaperone BiP/Kar2	70989489	255727773	49.6
Hsp70 chaperone BiP/Kar2	70989489	255724972	45.1
Hsp70 chaperone Hsp88	70995752	255730102	46.1
IMP dehydrogenase	70989289	255725094	42.7
inorganic diphosphatase	71000118	255725402	54.8
isocitrate dehydrogenase Idp1	71000064	255724572	62.9
isocitrate dehydrogenase NAD-dependent	70995790	255724164	63.6
isocitrate dehydrogenase NAD-dependent	70995790	255722457	34.5
Ketol-acid reductoisomerase	70998911	255727452	53.5
malate dehydrogenase NAD-dependent	70986899	255721021	67.4
malate dehydrogenase NAD-dependent	70986899	255725576	49.7
malate dehydrogenase NAD-dependent	70984070	255725576	60.3
malate dehydrogenase NAD-dependent	70984070	255721021	53.3
metallopeptidase MepB	70986860	255730577	44.1
mitochondrial aconitate hydratase	70992645	255727657	71.4
mitochondrial ATPase subunit ATP4	70983638	255724654	34.3
mitochondrial F1 ATPase subunit alpha	70983614	255730951	65.8
mitochondrial Hsp70 chaperone (Ssc70)	71001294	255724972	64.2
mitochondrial Hsp70 chaperone (Ssc70)	71001294	255731011	46.6
mitochondrial Hsp70 chaperone (Ssc70)	71001294	255724128	46.6
mitochondrial Hsp70 chaperone (Ssc70)	71001294	255728851	45.7
mitochondrial Hsp70 chaperone (Ssc70)	71001294	255727773	40.6
mitochondrial peroxiredoxin Prx1	70994244	255731778	60.1
mitochondrial processing peptidase beta subunit	70996070	255723435	30.7
Mn superoxide dismutase SodB	70993650	255730451	48
molecular chaperone Hsp70	70991282	255728851	79.8
molecular chaperone Hsp70	70991282	255731011	77.7
molecular chaperone Hsp70	70991282	255724128	58.9
molecular chaperone Hsp70	70991282	255727773	56.9
molecular chaperone Hsp70	70991282	255724972	48.9
NADH-cytochrome b5 reductase 2	74669820	255727356	43
Nascent polypeptide-associated complex subunit alpha NAC-alpha	74667491	255721461	40.2
Non-histone chromosomal protein 6	74674416	255720981	44.2
Nucleoside diphosphate kinase NDK	74663184	255723127	72.5
outer mitochondrial membrane protein porin	70994716	255731057	43.5
peptidyl-prolyl cis-trans isomerase	70989309	255731592	38.5
peptidyl-prolyl cis-trans isomerase	70989309	255724292	42
Peptidyl-prolyl cis-trans isomerase B PPIase B	74671259	255731592	43.5
Peptidyl-prolyl cis-trans isomerase B PPIase B	74671259	255724292	46.4
peptidyl-prolyl cis-trans isomerase/cyclophilin	71000343	255724292	63.8
peptidyl-prolyl cis-trans isomerase/cyclophilin	71000343	255731592	57.7
Phosphoglucomutase PGM	74674436	255722207	65.8
phosphoglycerate kinase PgkA	70995281	255727428	68.1
phosphoribosylaminoimidazolecarboxamide formyltransferase/IMP cyclohydrolase	70994557	255721315	69.7
plasma membrane H+-ATPase Pma1	71000305	255733002	46
Polyadenylate-binding protein cytoplasmic and nuclear PABP	74669855	255731137	51
Probable glycosidase crf1 Allergen Asp f 9	85540942	255721095	32.4
profilin Pfy1	70981925	255729554	35.3
protein disulfide isomerase Pdi1	70989789	255731968	38.5
Putative peroxiredoxin pmp20 Asp f 3	3914384	255720853	42.3
Putative peroxiredoxin pmp20 Asp f 3	3914384	255720873	40.5
Putative peroxiredoxin pmp20 Asp f 3	3914384	255730617	34.5
Putative peroxiredoxin pmp20 Asp f 3	3914384	255731594	35.1
pyridoxine biosynthesis protein	70998202	255730807	63.3
Pyruvate decarboxylase	74674363	255729208	45.9
Pyruvate decarboxylase	74674363	255726276	30.1
pyruvate dehydrogenase complex dihydrolipoamide acetyltransferase component	70986903	255731724	52.2
pyruvate dehydrogenase E1 beta subunit PdbA	70986482	255733034	61.8
pyruvate kinase	70991575	255724450	67
ribosome associated DnaJ chaperone Zuotin	70982047	255721089	45.7
RNA binding protein	146324524	255724910	33.9
S-adenosylmethionine synthetase	70995343	255729756	80.4
serine hydroxymethyltransferase	70999940	255732395	74.9
serine hydroxymethyltransferase	70999940	255731838	63.1
spermidine synthase	70995928	255725052	71.7
Superoxide dismutase [Mn] mitochondrial Allergen Asp f 6	83305645	255730451	48.6
thioredoxin TrxA	70997545	255722814	38.2
transaldolase	70997968	255722021	63.3
transketolase TktA	70995930	255727899	59.8
translation elongation factor eEF-1 subunit gamma	70984206	255726964	39.8
translation elongation factor EF-1 alpha subunit	146322501	255725194	80.2
translation elongation factor EF-2 subunit	71002010	255724160	76.8
translation elongation factor EF-Tu	70995660	255730293	45.2
translation elongation factor EF-Tu	70995660	255725194	30.9
Translationally-controlled tumor protein homolog TCTP	74672063	255722557	46.9
triosephosphate isomerase	70997109	255732774	53.1
Ubiquitin	51703339	255729040	96.1

## Sheet: CF Homologues
A. fumigatus Protein	A. fumigatus Accession	C. tropicalis Accession	Identity
13-beta-glucanosyltransferase	70992541	255730149	48.6
13-beta-glucanosyltransferase Bgt1	70995512	255720907	41
ribonuclease T2	70996544	255723251	40.1
ribonuclease T2	70996544	255721433	33.2
Probable glycosidase crf2	74669201	255725834	42.4
Probable glycosidase crf1 Allergen Asp f 9	85540942	255721095	32.4
13-beta-glucanosyltransferase gel1	193806027	255730149	33.8
13-beta-glucanosyltransferase gel2	229890269	255730149	30.5
13-beta-glucanosyltransferase gel3	229890271	255730149	43.8
13-beta-glucanosyltransferase gel4	229890273	255730149	46.4

## Sheet: CW Homologues
A. fumigatus Protein	A. fumigatus Accession	C. tropicalis Accession	Identity
carboxypeptidase S1	70985432	255731830	30.1
carboxypeptidase S1	70985432	255731197	30.9
aminopeptidase	70988597	255725404	44.8
13-beta-glucanosyltransferase	70992541	255730149	48.6
13-beta-glucanosyltransferase Bgt1	70995512	255720907	41
ribonuclease T2	70996544	255721433	33.2
Alkaline protease 2 ALP2 Allergen Asp f 18	74654932	255731920	50.3
Probable glycosidase crf1 Allergen Asp f 9	85540942	255721095	32.4
carboxypeptidase S1	146324735	255731197	31.4
13-beta-glucanosyltransferase gel1	193806027	255730149	33.8
13-beta-glucanosyltransferase gel2	229890269	255730149	30.5
13-beta-glucanosyltransferase gel3	229890271	255730149	43.8
13-beta-glucanosyltransferase gel4	229890273	255730149	46.4
