# Supplementary material for: Proteomic Analysis of Pathogenic Fungi Reveals Highly Expressed Conserved Cell Wall Proteins
Source: J Fungi (Basel). 2016 Jan 12;2(1):6. doi: 10.3390/jof2010006 (PMC4747415; doi:10.3390/jof2010006)
Supplement: Supplementary File 1 [file jof-02-00006-s001.zip › Suplementary Files/Supplemental Table 16 Candida parapsilosis.xls]

## Sheet: Candida parapsilosis
Candida parapsilosis Protein	Accession	MW (kDa)	CE fmol/µg protein	CE stdev	CE coverage	CE unique peptides	CF fmol/µg protein	CF stdev	CF coverage	CF unique peptides	CW fmol/µg protein	CW stdev	CW coverage	CW unique peptides	WoLF PSORT	Localization
hypothetical protein CPAR2_501380	354547178	49	104.66	19.7864	0.775	28	0	0	0	0	1942.19	113.134	0.822	30	354547178|emb|CCE43912.1| details cyto: 21.5, cyto_nucl: 13.5, nucl: 4.5	cyto
hypothetical protein CPAR2_500390	354547080	16	95.1908	7.67796	0.552	7	0	0	0	0	1759.15	342.845	0.727	9	354547080|emb|CCE43813.1| details cyto: 16, cyto_nucl: 12.833, cyto_mito: 11.165, nucl: 4.5, mito: 4.5	cyto
hypothetical protein CPAR2_502140	354547255	60	38.941	6.36196	0.226	8	578.542	21.2063	0.125	4	1370.14	75.5211	0.512	17	354547255|emb|CCE43989.1| details extr: 23, cyto: 2	extr
hypothetical protein CPAR2_109280	354544167	25	66.5293	9.19849	0.489	10	0	0	0	0	1287.96	116.246	0.808	12	354544167|emb|CCE40890.1| details mito: 19.5, cyto_mito: 14, cyto: 7.5	mito
hypothetical protein CPAR2_500090	354547050	17	74.7071	64.8155	0.391	6	0	0	0	0	1222.48	392.831	0.311	6	354547050|emb|CCE43783.1| details nucl: 17, cyto_nucl: 15.5, cyto: 6	nucl
hypothetical protein CPAR2_401600	354547623	34	44.0276	7.97416	0.519	10	909.618	15.5549	0.198	5	1152.86	61.2542	0.62	13	354547623|emb|CCE44358.1| details extr: 23, vacu: 3	extr
hypothetical protein CPAR2_205940	354546223	53	74.7037	12.2754	0.622	29	0	0	0	0	1122.16	67.3818	0.663	27	354546223|emb|CCE42952.1| details mito: 20, pero: 4, cyto: 3	mito
hypothetical protein CPAR2_808750	354545598	33	57.9804	8.06588	0.349	12	0	0	0	0	1073.87	75.4385	0.6	16	354545598|emb|CCE42326.1| details cyto: 18.5, cyto_nucl: 12.5, nucl: 5.5	cyto
hypothetical protein CPAR2_400420	354547506	26	40.2034	21.8686	0.773	12	285.967	248.955	0.836	14	725.941	63.2193	0.836	14	354547506|emb|CCE44241.1| details cyto: 22, cyto_nucl: 12.5, mito: 3	cyto
hypothetical protein CPAR2_108560	354544096	44	102.066	31.0895	0.208	8	525.353	136.921	0.0393	2	664.893	38.154	0.275	11	354544096|emb|CCE40818.1| details extr: 26	extr
hypothetical protein CPAR2_102040	354543447	33	1.01321	1.75492	0.301	6	0	0	0	0	642.533	843.887	0.0839	2	354543447|emb|CCE40166.1| details mito: 24, cyto: 2	mito
hypothetical protein CPAR2_101350	354543378	36	27.5249	10.7381	0.495	20	0	0	0	0	597.883	37.9286	0.593	19	354543378|emb|CCE40097.1| details cyto: 13, cyto_nucl: 13, nucl: 11	cyto
hypothetical protein CPAR2_501660	354547207	54	28.7135	6.13117	0.252	10	0	0	0	0	510.603	150.607	0.583	27	354547207|emb|CCE43941.1| details cyto: 26, cyto_nucl: 14.5	cyto
hypothetical protein CPAR2_806670	354545390	53	33.2964	6.1634	0.0575	3	88.9111	77.2271	0.0326	2	495.078	26.7841	0.0556	2	354545390|emb|CCE42118.1| details extr: 27	extr
hypothetical protein CPAR2_700340	354548294	57	30.8897	12.6105	0.332	18	0	0	0	0	480.003	25.505	0.571	29	354548294|emb|CCE45030.1| details mito: 10, cyto: 9.5, cyto_nucl: 7, nucl: 3.5, pero: 3	mito
hypothetical protein CPAR2_403980	354547860	14	20.1166	3.79574	0.702	5	0	0	0	0	462.334	30.2012	0.702	4	354547860|emb|CCE44595.1| details nucl: 17, cyto_nucl: 13, cyto: 7	nucl
hypothetical protein CPAR2_703710	354548621	62	36.8384	1.64886	0.243	9	0	0	0	0	433.428	24.5041	0.267	7	354548621|emb|CCE45358.1| details extr: 15, mito: 3, cyto: 3, nucl: 2, vacu: 2	extr
hypothetical protein CPAR2_701120	354548372	32	9.72505	1.14662	0.377	8	0	0	0	0	407.67	20.5763	0.803	14	354548372|emb|CCE45108.1| details cyto: 9, mito: 7, extr: 4, pero: 3, nucl: 2	cyto
hypothetical protein CPAR2_405780	354548040	63	64.8414	6.2441	0.567	24	0	0	0	0	389.595	2.12442	0.637	26	354548040|emb|CCE44775.1| details cyto: 22, cyto_nucl: 13, nucl: 2	cyto
hypothetical protein CPAR2_502300	354547271	103	3.57768	6.19672	0.0733	5	0	0	0	0	384.976	148.694	0.171	10	354547271|emb|CCE44005.1| details cyto: 15.5, cyto_nucl: 11.5, nucl: 6.5, pero: 2	cyto
hypothetical protein CPAR2_803110	354545035	22	0	0	0	0	0	0	0	0	384.826	17.5626	0.23	5	354545035|emb|CCE41760.1| details cyto: 12, cyto_nucl: 8.5, mito: 8, nucl: 3, extr: 2	cyto
hypothetical protein CPAR2_806050	354545329	23	25.2397	6.58967	0.38	8	0	0	0	0	381.05	88.4976	0.272	6	354545329|emb|CCE42056.1| details mito: 26.5, cyto_mito: 14	mito
hypothetical protein CPAR2_600250	354542894	38	29.1432	7.17592	0.527	11	0	0	0	0	328.81	33.8987	0.653	13	354542894|emb|CCE39612.1| details cyto: 19.5, cyto_nucl: 13.333, cyto_mito: 11.166, nucl: 5	cyto
hypothetical protein CPAR2_407500	354548212	12	39.903	34.5865	0.333	4	0	0	0	0	318.36	17.5538	0.495	7	354548212|emb|CCE44948.1| details mito: 19, cyto: 4, nucl: 3	mito
hypothetical protein CPAR2_101610	354543404	58	10.6402	3.03304	0.301	11	0	0	0	0	302.868	29.1968	0.676	23	354543404|emb|CCE40123.1| details cyto: 11.5, extr: 10, cyto_nucl: 6.5, pero: 4	cyto
hypothetical protein CPAR2_703940	354548644	48	1.8986	3.28847	0.0292	2	0	0	0	0	298.773	32.5782	0.328	12	354548644|emb|CCE45381.1| details extr: 27	extr
hypothetical protein CPAR2_404840	354547945	22	167.177	20.0844	0.668	12	16.7033	28.931	0.148	3	253.551	14.9558	0.148	3	354547945|emb|CCE44680.1| details cyto: 9, extr: 9, nucl: 2, mito: 2, E.R.: 2, vacu: 2	extr
hypothetical protein CPAR2_202600	354545888	36	206.479	25.6609	0.722	30	175.648	8.03783	0.0432	2	244.246	15.773	0.546	16	354545888|emb|CCE42617.1| details cyto: 23, cyto_nucl: 14	cyto
hypothetical protein CPAR2_102830	354543526	37	37.872	4.75846	0.334	8	0	0	0	0	238.776	9.18177	0.37	11	354543526|emb|CCE40245.1| details mito: 10, cyto: 7.5, cyto_nucl: 7, nucl: 5.5, pero: 4	mito
hypothetical protein CPAR2_404250	354547886	63	0	0	0	0	0	0	0	0	222.064	21.2577	0.355	11	354547886|emb|CCE44621.1| details extr: 18, mito: 3, cyto: 3, vacu: 3	extr
hypothetical protein CPAR2_400860	354547549	52	5.07898	8.79705	0.114	3	30.4593	52.7571	0.133	6	219.52	11.4185	0.133	6	354547549|emb|CCE44284.1| details extr: 17, E.R.: 4, golg: 4	extr
hypothetical protein CPAR2_404800	354547941	144	0	0	0	0	0	0	0	0	216.617	11.2518	0.0824	6	354547941|emb|CCE44676.1| details extr: 23, cyto: 1.5, cyto_nucl: 1.5	extr
hypothetical protein CPAR2_703300	354548580	14	19.8733	17.7673	0.422	2	0	0	0	0	216.081	65.7952	0.422	2	354548580|emb|CCE45317.1| details cyto: 17.5, cyto_nucl: 10.5, nucl: 2.5, mito: 2, plas: 2	cyto
hypothetical protein CPAR2_803850	354545109	55	47.4159	2.70435	0.575	26	0	0	0	0	197.771	9.29361	0.366	16	354545109|emb|CCE41835.1| details cyto: 9, pero: 7, nucl: 6, vacu: 3	cyto
hypothetical protein CPAR2_106940	354543937	70	335.996	48.3571	0.766	49	395.284	109.716	0.176	6	187.414	9.86405	0.269	18	354543937|emb|CCE40659.1| details cyto: 23.5, cyto_nucl: 14.5	cyto
hypothetical protein CPAR2_400630	354547527	28	8.46704	1.221	0.252	5	0	0	0	0	185.592	11.4268	0.384	9	354547527|emb|CCE44262.1| details cyto: 19.5, cyto_nucl: 12.5, nucl: 2.5, mito: 2	cyto
hypothetical protein CPAR2_404530	354547914	28	1.09126	1.89012	0.294	3	0	0	0	0	178.22	190.531	0.413	7	354547914|emb|CCE44649.1| details mito: 9, nucl: 8.5, cyto_nucl: 8.5, cyto: 5.5, pero: 4	mito
hypothetical protein CPAR2_203450	354545973	42	215.685	56.3657	0.731	21	0	0	0	0	172.279	1.7523	0.42	10	354545973|emb|CCE42702.1| details cyto: 20, cyto_mito: 13.333, cyto_nucl: 10.833, mito: 5.5	cyto
hypothetical protein CPAR2_109130	354544152	17	0	0	0	0	0	0	0	0	167.115	10.6258	0.229	3	354544152|emb|CCE40875.1| details mito: 20, cyto_nucl: 5, nucl: 3.5, cyto: 3.5	mito
hypothetical protein CPAR2_808370	354545560	17	0	0	0	0	0	0	0	0	166.459	47.092	0.195	5	354545560|emb|CCE42288.1| details extr: 23, cyto: 1.5, cyto_nucl: 1.5	extr
hypothetical protein CPAR2_211810	354546805	28	108.038	12.5451	0.665	14	0	0	0	0	157.171	26.5675	0.569	11	354546805|emb|CCE43537.1| details cyto: 19.5, cyto_nucl: 12.333, cyto_mito: 11.166, nucl: 3	cyto
hypothetical protein CPAR2_109010	354544140	20	1.60804	2.7852	0.431	5	0	0	0	0	153.327	7.41413	0.608	9	354544140|emb|CCE40863.1| details extr: 10, cyto: 8, vacu: 3, nucl: 2, mito: 2	extr
hypothetical protein CPAR2_601520	354543014	39	0	0	0	0	0	0	0	0	138.537	5.22453	0.298	8	354543014|emb|CCE39732.1| details mito: 24.5, cyto_mito: 13.5	mito
hypothetical protein CPAR2_302890	354544575	33	0	0	0	0	0	0	0	0	137.204	58.7033	0.507	7	354544575|emb|CCE41300.1| details cyto: 13.5, cyto_nucl: 12, nucl: 7.5, pero: 4	cyto
hypothetical protein CPAR2_105740	354543816	21	0	0	0	0	0	0	0	0	137.069	28.3799	0.413	6	354543816|emb|CCE40538.1| details nucl: 13, cyto: 11, pero: 1	nucl
hypothetical protein CPAR2_110430	354544282	42	456.095	42.6204	0.736	24	207.576	204.534	0.517	10	136.225	3.48783	0.517	10	354544282|emb|CCE41005.1| details cyto: 18, mito: 7	cyto
hypothetical protein CPAR2_204750	354546103	28	5.85921	0.625504	0.302	4	0	0	0	0	133.726	28.9343	0.455	8	354546103|emb|CCE42832.1| details cyto_nucl: 15.5, nucl: 13.5, cyto: 12.5	cyto_nucl
hypothetical protein CPAR2_403290	354547791	27	4.28179	3.80987	0.25	5	0	0	0	0	123.759	7.81269	0.451	9	354547791|emb|CCE44526.1| details cyto: 17.5, cyto_nucl: 15, nucl: 5.5	cyto
hypothetical protein CPAR2_704030	354548652	23	5.89135	2.05244	0.233	4	0	0	0	0	118.222	54.1454	0.393	7	354548652|emb|CCE45389.1| details cyto: 16.5, cyto_nucl: 11.5, nucl: 3.5, pero: 2, cysk: 2	cyto
hypothetical protein CPAR2_208940	354546517	15	8.18745	1.44239	0.121	2	0	0	0	0	117.359	7.01032	0.305	3	354546517|emb|CCE43249.1| details mito: 21, nucl: 2.5, cyto_nucl: 2.5, cyto: 1.5	mito
hypothetical protein CPAR2_502990	354547340	27	0	0	0	0	0	0	0	0	111.473	16.9916	0.462	9	354547340|emb|CCE44074.1| details cyto: 16, cyto_nucl: 12.5, nucl: 5, mito: 3	cyto
hypothetical protein CPAR2_104580	354543700	56	15.7891	6.29257	0.355	11	0	0	0	0	106.044	5.76117	0.129	4	354543700|emb|CCE40422.1| details cyto: 12, cyto_nucl: 8.5, mito: 8, pero: 4	cyto
hypothetical protein CPAR2_106000	354543842	49	0	0	0	0	957.105	9.85216	0.25	6	101.985	6.92332	0.193	7	354543842|emb|CCE40564.1| details extr: 20, golg: 4, vacu: 2	extr
hypothetical protein CPAR2_100380	354543281	32	0	0	0	0	0	0	0	0	101.621	37.6804	0.199	4	354543281|emb|CCE39999.1| details nucl: 18, cyto_nucl: 12, cyto: 4, pero: 3	nucl
hypothetical protein CPAR2_406960	354548158	161	0	0	0	0	0	0	0	0	92.7786	160.697	0.0495	2	354548158|emb|CCE44894.1| details nucl: 25	nucl
hypothetical protein CPAR2_208530	354546478	35	154.781	21.5504	0.445	9	1322.44	22.0729	0.193	5	90.9233	59.0473	0.23	7	354546478|emb|CCE43208.1| details extr: 25	extr
hypothetical protein CPAR2_500360	354547077	125	0	0	0	0	0	0	0	0	88.7983	7.80737	0.197	20	354547077|emb|CCE43810.1| details nucl: 13.5, cyto_nucl: 12.5, cyto: 10.5	nucl
hypothetical protein CPAR2_702390	354548490	31	0	0	0	0	0	0	0	0	83.2044	29.019	0.233	6	354548490|emb|CCE45226.1| details cyto_nucl: 16, cyto: 15.5, nucl: 11.5	cyto_nucl
hypothetical protein CPAR2_805610	354545285	30	0	0	0	0	0	0	0	0	80.9218	52.4377	0.158	6	354545285|emb|CCE42012.1| details cyto: 16, cyto_nucl: 13.5, nucl: 9	cyto
hypothetical protein CPAR2_104380	354543681	31	0	0	0	0	0	0	0	0	80.1601	7.61334	0.252	6	354543681|emb|CCE40402.1| details cyto_nucl: 9.833, nucl: 8, cyto: 7.5, cyto_pero: 6.832, pero: 4.5, mito: 4	cyto_nucl
hypothetical protein CPAR2_102610	354543504	64	0	0	0	0	0	0	0	0	79.7582	15.081	0.0637	2	354543504|emb|CCE40223.1| details extr: 22, E.R.: 2, mito: 1	extr
hypothetical protein CPAR2_700470	354548307	26	0	0	0	0	0	0	0	0	74.0312	5.04995	0.277	5	354548307|emb|CCE45043.1| details cyto: 13.5, mito: 9, cyto_nucl: 9, nucl: 3.5	cyto
hypothetical protein CPAR2_503510	354547392	24	0	0	0	0	0	0	0	0	72.8995	11.822	0.475	7	354547392|emb|CCE44127.1| details cyto: 26, cyto_nucl: 14.5	cyto
hypothetical protein CPAR2_109660	354544206	60	108.548	14.2049	0.27	12	5477.97	146.02	0.193	12	65.0389	9.22602	0.148	5	354544206|emb|CCE40929.1| details extr: 23, golg: 2	extr
hypothetical protein CPAR2_209770	354546600	116	19.8644	17.2053	0.0841	6	0	0	0	0	63.1102	31.4552	0.0435	3	354546600|emb|CCE43332.1| details nucl: 15, cyto_nucl: 9.5, plas: 4, vacu: 3, mito: 2	nucl
hypothetical protein CPAR2_800810	354544804	52	38.0785	6.60071	0.542	17	223.029	33.3841	0.0799	2	57.6246	10.7107	0.272	10	354544804|emb|CCE41529.1| details extr: 15, cyto: 5.5, cyto_nucl: 5, nucl: 3.5	extr
hypothetical protein CPAR2_402010	354547665	28	0	0	0	0	0	0	0	0	55.9223	15.4143	0.136	3	354547665|emb|CCE44400.1| details extr: 20, E.R.: 4, mito: 2	extr
hypothetical protein CPAR2_214080	354547031	25	0	0	0	0	0	0	0	0	50.9111	5.77635	0.423	5	354547031|emb|CCE43764.1| details cyto: 14.5, cyto_nucl: 11, nucl: 6.5, pero: 3	cyto
hypothetical protein CPAR2_807790	354545502	69	23.0254	5.15884	0.222	12	0	0	0	0	43.1335	74.7093	0.101	2	354545502|emb|CCE42230.1| details nucl: 17.5, cyto_nucl: 13.5, cyto: 8.5	nucl
stereospecific carbonyl reductase 2	237510716	30	41.6295	5.22517	0.53	9	0	0	0	0	38.9512	3.29699	0.287	5	237510716|gb|ACQ99345.1| details cyto: 24, mito: 2	cyto
hypothetical protein CPAR2_213670	354546991	42	0	0	0	0	0	0	0	0	35.8535	31.1067	0.0829	2	354546991|emb|CCE43724.1| details extr: 27	extr
hypothetical protein CPAR2_204240	354546052	28	3.71463	3.41162	0.2	2	0	0	0	0	32.1639	28.2992	0.092	2	354546052|emb|CCE42781.1| details cyto: 20.5, cyto_nucl: 14.833, nucl: 6	cyto
hypothetical protein CPAR2_100210	354543265	22	0	0	0	0	0	0	0	0	31.8648	6.8575	0.0979	2	354543265|emb|CCE39983.1| details cyto_nucl: 10.5, nucl: 9, mito: 8, cyto: 8	cyto
hypothetical protein CPAR2_806490	354545372	41	152.143	33.7115	0.245	11	820.394	13.537	0.123	2	30.3404	26.3505	0.045	2	354545372|emb|CCE42100.1| details extr: 22, cyto: 3	extr
hypothetical protein CPAR2_404920	354547953	47	0	0	0	0	0	0	0	0	29.4577	29.5726	0.156	3	354547953|emb|CCE44688.1| details cyto: 20, cyto_nucl: 13, nucl: 4	cyto
hypothetical protein CPAR2_107440	354543987	15	0	0	0	0	0	0	0	0	14.2469	24.6763	0.143	2	354543987|emb|CCE40709.1| details mito: 14, nucl: 9, cyto: 4	mito
hypothetical protein CPAR2_804900	354545214	48	2.08739	3.61547	0.0615	2	0	0	0	0	12.7401	22.0664	0.1	2	354545214|emb|CCE41941.1| details mito: 20, nucl: 5.5, cyto_nucl: 4	mito
hypothetical protein CPAR2_105130	354543755	46	39.1199	8.63716	0.452	9	0	0	0	0	7.0852	12.2719	0.125	2	354543755|emb|CCE40477.1| details extr: 22, mito: 2, vacu: 2	extr
hypothetical protein CPAR2_407410	354548203	39	27.3005	4.23915	0.339	12	2448.51	119.253	0.247	6	0	0	0	0	354548203|emb|CCE44939.1| details extr: 27	extr
hypothetical protein CPAR2_208800	354546504	35	0	0	0	0	1172.03	52.9007	0.178	3	0	0	0	0	354546504|emb|CCE43235.1| details extr: 23, cyto: 3	extr
hypothetical protein CPAR2_202950	354545923	40	0	0	0	0	1058.2	31.2821	0.258	4	0	0	0	0	354545923|emb|CCE42652.1| details extr: 26	extr
hypothetical protein CPAR2_208430	354546468	22	0	0	0	0	802.033	38.1639	0.276	4	0	0	0	0	354546468|emb|CCE43198.1| details extr: 20, golg: 4, mito: 1	extr
hypothetical protein CPAR2_101670	354543410	13	247.766	85.2143	0.63	8	768.45	164.119	0.449	5	0	0	0	0	354543410|emb|CCE40129.1| details nucl: 17.5, cyto_nucl: 13.333, cyto: 6, cyto_pero: 4.499	nucl
hypothetical protein CPAR2_213780	354547001	75	40.0964	3.6714	0.357	22	604.351	21.0543	0.0526	3	0	0	0	0	354547001|emb|CCE43734.1| details extr: 13, E.R.: 8, golg: 2, vacu: 2	extr
hypothetical protein CPAR2_206570	354546284	7	169.584	18.0587	0.672	5	602.307	25.7224	0.531	4	0	0	0	0	354546284|emb|CCE43014.1| details nucl: 12.5, cyto_nucl: 9.5, cyto: 5.5, pero: 5, mito: 4	nucl
hypothetical protein CPAR2_101390	354543382	17	200.994	27.6791	0.788	10	516.49	40.8533	0.113	2	0	0	0	0	354543382|emb|CCE40101.1| details cysk: 16, cyto: 6, cyto_nucl: 5, nucl: 2	cysk
hypothetical protein CPAR2_107330	354543976	37	16.8018	2.48178	0.358	9	511.003	12.5825	0.0568	2	0	0	0	0	354543976|emb|CCE40698.1| details extr: 16, nucl: 4, cyto: 2, E.R.: 2, mito: 1	extr
hypothetical protein CPAR2_207060	354546333	50	581.047	69.8747	0.607	21	424.083	367.275	0.0262	2	0	0	0	0	354546333|emb|CCE43063.1| details cyto: 26.5, cyto_nucl: 14	cyto
hypothetical protein CPAR2_100830	354543327	26	370.898	51.8983	0.702	22	330.608	13.2252	0.0798	2	0	0	0	0	354543327|emb|CCE40045.1| details cyto: 13, cyto_nucl: 11.5, nucl: 8, mito: 2, vacu: 2	cyto
hypothetical protein CPAR2_200490	354545679	11	53.0731	5.1984	0.631	6	269.121	93.1705	0.34	2	0	0	0	0	354545679|emb|CCE42406.1| details mito: 11, cyto: 8, cyto_nucl: 8, nucl: 6	mito
hypothetical protein CPAR2_602950	354543158	45	116.153	15.4014	0.638	28	229.696	8.19148	0.232	9	0	0	0	0	354543158|emb|CCE39876.1| details cyto: 21.5, cyto_nucl: 11.5, pero: 3	cyto
hypothetical protein CPAR2_808670	354545590	36	339.265	48.3277	0.801	27	197.716	63.2139	0.0357	2	0	0	0	0	354545590|emb|CCE42318.1| details cyto: 27	cyto
hypothetical protein CPAR2_207210	354546348	47	282.58	41.8298	0.585	20	130.122	47.4722	0.1462	5	0	0	0	0	354546348|emb|CCE43078.1| details cyto: 21.5, cyto_nucl: 13.5, nucl: 2.5	cyto
hypothetical protein CPAR2_201370	354545766	33	81.2517	9.97789	0.441	15	125.596	7.02216	0.11	4	0	0	0	0	354545766|emb|CCE42494.1| details mito: 10, cyto: 9, nucl: 7	mito
hypothetical protein CPAR2_700500	354548310	70	25.0961	3.63114	0.325	16	88.2518	34.9775	0.082	4	0	0	0	0	354548310|emb|CCE45046.1| details cyto_nucl: 14.333, nucl: 13, cyto: 12.5, mito_nucl: 7.499	cyto_nucl
hypothetical protein CPAR2_700380	354548298	61	53.8045	14.7828	0.741	40	72.1563	67.4006	0.141	4	0	0	0	0	354548298|emb|CCE45034.1| details cyto: 21.5, cyto_nucl: 13, mito: 2	cyto
hypothetical protein CPAR2_105340	354543776	59	169.84	21.8482	0.675	29	70.8083	62.4812	0.1695	7	0	0	0	0	354543776|emb|CCE40498.1| details mito: 25	mito
hypothetical protein CPAR2_205670	354546195	67	145.607	22.5075	0.675	35	67.7358	58.6749	0.157	9	0	0	0	0	354546195|emb|CCE42924.1| details cyto: 20.5, cyto_nucl: 14, nucl: 4.5	cyto
hypothetical protein CPAR2_405330	354547994	21	13.7965	10.0832	0.215	4	66.328	63.5979	0.0699	2	0	0	0	0	354547994|emb|CCE44729.1| details mito: 12, nucl: 9, cyto: 6	mito
hypothetical protein CPAR2_703150	354548565	82	246.287	34.5194	0.624	55	58.7798	51.849	0.162	14	0	0	0	0	354548565|emb|CCE45302.1| details nucl: 15.5, cyto_nucl: 14.5, cyto: 10.5	nucl
hypothetical protein CPAR2_404810	354547942	24	9.33763	8.18439	0.509	9	58.0151	52.8732	0.509	9	0	0	0	0	354547942|emb|CCE44677.1| details extr: 15, E.R.: 7, cyto: 2, vacu: 2	extr
hypothetical protein CPAR2_403160	354547779	20	79.709	10.9717	0.62	11	46.3279	80.2422	0.128	3	0	0	0	0	354547779|emb|CCE44514.1| details nucl: 10.5, cyto_nucl: 10.333, cyto: 9, cyto_pero: 5.833, mito: 4	nucl
hypothetical protein CPAR2_400470	354547511	35	178.377	23.9774	0.798	23	44.8375	43.2567	0.205	6	0	0	0	0	354547511|emb|CCE44246.1| details cyto: 23, mito: 2	cyto
hypothetical protein CPAR2_501710	354547212	117	153.322	21.2328	0.544	55	43.2326	74.8811	0.136	14	0	0	0	0	354547212|emb|CCE43946.1| details cyto: 16, cyto_nucl: 12.5, nucl: 7, E.R.: 2	cyto
hypothetical protein CPAR2_802800	354545005	86	131.644	16.6475	0.713	59	38.7713	67.1538	0.174	15	0	0	0	0	354545005|emb|CCE41730.1| details cyto: 15.5, cyto_mito: 11.5, mito: 6.5, nucl: 3	cyto
hypothetical protein CPAR2_207780	354546405	55	36.9793	1.21209	0.443	17	35.0173	60.6517	0.102	4	0	0	0	0	354546405|emb|CCE43135.1| details cyto: 12.5, cyto_nucl: 9.5, pero: 6, nucl: 5.5	cyto
hypothetical protein CPAR2_404890	354547950	18	58.5568	7.81767	0.6	9	30.2743	52.4366	0.6	9	0	0	0	0	354547950|emb|CCE44685.1| details cyto: 23.5, cyto_nucl: 13	cyto
hypothetical protein CPAR2_702400	354548491	10	50.9072	9.09341	0.69	7	18.9626	32.8442	0.69	7	0	0	0	0	354548491|emb|CCE45227.1| details cyto: 12, cyto_nucl: 9.333, cyto_pero: 7.333, mito: 6, nucl: 5.5	cyto
hypothetical protein CPAR2_806200	354545343	32	83.0042	15.2619	0.846	20	16.4063	28.4166	0.222	5	0	0	0	0	354545343|emb|CCE42071.1| details cyto: 19.5, cyto_nucl: 11.5, nucl: 2.5, mito: 2	cyto
hypothetical protein CPAR2_500500	354547091	36	5.59559	2.06583	0.167	4	12.9315	22.398	0.167	4	0	0	0	0	354547091|emb|CCE43824.1| details extr: 22, cyto: 2.5, cyto_nucl: 2	extr
hypothetical protein CPAR2_100850	354543329	31	116.181	19.3875	0.825	23	11.0218	19.0903	0.206	6	0	0	0	0	354543329|emb|CCE40047.1| details cyto: 16, cyto_nucl: 12.833, mito_nucl: 4.498, mito: 3.5	cyto
hypothetical protein CPAR2_107100	354543953	14	320.339	39.2722	0.562	5	0	0	0	0	0	0	0	0	354543953|emb|CCE40675.1| details nucl: 24, mito: 3	nucl
hypothetical protein CPAR2_107020	354543945	11	276.192	30.2531	0.534	9	0	0	0	0	0	0	0	0	354543945|emb|CCE40667.1| details nucl: 18, cyto: 6, mito: 3	nucl
hypothetical protein CPAR2_107160	354543959	30	236.766	27.0554	0.78	21	0	0	0	0	0	0	0	0	354543959|emb|CCE40681.1| details cyto: 14, cyto_nucl: 10.5, mito: 6, nucl: 3, pero: 2	cyto
ADP/ATP carrier protein	3549613	33	218.093	5.45029	0.528	18	0	0	0	0	0	0	0	0	3549613|gb|AAC34595.1| details mito: 8, cyto: 7, extr: 7, E.R.: 3	mito
hypothetical protein CPAR2_203520	354545980	55	214.293	29.7961	0.759	28	0	0	0	0	0	0	0	0	354545980|emb|CCE42709.1| details cyto: 24, cyto_nucl: 13.5	cyto
hypothetical protein CPAR2_107090	354543952	14	208.964	72.6599	0.344	7	0	0	0	0	0	0	0	0	354543952|emb|CCE40674.1| details nucl: 24.5, cyto_nucl: 15	nucl
hypothetical protein CPAR2_201570	354545786	42	199.223	26.4508	0.606	23	0	0	0	0	0	0	0	0	354545786|emb|CCE42514.1| details cysk: 27	cysk
hypothetical protein CPAR2_502950	354547336	98	184.578	25.5652	0.473	34	0	0	0	0	0	0	0	0	354547336|emb|CCE44070.1| details plas: 26	plas
hypothetical protein CPAR2_401230	354547586	40	172.957	22.54	0.752	22	0	0	0	0	0	0	0	0	354547586|emb|CCE44321.1| details cyto: 19.5, cyto_nucl: 10.5, mito: 4	cyto
hypothetical protein CPAR2_105500	354543792	34	172.522	20.6446	0.789	20	0	0	0	0	0	0	0	0	354543792|emb|CCE40514.1| details nucl: 16.5, cyto_nucl: 12, mito: 6, cyto: 4.5	nucl
hypothetical protein CPAR2_104290	354543672	35	170.782	21.021	0.728	19	0	0	0	0	0	0	0	0	354543672|emb|CCE40393.1| details nucl: 14.5, cyto_nucl: 11.5, mito: 6, cyto: 5.5	nucl
hypothetical protein CPAR2_211630	354546787	93	169.21	58.128	0.588	45	0	0	0	0	0	0	0	0	354546787|emb|CCE43519.1| details cyto: 19.5, cyto_nucl: 13.5, nucl: 6.5	cyto
hypothetical protein CPAR2_402220	354547686	53	165.122	24.6408	0.788	29	0	0	0	0	0	0	0	0	354547686|emb|CCE44421.1| details mito: 25	mito
hypothetical protein CPAR2_804740	354545198	74	152.936	18.7098	0.636	30	0	0	0	0	0	0	0	0	354545198|emb|CCE41925.1| details cyto: 18, cyto_nucl: 10.5, mito: 4, pero: 2	cyto
carbonyl reductase CPCR1	380005457	37	138.587	19.9668	0.573	22	0	0	0	0	0	0	0	0
hypothetical protein CPAR2_209240	354546547	55	128.562	18.0363	0.685	31	0	0	0	0	0	0	0	0
hypothetical protein CPAR2_702740	354548524	17	122.772	16.7955	0.623	10	0	0	0	0	0	0	0	0
hypothetical protein CPAR2_704060	354548655	19	117.559	16.0692	0.681	8	0	0	0	0	0	0	0	0
hypothetical protein CPAR2_401960	354547660	24	116.885	17.0494	0.606	8	0	0	0	0	0	0	0	0
hypothetical protein CPAR2_802980	354545023	56	108.456	14.0033	0.415	25	0	0	0	0	0	0	0	0
hypothetical protein CPAR2_804600	354545184	63	106.647	13.0356	0.551	28	0	0	0	0	0	0	0	0
hypothetical protein CPAR2_204330	354546061	100	102.515	17.0985	0.573	45	0	0	0	0	0	0	0	0
hypothetical protein CPAR2_704260	354548675	20	101.892	14.5135	0.686	14	0	0	0	0	0	0	0	0
hypothetical protein CPAR2_601800	354543042	33	101.397	14.2577	0.601	17	0	0	0	0	0	0	0	0
hypothetical protein CPAR2_805590	354545283	25	99.8295	15.0523	0.728	14	0	0	0	0	0	0	0	0
hypothetical protein CPAR2_802460	354544971	19	96.6556	13.8148	0.647	5	0	0	0	0	0	0	0	0
hypothetical protein CPAR2_105050	354543747	70	96.2634	17.571	0.505	32	0	0	0	0	0	0	0	0
hypothetical protein CPAR2_300430	354544331	34	93.5325	15.1838	0.627	16	0	0	0	0	0	0	0	0
hypothetical protein CPAR2_603140	354543177	44	91.0382	12.488	0.516	21	0	0	0	0	0	0	0	0
hypothetical protein CPAR2_807980	354545521	27	89.2789	12.7624	0.738	20	0	0	0	0	0	0	0	0
hypothetical protein CPAR2_103750	354543616	79	85.5755	15.4165	0.593	42	0	0	0	0	0	0	0	0
hypothetical protein CPAR2_109150	354544154	44	85.5021	10.1414	0.647	22	0	0	0	0	0	0	0	0
hypothetical protein CPAR2_108590	354544099	30	85.0944	12.2476	0.722	19	0	0	0	0	0	0	0	0
hypothetical protein CPAR2_110290	354544268	29	84.0128	12.1713	0.473	15	0	0	0	0	0	0	0	0
hypothetical protein CPAR2_402950	354547758	42	83.9231	12.6187	0.577	19	0	0	0	0	0	0	0	0
hypothetical protein CPAR2_205700	354546198	86	82.8796	10.0179	0.506	38	0	0	0	0	0	0	0	0
hypothetical protein CPAR2_101020	354543345	49	79.6004	13.84	0.588	23	0	0	0	0	0	0	0	0
hypothetical protein CPAR2_102780	354543521	63	76.362	12.5925	0.507	27	0	0	0	0	0	0	0	0
hypothetical protein CPAR2_805030	354545227	33	73.4571	22.9501	0.795	22	0	0	0	0	0	0	0	0
hypothetical protein CPAR2_204160	354546044	29	73.2999	13.6179	0.733	12	0	0	0	0	0	0	0	0
hypothetical protein CPAR2_208160	354546443	61	73.222	9.9889	0.259	13	0	0	0	0	0	0	0	0
hypothetical protein CPAR2_700950	354548355	43	72.7279	20.2436	0.514	18	0	0	0	0	0	0	0	0
hypothetical protein CPAR2_700360	354548296	12	72.2726	9.71309	0.542	6	0	0	0	0	0	0	0	0
hypothetical protein CPAR2_601530	354543015	38	71.6697	10.434	0.65	22	0	0	0	0	0	0	0	0
hypothetical protein CPAR2_503800	354547421	14	70.3161	8.94625	0.512	9	0	0	0	0	0	0	0	0
hypothetical protein CPAR2_204880	354546116	62	67.174	22.612	0.479	28	0	0	0	0	0	0	0	0
hypothetical protein CPAR2_104690	354543711	24	64.1605	15.986	0.43	9	0	0	0	0	0	0	0	0
hypothetical protein CPAR2_807880	354545511	40	62.7791	8.42219	0.561	20	0	0	0	0	0	0	0	0
hypothetical protein CPAR2_209730	354546596	23	61.687	15.1915	0.576	9	0	0	0	0	0	0	0	0
hypothetical protein CPAR2_304130	354544698	16	61.2359	14.6147	0.79	10	0	0	0	0	0	0	0	0
hypothetical protein CPAR2_407890	354548249	30	61.0908	10.2082	0.511	14	0	0	0	0	0	0	0	0
hypothetical protein CPAR2_602530	354543116	17	61.0811	7.01472	0.75	9	0	0	0	0	0	0	0	0
hypothetical protein CPAR2_109420	354544181	34	60.4573	8.90837	0.531	11	0	0	0	0	0	0	0	0
hypothetical protein CPAR2_300270	354544315	33	59.9066	10.1876	0.353	11	0	0	0	0	0	0	0	0
hypothetical protein CPAR2_702560	354548507	34	59.1162	8.55228	0.606	13	0	0	0	0	0	0	0	0
hypothetical protein CPAR2_100320	354543275	25	57.2945	14.0725	0.345	8	0	0	0	0	0	0	0	0
hypothetical protein CPAR2_207990	354546426	42	56.5032	7.3543	0.584	22	0	0	0	0	0	0	0	0
hypothetical protein CPAR2_405140	354547975	79	56.4708	9.61264	0.481	32	0	0	0	0	0	0	0	0
hypothetical protein CPAR2_206220	354546251	17	55.7263	7.56443	0.577	7	0	0	0	0	0	0	0	0
hypothetical protein CPAR2_103170	354543560	27	55.6192	13.4935	0.368	10	0	0	0	0	0	0	0	0
hypothetical protein CPAR2_500350	354547076	8	55.2291	7.39596	0.667	6	0	0	0	0	0	0	0	0
hypothetical protein CPAR2_806100	354545333	14	55.1993	10.5012	0.508	4	0	0	0	0	0	0	0	0
hypothetical protein CPAR2_110310	354544270	20	54.9802	7.76855	0.392	9	0	0	0	0	0	0	0	0
hypothetical protein CPAR2_803150	354545039	33	54.9651	7.61197	0.552	12	0	0	0	0	0	0	0	0
hypothetical protein CPAR2_102710	354543514	20	54.9076	8.69609	0.727	10	0	0	0	0	0	0	0	0
hypothetical protein CPAR2_302160	354544503	27	54.7674	9.00556	0.424	11	0	0	0	0	0	0	0	0
hypothetical protein CPAR2_300240	354544312	17	53.3055	7.07535	0.476	8	0	0	0	0	0	0	0	0
hypothetical protein CPAR2_700720	354548332	15	53.2718	8.43647	0.478	7	0	0	0	0	0	0	0	0
hypothetical protein CPAR2_502000	354547241	40	52.9264	8.44574	0.669	19	0	0	0	0	0	0	0	0
hypothetical protein CPAR2_402610	354547725	11	52.8845	11.1003	0.419	3	0	0	0	0	0	0	0	0
hypothetical protein CPAR2_802010	354544926	52	52.6035	8.50793	0.457	22	0	0	0	0	0	0	0	0
hypothetical protein CPAR2_800200	354544743	22	51.7788	14.241	0.367	7	0	0	0	0	0	0	0	0
hypothetical protein CPAR2_602960	354543159	32	51.5064	1.70788	0.553	15	0	0	0	0	0	0	0	0
hypothetical protein CPAR2_503730	354547414	21	50.9303	8.93038	0.565	13	0	0	0	0	0	0	0	0
hypothetical protein CPAR2_210540	354546678	16	50.2571	2.83084	0.314	5	0	0	0	0	0	0	0	0
hypothetical protein CPAR2_109870	354544226	34	49.9297	6.8409	0.487	11	0	0	0	0	0	0	0	0
hypothetical protein CPAR2_203040	354545932	60	49.6606	7.73683	0.61	35	0	0	0	0	0	0	0	0
hypothetical protein CPAR2_801880	354544913	15	49.6305	7.08887	0.328	6	0	0	0	0	0	0	0	0
hypothetical protein CPAR2_601330	354542995	24	48.9178	6.55398	0.465	11	0	0	0	0	0	0	0	0
hypothetical protein CPAR2_204740	354546102	45	48.6457	8.25421	0.542	27	0	0	0	0	0	0	0	0
hypothetical protein CPAR2_703070	354548557	13	48.0865	6.39762	0.59	5	0	0	0	0	0	0	0	0
hypothetical protein CPAR2_102840	354543527	22	47.9098	6.34456	0.408	7	0	0	0	0	0	0	0	0
hypothetical protein CPAR2_806240	354545347	37	47.829	10.0835	0.652	17	0	0	0	0	0	0	0	0
hypothetical protein CPAR2_203350	354545963	41	47.7861	7.65633	0.559	15	0	0	0	0	0	0	0	0
hypothetical protein CPAR2_202240	354545852	24	47.4682	6.28353	0.343	7	0	0	0	0	0	0	0	0
hypothetical protein CPAR2_211200	354546744	22	47.3478	8.28645	0.443	9	0	0	0	0	0	0	0	0
hypothetical protein CPAR2_200120	354545642	41	47.3274	19.2416	0.452	17	0	0	0	0	0	0	0	0
hypothetical protein CPAR2_105970	354543839	23	46.5522	4.50352	0.371	6	0	0	0	0	0	0	0	0
hypothetical protein CPAR2_700660	354548326	39	46.0791	18.0256	0.468	17	0	0	0	0	0	0	0	0
hypothetical protein CPAR2_402090	354547673	130	45.3437	21.0086	0.412	41	0	0	0	0	0	0	0	0
hypothetical protein CPAR2_209100	354546533	236	45.3198	7.16268	0.304	54	0	0	0	0	0	0	0	0
hypothetical protein CPAR2_805290	354545253	51	45.2673	5.01659	0.294	13	0	0	0	0	0	0	0	0
hypothetical protein CPAR2_211480	354546772	17	43.8622	6.58004	0.427	7	0	0	0	0	0	0	0	0
hypothetical protein CPAR2_400980	354547561	20	43.53	7.84871	0.378	8	0	0	0	0	0	0	0	0
hypothetical protein CPAR2_600370	354542906	10	43.2121	10.0552	0.711	8	0	0	0	0	0	0	0	0
hypothetical protein CPAR2_100530	354543296	23	42.8753	8.17197	0.645	8	0	0	0	0	0	0	0	0
hypothetical protein CPAR2_104130	354543654	24	42.545	5.95017	0.387	12	0	0	0	0	0	0	0	0
hypothetical protein CPAR2_500810	354547122	41	42.1309	7.09756	0.45	16	0	0	0	0	0	0	0	0
hypothetical protein CPAR2_402180	354547682	49	41.9734	7.42389	0.447	17	0	0	0	0	0	0	0	0
hypothetical protein CPAR2_108230	354544064	38	40.8549	13.6585	0.0937	2	0	0	0	0	0	0	0	0
hypothetical protein CPAR2_501020	354547143	62	40.273	6.1085	0.382	23	0	0	0	0	0	0	0	0
hypothetical protein CPAR2_405680	354548029	29	38.9163	10.7552	0.464	10	0	0	0	0	0	0	0	0
hypothetical protein CPAR2_211610	354546785	40	38.7752	4.08933	0.417	18	0	0	0	0	0	0	0	0
hypothetical protein CPAR2_208740	354546498	20	38.5048	6.71169	0.326	6	0	0	0	0	0	0	0	0
hypothetical protein CPAR2_210860	354546710	39	38.5023	8.47498	0.49	20	0	0	0	0	0	0	0	0
hypothetical protein CPAR2_300190	354544307	89	38.159	25.3836	0.21	12	0	0	0	0	0	0	0	0
hypothetical protein CPAR2_301770	354544464	57	37.9965	12.3072	0.4	25	0	0	0	0	0	0	0	0
hypothetical protein CPAR2_105960	354543838	16	37.9532	7.40653	0.437	8	0	0	0	0	0	0	0	0
hypothetical protein CPAR2_204150	354546043	29	37.4168	9.64051	0.38	5	0	0	0	0	0	0	0	0
hypothetical protein CPAR2_302480	354544535	47	37.3858	6.0896	0.543	22	0	0	0	0	0	0	0	0
hypothetical protein CPAR2_207740	354546401	15	37.2721	5.43074	0.623	10	0	0	0	0	0	0	0	0
hypothetical protein CPAR2_101410	354543384	49	36.5297	10.2788	0.489	24	0	0	0	0	0	0	0	0
hypothetical protein CPAR2_201200	354545749	22	36.2983	13.9276	0.502	12	0	0	0	0	0	0	0	0
hypothetical protein CPAR2_109260	354544165	25	36.2309	7.64149	0.235	5	0	0	0	0	0	0	0	0
hypothetical protein CPAR2_601770	354543039	41	36.0013	5.29413	0.55	17	0	0	0	0	0	0	0	0
hypothetical protein CPAR2_704110	354548660	61	35.9722	6.65347	0.636	28	0	0	0	0	0	0	0	0
hypothetical protein CPAR2_302060	354544493	33	35.8571	3.44948	0.497	10	0	0	0	0	0	0	0	0
hypothetical protein CPAR2_201810	354545810	38	35.5064	11.0101	0.241	5	0	0	0	0	0	0	0	0
hypothetical protein CPAR2_105790	354543821	11	35.2477	21.4865	0.548	3	0	0	0	0	0	0	0	0
hypothetical protein CPAR2_802520	354544977	16	35.0207	5.40852	0.664	8	0	0	0	0	0	0	0	0
hypothetical protein CPAR2_700020	354548262	33	34.9767	3.56137	0.194	6	0	0	0	0	0	0	0	0
hypothetical protein CPAR2_503520	354547393	41	34.9287	5.39788	0.543	17	0	0	0	0	0	0	0	0
hypothetical protein CPAR2_301610	354544448	69	34.8693	3.83778	0.324	19	0	0	0	0	0	0	0	0
hypothetical protein CPAR2_804190	354545143	90	34.7876	6.39376	0.299	24	0	0	0	0	0	0	0	0
hypothetical protein CPAR2_407190	354548181	50	34.7296	12.4163	0.26	10	0	0	0	0	0	0	0	0
hypothetical protein CPAR2_104370	354543680	20	34.5138	9.1032	0.282	4	0	0	0	0	0	0	0	0
hypothetical protein CPAR2_109250	354544164	27	34.3195	5.44698	0.492	10	0	0	0	0	0	0	0	0
hypothetical protein CPAR2_103970	354543638	21	34.2401	5.06827	0.167	3	0	0	0	0	0	0	0	0
hypothetical protein CPAR2_702440	354548495	11	34.1045	7.6591	0.559	4	0	0	0	0	0	0	0	0
hypothetical protein CPAR2_806920	354545415	28	34.0777	6.96739	0.619	10	0	0	0	0	0	0	0	0
hypothetical protein CPAR2_701320	354548392	18	33.9926	4.65779	0.456	8	0	0	0	0	0	0	0	0
hypothetical protein CPAR2_405310	354547992	16	33.9598	6.34598	0.452	7	0	0	0	0	0	0	0	0
hypothetical protein CPAR2_200650	354545694	58	33.9374	5.4567	0.321	16	0	0	0	0	0	0	0	0
hypothetical protein CPAR2_500040	354547045	46	33.6237	4.41745	0.565	21	0	0	0	0	0	0	0	0
hypothetical protein CPAR2_301150	354544403	32	33.5523	5.72393	0.314	5	0	0	0	0	0	0	0	0
hypothetical protein CPAR2_600790	354542945	10	33.1401	5.23027	0.682	5	0	0	0	0	0	0	0	0
hypothetical protein CPAR2_501680	354547209	18	32.8339	3.92133	0.381	8	0	0	0	0	0	0	0	0
hypothetical protein CPAR2_211560	354546780	92	32.7786	29.1575	0.318	26	0	0	0	0	0	0	0	0
hypothetical protein CPAR2_406210	354548082	13	32.3203	6.60419	0.728	8	0	0	0	0	0	0	0	0
hypothetical protein CPAR2_602850	354543148	17	32.2751	10.4237	0.49	7	0	0	0	0	0	0	0	0
hypothetical protein CPAR2_302440	354544531	47	32.049	4.62008	0.298	10	0	0	0	0	0	0	0	0
hypothetical protein CPAR2_601350	354542997	21	31.8197	4.35748	0.589	10	0	0	0	0	0	0	0	0
hypothetical protein CPAR2_602110	354543074	28	31.6317	4.0676	0.563	18	0	0	0	0	0	0	0	0
hypothetical protein CPAR2_204080	354546036	27	31.2913	10.5027	0.482	15	0	0	0	0	0	0	0	0
hypothetical protein CPAR2_200780	354545707	16	30.6277	7.11511	0.381	3	0	0	0	0	0	0	0	0
hypothetical protein CPAR2_804400	354545164	14	30.5493	2.04288	0.683	5	0	0	0	0	0	0	0	0
hypothetical protein CPAR2_203160	354545944	244	30.4546	5.49023	0.246	57	0	0	0	0	0	0	0	0
hypothetical protein CPAR2_107470	354543990	28	30.3422	6.46057	0.387	7	0	0	0	0	0	0	0	0
hypothetical protein CPAR2_803630	354545088	39	29.8737	8.98345	0.405	15	0	0	0	0	0	0	0	0
hypothetical protein CPAR2_406150	354548076	44	29.5721	4.24466	0.154	7	0	0	0	0	0	0	0	0
hypothetical protein CPAR2_303530	354544639	65	29.4415	4.46313	0.344	20	0	0	0	0	0	0	0	0
hypothetical protein CPAR2_806820	354545405	47	29.3888	0.775008	0.515	25	0	0	0	0	0	0	0	0
hypothetical protein CPAR2_406810	354548142	22	29.3848	4.43888	0.328	5	0	0	0	0	0	0	0	0
hypothetical protein CPAR2_105880	354543830	50	29.2361	4.44454	0.414	15	0	0	0	0	0	0	0	0
hypothetical protein CPAR2_503440	354547384	23	29.1984	4.9036	0.627	14	0	0	0	0	0	0	0	0
hypothetical protein CPAR2_209410	354546564	13	28.7971	8.06861	0.411	7	0	0	0	0	0	0	0	0
hypothetical protein CPAR2_501180	354547159	70	28.6558	4.09821	0.309	13	0	0	0	0	0	0	0	0
hypothetical protein CPAR2_406500	354548111	19	28.5276	3.67117	0.462	4	0	0	0	0	0	0	0	0
hypothetical protein CPAR2_808060	354545529	37	28.378	28.1468	0.251	10	0	0	0	0	0	0	0	0
hypothetical protein CPAR2_302650	354544553	230	28.2037	4.21715	0.304	52	0	0	0	0	0	0	0	0
hypothetical protein CPAR2_805110	354545235	50	28.1038	6.31833	0.419	19	0	0	0	0	0	0	0	0
hypothetical protein CPAR2_301440	354544432	33	28.1014	6.36849	0.361	9	0	0	0	0	0	0	0	0
hypothetical protein CPAR2_105980	354543840	11	27.4771	4.71856	0.5	3	0	0	0	0	0	0	0	0
hypothetical protein CPAR2_205020	354546130	37	27.2893	2.66854	0.499	15	0	0	0	0	0	0	0	0
hypothetical protein CPAR2_206490	354546276	50	26.948	3.69769	0.477	17	0	0	0	0	0	0	0	0
hypothetical protein CPAR2_805730	354545297	20	26.9393	3.49613	0.277	4	0	0	0	0	0	0	0	0
hypothetical protein CPAR2_204260	354546054	53	26.905	3.68098	0.446	19	0	0	0	0	0	0	0	0
hypothetical protein CPAR2_701430	354548403	50	26.9001	3.47382	0.44	15	0	0	0	0	0	0	0	0
stereospecific carbonyl reductase 1	237510720	30	26.7041	6.54879	0.495	10	0	0	0	0	0	0	0	0
hypothetical protein CPAR2_405570	354548018	14	26.4161	8.83794	0.258	4	0	0	0	0	0	0	0	0
hypothetical protein CPAR2_212810	354546905	42	26.3994	5.96838	0.402	15	0	0	0	0	0	0	0	0
hypothetical protein CPAR2_702160	354548468	11	26.028	8.03332	0.45	5	0	0	0	0	0	0	0	0
hypothetical protein CPAR2_107970	354544040	40	26.0068	4.09542	0.447	11	0	0	0	0	0	0	0	0
hypothetical protein CPAR2_102800	354543523	113	25.7726	3.38587	0.363	34	0	0	0	0	0	0	0	0
hypothetical protein CPAR2_601670	354543029	38	25.7347	4.75388	0.546	12	0	0	0	0	0	0	0	0
hypothetical protein CPAR2_803400	354545065	14	25.4538	4.79803	0.553	8	0	0	0	0	0	0	0	0
hypothetical protein CPAR2_504170	354547458	16	25.1417	7.56264	0.407	8	0	0	0	0	0	0	0	0
hypothetical protein CPAR2_200800	354545709	56	24.9807	3.54761	0.437	19	0	0	0	0	0	0	0	0
hypothetical protein CPAR2_104470	354543690	120	24.6425	6.85657	0.204	18	0	0	0	0	0	0	0	0
hypothetical protein CPAR2_601260	354542988	27	24.4524	5.34979	0.24	7	0	0	0	0	0	0	0	0
hypothetical protein CPAR2_302800	354544567	69	24.3556	3.34145	0.266	16	0	0	0	0	0	0	0	0
hypothetical protein CPAR2_401800	354547643	11	24.2484	7.70578	0.575	5	0	0	0	0	0	0	0	0
hypothetical protein CPAR2_602230	354543087	186	24.1915	3.82054	0.206	38	0	0	0	0	0	0	0	0
hypothetical protein CPAR2_808930	354545616	15	23.9886	6.67014	0.568	7	0	0	0	0	0	0	0	0
hypothetical protein CPAR2_601230	354542985	25	23.83	8.98893	0.471	8	0	0	0	0	0	0	0	0
hypothetical protein CPAR2_701420	354548402	126	23.5296	3.68691	0.229	30	0	0	0	0	0	0	0	0
hypothetical protein CPAR2_202250	354545853	65	23.4762	6.63476	0.349	21	0	0	0	0	0	0	0	0
hypothetical protein CPAR2_803410	354545066	15	23.3899	40.5126	0.477	5	0	0	0	0	0	0	0	0
hypothetical protein CPAR2_304310	354544716	12	23.2366	4.10222	0.352	4	0	0	0	0	0	0	0	0
hypothetical protein CPAR2_809040	354545627	129	23.2001	3.39159	0.21	28	0	0	0	0	0	0	0	0
hypothetical protein CPAR2_405560	354548017	21	23.1835	4.47966	0.624	10	0	0	0	0	0	0	0	0
hypothetical protein CPAR2_105660	354543808	44	23.0849	7.69147	0.437	16	0	0	0	0	0	0	0	0
hypothetical protein CPAR2_400750	354547539	48	23.0832	7.47859	0.257	10	0	0	0	0	0	0	0	0
hypothetical protein CPAR2_210900	354546714	22	23.0686	7.073	0.265	7	0	0	0	0	0	0	0	0
hypothetical protein CPAR2_109630	354544203	23	23.0516	2.60911	0.2	7	0	0	0	0	0	0	0	0	354544203|emb|CCE40926.1| details mito: 10.5, cyto: 10, cyto_nucl: 9.333, mito_nucl: 9.166, nucl: 6.5	mito
hypothetical protein CPAR2_107070	354543950	30	23.042	6.50326	0.253	6	0	0	0	0	0	0	0	0
hypothetical protein CPAR2_106460	354543889	29	22.7514	4.84176	0.502	9	0	0	0	0	0	0	0	0
hypothetical protein CPAR2_407550	354548216	14	22.1119	12.5084	0.487	5	0	0	0	0	0	0	0	0
hypothetical protein CPAR2_502310	354547272	24	21.9443	3.5836	0.471	8	0	0	0	0	0	0	0	0
hypothetical protein CPAR2_205330	354546161	58	21.8862	4.68258	0.329	16	0	0	0	0	0	0	0	0
hypothetical protein CPAR2_110320	354544271	49	21.8812	18.9523	0.207	7	0	0	0	0	0	0	0	0
hypothetical protein CPAR2_200290	354545659	17	21.7382	18.8406	0.745	6	0	0	0	0	0	0	0	0
hypothetical protein CPAR2_102160	354543459	53	21.5007	4.64047	0.328	15	0	0	0	0	0	0	0	0
hypothetical protein CPAR2_800220	354544745	61	21.4461	11.8571	0.254	8	0	0	0	0	0	0	0	0
hypothetical protein CPAR2_503580	354547399	68	21.0864	5.04845	0.439	22	0	0	0	0	0	0	0	0
hypothetical protein CPAR2_503420	354547382	33	20.912	10.8943	0.406	10	0	0	0	0	0	0	0	0
hypothetical protein CPAR2_108740	354544113	72	20.4725	2.6937	0.32	19	0	0	0	0	0	0	0	0
hypothetical protein CPAR2_207710	354546398	17	20.4291	9.2823	0.584	6	0	0	0	0	0	0	0	0
hypothetical protein CPAR2_804120	354545136	46	20.3393	3.27163	0.19	6	0	0	0	0	0	0	0	0
hypothetical protein CPAR2_203830	354546011	56	20.301	5.76821	0.55	21	0	0	0	0	0	0	0	0
hypothetical protein CPAR2_211210	354546745	18	20.2456	6.55309	0.275	4	0	0	0	0	0	0	0	0
hypothetical protein CPAR2_603490	354543213	58	20.0818	5.81928	0.331	17	0	0	0	0	0	0	0	0
hypothetical protein CPAR2_205860	354546214	19	19.9346	8.53557	0.472	5	0	0	0	0	0	0	0	0
hypothetical protein CPAR2_102270	354543470	101	19.8503	5.18276	0.247	19	0	0	0	0	0	0	0	0
hypothetical protein CPAR2_402700	354547733	47	19.702	6.35152	0.392	13	0	0	0	0	0	0	0	0
hypothetical protein CPAR2_602580	354543121	15	19.4071	2.83117	0.29	3	0	0	0	0	0	0	0	0
hypothetical protein CPAR2_500530	354547094	37	19.3783	2.26891	0.439	12	0	0	0	0	0	0	0	0
hypothetical protein CPAR2_804180	354545142	17	19.0866	10.7307	0.388	4	0	0	0	0	0	0	0	0
hypothetical protein CPAR2_603150	354543178	18	19.0171	4.37658	0.601	9	0	0	0	0	0	0	0	0
hypothetical protein CPAR2_804150	354545139	17	18.9143	8.04741	0.3	5	0	0	0	0	0	0	0	0
hypothetical protein CPAR2_107820	354544025	74	18.78	2.11677	0.245	14	0	0	0	0	0	0	0	0
hypothetical protein CPAR2_103280	354543570	14	18.7658	4.22637	0.246	3	0	0	0	0	0	0	0	0
hypothetical protein CPAR2_203480	354545976	50	18.6898	5.03414	0.254	7	0	0	0	0	0	0	0	0
hypothetical protein CPAR2_213170	354546942	8	18.6097	16.4137	0.507	2	0	0	0	0	0	0	0	0
hypothetical protein CPAR2_401810	354547644	17	18.4409	2.94472	0.226	5	0	0	0	0	0	0	0	0
hypothetical protein CPAR2_807400	354545463	207	18.3904	2.69285	0.179	28	0	0	0	0	0	0	0	0
hypothetical protein CPAR2_301110	354544399	83	18.1172	5.2645	0.277	18	0	0	0	0	0	0	0	0
hypothetical protein CPAR2_703020	354548552	42	18.0742	1.98298	0.248	8	0	0	0	0	0	0	0	0
hypothetical protein CPAR2_200560	354545685	40	17.9926	1.59084	0.317	6	0	0	0	0	0	0	0	0
hypothetical protein CPAR2_211970	354546821	39	17.9423	3.53775	0.221	7	0	0	0	0	0	0	0	0
hypothetical protein CPAR2_807280	354545451	28	17.7443	3.87248	0.298	9	0	0	0	0	0	0	0	0
hypothetical protein CPAR2_406390	354548100	60	17.7034	4.37931	0.142	8	0	0	0	0	0	0	0	0
hypothetical protein CPAR2_214060	354547029	21	17.6881	2.74271	0.561	7	0	0	0	0	0	0	0	0
hypothetical protein CPAR2_212590	354546883	54	17.3969	4.4234	0.241	10	0	0	0	0	0	0	0	0
hypothetical protein CPAR2_800640	354544787	25	17.3503	3.8225	0.341	9	0	0	0	0	0	0	0	0
hypothetical protein CPAR2_202140	354545842	44	17.2902	18.5073	0.409	8	0	0	0	0	0	0	0	0
hypothetical protein CPAR2_803750	354545100	36	17.1783	2.48804	0.617	15	0	0	0	0	0	0	0	0
hypothetical protein CPAR2_212210	354546845	54	17.0992	3.26638	0.354	17	0	0	0	0	0	0	0	0
hypothetical protein CPAR2_204960	354546124	54	17.0537	3.71423	0.406	15	0	0	0	0	0	0	0	0
hypothetical protein CPAR2_207000	354546327	48	17.0489	3.01209	0.538	23	0	0	0	0	0	0	0	0
hypothetical protein CPAR2_403370	354547799	85	17.0147	3.35283	0.133	10	0	0	0	0	0	0	0	0
hypothetical protein CPAR2_603390	354543203	22	16.7221	3.82881	0.308	8	0	0	0	0	0	0	0	0
hypothetical protein CPAR2_303920	354544677	78	16.6269	3.12422	0.145	8	0	0	0	0	0	0	0	0
hypothetical protein CPAR2_600070	354542876	71	16.5453	4.34896	0.258	16	0	0	0	0	0	0	0	0
hypothetical protein CPAR2_601830	354543045	14	16.4927	4.79637	0.737	9	0	0	0	0	0	0	0	0
hypothetical protein CPAR2_800410	354544764	30	16.4004	14.4475	0.223	5	0	0	0	0	0	0	0	0
hypothetical protein CPAR2_405160	354547977	40	16.3891	2.2648	0.268	7	0	0	0	0	0	0	0	0
hypothetical protein CPAR2_401620	354547625	53	16.3716	3.78922	0.176	3	0	0	0	0	0	0	0	0
hypothetical protein CPAR2_400130	354547478	82	16.2621	3.24362	0.328	23	0	0	0	0	0	0	0	0
hypothetical protein CPAR2_805880	354545312	65	16.1793	1.87094	0.206	11	0	0	0	0	0	0	0	0
hypothetical protein CPAR2_602330	354543097	17	16.1057	3.46993	0.624	8	0	0	0	0	0	0	0	0
hypothetical protein CPAR2_600480	354542917	52	16.063	2.27352	0.349	18	0	0	0	0	0	0	0	0
hypothetical protein CPAR2_210070	354546630	32	15.9705	2.84069	0.26	7	0	0	0	0	0	0	0	0
hypothetical protein CPAR2_806650	354545388	64	15.9234	4.46125	0.26	9	0	0	0	0	0	0	0	0
hypothetical protein CPAR2_601570	354543019	125	15.9123	3.50326	0.252	27	0	0	0	0	0	0	0	0
hypothetical protein CPAR2_501390	354547179	77	15.8853	2.61996	0.436	22	0	0	0	0	0	0	0	0
hypothetical protein CPAR2_400850	354547548	68	15.8595	2.2106	0.407	16	0	0	0	0	0	0	0	0
cytochrome oxidase subunit 2	371925438	28	15.5547	26.9415	0.397	6	0	0	0	0	0	0	0	0
hypothetical protein CPAR2_109170	354544156	10	15.4798	7.21754	0.333	4	0	0	0	0	0	0	0	0
hypothetical protein CPAR2_302390	354544526	58	15.2443	2.79089	0.387	18	0	0	0	0	0	0	0	0
hypothetical protein CPAR2_106660	354543909	32	15.2294	4.28186	0.219	9	0	0	0	0	0	0	0	0
hypothetical protein CPAR2_501270	354547168	61	15.196	2.6933	0.32	12	0	0	0	0	0	0	0	0
hypothetical protein CPAR2_106960	354543939	74	15.1492	2.59359	0.226	15	0	0	0	0	0	0	0	0
hypothetical protein CPAR2_703810	354548631	62	15.1135	2.53463	0.254	15	0	0	0	0	0	0	0	0
hypothetical protein CPAR2_808200	354545543	53	15.068	6.2235	0.28	10	0	0	0	0	0	0	0	0
hypothetical protein CPAR2_802940	354545019	40	15.0616	0.799938	0.285	14	0	0	0	0	0	0	0	0
hypothetical protein CPAR2_703640	354548614	54	15.0462	3.56592	0.356	16	0	0	0	0	0	0	0	0
hypothetical protein CPAR2_303180	354544604	35	14.9585	6.26103	0.225	5	0	0	0	0	0	0	0	0
hypothetical protein CPAR2_303650	354544650	59	14.861	4.07292	0.176	6	0	0	0	0	0	0	0	0
hypothetical protein CPAR2_404220	354547883	113	14.7792	5.66112	0.319	21	0	0	0	0	0	0	0	0
hypothetical protein CPAR2_107390	354543982	122	14.7379	2.46689	0.166	16	0	0	0	0	0	0	0	0
hypothetical protein CPAR2_801960	354544921	99	14.7113	2.41066	0.167	17	0	0	0	0	0	0	0	0
hypothetical protein CPAR2_212720	354546896	47	14.6796	1.91562	0.441	17	0	0	0	0	0	0	0	0
hypothetical protein CPAR2_808420	354545565	49	14.649	4.27281	0.297	10	0	0	0	0	0	0	0	0
hypothetical protein CPAR2_110470	354544286	46	14.4437	2.89303	0.39	14	0	0	0	0	0	0	0	0
hypothetical protein CPAR2_205380	354546166	55	14.3523	2.12222	0.15	6	0	0	0	0	0	0	0	0
hypothetical protein CPAR2_100620	354543306	65	14.3397	1.97219	0.25	14	0	0	0	0	0	0	0	0
hypothetical protein CPAR2_105430	354543785	49	14.1928	5.54042	0.359	15	0	0	0	0	0	0	0	0
hypothetical protein CPAR2_212270	354546851	24	14.0972	5.18814	0.502	9	0	0	0	0	0	0	0	0
hypothetical protein CPAR2_106440	354543887	25	14.0155	1.87006	0.364	6	0	0	0	0	0	0	0	0
hypothetical protein CPAR2_301400	354544428	103	13.8911	6.2382	0.151	15	0	0	0	0	0	0	0	0
hypothetical protein CPAR2_100990	354543342	53	13.8301	2.08506	0.313	14	0	0	0	0	0	0	0	0
hypothetical protein CPAR2_403210	354547784	19	13.8295	3.8044	0.494	8	0	0	0	0	0	0	0	0
hypothetical protein CPAR2_801460	354544869	39	13.6864	1.63472	0.378	12	0	0	0	0	0	0	0	0
hypothetical protein CPAR2_702140	354548466	43	13.6414	8.44318	0.572	11	0	0	0	0	0	0	0	0
hypothetical protein CPAR2_104950	354543737	38	13.4151	11.6282	0.198	5	0	0	0	0	0	0	0	0
hypothetical protein CPAR2_106630	354543906	39	13.4046	3.23039	0.415	11	0	0	0	0	0	0	0	0
hypothetical protein CPAR2_105300	354543772	97	13.3192	2.32526	0.198	13	0	0	0	0	0	0	0	0
hypothetical protein CPAR2_204310	354546059	26	13.2434	2.71543	0.294	7	0	0	0	0	0	0	0	0
hypothetical protein CPAR2_304030	354544688	35	13.2368	3.13623	0.307	9	0	0	0	0	0	0	0	0
hypothetical protein CPAR2_406530	354548114	28	13.2348	3.03544	0.64	13	0	0	0	0	0	0	0	0
hypothetical protein CPAR2_101720	354543415	58	13.2282	11.7451	0.229	10	0	0	0	0	0	0	0	0
hypothetical protein CPAR2_400990	354547562	29	13.1684	2.61742	0.333	4	0	0	0	0	0	0	0	0
hypothetical protein CPAR2_803560	354545081	59	13.1305	2.45487	0.368	18	0	0	0	0	0	0	0	0
hypothetical protein CPAR2_101580	354543401	37	12.8361	6.34864	0.322	7	0	0	0	0	0	0	0	0
hypothetical protein CPAR2_205030	354546131	39	12.798	3.69856	0.321	8	0	0	0	0	0	0	0	0
hypothetical protein CPAR2_502750	354547316	59	12.7544	4.43193	0.233	9	0	0	0	0	0	0	0	0
hypothetical protein CPAR2_802400	354544965	64	12.5113	2.00392	0.182	10	0	0	0	0	0	0	0	0
hypothetical protein CPAR2_402770	354547740	10	12.4928	5.32408	0.66	4	0	0	0	0	0	0	0	0
OBPa	63101122	50	12.48	1.32351	0.292	8	0	0	0	0	0	0	0	0
hypothetical protein CPAR2_213450	354546969	55	12.466	2.02791	0.236	9	0	0	0	0	0	0	0	0
hypothetical protein CPAR2_400910	354547554	32	12.1394	3.5708	0.466	9	0	0	0	0	0	0	0	0
hypothetical protein CPAR2_700510	354548311	30	12.0724	10.8734	0.309	6	0	0	0	0	0	0	0	0
hypothetical protein CPAR2_213570	354546981	9	12.0505	7.75305	0.282	3	0	0	0	0	0	0	0	0
hypothetical protein CPAR2_802110	354544936	65	12.0181	3.55063	0.234	14	0	0	0	0	0	0	0	0
hypothetical protein CPAR2_211040	354546728	53	11.9744	0.475505	0.273	7	0	0	0	0	0	0	0	0
hypothetical protein CPAR2_206020	354546231	54	11.9733	3.59244	0.361	16	0	0	0	0	0	0	0	0
hypothetical protein CPAR2_204580	354546086	30	11.9371	10.479	0.335	10	0	0	0	0	0	0	0	0
hypothetical protein CPAR2_703410	354548591	55	11.7783	2.00566	0.138	5	0	0	0	0	0	0	0	0
hypothetical protein CPAR2_103940	354543635	11	11.5198	2.594	0.442	4	0	0	0	0	0	0	0	0
hypothetical protein CPAR2_107720	354544015	20	11.1344	1.76645	0.343	5	0	0	0	0	0	0	0	0
hypothetical protein CPAR2_501310	354547172	51	11.0517	1.42976	0.26	8	0	0	0	0	0	0	0	0
hypothetical protein CPAR2_701270	354548387	21	11.0422	4.90886	0.487	7	0	0	0	0	0	0	0	0
hypothetical protein CPAR2_107610	354544004	56	10.7294	2.96826	0.0841	3	0	0	0	0	0	0	0	0
hypothetical protein CPAR2_210680	354546692	50	10.4124	3.39895	0.129	6	0	0	0	0	0	0	0	0
hypothetical protein CPAR2_503550	354547396	36	10.3794	2.61804	0.325	8	0	0	0	0	0	0	0	0
hypothetical protein CPAR2_209450	354546568	12	10.345	1.59408	0.196	2	0	0	0	0	0	0	0	0
hypothetical protein CPAR2_406100	354548071	37	10.3194	2.98871	0.182	3	0	0	0	0	0	0	0	0
cytochrome oxidase subunit 1	38640861	59	10.312	9.43203	0.0772	2	0	0	0	0	0	0	0	0
hypothetical protein CPAR2_701340	354548394	131	10.2775	4.05643	0.0528	6	0	0	0	0	0	0	0	0
hypothetical protein CPAR2_703820	354548632	76	10.2646	1.05271	0.224	14	0	0	0	0	0	0	0	0
hypothetical protein CPAR2_300800	354544368	38	10.2164	1.46702	0.253	5	0	0	0	0	0	0	0	0
hypothetical protein CPAR2_703170	354548567	66	10.1938	3.3272	0.187	12	0	0	0	0	0	0	0	0
hypothetical protein CPAR2_206270	354546254	81	10.1799	8.84698	0.145	7	0	0	0	0	0	0	0	0
hypothetical protein CPAR2_204710	354546099	102	10.1072	0.221558	0.232	18	0	0	0	0	0	0	0	0
hypothetical protein CPAR2_209380	354546561	27	9.98847	9.13352	0.252	3	0	0	0	0	0	0	0	0
hypothetical protein CPAR2_701810	354548433	39	9.86776	1.6355	0.339	8	0	0	0	0	0	0	0	0
hypothetical protein CPAR2_203320	354545960	17	9.80501	8.84915	0.308	4	0	0	0	0	0	0	0	0
hypothetical protein CPAR2_406820	354548143	22	9.65203	2.11087	0.512	6	0	0	0	0	0	0	0	0
hypothetical protein CPAR2_800830	354544806	67	9.53981	10.7144	0.198	8	0	0	0	0	0	0	0	0
hypothetical protein CPAR2_806300	354545353	57	9.51986	8.50091	0.125	7	0	0	0	0	0	0	0	0
hypothetical protein CPAR2_800180	354544741	14	9.48083	8.21293	0.371	4	0	0	0	0	0	0	0	0
hypothetical protein CPAR2_208400	354546465	85	9.42196	2.17928	0.183	11	0	0	0	0	0	0	0	0
hypothetical protein CPAR2_100680	354543312	45	9.31418	10.2559	0.129	6	0	0	0	0	0	0	0	0
hypothetical protein CPAR2_500060	354547047	40	9.28451	10.3805	0.214	4	0	0	0	0	0	0	0	0
hypothetical protein CPAR2_212880	354546912	21	9.2149	2.07687	0.511	6	0	0	0	0	0	0	0	0
hypothetical protein CPAR2_105610	354543803	105	9.19201	0.857776	0.147	10	0	0	0	0	0	0	0	0
hypothetical protein CPAR2_500930	354547134	14	9.17157	9.85047	0.417	5	0	0	0	0	0	0	0	0
hypothetical protein CPAR2_405810	354548043	75	9.14648	1.96371	0.18	10	0	0	0	0	0	0	0	0
hypothetical protein CPAR2_207720	354546399	14	9.06449	7.85097	0.303	3	0	0	0	0	0	0	0	0
hypothetical protein CPAR2_203530	354545981	59	9.05876	2.77361	0.169	11	0	0	0	0	0	0	0	0
hypothetical protein CPAR2_802620	354544987	44	8.96976	3.06109	0.26	9	0	0	0	0	0	0	0	0
hypothetical protein CPAR2_204360	354546064	50	8.9564	2.05153	0.174	6	0	0	0	0	0	0	0	0
hypothetical protein CPAR2_701500	354548409	42	8.90212	1.69765	0.183	4	0	0	0	0	0	0	0	0
hypothetical protein CPAR2_203570	354545985	133	8.85943	1.08276	0.177	20	0	0	0	0	0	0	0	0
hypothetical protein CPAR2_107060	354543949	51	8.81013	0.633877	0.303	8	0	0	0	0	0	0	0	0
hypothetical protein CPAR2_402640	354547728	19	8.74716	1.0775	0.425	5	0	0	0	0	0	0	0	0
hypothetical protein CPAR2_807560	354545479	16	8.74035	7.93855	0.479	4	0	0	0	0	0	0	0	0
hypothetical protein CPAR2_500650	354547106	49	8.72058	1.6021	0.18	8	0	0	0	0	0	0	0	0
hypothetical protein CPAR2_404310	354547892	36	8.69665	2.11283	0.298	8	0	0	0	0	0	0	0	0
hypothetical protein CPAR2_407520	354548213	68	8.68328	7.59209	0.113	5	0	0	0	0	0	0	0	0
hypothetical protein CPAR2_602260	354543090	71	8.63723	7.85882	0.275	10	0	0	0	0	0	0	0	0
hypothetical protein CPAR2_801770	354544902	19	8.51359	1.45699	0.355	4	0	0	0	0	0	0	0	0
hypothetical protein CPAR2_302670	354544555	61	8.49796	0.824392	0.248	11	0	0	0	0	0	0	0	0
hypothetical protein CPAR2_406380	354548099	47	8.49382	1.80361	0.255	7	0	0	0	0	0	0	0	0
hypothetical protein CPAR2_200500	354545680	37	8.44248	7.31148	0.129	5	0	0	0	0	0	0	0	0
hypothetical protein CPAR2_200640	354545693	75	8.43208	7.54129	0.167	11	0	0	0	0	0	0	0	0
hypothetical protein CPAR2_201840	354545813	14	8.34553	1.28493	0.192	2	0	0	0	0	0	0	0	0
hypothetical protein CPAR2_804380	354545162	27	8.17929	5.32622	0.371	8	0	0	0	0	0	0	0	0
hypothetical protein CPAR2_104540	354543696	37	8.15007	1.81794	0.454	12	0	0	0	0	0	0	0	0
hypothetical protein CPAR2_211590	354546783	44	8.14407	8.21776	0.182	4	0	0	0	0	0	0	0	0
hypothetical protein CPAR2_703090	354548559	67	8.01236	7.09285	0.185	6	0	0	0	0	0	0	0	0
hypothetical protein CPAR2_211080	354546732	44	7.98244	7.57803	0.186	5	0	0	0	0	0	0	0	0
hypothetical protein CPAR2_209080	354546531	58	7.9747	3.5091	0.172	5	0	0	0	0	0	0	0	0
hypothetical protein CPAR2_209870	354546610	7	7.9456	6.9318	0.311	2	0	0	0	0	0	0	0	0
hypothetical protein CPAR2_402160	354547680	48	7.94152	0.422934	0.255	9	0	0	0	0	0	0	0	0
hypothetical protein CPAR2_407360	354548198	31	7.9315	3.09807	0.209	5	0	0	0	0	0	0	0	0
hypothetical protein CPAR2_213760	354547000	33	7.91245	7.01477	0.127	4	0	0	0	0	0	0	0	0
hypothetical protein CPAR2_110110	354544250	16	7.91022	9.55935	0.159	2	0	0	0	0	0	0	0	0
hypothetical protein CPAR2_405210	354547982	39	7.89358	2.71532	0.262	9	0	0	0	0	0	0	0	0
hypothetical protein CPAR2_807570	354545480	11	7.86332	3.58923	0.473	4	0	0	0	0	0	0	0	0
hypothetical protein CPAR2_703030	354548553	104	7.86326	6.81048	0.105	5	0	0	0	0	0	0	0	0
hypothetical protein CPAR2_208990	354546522	34	7.86195	6.8774	0.223	8	0	0	0	0	0	0	0	0
hypothetical protein CPAR2_406730	354548134	34	7.78259	6.75507	0.337	6	0	0	0	0	0	0	0	0
hypothetical protein CPAR2_400300	354547495	58	7.73065	6.69684	0.167	9	0	0	0	0	0	0	0	0
hypothetical protein CPAR2_300510	354544339	39	7.71913	0.445187	0.15	9	0	0	0	0	0	0	0	0
hypothetical protein CPAR2_204690	354546097	26	7.68287	2.19201	0.207	3	0	0	0	0	0	0	0	0
hypothetical protein CPAR2_702290	354548480	8	7.66336	6.80441	0.418	3	0	0	0	0	0	0	0	0
hypothetical protein CPAR2_405640	354548025	31	7.66051	6.63961	0.289	7	0	0	0	0	0	0	0	0
hypothetical protein CPAR2_503040	354547345	99	7.5703	6.88685	0.178	10	0	0	0	0	0	0	0	0
hypothetical protein CPAR2_800400	354544763	49	7.50872	6.59218	0.223	8	0	0	0	0	0	0	0	0
hypothetical protein CPAR2_100200	354543264	33	7.43021	7.1232	0.109	2	0	0	0	0	0	0	0	0
hypothetical protein CPAR2_101480	354543391	65	7.30732	7.9647	0.124	7	0	0	0	0	0	0	0	0
hypothetical protein CPAR2_802590	354544984	17	7.22988	4.86936	0.201	4	0	0	0	0	0	0	0	0
hypothetical protein CPAR2_704050	354548654	50	7.1225	12.3365	0.0837	2	0	0	0	0	0	0	0	0
hypothetical protein CPAR2_109850	354544224	56	6.93661	6.02911	0.132	4	0	0	0	0	0	0	0	0
hypothetical protein CPAR2_209300	354546553	13	6.9279	6.08136	0.538	4	0	0	0	0	0	0	0	0
hypothetical protein CPAR2_400810	354547544	46	6.89652	5.98737	0.14	7	0	0	0	0	0	0	0	0
hypothetical protein CPAR2_807420	354545465	31	6.8492	11.8632	0.246	4	0	0	0	0	0	0	0	0
hypothetical protein CPAR2_203690	354545997	21	6.76444	6.39776	0.236	3	0	0	0	0	0	0	0	0
hypothetical protein CPAR2_504100	354547451	47	6.74762	7.02825	0.271	7	0	0	0	0	0	0	0	0
hypothetical protein CPAR2_206340	354546261	35	6.70465	7.68485	0.125	4	0	0	0	0	0	0	0	0
hypothetical protein CPAR2_104190	354543661	119	6.59531	5.7133	0.126	10	0	0	0	0	0	0	0	0
hypothetical protein CPAR2_802930	354545018	28	6.52607	1.56879	0.167	5	0	0	0	0	0	0	0	0
hypothetical protein CPAR2_703850	354548635	10	6.49377	5.63847	0.471	3	0	0	0	0	0	0	0	0
hypothetical protein CPAR2_205620	354546190	13	6.38001	5.59843	0.277	3	0	0	0	0	0	0	0	0
hypothetical protein CPAR2_404940	354547955	70	6.20876	5.40046	0.252	10	0	0	0	0	0	0	0	0
hypothetical protein CPAR2_700910	354548351	65	6.13784	5.43004	0.0946	3	0	0	0	0	0	0	0	0
hypothetical protein CPAR2_109560	354544196	59	6.13038	1.98184	0.128	7	0	0	0	0	0	0	0	0
hypothetical protein CPAR2_302570	354544545	34	6.12786	5.39307	0.08	2	0	0	0	0	0	0	0	0
hypothetical protein CPAR2_105870	354543829	15	6.10908	1.44733	0.372	4	0	0	0	0	0	0	0	0
hypothetical protein CPAR2_212910	354546915	26	5.97718	10.3528	0.124	2	0	0	0	0	0	0	0	0
hypothetical protein CPAR2_300360	354544324	10	5.95679	5.17736	0.587	6	0	0	0	0	0	0	0	0
hypothetical protein CPAR2_804670	354545191	38	5.94008	2.41141	0.27	7	0	0	0	0	0	0	0	0
hypothetical protein CPAR2_502030	354547244	25	5.93451	1.17433	0.271	4	0	0	0	0	0	0	0	0
hypothetical protein CPAR2_503480	354547388	100	5.93261	0.851422	0.114	10	0	0	0	0	0	0	0	0
hypothetical protein CPAR2_602130	354543076	33	5.92644	0.512928	0.336	6	0	0	0	0	0	0	0	0
hypothetical protein CPAR2_304080	354544693	23	5.89803	6.37284	0.275	3	0	0	0	0	0	0	0	0
hypothetical protein CPAR2_805540	354545278	81	5.84909	5.4288	0.104	7	0	0	0	0	0	0	0	0
hypothetical protein CPAR2_406790	354548140	35	5.83512	5.34414	0.132	4	0	0	0	0	0	0	0	0
hypothetical protein CPAR2_211660	354546790	24	5.80173	5.11338	0.222	4	0	0	0	0	0	0	0	0
hypothetical protein CPAR2_700790	354548339	33	5.79391	5.6541	0.2	5	0	0	0	0	0	0	0	0
hypothetical protein CPAR2_803430	354545068	20	5.76868	2.03382	0.305	5	0	0	0	0	0	0	0	0
hypothetical protein CPAR2_100050	354543249	54	5.75209	4.99641	0.0928	3	0	0	0	0	0	0	0	0
hypothetical protein CPAR2_208930	354546516	13	5.71204	9.89354	0.229	2	0	0	0	0	0	0	0	0
hypothetical protein CPAR2_204070	354546035	146	5.65289	4.90351	0.0971	9	0	0	0	0	0	0	0	0
hypothetical protein CPAR2_402940	354547757	61	5.62636	4.97811	0.267	11	0	0	0	0	0	0	0	0
hypothetical protein CPAR2_808040	354545527	53	5.5667	5.40517	0.132	4	0	0	0	0	0	0	0	0
hypothetical protein CPAR2_401210	354547584	29	5.45721	4.72615	0.359	5	0	0	0	0	0	0	0	0
hypothetical protein CPAR2_602500	354543113	39	5.38517	9.32738	0.251	6	0	0	0	0	0	0	0	0
hypothetical protein CPAR2_210180	354546641	50	5.30365	5.19391	0.125	4	0	0	0	0	0	0	0	0
hypothetical protein CPAR2_403030	354547766	50	5.28979	4.62713	0.154	3	0	0	0	0	0	0	0	0
hypothetical protein CPAR2_104810	354543723	63	5.25562	5.25745	0.128	8	0	0	0	0	0	0	0	0
hypothetical protein CPAR2_803010	354545025	128	5.2189	4.64058	0.0923	11	0	0	0	0	0	0	0	0
hypothetical protein CPAR2_500190	354547060	34	5.21783	4.80395	0.0881	3	0	0	0	0	0	0	0	0
hypothetical protein CPAR2_802790	354545004	24	5.18971	4.74855	0.256	5	0	0	0	0	0	0	0	0
hypothetical protein CPAR2_403260	354547788	45	5.15018	8.92038	0.124	2	0	0	0	0	0	0	0	0
hypothetical protein CPAR2_703660	354548616	35	5.10461	2.1994	0.208	5	0	0	0	0	0	0	0	0
hypothetical protein CPAR2_805750	354545299	43	5.00527	4.95757	0.156	4	0	0	0	0	0	0	0	0
hypothetical protein CPAR2_208550	354546480	19	4.84126	1.87039	0.384	5	0	0	0	0	0	0	0	0
hypothetical protein CPAR2_107590	354544002	18	4.81775	0.78919	0.494	5	0	0	0	0	0	0	0	0
hypothetical protein CPAR2_402380	354547702	44	4.81101	0.641086	0.355	8	0	0	0	0	0	0	0	0
hypothetical protein CPAR2_503600	354547401	43	4.80874	8.32898	0.164	4	0	0	0	0	0	0	0	0
hypothetical protein CPAR2_208250	354546450	48	4.73228	4.09966	0.0913	4	0	0	0	0	0	0	0	0
hypothetical protein CPAR2_301040	354544392	91	4.7195	4.61675	0.134	8	0	0	0	0	0	0	0	0
hypothetical protein CPAR2_201090	354545738	28	4.69616	4.06742	0.379	7	0	0	0	0	0	0	0	0
hypothetical protein CPAR2_802760	354545001	125	4.67556	8.09831	0.128	8	0	0	0	0	0	0	0	0
hypothetical protein CPAR2_802560	354544981	20	4.588	1.24336	0.265	4	0	0	0	0	0	0	0	0
hypothetical protein CPAR2_210250	354546648	41	4.56153	4.09353	0.203	3	0	0	0	0	0	0	0	0
hypothetical protein CPAR2_106600	354543903	22	4.5239	3.97955	0.285	6	0	0	0	0	0	0	0	0
hypothetical protein CPAR2_103950	354543636	41	4.39095	3.82235	0.24	5	0	0	0	0	0	0	0	0
hypothetical protein CPAR2_800880	354544811	20	4.33715	3.9106	0.333	5	0	0	0	0	0	0	0	0
hypothetical protein CPAR2_405000	354547961	46	4.29818	7.44466	0.151	4	0	0	0	0	0	0	0	0
hypothetical protein CPAR2_803780	354545103	26	4.24524	3.80583	0.215	2	0	0	0	0	0	0	0	0
hypothetical protein CPAR2_400600	354547524	10	4.24377	4.50513	0.648	4	0	0	0	0	0	0	0	0
hypothetical protein CPAR2_200360	354545666	25	4.20107	7.27647	0.0751	2	0	0	0	0	0	0	0	0
hypothetical protein CPAR2_104790	354543721	43	4.19938	3.63678	0.194	7	0	0	0	0	0	0	0	0
hypothetical protein CPAR2_405230	354547984	21	4.14348	3.58856	0.293	3	0	0	0	0	0	0	0	0
hypothetical protein CPAR2_808250	354545548	13	4.04721	3.52767	0.239	3	0	0	0	0	0	0	0	0
hypothetical protein CPAR2_406050	354548066	48	3.99172	6.91385	0.189	3	0	0	0	0	0	0	0	0
hypothetical protein CPAR2_201110	354545740	23	3.9182	3.51516	0.146	2	0	0	0	0	0	0	0	0
hypothetical protein CPAR2_207050	354546332	77	3.91097	6.774	0.124	4	0	0	0	0	0	0	0	0
hypothetical protein CPAR2_101620	354543405	57	3.90608	5.24346	0.329	8	0	0	0	0	0	0	0	0
hypothetical protein CPAR2_210450	354546669	60	3.90236	3.56413	0.105	4	0	0	0	0	0	0	0	0
hypothetical protein CPAR2_805480	354545272	54	3.88998	3.64691	0.135	5	0	0	0	0	0	0	0	0
hypothetical protein CPAR2_208360	354546461	32	3.88811	6.73441	0.1	2	0	0	0	0	0	0	0	0
hypothetical protein CPAR2_405970	354548058	82	3.87822	6.71728	0.0905	3	0	0	0	0	0	0	0	0
hypothetical protein CPAR2_106550	354543898	56	3.85781	6.68193	0.109	3	0	0	0	0	0	0	0	0
hypothetical protein CPAR2_405880	354548049	48	3.78475	6.55537	0.106	2	0	0	0	0	0	0	0	0
hypothetical protein CPAR2_200690	354545698	79	3.78303	3.28811	0.0958	5	0	0	0	0	0	0	0	0
hypothetical protein CPAR2_300300	354544318	136	3.77524	6.53892	0.0848	5	0	0	0	0	0	0	0	0
hypothetical protein CPAR2_503610	354547402	41	3.76862	3.80269	0.119	2	0	0	0	0	0	0	0	0
hypothetical protein CPAR2_807800	354545503	38	3.76033	3.2645	0.131	2	0	0	0	0	0	0	0	0
hypothetical protein CPAR2_700150	354548275	26	3.75829	4.17555	0.208	4	0	0	0	0	0	0	0	0
hypothetical protein CPAR2_204490	354546077	32	3.68596	4.83311	0.24	3	0	0	0	0	0	0	0	0
hypothetical protein CPAR2_404390	354547900	31	3.68039	3.69764	0.12	2	0	0	0	0	0	0	0	0
hypothetical protein CPAR2_106760	354543919	54	3.67702	4.68495	0.131	6	0	0	0	0	0	0	0	0
hypothetical protein CPAR2_700820	354548342	62	3.6265	6.28128	0.113	3	0	0	0	0	0	0	0	0
hypothetical protein CPAR2_109520	354544191	64	3.57495	3.18448	0.0659	4	0	0	0	0	0	0	0	0
hypothetical protein CPAR2_406240	354548085	75	3.46168	5.99581	0.0922	4	0	0	0	0	0	0	0	0
hypothetical protein CPAR2_201360	354545765	102	3.44286	5.9632	0.058	4	0	0	0	0	0	0	0	0
hypothetical protein CPAR2_210440	354546668	29	3.37692	2.93368	0.163	2	0	0	0	0	0	0	0	0
hypothetical protein CPAR2_107210	354543964	81	3.37472	5.84518	0.093	4	0	0	0	0	0	0	0	0
hypothetical protein CPAR2_202640	354545892	32	3.35806	2.92142	0.157	4	0	0	0	0	0	0	0	0
hypothetical protein CPAR2_202340	354545862	48	3.35335	2.99778	0.196	5	0	0	0	0	0	0	0	0
hypothetical protein CPAR2_405630	354548024	34	3.24118	5.61389	0.141	3	0	0	0	0	0	0	0	0
hypothetical protein CPAR2_802250	354544950	39	3.20373	5.54902	0.131	3	0	0	0	0	0	0	0	0
hypothetical protein CPAR2_100500	354543293	41	3.20102	3.26867	0.0978	2	0	0	0	0	0	0	0	0
hypothetical protein CPAR2_101280	354543371	37	3.19401	2.7784	0.173	4	0	0	0	0	0	0	0	0
hypothetical protein CPAR2_603350	354543198	31	3.14065	2.72029	0.156	3	0	0	0	0	0	0	0	0
hypothetical protein CPAR2_700090	354548269	28	3.12398	5.41089	0.29	3	0	0	0	0	0	0	0	0
hypothetical protein CPAR2_108400	354544080	155	3.1202	5.40435	0.0921	7	0	0	0	0	0	0	0	0
hypothetical protein CPAR2_204930	354546121	42	3.09955	5.36857	0.194	3	0	0	0	0	0	0	0	0
hypothetical protein CPAR2_209170	354546540	40	3.07431	3.32228	0.138	2	0	0	0	0	0	0	0	0
hypothetical protein CPAR2_207420	354546369	181	3.0494	5.28171	0.0454	6	0	0	0	0	0	0	0	0
hypothetical protein CPAR2_804130	354545137	15	3.01116	2.98699	0.631	6	0	0	0	0	0	0	0	0
hypothetical protein CPAR2_303210	354544607	43	2.96766	5.14013	0.171	3	0	0	0	0	0	0	0	0
hypothetical protein CPAR2_211790	354546803	32	2.96439	2.82536	0.147	2	0	0	0	0	0	0	0	0
hypothetical protein CPAR2_203360	354545964	59	2.93797	5.08871	0.0694	3	0	0	0	0	0	0	0	0
hypothetical protein CPAR2_405510	354548012	18	2.90857	5.0378	0.135	2	0	0	0	0	0	0	0	0
hypothetical protein CPAR2_600400	354542909	42	2.89637	5.01667	0.188	3	0	0	0	0	0	0	0	0
hypothetical protein CPAR2_200580	354545687	38	2.88026	4.98876	0.303	6	0	0	0	0	0	0	0	0
hypothetical protein CPAR2_211070	354546731	29	2.85642	4.94747	0.198	3	0	0	0	0	0	0	0	0
hypothetical protein CPAR2_304350	354544720	57	2.80537	4.85904	0.119	4	0	0	0	0	0	0	0	0
hypothetical protein CPAR2_206460	354546273	38	2.74215	4.74955	0.143	2	0	0	0	0	0	0	0	0
hypothetical protein CPAR2_301880	354544475	62	2.74132	4.74811	0.0962	2	0	0	0	0	0	0	0	0
hypothetical protein CPAR2_100390	354543282	11	2.69304	3.101	0.4	2	0	0	0	0	0	0	0	0
hypothetical protein CPAR2_400890	354547552	40	2.68958	4.6585	0.158	4	0	0	0	0	0	0	0	0
heat shock protein 90	20379150	37	2.67474	4.63279	0.624	21	0	0	0	0	0	0	0	0
hypothetical protein CPAR2_109610	354544201	51	2.66834	4.62169	0.0674	2	0	0	0	0	0	0	0	0
hypothetical protein CPAR2_102470	354543490	22	2.63893	2.35044	0.251	4	0	0	0	0	0	0	0	0
hypothetical protein CPAR2_106230	354543866	96	2.61926	4.53669	0.0629	3	0	0	0	0	0	0	0	0
hypothetical protein CPAR2_701670	354548419	63	2.54984	4.41645	0.0784	3	0	0	0	0	0	0	0	0
hypothetical protein CPAR2_700190	354548279	50	2.54495	4.40798	0.0848	2	0	0	0	0	0	0	0	0
hypothetical protein CPAR2_800840	354544807	23	2.53767	4.39538	0.158	2	0	0	0	0	0	0	0	0
hypothetical protein CPAR2_100590	354543303	31	2.52267	2.5302	0.144	3	0	0	0	0	0	0	0	0
translation elongation factor	47176785	22	2.51621	3.43691	0.791	14	0	0	0	0	0	0	0	0
hypothetical protein CPAR2_601240	354542986	107	2.47689	4.2901	0.188	11	0	0	0	0	0	0	0	0
hypothetical protein CPAR2_600560	354542924	27	2.46316	4.26631	0.101	2	0	0	0	0	0	0	0	0
hypothetical protein CPAR2_400520	354547516	33	2.4628	2.18072	0.123	3	0	0	0	0	0	0	0	0
hypothetical protein CPAR2_402200	354547684	29	2.41665	4.18576	0.338	5	0	0	0	0	0	0	0	0
hypothetical protein CPAR2_701850	354548437	41	2.41349	4.1803	0.119	2	0	0	0	0	0	0	0	0
hypothetical protein CPAR2_803640	354545089	48	2.35534	4.07956	0.0935	3	0	0	0	0	0	0	0	0
hypothetical protein CPAR2_202850	354545913	81	2.32387	4.02506	0.0472	3	0	0	0	0	0	0	0	0
hypothetical protein CPAR2_800850	354544808	16	2.30149	2.46357	0.295	3	0	0	0	0	0	0	0	0
hypothetical protein CPAR2_106410	354543884	68	2.24455	3.88767	0.115	5	0	0	0	0	0	0	0	0
hypothetical protein CPAR2_212750	354546899	46	2.21477	3.8361	0.252	6	0	0	0	0	0	0	0	0
hypothetical protein CPAR2_208780	354546502	17	2.18013	1.91114	0.242	3	0	0	0	0	0	0	0	0
hypothetical protein CPAR2_702420	354548493	30	2.16195	3.74461	0.284	3	0	0	0	0	0	0	0	0
hypothetical protein CPAR2_211000	354546724	14	2.15703	2.16622	0.616	4	0	0	0	0	0	0	0	0
hypothetical protein CPAR2_301540	354544442	24	2.15287	3.72888	0.162	2	0	0	0	0	0	0	0	0
hypothetical protein CPAR2_806310	354545354	24	2.13488	3.69772	0.26	3	0	0	0	0	0	0	0	0
hypothetical protein CPAR2_800600	354544783	107	2.10315	3.64276	0.198	8	0	0	0	0	0	0	0	0
hypothetical protein CPAR2_109490	354544188	43	2.10307	3.64263	0.144	3	0	0	0	0	0	0	0	0	354544187|emb|CCE40910.1| details mito: 21, cyto: 4	mito
hypothetical protein CPAR2_204720	354546100	21	2.08974	3.61954	0.139	2	0	0	0	0	0	0	0	0
hypothetical protein CPAR2_802900	354545015	33	1.9751	3.42098	0.249	4	0	0	0	0	0	0	0	0
hypothetical protein CPAR2_104710	354543713	13	1.95202	3.38099	0.355	3	0	0	0	0	0	0	0	0
hypothetical protein CPAR2_100110	354543255	50	1.93061	3.34391	0.0668	2	0	0	0	0	0	0	0	0
hypothetical protein CPAR2_106610	354543904	19	1.87131	3.24121	0.596	5	0	0	0	0	0	0	0	0
hypothetical protein CPAR2_406170	354548078	13	1.86373	1.88071	0.257	3	0	0	0	0	0	0	0	0
hypothetical protein CPAR2_304170	354544702	12	1.84065	3.1881	0.456	2	0	0	0	0	0	0	0	0
hypothetical protein CPAR2_203230	354545951	16	1.81003	1.58346	0.366	4	0	0	0	0	0	0	0	0
hypothetical protein CPAR2_601950	354543058	40	1.80856	3.13251	0.198	4	0	0	0	0	0	0	0	0
hypothetical protein CPAR2_105780	354543820	45	1.80558	3.12736	0.0909	2	0	0	0	0	0	0	0	0
hypothetical protein CPAR2_407170	354548179	41	1.75113	3.03305	0.18	4	0	0	0	0	0	0	0	0
hypothetical protein CPAR2_301580	354544446	47	1.74009	3.01392	0.164	2	0	0	0	0	0	0	0	0
hypothetical protein CPAR2_209710	354546594	28	1.71516	2.97074	0.152	2	0	0	0	0	0	0	0	0
hypothetical protein CPAR2_203440	354545972	42	1.66117	2.09113	0.256	6	0	0	0	0	0	0	0	0
hypothetical protein CPAR2_401460	354547609	27	1.64363	2.84684	0.224	3	0	0	0	0	0	0	0	0
hypothetical protein CPAR2_502660	354547307	19	1.63293	2.82832	0.295	3	0	0	0	0	0	0	0	0
hypothetical protein CPAR2_211270	354546751	12	1.62446	2.81365	0.262	2	0	0	0	0	0	0	0	0
hypothetical protein CPAR2_802310	354544956	33	1.61233	2.79264	0.131	2	0	0	0	0	0	0	0	0
hypothetical protein CPAR2_204800	354546108	28	1.60232	2.77529	0.264	3	0	0	0	0	0	0	0	0
hypothetical protein CPAR2_211230	354546747	41	1.59912	2.76976	0.264	4	0	0	0	0	0	0	0	0
hypothetical protein CPAR2_500630	354547104	85	1.59577	2.76395	0.0698	4	0	0	0	0	0	0	0	0
hypothetical protein CPAR2_103850	354543626	25	1.56612	2.71259	0.17	2	0	0	0	0	0	0	0	0
hypothetical protein CPAR2_405010	354547962	43	1.5537	2.69109	0.0957	2	0	0	0	0	0	0	0	0
hypothetical protein CPAR2_303730	354544658	39	1.53873	2.66517	0.105	3	0	0	0	0	0	0	0	0
hypothetical protein CPAR2_107140	354543957	24	1.52524	2.6418	0.284	3	0	0	0	0	0	0	0	0
hypothetical protein CPAR2_701020	354548362	30	1.48313	2.56886	0.106	2	0	0	0	0	0	0	0	0
hypothetical protein CPAR2_203300	354545958	70	1.46863	2.54374	0.0555	2	0	0	0	0	0	0	0	0
hypothetical protein CPAR2_702890	354548539	32	1.42552	2.46908	0.23	4	0	0	0	0	0	0	0	0
hypothetical protein CPAR2_104850	354543727	31	1.41185	2.4454	0.172	2	0	0	0	0	0	0	0	0
hypothetical protein CPAR2_808660	354545589	32	1.3962	2.4183	0.131	2	0	0	0	0	0	0	0	0
hypothetical protein CPAR2_105830	354543825	17	1.34157	2.32367	0.382	4	0	0	0	0	0	0	0	0
hypothetical protein CPAR2_303020	354544588	21	1.30179	2.25477	0.255	2	0	0	0	0	0	0	0	0
hypothetical protein CPAR2_804750	354545199	37	1.26012	2.1826	0.203	3	0	0	0	0	0	0	0	0
hypothetical protein CPAR2_501260	354547167	30	1.25986	2.18214	0.23	2	0	0	0	0	0	0	0	0
hypothetical protein CPAR2_801720	354544896	31	1.21137	2.09815	0.0932	2	0	0	0	0	0	0	0	0
hypothetical protein CPAR2_401870	354547650	22	1.19687	2.07303	0.197	2	0	0	0	0	0	0	0	0
hypothetical protein CPAR2_304270	354544712	38	1.19406	2.06817	0.282	6	0	0	0	0	0	0	0	0
hypothetical protein CPAR2_301710	354544458	32	1.18521	2.05284	0.204	2	0	0	0	0	0	0	0	0
hypothetical protein CPAR2_207080	354546335	113	1.15574	2.00179	0.0449	3	0	0	0	0	0	0	0	0
hypothetical protein CPAR2_206120	354546241	31	1.13342	1.96315	0.132	2	0	0	0	0	0	0	0	0
hypothetical protein CPAR2_500130	354547054	29	1.08759	1.88376	0.295	3	0	0	0	0	0	0	0	0
hypothetical protein CPAR2_211700	354546794	8	1.08759	1.88376	0.413	2	0	0	0	0	0	0	0	0
hypothetical protein CPAR2_404700	354547931	22	1.05064	1.81977	0.29	3	0	0	0	0	0	0	0	0
hypothetical protein CPAR2_800020	354544725	43	1.03278	1.78884	0.205	3	0	0	0	0	0	0	0	0
hypothetical protein CPAR2_400030	354547467	40	1.01721	1.76186	0.265	3	0	0	0	0	0	0	0	0
hypothetical protein CPAR2_404300	354547891	31	1.01626	1.76022	0.134	2	0	0	0	0	0	0	0	0
hypothetical protein CPAR2_805500	354545274	55	0.864587	1.49751	0.119	3	0	0	0	0	0	0	0	0
hypothetical protein CPAR2_104330	354543676	42	0.833072	1.44292	0.13	2	0	0	0	0	0	0	0	0
hypothetical protein CPAR2_401040	354547567	50	0.713507	1.23583	0.125	3	0	0	0	0	0	0	0	0
hypothetical protein CPAR2_702570	354548508	29	0.703339	1.21822	0.18	2	0	0	0	0	0	0	0	0
hypothetical protein CPAR2_201310	354545760	25	0.589629	1.02127	0.215	2	0	0	0	0	0	0	0	0
hypothetical protein CPAR2_208580	354546483	46	0.505428	0.875426	0.111	2	0	0	0	0	0	0	0	0
hypothetical protein CPAR2_207480	354546375	18	0.302033	0.523137	0.352	3	0	0	0	0	0	0	0	0
S-reductase	110276963	30	0.294714	0.51046	0.297	5	0	0	0	0	0	0	0	0
hypothetical protein CPAR2_403300	354547792	11	0.272184	0.471437	0.34	2	0	0	0	0	0	0	0	0
hypothetical protein CPAR2_700940	354548354	43	0.20821	0.269012	0.173	7	0	0	0	0	0	0	0	0
hypothetical protein CPAR2_208420	354546467	35	0.15169	0.262735	0.423	9	0	0	0	0	0	0	0	0

## Sheet: CE Homologues
A. fumigatus Protein	A. fumigatus Accession	C. parapsilosis Accession	Identity
14-3-3 family protein	70991439	354544099	58.3
14-3-3 family protein ArtA	70989229	354544099	75.5
40S ribosomal protein S0	74674582	354548029	54.5
40S ribosomal protein S1	74672873	354544268	77.3
40S ribosomal protein S15	146322894	354545479	55.6
40S ribosomal protein S17	71001364	354546678	50.5
40S ribosomal protein S3	70990926	354546036	53.8
40S ribosomal protein S7e	70999658	354547414	51.7
40S ribosomal protein S9	71000429	354546744	51.9
4-aminobutyrate transaminase GatA	70998486	354546728	51.9
50S ribosomal protein L12	70994008	354548111	56.1
60S acidic ribosomal protein P1	41688729	354543840	55.9
60S acidic ribosomal protein P1	41688729	354548495	51.4
60S acidic ribosomal protein P2AfP2 Allergen Asp f 8	83305635	354548468	64.9
60S acidic ribosomal protein P2AfP2 Allergen Asp f 8	83305635	354545480	65.8
60S ribosomal protein L1	70995564	354542995	75.1
60S ribosomal protein L12	146322400	354547950	64.1
60S ribosomal protein L13	146323659	354543839	41.6
60S ribosomal protein L17	74661742	354543638	58.2
60S ribosomal protein L22	70999344	354547134	37.6
60S ribosomal protein L4	70985070	354548326	63.5
60S ribosomal protein L5	70995808	354548507	63.3
60S ribosomal protein P0	70990816	354544315	71.6
6-phosphogluconate dehydrogenase Gnd1	70991695	354545980	72.4
acetyl-CoA acetyltransferase	70983360	354546905	61.8
acetyl-CoA acetyltransferase	70983360	354544725	37.4
actin Act1	70984170	354545786	78.9
actin Act1	70984170	354548099	33.6
actin cytoskeleton protein (VIP1)	71001310	354543329	32.5
adenosylhomocysteinase	70995231	354543345	82.1
Adenylate kinase 1 AK 1	74669525	354543074	66.1
Aha1 domain family	70993698	354545687	35.4
AhpC/TSA family protein	70992559	354544015	40.5
AhpC/TSA family thioredoxin peroxidase	70983971	354545283	52.4
alpha-ketoglutarate dehydrogenase complex subunit Kgd1 putative	70993636	354543523	62.2
antigenic mitochondrial protein HSP60	71001164	354545932	64.4
aspartate aminotransferase	70993876	354546276	43.2
aspartate transaminase	71001234	354546276	35.6
ATP synthase D chain mitochondrial	70984364	354546498	32.5
ATP synthase delta chain mitochondrial precursor	70990422	354545659	47.3
ATP synthase F1 beta subunit	70997705	354547686	74.4
ATP synthase oligomycin sensitivity conferral protein	71001782	354547384	37
ATP synthase subunit E	70984723	354544787	47
ATP-dependent RNA helicase eIF4A	74674080	354544154	70.2
ATP-dependent RNA helicase eIF4A	74674080	354546450	38.4
ATP-dependent RNA helicase eIF4A	74674080	354547682	34.7
ATP-dependent RNA helicase eIF4A	74674080	354547955	30.5
BAR domain protein	146322926	354547094	37.4
calmodulin	146323805	354544977	35.6
calmodulin	146323805	354547307	32.9
chaperonin	70992219	354548296	41
citrate synthase (Cit1)	70984828	354544926	67.7
cobalamin-independent methionine synthase MetH/D	70994626	354545005	63.6
cofactor for methionyl- and glutamyl-tRNA synthetases	71002496	354544987	34.6
cofilin	70997699	354544698	39.6
cytochrome c	71001924	354548212	31.5
cytochrome c oxidase polypeptide vib	71001902	354542906	48.4
cytochrome c oxidase subunit Va	70985122	354546772	43
cytoplasmic asparaginyl-tRNA synthetase	70989689	354548631	54.5
dienelactone hydrolase family protein	70992607	354547527	40.8
dihydrolipoamide dehydrogenase	70988990	354546223	63.5
dihydrolipoamide succinyltransferase	71000765	354546064	57.5
Enolase Allergen Asp f 22	83288046	354546348	78.1
Enolase Allergen Asp f 22	83288046	354546327	70.5
eukaryotic translation elongation factor 1 subunit Eef1-beta putative	146322600	354547660	55.5
Eukaryotic translation initiation factor eIF-5A	70990614	354543116	59.9
FK506-binding protein 1A FKBP	74670505	354548557	53.6
FK506-binding protein 1A FKBP	74670505	354544271	32.1
fructose-bisphosphate aldolase class II	70999466	354547586	70.6
fumarate hydratase	70984647	354545543	59.5
glucosamine-fructose-6-phosphate aminotransferase	70991353	354547975	65.7
glucose-6-phosphate isomerase	71001262	354546116	70.2
Glutamate/Leucine/Phenylalanine/Valine dehydrogenase	70994774	354547178	69
glutamine synthetase	146323885	354545963	69
glyceraldehyde 3-phosphate dehydrogenase GpdA	70985278	354545590	64.5
glycerol dehydrogenase (GldB)	70993620	354545598	40
glycerol dehydrogenase (GldB)	70993620	354548262	38.5
glycerol dehydrogenase (GldB)	70993620	354545347	36.9
glycerol dehydrogenase (GldB)	70993620	354543378	34.2
glycerol dehydrogenase (GldB)	70993620	354545589	30.5
glycerol dehydrogenase (GldB)	70993620	354548140	31.1
glycerol dehydrogenase (GldB)	70993620	354544226	30.5
glycerol dehydrogenase (GldB)	70993620	354548616	30.8
glycerol dehydrogenase Gcy1	70995191	354548262	46.3
glycerol dehydrogenase Gcy1	70995191	354545598	46.6
glycerol dehydrogenase Gcy1	70995191	354543378	32.9
glycerol dehydrogenase Gcy1	70995191	354548616	35.9
glycerol dehydrogenase Gcy1	70995191	354545347	37.6
glycerol dehydrogenase Gcy1	70995191	354545589	30.9
glycerol dehydrogenase Gcy1	70995191	354544226	30.5
glycerol dehydrogenase Gcy1	70995191	354548140	30.2
glycine dehydrogenase	70982069	354546335	53.4
GTP-binding nuclear protein Ran	70992715	354543711	87.9
heat shock protein (Sti1)	70982436	354544639	49.7
Heat shock protein 90 Allergen Asp f 12	83303658	354548565	75.2
Heat shock protein 90 Allergen Asp f 12	83303658	20379150	34.3
heat shock protein Hsp98/Hsp104/ClpA	70996282	354546061	48.4
heat shock protein Hsp98/Hsp104/ClpA	70996282	354546780	35.4
Histone H2A	90101335	354543953	82
Histone H2A	90101335	354543570	49.6
Histone H2B	74673812	354543952	74.3
Hsp70 chaperone (BiP)	70989035	354544526	42.6
Hsp70 chaperone (HscA)	70983346	354546195	77.5
Hsp70 chaperone (HscA)	70983346	354543937	59
Hsp70 chaperone (HscA)	70983346	354547001	51.5
Hsp70 chaperone (HscA)	70983346	354543747	45
Hsp70 chaperone (HscA)	70983346	354548298	37.9
Hsp70 chaperone BiP/Kar2	70989489	354547001	71.4
Hsp70 chaperone BiP/Kar2	70989489	354543937	57.6
Hsp70 chaperone BiP/Kar2	70989489	354546195	49
Hsp70 chaperone BiP/Kar2	70989489	354543747	46.1
Hsp70 chaperone BiP/Kar2	70989489	354548298	37.8
Hsp70 chaperone Hsp88	70995752	354543616	44.3
Hsp90 binding co-chaperone (Sba1)	70997019	354542988	30.8
IMP dehydrogenase	70989289	354543700	61.7
inorganic diphosphatase	71000118	354545343	54
isocitrate dehydrogenase NAD-dependent	70995790	354546785	61.8
isocitrate dehydrogenase NAD-dependent	70995790	354545088	42.6
isocitrate dehydrogenase NAD-dependent	70995790	354545019	35.8
Ketol-acid reductoisomerase	70998911	354543177	55.5
L-PSP endoribonuclease family protein (Hmf1)	70982340	354546517	38.7
malate dehydrogenase NAD-dependent	70986899	354547511	68.2
malate dehydrogenase NAD-dependent	70986899	354545100	56.8
malate dehydrogenase NAD-dependent	70986899	354547892	52.4
malate dehydrogenase NAD-dependent	70984070	354545100	59.7
malate dehydrogenase NAD-dependent	70984070	354547892	60
malate dehydrogenase NAD-dependent	70984070	354547511	54.5
mitochondrial aconitate hydratase	70992645	354546198	69.9
mitochondrial ATPase subunit ATP4	70983638	354543654	34.3
mitochondrial co-chaperone GrpE	71001910	354545018	40.4
mitochondrial F1 ATPase subunit alpha	70983614	354543776	73.7
mitochondrial Hsp70 chaperone (Ssc70)	71001294	354543747	66.4
mitochondrial Hsp70 chaperone (Ssc70)	71001294	354543937	46.3
mitochondrial Hsp70 chaperone (Ssc70)	71001294	354547001	46.3
mitochondrial Hsp70 chaperone (Ssc70)	71001294	354546195	40.4
mitochondrial peroxiredoxin Prx1	70994244	354545283	78.4
mitochondrial processing peptidase beta subunit	70996070	354543384	31.9
Mn superoxide dismutase SodB	70993650	354544167	49.3
molecular chaperone Hsp70	70991282	354543937	78.8
molecular chaperone Hsp70	70991282	354547001	58.2
molecular chaperone Hsp70	70991282	354546195	57.4
molecular chaperone Hsp70	70991282	354548298	53.8
molecular chaperone Hsp70	70991282	354543747	47.5
NAD-dependent formate dehydrogenase AciA/Fdh	70984134	354545972	55.7
NAD-dependent formate dehydrogenase AciA/Fdh	70984134	354544282	55.5
NAD-dependent formate dehydrogenase AciA/Fdh	70984134	354545973	54.8
NADH-cytochrome b5 reductase 2	74669820	354543042	44.3
Nascent polypeptide-associated complex subunit alpha NAC-alpha	74667491	354543514	38.7
Nascent polypeptide-associated complex subunit beta NAC-beta	74667384	354546251	30.6
Non-histone chromosomal protein 6	74674416	354547725	58.7
Nucleoside diphosphate kinase NDK	74663184	354543382	72.5
nucleosome assembly protein Nap1	70998710	354544763	44
outer mitochondrial membrane protein porin	70994716	354543959	42.9
peptidyl-prolyl cis-trans isomerase	70989309	354548524	46.3
peptidyl-prolyl cis-trans isomerase	70989309	354545642	43.9
peptidyl-prolyl cis-trans isomerase	70989309	354547942	44.4
Peptidyl-prolyl cis-trans isomerase B PPIase B	74671259	354548524	50.7
Peptidyl-prolyl cis-trans isomerase B PPIase B	74671259	354547942	54.1
Peptidyl-prolyl cis-trans isomerase B PPIase B	74671259	354545642	47.4
Peptidyl-prolyl cis-trans isomerase D PPIase D	74669308	354545642	49.6
peptidyl-prolyl cis-trans isomerase/cyclophilin	71000343	354548524	74.8
peptidyl-prolyl cis-trans isomerase/cyclophilin	71000343	354545642	62
peptidyl-prolyl cis-trans isomerase/cyclophilin	71000343	354547942	60.1
Phosphoglucomutase PGM	74674436	354544745	65.4
phosphoglycerate kinase PgkA	70995281	354543158	70
phosphoribosylaminoimidazolecarboxamide formyltransferase/IMP cyclohydrolase	70994557	354545853	69.9
plasma membrane H+-ATPase Pma1	71000305	354547336	45.7
Polyadenylate-binding protein cytoplasmic and nuclear PABP	74669855	354544113	41.8
Probable glycosidase crf1 Allergen Asp f 9	85540942	354547549	30.1
profilin Pfy1	70981925	354545164	30.9
protein disulfide isomerase Pdi1	70989789	354548660	38.3
Putative peroxiredoxin pmp20 Asp f 3	3914384	354547728	40.5
Putative peroxiredoxin pmp20 Asp f 3	3914384	354547784	36.3
Putative peroxiredoxin pmp20 Asp f 3	3914384	354544015	33.9
pyridoxine biosynthesis protein	70998202	354543909	63
Pyruvate decarboxylase	74674363	354547143	45.9
Pyruvate decarboxylase	74674363	354548040	46.7
pyruvate dehydrogenase complex dihydrolipoamide acetyltransferase component	70986903	354545253	50.9
pyruvate dehydrogenase E1 beta subunit PdbA	70986482	354547758	63.1
pyruvate kinase	70991575	354546547	67.9
Ran-specific GTPase-activating protein 1	70997369	354545103	48.6
ribosome associated DnaJ chaperone Zuotin	70982047	354547539	45.7
RNA binding protein	146324524	354548082	40.2
S-adenosylmethionine synthetase	70995343	354546426	80.6
serine hydroxymethyltransferase	70999940	354542917	74.5
serine hydroxymethyltransferase	70999940	354548614	62.2
spermidine synthase	70995928	354548134	72
Superoxide dismutase [Mn] mitochondrial Allergen Asp f 6	83305645	354544167	47.6
thioredoxin TrxA	70997545	354545679	37.3
transaldolase	70997968	354545888	64.8
transketolase TktA	70995930	354545198	60.8
translation elongation factor eEF-1 subunit gamma	70984206	354545405	42.3
translation elongation factor eEF-1 subunit gamma	70984206	354544535	39.2
translation elongation factor EF-1 alpha subunit	146322501	354546333	81
translation elongation factor EF-1 alpha subunit	146322501	354548058	32.4
translation elongation factor EF-2 subunit	71002010	354546787	79.7
translation elongation factor EF-Tu	70995660	354544286	60.7
translation elongation factor EF-Tu	70995660	354546333	30.5
Translationally-controlled tumor protein homolog TCTP	74672063	354544971	45.3
triosephosphate isomerase	70997109	354545521	52.3
tropomyosin	70987216	354546214	44.8
Ubiquitin	51703339	354547050	96.1

## Sheet: CF Homologues
A. fumigatus Protein	A. fumigatus Accession	C. parapsilosis Accession	Identity
13-beta-glucanosyltransferase	70992541	354544206	45.8
13-beta-glucanosyltransferase Bgt1	70995512	354547623	39.3
Probable glycosidase crf1 Allergen Asp f 9	85540942	354547549	30.1
13-beta-glucanosyltransferase gel1	193806027	354544206	30.3
13-beta-glucanosyltransferase gel2	229890269	354544206	30.7
13-beta-glucanosyltransferase gel3	229890271	354544206	40.3
13-beta-glucanosyltransferase gel4	229890273	354544206	45.3

## Sheet: CW Homologues
A. fumigatus Protein	A. fumigatus Accession	C. parapsilosis Accession	Identity
aminopeptidase	70988597	354547886	44.5
13-beta-glucanosyltransferase	70992541	354544206	45.8
13-beta-glucanosyltransferase Bgt1	70995512	354547623	39.3
Alkaline protease 2 ALP2 Allergen Asp f 18	74654932	354548644	48.7
Probable glycosidase crf1 Allergen Asp f 9	85540942	354547549	30.1
13-beta-glucanosyltransferase gel1	193806027	354544206	30.3
13-beta-glucanosyltransferase gel2	229890269	354544206	30.7
13-beta-glucanosyltransferase gel3	229890271	354544206	40.3
13-beta-glucanosyltransferase gel4	229890273	354544206	45.3
