# Supplementary material for: Proteomic Analysis of Pathogenic Fungi Reveals Highly Expressed Conserved Cell Wall Proteins
Source: J Fungi (Basel). 2016 Jan 12;2(1):6. doi: 10.3390/jof2010006 (PMC4747415; doi:10.3390/jof2010006)
Supplement: Supplementary File 1 [file jof-02-00006-s001.zip › Suplementary Files/Supplemental Table 17 Candida glabrata.xls]

## Sheet: Candida glabrata
Candida glabrata Protein	Accession	MW (kDa)	CE fmol/µg protein	CE stdev	CE coverage	CE unique peptides	CF fmol/µg protein	CF stdev	CF coverage	CF unique peptides	CW fmol/µg protein	CW stdev	CW coverage	CW unique peptides	WoLF PSORT	Localization
Glyceraldehyde-3-phosphate dehydrogenase 2 GAPDH 2	54035933	36	1054.33	232.328	0.87	33	0	0	0	0	2096.92	366.054	0.831	31	54035933|sp|Q6FSM4.1|G3P2_CANGA details cyto: 20.0, mito: 7.0	cyto
Superoxide dismutase [Cu-Zn]	51701955	16	152.233	12.6623	0.883	11	0	0	0	0	1595.75	261.794	0.981	13	51701955|sp|Q6FWL5.3|SODC_CANGA details extr: 11.0, cyto: 10.0, mito: 3.0, pero: 2.0	extr
hypothetical protein	50285685	49	60.1908	52.1268	0.392	17	0	0	0	0	1591.11	291.707	0.47	20	50285685|ref|XP_445271.1| details cyto: 20.0, cyto_nucl: 11.5, cysk: 5.0	cyto
hypothetical protein	50288495	22	109.016	22.0822	0.518	9	0	0	0	0	1503.45	1130.34	0.174	4	50288495|ref|XP_446677.1| details cyto: 9.0, extr: 9.0, E.R.: 4.0, mito: 2.0, nucl: 1.0	extr
Glutathione reductase GR	54035973	52	0	0	0	0	0	0	0	0	1465.47	763.128	0.426	19	54035973|sp|Q6FRV2.1|GSHR_CANGA details cyto: 6.5, mito: 6.0, cyto_nucl: 5.5, E.R.: 5.0, nucl: 3.5, extr: 3.0	cyto
hypothetical protein	50287889	34	37.1234	6.30202	0.305	8	847.792	3.2532	0.386	11	1284.3	210.327	0.64	17	50287889|ref|XP_446374.1| details extr: 25.0	extr
hypothetical protein	50291653	11	135.034	2.54364	0.563	6	97.9092	1.85226	0.456	4	1167	186.141	0.903	9	50291653|ref|XP_448259.1| details cyto: 13.5, cyto_nucl: 11.0, nucl: 5.5, mito: 5.0	cyto
hypothetical protein	50294606	34	153.798	17.1342	0.197	7	1350.76	73.055	0.119	6	931.779	251.416	0.134	6	50294606|ref|XP_449714.1| details extr: 20.0, cyto: 5.0	extr
hypothetical protein	50286919	44	0	0	0	0	111.474	13.4638	0.0769	4	883.888	188.677	0.308	10	50286919|ref|XP_445889.1| details extr: 26.0	extr
pyruvate decarboxylase	25992752	62	0	0	0	0	0	0	0	0	860.516	311.283	0.529	25	25992752|gb|AAN77243.1| details cyto: 20.0, cyto_nucl: 12.0, pero: 3.0, nucl: 2.0	cyto
hypothetical protein	50286325	53	243.597	25.1434	0.711	34	0	0	0	0	747.762	133.103	0.597	30	50286325|ref|XP_445591.1| details cyto: 17.0, nucl: 4.0, pero: 4.0	cyto
hypothetical protein	50294582	44	6.58691	11.4089	0.203	4	0	0	0	0	693.214	138.676	0.375	11	50294582|ref|XP_449702.1| details extr: 24.0, cyto: 1.0	extr
hypothetical protein	50285985	50	110.178	21.2528	0.648	23	0	0	0	0	679.126	121.086	0.852	31	50285985|ref|XP_445421.1| details cyto: 22.0, cyto_nucl: 14.0	cyto
hypothetical protein	50285401	50	28.5998	2.74595	0.124	7	0	0	0	0	676.825	513.534	0.203	10	50285401|ref|XP_445129.1| details extr: 17.0, cyto: 8.0	extr
hypothetical protein	50286895	27	0	0	0	0	0	0	0	0	545.939	113.204	0.483	10	50286895|ref|XP_445877.1| details mito: 20.0, cyto: 6.0	mito
Nuclear transport factor 2 NTF-2	52783190	14	25.2878	21.9006	0.304	3	0	0	0	0	522.116	96.4021	0.472	5	52783190|sp|Q6FRC6.1|NTF2_CANGA details nucl: 21.5, cyto_nucl: 15.0, cyto: 5.5	nucl
hypothetical protein	50295070	60	0	0	0	0	392.889	48.0063	0.181	7	506.691	43.6718	0.126	8	50295070|ref|XP_449946.1| details extr: 25.0	extr
hypothetical protein	50293337	31	0	0	0	0	0	0	0	0	506.416	747.835	0.41	7	50293337|ref|XP_449080.1| details cyto: 21.5, cyto_nucl: 15.0, nucl: 3.5	cyto
Lysophospholipase 1	51704327	72	0	0	0	0	32.3179	28.0278	0.142	10	498.727	103.526	0.285	19	51704327|sp|Q8TG07.2|PLB1_CANGA details extr: 24.0, pero: 2.0	extr
hypothetical protein	50291167	27	32.4312	7.23849	0.178	5	0	0	0	0	485.374	99.4034	0.555	8	50291167|ref|XP_448016.1| details cyto: 14.0, cyto_nucl: 11.0, nucl: 6.0, pero: 4.0	cyto
hypothetical protein	50289077	53	46.5688	1.57862	0.333	13	0	0	0	0	456.54	160.37	0.286	15	50289077|ref|XP_446968.1| details mito: 26.5, cyto_mito: 14.0	mito
hypothetical protein	50292685	29	43.1924	4.75082	0.463	13	0	0	0	0	448.825	271.421	0.255	8	50292685|ref|XP_448775.1| details cyto_nucl: 15.0, cyto: 14.0, nucl: 12.0	cyto_nucl
hypothetical protein	50288049	42	24.2497	21.2981	0.253	7	0	0	0	0	413.892	63.4164	0.297	12	50288049|ref|XP_446453.1| details cyto: 10.0, cyto_nucl: 9.0, pero: 7.0, nucl: 6.0, vacu: 2.0	cyto
hypothetical protein	50289743	37	5.87019	10.1675	0.0491	2	0	0	0	0	404.836	89.3266	0.482	15	50289743|ref|XP_447303.1| details cyto: 12.5, cyto_nucl: 12.0, nucl: 8.5, mito: 2.0, pero: 2.0	cyto
Protein HRI1	74609683	28	5.17272	8.95941	0.104	2	0	0	0	0	381.98	61.6937	0.382	9	74609683|sp|Q6FR71.1|HRI1_CANGA details cyto: 8.5, cyto_nucl: 7.5, extr: 6.0, nucl: 5.5, vacu: 3.0, mito: 2.0	cyto
hypothetical protein	50286675	56	98.6185	10.5431	0.147	7	791.659	23.6525	0.147	7	371.807	58.1851	0.209	5	50286675|ref|XP_445767.1| details extr: 21.0, cyto: 4.0	extr
hypothetical protein	50294878	19	237.297	40.7849	0.914	11	0	0	0	0	366.985	62.5587	0.709	10	50294878|ref|XP_449850.1| details cyto: 17.0, cyto_nucl: 11.5, nucl: 4.0, pero: 3.0	cyto
hypothetical protein	50287255	53	36.1379	7.71535	0.369	16	0	0	0	0	358.312	93.5842	0.477	24	50287255|ref|XP_446057.1| details mito: 18.0, cyto: 9.0	mito
hypothetical protein	50287735	21	257.652	13.9249	0.392	5	1922.96	48.7963	0.392	5	348.027	70.9399	0.316	5	50287735|ref|XP_446297.1| details extr: 24.0, mito: 1.0	extr
hypothetical protein	50291803	26	0	0	0	0	0	0	0	0	336.479	54.776	0.163	2	50291803|ref|XP_448334.1| details cyto: 14.5, cyto_mito: 12.2, cyto_nucl: 9.3, mito: 8.5	cyto
Inositol-3-phosphate synthase IPS	74609561	60	135.941	10.543	0.506	25	0	0	0	0	333.621	138.005	0.351	21	74609561|sp|Q6FQI1.1|INO1_CANGA details cyto: 11.0, cyto_mito: 8.3, cyto_nucl: 7.8, mito: 4.5, nucl: 3.5, pero: 3.0, extr: 2.0	cyto
hypothetical protein	50293895	39	60.3306	1.76625	0.519	12	0	0	0	0	316.305	53.0305	0.376	12	50293895|ref|XP_449359.1| details cyto: 16.0, cyto_nucl: 9.5, mito: 4.0, pero: 3.0	cyto
hypothetical protein	50290173	24	46.3162	6.37198	0.343	6	300.26	27.728	0.189	4	271.422	44.6273	0.189	4	50290173|ref|XP_447518.1| details extr: 23.0, cyto: 3.0	extr
hypothetical protein	50290175	35	11.2386	19.4659	0.0882	3	21.7657	37.6992	0.0794	3	240.168	415.984	0.285	6	50290175|ref|XP_447519.1| details extr: 16.0, mito: 5.0, cyto: 5.0	extr
hypothetical protein	50288527	62	0	0	0	0	0	0	0	0	239.872	48.2441	0.174	12	50288527|ref|XP_446693.1| details extr: 17.0, cyto: 6.0, pero: 2.0	extr
hypothetical protein	50292597	21	502.886	154.191	0.919	12	0	0	0	0	235.351	40.5195	0.586	8	50292597|ref|XP_448731.1| details cyto: 19.0, mito: 4.0, extr: 2.0	cyto
Cytochrome c	117967	12	84.4594	4.74573	0.327	3	0	0	0	0	232.389	43.7039	0.337	5	117967|sp|P25400.1|CYC_CANGA details mito: 19.0, cyto: 6.0	mito
hypothetical protein	50286679	57	0	0	0	0	0	0	0	0	219.668	55.7806	0.18	7	50286679|ref|XP_445769.1| details extr: 18.0, cyto: 3.0, E.R.: 2.0, golg: 2.0	extr
Glucose-6-phosphate isomerase GPI	52782818	61	193.707	5.11393	0.461	23	0	0	0	0	215.206	38.3251	0.24	10	52782818|sp|Q6FRW1.1|G6PI_CANGA details cyto: 14.5, cyto_nucl: 9.5, mito: 4.0, pero: 4.0	cyto
hypothetical protein	50287895	60	0	0	0	0	5712.61	1690.52	0.252	15	212.997	87.5757	0.111	6	50287895|ref|XP_446377.1| details extr: 27.0	extr
hypothetical protein	50287277	56	0	0	0	0	0	0	0	0	190.945	172.55	0.124	7	50287277|ref|XP_446068.1| details cyto: 14.0, nucl: 9.0, mito: 1.0, pero: 1.0	cyto
hypothetical protein	50285355	37	143.748	19.0735	0.653	21	0	0	0	0	167.952	31.392	0.386	15	50285355|ref|XP_445106.1| details cyto: 16.5, cyto_mito: 12.2, cyto_nucl: 10.3, mito: 6.5	cyto
hypothetical protein	50291601	89	0	0	0	0	137.434	3.11641	0.0433	5	166.026	10.0179	0.0781	6	50291601|ref|XP_448233.1| details mito: 12.0, plas: 5.0, extr: 4.0, E.R.: 4.0	mito
hypothetical protein	50284927	11	9.77576	16.9321	0.135	2	0	0	0	0	164.543	31.471	0.952	6	50284927|ref|XP_444891.1| details cyto: 22.0, cyto_nucl: 13.0, nucl: 2.0	cyto
Ribose-5-phosphate isomerase	74637338	29	0	0	0	0	0	0	0	0	154.538	24.1636	0.327	10	74637338|sp|Q6FLF8.1|RPIA_CANGA details cyto: 15.5, cyto_nucl: 13.5, nucl: 6.5, pero: 2.0	cyto
hypothetical protein	50284953	11	245.428	27.656	0.817	6	0	0	0	0	149.989	27.0742	0.541	5	50284953|ref|XP_444905.1| details cyto: 18.5, cyto_nucl: 11.0, mito: 4.0, nucl: 2.5	cyto
Phosphatidylglycerol/phosphatidylinositol transfer protein PG/PI-TP	73621320	20	0	0	0	0	0	0	0	0	149.406	20.8883	0.222	5	73621320|sp|Q6FNB1.1|NPC2_CANGA details cyto: 22.0, cyto_nucl: 14.0, nucl: 4.0	cyto
Enolase 2	74661257	47	854.111	197.216	0.844	39	0	0	0	0	149.339	78.0358	0.158	7	74661257|sp|Q6FQY4.1|ENO2_CANGA details cyto: 23.0, cyto_nucl: 13.0	cyto
hypothetical protein	50287073	28	423.021	61.6317	0.781	21	0	0	0	0	148.289	14.7829	0.308	9	50287073|ref|XP_445966.1| details cyto: 15.5, cyto_nucl: 11.3, cyto_mito: 10.7, nucl: 5.0, mito: 4.5	cyto
unnamed protein product	291048090	97	14.6019	13.7729	0.0875	6	0	0	0	0	147.782	29.2038	0.17	25	291048090|emb|CBK51551.1| details cyto_nucl: 15.0, nucl: 12.0, cyto: 12.0	cyto_nucl
hypothetical protein	50286617	39	52.2521	1.38524	0.246	10	0	0	0	0	137.189	18.9548	0.202	8	50286617|ref|XP_445737.1| details cyto: 12.0, E.R.: 5.0, extr: 4.0, mito: 3.0, nucl: 2.0	cyto
hypothetical protein	50285407	30	142.317	5.18343	0.683	16	0	0	0	0	112.996	6.69064	0.362	9	50285407|ref|XP_445132.1| details cyto: 20.0, mito: 6.0	cyto
hypothetical protein	50294235	64	0	0	0	0	134.898	5.8531	0.0483	2	91.0436	14.8216	0.0549	4	50294235|ref|XP_449529.1| details extr: 26.0	extr
hypothetical protein	50287419	57	0	0	0	0	134.3	6.3817	0.218	6	67.5692	60.283	0.128	4	50287419|ref|XP_446139.1| details extr: 17.0, cyto: 4.0, E.R.: 2.0, golg: 2.0	extr
hypothetical protein	50288683	48	0	0	0	0	397.315	20.2493	0.279	15	50.0399	86.6717	0.102	2	50288683|ref|XP_446771.1| details extr: 26.0	extr
hypothetical protein	302309875	15	0	0	0	0	0	0	0	0	43.649	75.6023	0.31	2	302309875|ref|XP_002999593.1| details mito: 11.5, cyto_mito: 9.8, nucl: 8.5, cyto_nucl: 8.3, cyto: 7.0	mito
hypothetical protein	50293015	13	64.471	4.24038	0.421	4	0	0	0	0	39.4264	34.8195	0.157	2	50293015|ref|XP_448940.1| details cyto: 19.0, cyto_nucl: 12.0, E.R.: 4.0, nucl: 3.0	cyto
hypothetical protein	50287897	39	0	0	0	0	2953.85	72.6304	0.551	14	0	0	0	0	50287897|ref|XP_446378.1| details extr: 23.0, cyto: 3.0	extr
hypothetical protein	50291417	44	0	0	0	0	1800.2	21.8831	0.452	10	0	0	0	0	50291417|ref|XP_448141.1| details extr: 26.0	extr
hypothetical protein	50291073	38	94.2561	15.7733	0.236	8	1786.84	28.4108	0.236	7	0	0	0	0	50291073|ref|XP_447969.1| details extr: 21.0, cyto: 3.5, cyto_nucl: 3.0	extr
hypothetical protein	50294356	47	0	0	0	0	1678.1	18.7665	0.26	7	0	0	0	0	50294356|ref|XP_449589.1| details extr: 26.0	extr
hypothetical protein	50294608	22	0	0	0	0	1249.59	18.5563	0.11	2	0	0	0	0	50294608|ref|XP_449715.1| details extr: 25.0	extr
hypothetical protein	50292965	38	0	0	0	0	1187.32	56.4824	0.374	9	0	0	0	0	50292965|ref|XP_448915.1| details extr: 27.0	extr
hypothetical protein	50286193	73	0	0	0	0	884.491	17.2134	0.17	8	0	0	0	0	50286193|ref|XP_445525.1| details extr: 20.0, cyto: 2.0, E.R.: 2.0, plas: 1.0	extr
hypothetical protein	50295066	39	0	0	0	0	749.82	22.7363	0.472	13	0	0	0	0	50295066|ref|XP_449944.1| details extr: 27.0	extr
hypothetical protein	50294025	43	0	0	0	0	537.87	22.9771	0.0974	5	0	0	0	0	50294025|ref|XP_449424.1| details extr: 27.0	extr
hypothetical protein	50294720	55	0	0	0	0	376.95	10.5771	0.207	6	0	0	0	0	50294720|ref|XP_449771.1| details extr: 27.0	extr
hypothetical protein	50289685	51	0	0	0	0	361.086	40.6369	0.494	21	0	0	0	0	50289685|ref|XP_447274.1| details extr: 17.0, golg: 4.0, E.R.: 3.0, vacu: 3.0	extr
hypothetical protein	50287201	52	0	0	0	0	355.682	11.082	0.183	7	0	0	0	0	50287201|ref|XP_446030.1| details extr: 26.0	extr
Cell wall synthesis protein KRE9	6016454	31	0	0	0	0	314.083	9.30551	0.196	4	0	0	0	0	6016454|sp|O74683.1|KRE9_CANGA details extr: 24.0, cyto: 1.0	extr
hypothetical protein	50288687	49	0	0	0	0	278.621	40.0569	0.447	14	0	0	0	0	50288687|ref|XP_446773.1| details extr: 23.0, golg: 3.0	extr
hypothetical protein	50284807	62	0	0	0	0	239.131	11.5941	0.113	4	0	0	0	0	50284807|ref|XP_444831.1| details extr: 26.0	extr
hypothetical protein	50288551	28	0	0	0	0	236.813	13.8363	0.31	6	0	0	0	0	50288551|ref|XP_446705.1| details E.R.: 10.0, extr: 5.0, golg: 5.0, nucl: 2.0, cyto: 2.0, pero: 2.0	E.R.
hypothetical protein	50288531	27	0	0	0	0	203.316	13.2547	0.244	3	0	0	0	0	50288531|ref|XP_446695.1| details extr: 27.0	extr
hypothetical protein	50287847	98	0	0	0	0	197.687	6.73107	0.0395	3	0	0	0	0	50287847|ref|XP_446353.1| details extr: 8.0, mito: 7.0, plas: 6.0, E.R.: 3.0, nucl: 1.0	extr
Pyruvate decarboxylase	57012668	62	861.028	149.465	0.704	29	0	0	0	0	0	0	0	0	57012668|sp|Q6FJA3.1|PDC1_CANGA details cyto: 21.0, cyto_nucl: 12.5, pero: 3.0	cyto
hypothetical protein	50286075	50	747.228	218.731	0.701	28	0	0	0	0	0	0	0	0	50286075|ref|XP_445466.1| details cyto: 27.0	cyto
hypothetical protein	50290317	38	499.329	81.0312	0.838	22	0	0	0	0	0	0	0	0	50290317|ref|XP_447590.1| details cyto: 23.0, cyto_nucl: 13.0	cyto
Phosphoglycerate kinase	52783161	45	383.198	86.6742	0.832	33	0	0	0	0	0	0	0	0	52783161|sp|Q6FKY1.1|PGK_CANGA details cyto: 25.0	cyto
hypothetical protein	50292893	39	360.167	29.0462	0.734	22	0	0	0	0	0	0	0	0	50292893|ref|XP_448879.1| details cyto: 20.0, cyto_nucl: 12.8, cyto_mito: 12.0, nucl: 2.5	cyto
hypothetical protein	50284733	98	327.895	19.4057	0.43	34	0	0	0	0	0	0	0	0	50284733|ref|XP_444794.1| details plas: 26.0	plas
Pyruvate kinase 1 PK 1	54036107	55	274.855	23.2864	0.756	35	0	0	0	0	0	0	0	0	54036107|sp|Q6FIS9.1|KPYK1_CANGA details mito: 16.0, cyto: 9.5, cyto_nucl: 5.5	mito
hypothetical protein	50289613	41	262.216	409.505	0.116	6	0	0	0	0	0	0	0	0	50289613|ref|XP_447238.1| details nucl: 12.5, cyto_nucl: 11.5, cyto: 9.5, pero: 3.0	nucl
hypothetical protein	50288429	22	258.916	7.02043	0.67	11	0	0	0	0	0	0	0	0	50288429|ref|XP_446644.1| details cyto: 16.0, cyto_nucl: 13.3, nucl: 8.5, mito_nucl: 5.7	cyto
Triosephosphate isomerase TIM	52783442	27	254.072	9.98437	0.778	17	0	0	0	0	0	0	0	0	52783442|sp|Q6FRI3.1|TPIS_CANGA details cyto: 23.0, mito: 4.0	cyto
hypothetical protein	50287449	33	211.681	12.574	0.471	14	0	0	0	0	0	0	0	0	50287449|ref|XP_446154.1| details mito: 15.0, cyto: 4.5, extr: 4.0, cyto_nucl: 3.0, cysk: 2.0	mito
hypothetical protein	50290071	86	204.552	27.1991	0.623	44	0	0	0	0	0	0	0	0	50290071|ref|XP_447467.1| details cyto: 13.5, cyto_nucl: 10.0, mito: 7.0, nucl: 5.5	cyto
hypothetical protein	50285453	39	191.236	28.9533	0.583	20	0	0	0	0	0	0	0	0	50285453|ref|XP_445155.1| details extr: 18.0, mito: 3.0, cyto: 3.0, nucl: 1.0	extr
hypothetical protein	50295024	54	190.917	13.2114	0.64	27	0	0	0	0	0	0	0	0	50295024|ref|XP_449923.1| details cyto: 24.5, cyto_nucl: 13.0	cyto
40S ribosomal protein S0	74661046	28	187.153	1.59863	0.661	12	0	0	0	0	0	0	0	0	74661046|sp|Q6FJX4.1|RSSA_CANGA details cyto: 13.0, cyto_nucl: 11.8, cyto_mito: 8.7, nucl: 5.5, pero: 4.0	cyto
Actin	38372622	42	181.907	9.40541	0.653	20	0	0	0	0	0	0	0	0	38372622|sp|P60009.1|ACT_CANGA details cysk: 27.0	cysk
hypothetical protein	50288777	25	178.624	22.0554	0.507	9	0	0	0	0	0	0	0	0	50288777|ref|XP_446818.1| details cyto_nucl: 15.8, cyto: 15.0, cyto_mito: 9.8, nucl: 9.5	cyto_nucl
hypothetical protein	50287693	27	176.983	38.6082	0.601	14	0	0	0	0	0	0	0	0	50287693|ref|XP_446276.1| details cyto: 11.0, nucl: 7.0, mito: 6.0, pero: 2.0	cyto
hypothetical protein	50294576	21	175.95	9.12448	0.522	10	0	0	0	0	0	0	0	0	50294576|ref|XP_449699.1| details mito: 17.0, nucl: 7.0, cyto: 3.0	mito
60S ribosomal protein L30	52783251	11	169.276	20.5422	0.81	9	0	0	0	0	0	0	0	0	52783251|sp|Q6FXZ0.1|RL30_CANGA details cyto: 17.0, mito: 7.0, pero: 2.0	cyto
Histone H2A.1	51701507	14	164.964	73.4883	0.427	5	0	0	0	0	0	0	0	0	51701507|sp|Q6FWM7.3|H2A1_CANGA details , nucl: 11.5, mito: 11.5, cyto_nucl: 7.8, cyto_mito: 7.8	nucl
hypothetical protein	50292115	16	163.979	6.34273	0.544	9	0	0	0	0	0	0	0	0	50292115|ref|XP_448490.1| details nucl: 23.0, mito: 4.0	nucl
Histone H4	51701463	11	162.955	13.6924	0.592	8	0	0	0	0	0	0	0	0	51701463|sp|Q8NIG3.3|H4_CANGA details nucl: 18.0, cyto: 6.0, pero: 2.0	nucl
Histone H2B.1	51701508	14	159.528	5.72957	0.519	10	0	0	0	0	0	0	0	0	51701508|sp|Q6FWM8.3|H2B1_CANGA details nucl: 25.0, cyto_nucl: 14.0	nucl
hypothetical protein	50285353	45	156.766	14.9764	0.677	23	0	0	0	0	0	0	0	0	50285353|ref|XP_445105.1| details mito: 25.0	mito
hypothetical protein	50287337	18	153.774	32.8801	0.655	11	0	0	0	0	0	0	0	0	50287337|ref|XP_446098.1| details cyto: 26.0	cyto
hypothetical protein	50287861	29	147.424	14.7503	0.613	19	0	0	0	0	0	0	0	0	50287861|ref|XP_446360.1| details mito: 18.0, cyto: 7.0	mito
hypothetical protein	50284963	22	144.693	18.2688	0.354	8	0	0	0	0	0	0	0	0	50284963|ref|XP_444910.1| details mito: 15.0, nucl: 8.0, cyto: 4.0	mito
hypothetical protein	50294105	34	144.328	6.22681	0.714	18	0	0	0	0	0	0	0	0	50294105|ref|XP_449464.1| details nucl: 11.0, cyto_mito: 9.0, mito: 8.0, cyto: 8.0	nucl
hypothetical protein	50286693	16	138.805	13.998	0.465	9	0	0	0	0	0	0	0	0	50286693|ref|XP_445776.1| details cyto: 13.0, cyto_nucl: 12.3, cyto_mito: 11.2, mito: 7.5, nucl: 6.5	cyto
hypothetical protein	50286509	48	136.226	5.42919	0.593	20	0	0	0	0	0	0	0	0	50286509|ref|XP_445683.1| details cyto: 15.5, cyto_nucl: 12.5, nucl: 4.5, mito: 3.0, extr: 2.0	cyto
40S ribosomal protein S22	54036349	15	134.297	15.8495	0.738	10	0	0	0	0	0	0	0	0
60S ribosomal protein L3	74661344	44	133.877	3.39123	0.413	19	0	0	0	0	0	0	0	0
hypothetical protein	50290623	9	133.009	2.01222	0.463	4	0	0	0	0	0	0	0	0
hypothetical protein	50292221	21	132.472	1.98468	0.491	12	0	0	0	0	0	0	0	0
hypothetical protein	50292599	35	131.699	13.8415	0.174	4	0	0	0	0	0	0	0	0
40S ribosomal protein S6	54036325	27	129.025	4.99784	0.47	10	0	0	0	0	0	0	0	0
hypothetical protein	50288301	17	128.344	3.90277	0.642	11	0	0	0	0	0	0	0	0
hypothetical protein	50291177	16	128.191	15.5775	0.599	9	0	0	0	0	0	0	0	0
40S ribosomal protein S1	74661052	29	125.513	6.16574	0.678	20	0	0	0	0	0	0	0	0
hypothetical protein	50288577	17	124.02	13.057	0.612	9	0	0	0	0	0	0	0	0	50288577|ref|XP_446718.1| details cyto_nucl: 14.3, nucl: 12.0, mito_nucl: 9.8, cyto: 9.5, mito: 5.5	cyto_nucl
60S ribosomal protein L32	51701758	15	123.25	9.18976	0.595	13	0	0	0	0	0	0	0	0
hypothetical protein	50286857	28	122.525	4.96392	0.629	21	0	0	0	0	0	0	0	0
60S ribosomal protein L7	52783269	28	122.198	7.25627	0.648	19	0	0	0	0	0	0	0	0
hypothetical protein	50291415	30	119.219	2.58729	0.717	17	0	0	0	0	0	0	0	0
Glutamine synthetase GS	54035931	42	119.09	2.79617	0.548	15	0	0	0	0	0	0	0	0
hypothetical protein	50294440	18	118.971	14.7312	0.406	7	0	0	0	0	0	0	0	0
hypothetical protein	302309871	23	118.613	5.47918	0.558	11	0	0	0	0	0	0	0	0
elongation factor 2	8927040	90	118.497	13.457	0.568	47	0	0	0	0	0	0	0	0
hypothetical protein	50286621	17	118.489	7.52481	0.58	7	0	0	0	0	0	0	0	0
hypothetical protein	50291535	27	115.624	9.20099	0.725	21	0	0	0	0	0	0	0	0
hypothetical protein	50294295	13	114.814	5.27362	0.619	6	0	0	0	0	0	0	0	0
hypothetical protein	50288491	17	113.441	13.5668	0.537	10	0	0	0	0	0	0	0	0
hypothetical protein	50294352	204	113.279	123.796	0.173	31	0	0	0	0	0	0	0	0
40S ribosomal protein S21	74608937	10	113.185	13.2208	0.759	7	0	0	0	0	0	0	0	0
hypothetical protein	50286511	85	111.187	25.1499	0.376	33	0	0	0	0	0	0	0	0
hypothetical protein	50285071	22	111.154	2.85675	0.388	7	0	0	0	0	0	0	0	0
hypothetical protein	50292683	26	111.012	2.29552	0.584	18	0	0	0	0	0	0	0	0
hypothetical protein	50289865	45	110.45	11.8816	0.521	23	0	0	0	0	0	0	0	0
hypothetical protein	302309887	20	110.422	24.7777	0.614	13	0	0	0	0	0	0	0	0
hypothetical protein	50284973	24	110.196	2.69315	0.422	10	0	0	0	0	0	0	0	0
hypothetical protein	50292725	81	109.905	5.47305	0.488	35	0	0	0	0	0	0	0	0
Heat shock protein SSB	52783067	66	109.774	24.687	0.571	33	0	0	0	0	0	0	0	0
40S ribosomal protein S16	59800207	16	109.123	4.90227	0.636	12	0	0	0	0	0	0	0	0
hypothetical protein	50286085	74	108.989	20.2524	0.56	29	0	0	0	0	0	0	0	0
hypothetical protein	50294700	59	108.326	7.64107	0.479	25	0	0	0	0	0	0	0	0
hypothetical protein	50286695	18	106.121	4.25297	0.56	10	0	0	0	0	0	0	0	0
hypothetical protein	50288123	35	105.878	3.54796	0.502	15	0	0	0	0	0	0	0	0
hypothetical protein	50291343	14	105.669	2.11781	0.342	7	0	0	0	0	0	0	0	0
Saccharopine dehydrogenase [NAD(+), L-lysine-forming] SDH	52783119	42	105.575	22.4708	0.46	15	0	0	0	0	0	0	0	0
hypothetical protein	50294836	29	105.003	13.8289	0.649	16	0	0	0	0	0	0	0	0
Elongation factor 3 EF-3	51704220	116	104.845	19.6678	0.387	42	0	0	0	0	0	0	0	0
hypothetical protein	50294438	22	104.202	3.09156	0.613	18	0	0	0	0	0	0	0	0
hypothetical protein	50287951	34	103.801	1.61541	0.453	15	0	0	0	0	0	0	0	0
hypothetical protein	50288201	70	103.42	4.13754	0.642	39	0	0	0	0	0	0	0	0
hypothetical protein	50292153	16	102.774	4.0454	0.574	9	0	0	0	0	0	0	0	0
60S ribosomal protein L2	51701708	27	102.243	3.40891	0.626	17	0	0	0	0	0	0	0	0
hypothetical protein	50288781	54	102.173	5.55201	0.629	29	0	0	0	0	0	0	0	0
hypothetical protein	50291439	22	102.035	3.34457	0.54	15	0	0	0	0	0	0	0	0
Translationally-controlled tumor protein homolog TCTP	74637288	19	101.336	8.81908	0.719	9	0	0	0	0	0	0	0	0
hypothetical protein	50294205	16	101.185	5.21292	0.486	7	0	0	0	0	0	0	0	0
ATP-dependent RNA helicase eIF4A	74661246	45	101.027	9.36547	0.566	20	0	0	0	0	0	0	0	0
40S ribosomal protein S28	51316596	8	98.9558	6.94297	0.687	6	0	0	0	0	0	0	0	0
hypothetical protein	50294762	15	97.1946	0.92822	0.496	8	0	0	0	0	0	0	0	0
hypothetical protein	50291461	17	97.1014	6.86638	0.456	7	0	0	0	0	0	0	0	0
hypothetical protein	50294085	12	95.2299	3.69633	0.589	6	0	0	0	0	0	0	0	0
hypothetical protein	50294922	19	94.3395	83.1841	0.395	3	0	0	0	0	0	0	0	0
hypothetical protein	50287821	23	92.0878	4.74469	0.681	11	0	0	0	0	0	0	0	0
hypothetical protein	50293263	17	91.6708	12.793	0.442	8	0	0	0	0	0	0	0	0
hypothetical protein	50287959	14	90.3487	3.75035	0.622	14	0	0	0	0	0	0	0	0
hypothetical protein	50292587	18	89.0806	14.8132	0.462	8	0	0	0	0	0	0	0	0
Cytochrome c peroxidase, mitochondrial CCP	74637387	40	88.9236	1.19115	0.476	17	0	0	0	0	0	0	0	0
hypothetical protein	50293221	245	88.6207	76.8008	0.0954	16	0	0	0	0	0	0	0	0
60S ribosomal protein L31	51701762	13	87.2888	22.0463	0.637	7	0	0	0	0	0	0	0	0
hypothetical protein	50288447	67	86.9294	71.0561	0.311	20	0	0	0	0	0	0	0	0
hypothetical protein	50289283	42	85.5497	2.80613	0.826	19	0	0	0	0	0	0	0	0
hypothetical protein	50293435	14	85.1339	4.91852	0.563	7	0	0	0	0	0	0	0	0
Cofilin	74637799	16	84.9107	8.47119	0.622	7	0	0	0	0	0	0	0	0
hypothetical protein	50293505	35	84.2129	13.3486	0.487	17	0	0	0	0	0	0	0	0
hypothetical protein	50293181	36	83.9001	12.0796	0.533	15	0	0	0	0	0	0	0	0
hypothetical protein	50291769	14	83.4083	8.55132	0.429	6	0	0	0	0	0	0	0	0
Inorganic pyrophosphatase	52783043	32	83.1361	13.3531	0.606	13	0	0	0	0	0	0	0	0
Histone H3	48427863	15	83.0882	3.49122	0.353	3	0	0	0	0	0	0	0	0
hypothetical protein	50291857	14	82.8515	2.56884	0.437	6	0	0	0	0	0	0	0	0
hypothetical protein	50286153	30	80.3925	0.666135	0.592	13	0	0	0	0	0	0	0	0
hypothetical protein	50285657	110	79.0901	136.988	0.141	9	0	0	0	0	0	0	0	0
hypothetical protein	302309840	11	78.9552	11.9225	0.49	7	0	0	0	0	0	0	0	0
60S ribosomal protein L11	51701759	20	78.9037	25.4167	0.443	9	0	0	0	0	0	0	0	0
hypothetical protein	50285935	47	74.6958	0.577383	0.443	19	0	0	0	0	0	0	0	0
hypothetical protein	50294980	51	74.3233	67.1486	0.322	14	0	0	0	0	0	0	0	0
hypothetical protein	50290825	15	73.1002	63.4128	0.556	11	0	0	0	0	0	0	0	0
Serine hydroxymethyltransferase, cytosolic SHMT	51701394	52	69.6147	5.62836	0.597	28	0	0	0	0	0	0	0	0
hypothetical protein	50291211	57	67.8332	51.6573	0.39	17	0	0	0	0	0	0	0	0
hypothetical protein	50289419	85	67.0117	59.4315	0.211	14	0	0	0	0	0	0	0	0
hypothetical protein	50287925	56	66.9386	115.941	0.157	5	0	0	0	0	0	0	0	0
hypothetical protein	50290161	68	65.993	114.303	0.14	6	0	0	0	0	0	0	0	0
hypothetical protein	50293173	47	64.682	4.3221	0.361	15	0	0	0	0	0	0	0	0
40S ribosomal protein S23	51701948	16	64.173	7.20441	0.51	7	0	0	0	0	0	0	0	0
hypothetical protein	50289771	17	63.4408	55.1917	0.478	5	0	0	0	0	0	0	0	0
40S ribosomal protein S29	74637844	7	63.4408	6.3678	0.661	4	0	0	0	0	0	0	0	0
hypothetical protein	50286535	57	63.29	3.47754	0.597	24	0	0	0	0	0	0	0	0
hypothetical protein	50285179	42	63.2691	12.3141	0.348	15	0	0	0	0	0	0	0	0
60S ribosomal protein L10a	51701756	24	62.4523	54.1518	0.369	10	0	0	0	0	0	0	0	0
hypothetical protein	50293273	28	61.0652	11.0692	0.566	15	0	0	0	0	0	0	0	0
hypothetical protein	50291357	48	60.2411	4.87049	0.38	16	0	0	0	0	0	0	0	0
hypothetical protein	50286951	22	59.5886	51.793	0.508	10	0	0	0	0	0	0	0	0
hypothetical protein	50287681	130	58.9094	28.4388	0.231	35	0	0	0	0	0	0	0	0
hypothetical protein	50284971	65	57.8323	8.54283	0.453	22	0	0	0	0	0	0	0	0
Glycerol-3-phosphate dehydrogenase [NAD(+)] 2	74661452	47	57.4411	22.6154	0.339	16	0	0	0	0	0	0	0	0
hypothetical protein	50290683	40	56.915	2.5267	0.425	11	0	0	0	0	0	0	0	0
hypothetical protein	50294940	16	56.444	2.39136	0.606	8	0	0	0	0	0	0	0	0
hypothetical protein	50286717	14	56.0322	16.7181	0.419	7	0	0	0	0	0	0	0	0
hypothetical protein	50285001	187	55.8578	77.2439	0.162	18	0	0	0	0	0	0	0	0
hypothetical protein	50290861	125	54.0709	93.6535	0.0942	8	0	0	0	0	0	0	0	0
hypothetical protein	50293615	33	54.0076	26.9038	0.311	7	0	0	0	0	0	0	0	0
40S ribosomal protein S25	51701952	12	53.1263	14.9911	0.364	5	0	0	0	0	0	0	0	0
hypothetical protein	302309714	14	52.7218	45.7805	0.375	3	0	0	0	0	0	0	0	0
hypothetical protein	50292099	60	52.5354	7.2079	0.428	27	0	0	0	0	0	0	0	0
hypothetical protein	50294061	45	52.3195	4.23945	0.289	6	0	0	0	0	0	0	0	0
Cytochrome b-c1 complex subunit 2, mitochondrial	52783487	40	52.257	24.2581	0.602	22	0	0	0	0	0	0	0	0
hypothetical protein	50286037	47	51.8829	7.86493	0.352	16	0	0	0	0	0	0	0	0
hypothetical protein	50285795	49	51.5063	60.5241	0.256	11	0	0	0	0	0	0	0	0
hypothetical protein	50294942	14	51.1238	44.3022	0.25	3	0	0	0	0	0	0	0	0
hypothetical protein	50287975	56	49.9648	17.2129	0.284	13	0	0	0	0	0	0	0	0
hypothetical protein	50290265	40	49.4265	63.2863	0.291	10	0	0	0	0	0	0	0	0
hypothetical protein	50291341	21	48.7678	4.84447	0.564	10	0	0	0	0	0	0	0	0
hypothetical protein	50286967	39	48.563	4.56532	0.455	13	0	0	0	0	0	0	0	0
hypothetical protein	50286593	30	47.8909	0.941643	0.383	12	0	0	0	0	0	0	0	0
GTP-binding nuclear protein GSP1/Ran	54035972	24	47.6689	4.10725	0.318	8	0	0	0	0	0	0	0	0
hypothetical protein	50293761	28	47.2495	9.44538	0.584	18	0	0	0	0	0	0	0	0
hypothetical protein	50288275	67	47.1281	81.6282	0.236	9	0	0	0	0	0	0	0	0
Adenylate kinase 1 AK 1	74661116	24	46.8693	2.24747	0.572	12	0	0	0	0	0	0	0	0
hypothetical protein	50289455	11	46.1825	2.23836	0.613	5	0	0	0	0	0	0	0	0
Nascent polypeptide-associated complex subunit alpha NAC-alpha	74608287	18	45.4834	1.09374	0.388	6	0	0	0	0	0	0	0	0
hypothetical protein	50290633	78	45.3729	16.5146	0.154	8	0	0	0	0	0	0	0	0
hypothetical protein	50287777	109	45.2089	60.8428	0.184	14	0	0	0	0	0	0	0	0
60S ribosomal protein L43	51701757	10	44.8518	38.8428	0.38	3	0	0	0	0	0	0	0	0
Mannose-1-phosphate guanyltransferase 1	74626246	39	44.5979	6.48876	0.327	8	0	0	0	0	0	0	0	0
60S ribosomal protein L24	52783250	17	44.4912	39.2156	0.303	6	0	0	0	0	0	0	0	0
hypothetical protein	50287109	33	44.3306	4.79499	0.511	11	0	0	0	0	0	0	0	0
hypothetical protein	50291663	102	43.8821	6.94911	0.156	15	0	0	0	0	0	0	0	0
hypothetical protein	50286015	234	43.6891	41.7664	0.0384	6	0	0	0	0	0	0	0	0
Kinesin-like protein CIN8	51701317	111	43.0894	74.6331	0.163	10	0	0	0	0	0	0	0	0
hypothetical protein	50286793	55	42.746	1.14851	0.417	21	0	0	0	0	0	0	0	0
hypothetical protein	50291487	40	41.0965	71.1812	0.161	4	0	0	0	0	0	0	0	0
hypothetical protein	50292511	58	40.8671	1.34322	0.278	14	0	0	0	0	0	0	0	0
hypothetical protein	50290595	18	40.8291	36.9514	0.513	6	0	0	0	0	0	0	0	0
Heat shock protein homolog SSE1	57012786	77	40.8175	6.08562	0.337	22	0	0	0	0	0	0	0	0
hypothetical protein	50285329	54	40.334	20.3519	0.293	15	0	0	0	0	0	0	0	0
hypothetical protein	50288625	22	39.8504	69.0229	0.188	5	0	0	0	0	0	0	0	0
hypothetical protein	50286135	46	39.3016	25.3395	0.352	13	0	0	0	0	0	0	0	0
ATP synthase subunit 4, mitochondrial	52782712	27	37.9535	10.1248	0.298	7	0	0	0	0	0	0	0	0
Adenylosuccinate synthetase AdSS	74690764	48	37.8076	8.90912	0.336	14	0	0	0	0	0	0	0	0
hypothetical protein	50288093	40	37.3555	4.84333	0.427	17	0	0	0	0	0	0	0	0
hypothetical protein	50291161	35	36.9916	9.64997	0.231	10	0	0	0	0	0	0	0	0
hypothetical protein	50287179	16	36.8457	31.9101	0.49	4	0	0	0	0	0	0	0	0
hypothetical protein	50289921	70	36.2697	4.92928	0.302	20	0	0	0	0	0	0	0	0
ATP phosphoribosyltransferase ATP-PRT	51701504	34	35.937	4.87938	0.18	4	0	0	0	0	0	0	0	0
hypothetical protein	50284771	9	35.6339	30.8938	0.5	5	0	0	0	0	0	0	0	0
13 kDa ribonucleoprotein-associated protein	74637551	14	35.5444	30.8593	0.333	4	0	0	0	0	0	0	0	0
hypothetical protein	50294874	28	35.163	30.4526	0.419	8	0	0	0	0	0	0	0	0
hypothetical protein	50290529	19	34.6405	30.0558	0.238	4	0	0	0	0	0	0	0	0
hypothetical protein	50294263	52	32.8087	3.0461	0.262	9	0	0	0	0	0	0	0	0
hypothetical protein	50287481	50	32.0748	27.7918	0.205	7	0	0	0	0	0	0	0	0
Glycerol-3-phosphate dehydrogenase [NAD(+)] 1	74661154	44	30.8081	2.87862	0.5	15	0	0	0	0	0	0	0	0
hypothetical protein	50285259	72	30.6375	53.0657	0.0978	3	0	0	0	0	0	0	0	0
hypothetical protein	50293629	58	30.5823	40.8781	0.22	5	0	0	0	0	0	0	0	0
hypothetical protein	50292505	57	30.4834	3.34922	0.281	14	0	0	0	0	0	0	0	0
hypothetical protein	50291835	9	29.8783	25.8758	0.269	2	0	0	0	0	0	0	0	0
hypothetical protein	50291443	50	29.8441	0.719489	0.124	6	0	0	0	0	0	0	0	0
hypothetical protein	50287877	44	29.7078	12.4071	0.294	13	0	0	0	0	0	0	0	0
hypothetical protein	50285099	54	29.4835	14.8972	0.315	14	0	0	0	0	0	0	0	0
hypothetical protein	50285145	58	28.8264	6.05811	0.195	10	0	0	0	0	0	0	0	0
hypothetical protein	50292175	39	28.7862	33.7324	0.24	8	0	0	0	0	0	0	0	0
hypothetical protein	50286095	33	28.7513	3.36603	0.328	5	0	0	0	0	0	0	0	0
Polyadenylate-binding protein, cytoplasmic and nuclear PABP	74690665	65	28.7147	0.565139	0.242	13	0	0	0	0	0	0	0	0
Sulfate adenylyltransferase SAT	74610915	57	28.2386	24.4703	0.178	8	0	0	0	0	0	0	0	0
hypothetical protein	50289523	24	28.1554	26.4239	0.324	6	0	0	0	0	0	0	0	0
ATP-dependent RNA helicase SUB2	74690687	50	28.1422	4.36162	0.235	9	0	0	0	0	0	0	0	0
hypothetical protein	50292963	66	27.5554	23.8708	0.176	8	0	0	0	0	0	0	0	0
hypothetical protein	50288181	14	27.2537	23.613	0.577	6	0	0	0	0	0	0	0	0
hypothetical protein	50291071	54	26.2873	23.0223	0.171	4	0	0	0	0	0	0	0	0
hypothetical protein	50291943	10	26.0946	3.66869	0.407	3	0	0	0	0	0	0	0	0
Small COPII coat GTPase SAR1	74610491	21	25.6097	3.02344	0.439	6	0	0	0	0	0	0	0	0
hypothetical protein	50285631	61	25.4754	44.1247	0.158	6	0	0	0	0	0	0	0	0
Cytochrome b-c1 complex subunit 7	51701954	15	25.4276	22.0431	0.438	4	0	0	0	0	0	0	0	0
hypothetical protein	50292609	68	25.3761	0.425259	0.152	9	0	0	0	0	0	0	0	0
hypothetical protein	50290411	52	24.5931	31.1032	0.119	5	0	0	0	0	0	0	0	0
hypothetical protein	50292125	22	24.3459	14.9524	0.444	9	0	0	0	0	0	0	0	0
cytochrome oxidase subunit 2	728536	29	24.3214	42.1258	0.251	5	0	0	0	0	0	0	0	0
hypothetical protein	50285431	63	24.158	1.0659	0.28	10	0	0	0	0	0	0	0	0
Nucleolar protein 58	74609471	57	23.7146	8.36551	0.164	9	0	0	0	0	0	0	0	0
hypothetical protein	50288101	39	23.3921	20.2949	0.344	9	0	0	0	0	0	0	0	0
hypothetical protein	50285461	44	23.2079	21.5345	0.346	8	0	0	0	0	0	0	0	0
hypothetical protein	50285025	57	22.8419	5.82774	0.262	12	0	0	0	0	0	0	0	0
hypothetical protein	50289211	215	22.608	39.1583	0.0415	6	0	0	0	0	0	0	0	0
hypothetical protein	50291885	73	22.3129	19.3831	0.145	8	0	0	0	0	0	0	0	0
hypothetical protein	50289069	33	22.2397	19.2631	0.453	11	0	0	0	0	0	0	0	0
hypothetical protein	50293881	42	21.7714	19.2213	0.221	8	0	0	0	0	0	0	0	0
hypothetical protein	50292719	115	21.5288	20.9874	0.212	19	0	0	0	0	0	0	0	0
Nascent polypeptide-associated complex subunit beta NAC-beta	74608503	17	20.9716	18.2129	0.494	5	0	0	0	0	0	0	0	0
hypothetical protein	50288623	115	20.8342	19.5563	0.132	9	0	0	0	0	0	0	0	0
hypothetical protein	302309651	17	20.5271	2.91728	0.322	5	0	0	0	0	0	0	0	0
Pentafunctional AROM polypeptide; Includes: 3-dehydroquinate synthase DHQS	74608179	174	20.4961	35.5003	0.0684	7	0	0	0	0	0	0	0	0
hypothetical protein	50293789	42	20.467	17.7952	0.314	7	0	0	0	0	0	0	0	0
rRNA 2'-O-methyltransferase fibrillarin	51701390	34	19.9987	17.3512	0.368	7	0	0	0	0	0	0	0	0
hypothetical protein	50287491	41	19.407	33.614	0.255	5	0	0	0	0	0	0	0	0
hypothetical protein	50291367	91	18.8251	16.3704	0.12	6	0	0	0	0	0	0	0	0
hypothetical protein	50286351	43	17.9851	15.5765	0.217	7	0	0	0	0	0	0	0	0
translation elongation factor	47176793	21	17.8654	30.9438	0.755	13	0	0	0	0	0	0	0	0
hypothetical protein	50284985	10	17.6638	15.9278	0.253	2	0	0	0	0	0	0	0	0
hypothetical protein	50291285	42	17.3995	15.0711	0.209	8	0	0	0	0	0	0	0	0
hypothetical protein	50289715	11	17.3798	30.1026	0.28	2	0	0	0	0	0	0	0	0
78 kDa glucose-regulated protein homolog GRP-78	52782864	73	17.3584	5.28482	0.151	13	0	0	0	0	0	0	0	0
hypothetical protein	50294392	35	17.1131	14.827	0.4	10	0	0	0	0	0	0	0	0
hypothetical protein	50286631	45	16.9219	15.6848	0.201	7	0	0	0	0	0	0	0	0
hypothetical protein	50293325	72	16.352	28.3225	0.129	3	0	0	0	0	0	0	0	0
Cytochrome c oxidase subunit 7A	74610791	7	16.135	13.9747	0.35	2	0	0	0	0	0	0	0	0
hypothetical protein	50294994	84	16.0065	15.9413	0.128	6	0	0	0	0	0	0	0	0
hypothetical protein	50291611	113	15.8396	15.3871	0.142	9	0	0	0	0	0	0	0	0
Acetyl-coenzyme A synthetase 2	52782715	76	15.7176	13.6357	0.117	6	0	0	0	0	0	0	0	0
hypothetical protein	50290087	79	15.7106	27.2115	0.103	4	0	0	0	0	0	0	0	0
hypothetical protein	50288169	123	15.3304	26.553	0.0854	5	0	0	0	0	0	0	0	0
hypothetical protein	50285163	88	15.2654	13.2798	0.211	13	0	0	0	0	0	0	0	0
hypothetical protein	50292877	23	15.2374	13.2498	0.246	5	0	0	0	0	0	0	0	0
hypothetical protein	50288137	126	15.0449	13.733	0.118	9	0	0	0	0	0	0	0	0
Pre-mRNA-splicing factor CLF1	74610751	83	14.6595	25.391	0.134	6	0	0	0	0	0	0	0	0
hypothetical protein	50291463	42	14.4607	12.656	0.239	8	0	0	0	0	0	0	0	0
hypothetical protein	50293945	47	14.4472	12.7166	0.151	7	0	0	0	0	0	0	0	0
hypothetical protein	50286523	63	14.1041	12.6035	0.154	7	0	0	0	0	0	0	0	0
hypothetical protein	50288157	123	14.0575	12.3847	0.0896	7	0	0	0	0	0	0	0	0
GMP synthase [glutamine-hydrolyzing]	74610356	59	14.0418	12.2699	0.137	5	0	0	0	0	0	0	0	0
hypothetical protein	50292919	101	13.4993	23.3815	0.0819	5	0	0	0	0	0	0	0	0
CTP synthase	51701760	65	13.4405	3.47344	0.0796	2	0	0	0	0	0	0	0	0
hypothetical protein	50289603	21	13.3997	11.7686	0.237	3	0	0	0	0	0	0	0	0
hypothetical protein	50285629	39	13.3043	23.0438	0.14	3	0	0	0	0	0	0	0	0
hypothetical protein	50293685	42	13.2025	22.8675	0.18	4	0	0	0	0	0	0	0	0
hypothetical protein	50289049	54	12.7203	12.5366	0.105	4	0	0	0	0	0	0	0	0
hypothetical protein	50284949	25	12.7176	11.014	0.233	4	0	0	0	0	0	0	0	0
hypothetical protein	50293763	45	12.6954	11.0131	0.123	6	0	0	0	0	0	0	0	0
hypothetical protein	50293647	106	12.6589	13.5819	0.0566	3	0	0	0	0	0	0	0	0
hypothetical protein	50286801	46	12.6127	11.1087	0.162	5	0	0	0	0	0	0	0	0
hypothetical protein	50285963	40	12.425	21.5207	0.092	2	0	0	0	0	0	0	0	0
Multiprotein-bridging factor 1	73621189	16	12.2404	10.7361	0.291	5	0	0	0	0	0	0	0	0
hypothetical protein	302309760	11	11.4373	19.81	0.355	3	0	0	0	0	0	0	0	0
hypothetical protein	50290021	35	11.0075	19.0655	0.134	4	0	0	0	0	0	0	0	0
hypothetical protein	50289621	59	10.9422	18.9525	0.103	3	0	0	0	0	0	0	0	0
hypothetical protein	50295086	38	10.83	9.48938	0.135	3	0	0	0	0	0	0	0	0
hypothetical protein	50284893	34	10.802	9.88775	0.251	4	0	0	0	0	0	0	0	0
C24 sterol methyltransferase	62178558	42	10.6409	18.4305	0.0968	2	0	0	0	0	0	0	0	0
Autophagy-related protein 33	74610875	23	10.3984	9.49468	0.162	2	0	0	0	0	0	0	0	0
hypothetical protein	50287303	25	10.3486	8.9929	0.256	4	0	0	0	0	0	0	0	0
hypothetical protein	50293899	157	10.2947	17.8309	0.0456	4	0	0	0	0	0	0	0	0
hypothetical protein	50287509	103	10.1667	17.6093	0.0945	6	0	0	0	0	0	0	0	0
hypothetical protein	302309732	12	10.0976	17.4895	0.264	4	0	0	0	0	0	0	0	0
hypothetical protein	50285663	80	10.0407	8.69569	0.0794	5	0	0	0	0	0	0	0	0
hypothetical protein	50286099	16	9.58174	16.5961	0.367	4	0	0	0	0	0	0	0	0
hypothetical protein	50288871	23	9.45934	8.30555	0.302	4	0	0	0	0	0	0	0	0
hypothetical protein	50290569	55	9.43959	16.3499	0.162	4	0	0	0	0	0	0	0	0
hypothetical protein	50291957	19	9.43101	16.335	0.462	4	0	0	0	0	0	0	0	0
hypothetical protein	50285923	36	9.08552	8.70208	0.157	3	0	0	0	0	0	0	0	0
hypothetical protein	50292851	73	9.07547	15.7192	0.105	4	0	0	0	0	0	0	0	0
hypothetical protein	50292585	53	9.07424	9.17614	0.181	5	0	0	0	0	0	0	0	0
hypothetical protein	50290043	33	8.96484	7.97023	0.206	3	0	0	0	0	0	0	0	0
FK506-binding protein 1 FKBP PPIase	74608901	12	8.79265	15.2293	0.237	2	0	0	0	0	0	0	0	0
hypothetical protein	50291369	16	8.43147	14.6037	0.352	3	0	0	0	0	0	0	0	0
hypothetical protein	50294944	28	8.39811	14.5459	0.494	8	0	0	0	0	0	0	0	0
hypothetical protein	50288913	14	8.37358	7.80901	0.264	4	0	0	0	0	0	0	0	0
hypothetical protein	50288693	48	8.33556	14.4376	0.192	6	0	0	0	0	0	0	0	0
hypothetical protein	50292841	56	8.20568	14.2127	0.0976	4	0	0	0	0	0	0	0	0
hypothetical protein	50286859	33	8.04747	13.9386	0.215	5	0	0	0	0	0	0	0	0
hypothetical protein	50288235	38	7.93611	13.7457	0.0687	2	0	0	0	0	0	0	0	0
hypothetical protein	50289911	23	7.9014	13.6856	0.263	4	0	0	0	0	0	0	0	0
hypothetical protein	50285187	10	7.83223	13.5658	0.318	3	0	0	0	0	0	0	0	0
hypothetical protein	50286321	64	7.56818	13.1085	0.0976	3	0	0	0	0	0	0	0	0
hypothetical protein	50288155	70	7.56217	13.0981	0.318	16	0	0	0	0	0	0	0	0
3-isopropylmalate dehydrogenase	55585179	18	7.53298	13.0475	0.359	3	0	0	0	0	0	0	0	0
hypothetical protein	50293267	15	7.49595	12.9834	0.211	3	0	0	0	0	0	0	0	0
hypothetical protein	50291953	37	7.47583	8.4065	0.247	8	0	0	0	0	0	0	0	0
hypothetical protein	50293565	20	7.44002	12.8865	0.517	8	0	0	0	0	0	0	0	0
ATP synthase subunit 5, mitochondrial OSCP	52782713	22	7.28929	12.6254	0.329	5	0	0	0	0	0	0	0	0
hypothetical protein	50291017	23	7.26771	12.588	0.347	6	0	0	0	0	0	0	0	0
hypothetical protein	50294362	9	6.85305	11.8698	0.487	3	0	0	0	0	0	0	0	0
hypothetical protein	50289739	14	6.62739	11.479	0.19	2	0	0	0	0	0	0	0	0
hypothetical protein	50292385	57	6.53761	11.3235	0.193	5	0	0	0	0	0	0	0	0
hypothetical protein	50287029	134	6.48794	11.2374	0.0709	5	0	0	0	0	0	0	0	0
Sterol 24-C-methyltransferase	62900214	42	6.46121	11.1911	0.0995	2	0	0	0	0	0	0	0	0
hypothetical protein	50292633	22	6.45225	11.1756	0.119	2	0	0	0	0	0	0	0	0
hypothetical protein	50290555	37	5.9661	10.3336	0.172	3	0	0	0	0	0	0	0	0
hypothetical protein	50285063	29	5.84223	10.119	0.142	3	0	0	0	0	0	0	0	0
hypothetical protein	50290543	65	5.68083	9.83948	0.105	3	0	0	0	0	0	0	0	0
hypothetical protein	50284803	77	5.66108	9.80528	0.117	4	0	0	0	0	0	0	0	0
hypothetical protein	50292855	32	5.57695	9.65956	0.158	2	0	0	0	0	0	0	0	0
Homoaconitase, mitochondrial	52783115	75	5.50496	9.53487	0.0842	3	0	0	0	0	0	0	0	0
hypothetical protein	50290823	56	5.49245	9.5132	0.186	3	0	0	0	0	0	0	0	0
hypothetical protein	50285809	64	5.21981	9.04098	0.136	4	0	0	0	0	0	0	0	0
hypothetical protein	50290607	32	5.03401	8.71916	0.304	5	0	0	0	0	0	0	0	0
Enolase-phosphatase E1	74608791	28	4.93197	8.54242	0.108	2	0	0	0	0	0	0	0	0
hypothetical protein	50286983	26	4.62413	8.00924	0.0987	2	0	0	0	0	0	0	0	0
hypothetical protein	50287141	55	4.53485	7.85459	0.182	6	0	0	0	0	0	0	0	0
Eukaryotic translation initiation factor 4E eIF-4E	51704339	24	4.4945	7.7847	0.201	3	0	0	0	0	0	0	0	0
Pyruvate kinase 2 PK 2	54036109	56	3.02377	5.23732	0.189	10	0	0	0	0	0	0	0	0
hypothetical protein	50293823	47	2.49701	4.32495	0.196	6	0	0	0	0	0	0	0	0
hypothetical protein	50292171	129	2.44121	4.2283	0.157	14	0	0	0	0	0	0	0	0

## Sheet: CE Homologues
A. fumigatus Protein	A. fumigatus Accession	C. glabrata Accession	Identity
14-3-3 family protein	70991439	50293761	61.3
14-3-3 family protein	70991439	50293273	59.8
14-3-3 family protein ArtA	70989229	50293273	73.9
14-3-3 family protein ArtA	70989229	50293761	74.3
40S ribosomal protein S0	74674582	74661046	51.2
40S ribosomal protein S1	74672873	74661052	69.5
40S ribosomal protein S15	146322894	50287179	55.6
40S ribosomal protein S17	71001364	50292115	47.6
40S ribosomal protein S3	70990926	50291535	63.9
40S ribosomal protein S7e	70999658	50288429	51.7
40S ribosomal protein S9	71000429	50294438	51.9
4-aminobutyrate transaminase GatA	70998486	50286325	52.9
60S acidic ribosomal protein P1	41688729	50289715	51.4
60S acidic ribosomal protein P2AfP2 Allergen Asp f 8	83305635	50284953	63.1
60S ribosomal protein L1	70995564	51701756	72.8
60S ribosomal protein L12	146322400	50287337	59.4
60S ribosomal protein L13	146323659	302309871	44.2
60S ribosomal protein L17	74661742	50294576	57.2
60S ribosomal protein L22	70999344	302309714	41
60S ribosomal protein L23	70998694	50294205	50.7
60S ribosomal protein L4	70985070	50285453	63.5
60S ribosomal protein L5	70995808	50294105	64.6
60S ribosomal protein P0	70990816	50287951	67.7
6-phosphogluconate dehydrogenase Gnd1	70991695	50295024	72
acetyl-CoA acetyltransferase	70983360	50293789	60.8
actin Act1	70984170	38372622	80.2
adenosylhomocysteinase	70995231	50285685	80.7
Adenylate kinase 1 AK 1	74669525	74661116	59.9
AhpC/TSA family thioredoxin peroxidase	70983971	50285063	48.3
alpha-ketoglutarate dehydrogenase complex subunit Kgd1 putative	70993636	50288623	60.5
antigenic mitochondrial protein HSP60	71001164	50292099	67.1
aspartate aminotransferase	70993876	50286135	45.1
aspartate transaminase	71001234	50286135	44.8
ATP synthase D chain mitochondrial	70984364	50293565	34.5
ATP synthase F1 beta subunit	70997705	50288781	75
ATP synthase oligomycin sensitivity conferral protein	71001782	52782713	40.5
ATP synthase subunit E	70984723	50286983	41.8
ATP-dependent RNA helicase eIF4A	74674080	74661246	67.2
ATP-dependent RNA helicase eIF4A	74674080	74690687	32.3
calmodulin	146323805	50286099	58.4
chaperonin	70992219	50289455	48.4
citrate synthase (Cit1)	70984828	50289077	63.9
cobalamin-independent methionine synthase MetH/D	70994626	50290071	61.8
cofilin	70997699	74637799	37
cytochrome c oxidase polypeptide vib	71001902	50284985	50.5
cytochrome c oxidase subunit Va	70985122	50290595	48.1
cytochrome c subunit Vb	146322777	50293263	35.6
dienelactone hydrolase family protein	70992607	50291167	40.8
dihydrolipoamide dehydrogenase	70988990	50287255	62.4
dihydrolipoamide succinyltransferase	71000765	50286631	55.1
Enolase Allergen Asp f 22	83288046	74661257	71.9
eukaryotic translation elongation factor 1 subunit Eef1-beta putative	146322600	50287821	52
Eukaryotic translation initiation factor eIF-5A	70990614	50289771	59.4
FK506-binding protein 1A FKBP	74670505	74608901	61.6
fructose-bisphosphate aldolase class II	70999466	50292893	73.9
glucose-6-phosphate isomerase	71001262	52782818	71.2
Glutamate/Leucine/Phenylalanine/Valine dehydrogenase	70994774	50285985	67.7
glutamine synthetase	146323885	54035931	67.9
glyceraldehyde 3-phosphate dehydrogenase GpdA	70985278	54035933	63.3
glycerol dehydrogenase (GldB)	70993620	50289743	32.6
glycerol dehydrogenase Gcy1	70995191	50289743	33.6
glycine cleavage system H protein	70995640	50294922	36.6
glycine dehydrogenase	70982069	50292719	50.6
GTP-binding nuclear protein Ran	70992715	54035972	88.4
Heat shock protein 90 Allergen Asp f 12	83303658	50292725	75.1
Histone H2A	90101335	51701507	75.2
Histone H2B	74673812	51701508	74.3
Hsp70 chaperone (BiP)	70989035	50293629	43.5
Hsp70 chaperone (HscA)	70983346	52783067	74.1
Hsp70 chaperone (HscA)	70983346	50288155	57.8
Hsp70 chaperone (HscA)	70983346	50288201	57.7
Hsp70 chaperone (HscA)	70983346	52782864	52.6
Hsp70 chaperone (HscA)	70983346	50289921	45
Hsp70 chaperone BiP/Kar2	70989489	52782864	70.8
Hsp70 chaperone BiP/Kar2	70989489	50288155	57.4
Hsp70 chaperone BiP/Kar2	70989489	50288201	57.9
Hsp70 chaperone BiP/Kar2	70989489	52783067	47.8
Hsp70 chaperone BiP/Kar2	70989489	50289921	46.1
Hsp70 chaperone Hsp88	70995752	57012786	45.9
IMP dehydrogenase	70989289	50292505	61.5
inorganic diphosphatase	71000118	52783043	52.5
isocitrate dehydrogenase Idp1	71000064	50286037	60.7
isocitrate dehydrogenase NAD-dependent	70995790	50290265	58.7
isocitrate dehydrogenase NAD-dependent	70995790	50288101	43.9
isocitrate dehydrogenase NAD-dependent	70995790	50288093	34.3
Ketol-acid reductoisomerase	70998911	50285353	55.9
L-PSP endoribonuclease family protein (Hmf1)	70982340	50294940	35.1
malate dehydrogenase NAD-dependent	70986899	50293181	62.6
malate dehydrogenase NAD-dependent	70984070	50293181	54.2
mitochondrial aconitate hydratase	70992645	50286511	72.2
mitochondrial ATPase subunit ATP4	70983638	52782712	38.7
mitochondrial F1 ATPase subunit alpha	70983614	50294700	76.4
mitochondrial Hsp70 chaperone (Ssc70)	71001294	50289921	70.4
mitochondrial Hsp70 chaperone (Ssc70)	71001294	52782864	45.1
mitochondrial Hsp70 chaperone (Ssc70)	71001294	50288155	45.1
mitochondrial Hsp70 chaperone (Ssc70)	71001294	50288201	46
mitochondrial Hsp70 chaperone (Ssc70)	71001294	52783067	39.6
mitochondrial peroxiredoxin Prx1	70994244	50285063	58.2
mitochondrial processing peptidase beta subunit	70996070	50287481	32.6
molecular chaperone Hsp70	70991282	50288201	78.2
molecular chaperone Hsp70	70991282	50288155	76
molecular chaperone Hsp70	70991282	52782864	60.3
molecular chaperone Hsp70	70991282	52783067	56.3
molecular chaperone Hsp70	70991282	50289921	48.7
Nascent polypeptide-associated complex subunit alpha NAC-alpha	74667491	74608287	35.3
Nascent polypeptide-associated complex subunit beta NAC-beta	74667384	74608503	31.7
Non-histone chromosomal protein 6	74674416	302309760	56.7
outer mitochondrial membrane protein porin	70994716	50291415	36.8
peptidyl-prolyl cis-trans isomerase	70989309	50286621	47.8
peptidyl-prolyl cis-trans isomerase	70989309	50288871	41.5
Peptidyl-prolyl cis-trans isomerase B PPIase B	74671259	50286621	52.6
Peptidyl-prolyl cis-trans isomerase B PPIase B	74671259	50288871	52.6
peptidyl-prolyl cis-trans isomerase/cyclophilin	71000343	50286621	69.3
peptidyl-prolyl cis-trans isomerase/cyclophilin	71000343	50288871	63.2
phosphoglycerate kinase PgkA	70995281	52783161	66.9
phosphoribosylaminoimidazolecarboxamide formyltransferase/IMP cyclohydrolase	70994557	50284971	69.9
plasma membrane H+-ATPase Pma1	71000305	50284733	46.4
Polyadenylate-binding protein cytoplasmic and nuclear PABP	74669855	74690665	36
profilin Pfy1	70981925	50289739	33.1
protein disulfide isomerase Pdi1	70989789	50285145	38.7
Putative peroxiredoxin pmp20 Asp f 3	3914384	50294878	32.1
Pyruvate decarboxylase	74674363	57012668	48.5
Pyruvate decarboxylase	74674363	50293325	41.8
pyruvate dehydrogenase complex dihydrolipoamide acetyltransferase component	70986903	50291443	50.1
pyruvate dehydrogenase E1 beta subunit PdbA	70986482	50292175	59.7
pyruvate kinase	70991575	54036109	64.5
pyruvate kinase	70991575	54036107	63.6
S-adenosylmethionine synthetase	70995343	50291285	74.4
S-adenosylmethionine synthetase	70995343	50285179	74.9
serine hydroxymethyltransferase	70999940	51701394	73.5
spermidine synthase	70995928	50286095	76.1
thioredoxin TrxA	70997545	50291653	40
transaldolase	70997968	50285355	63
transaldolase	70997968	50291953	56.5
transketolase TktA	70995930	50286085	62.1
translation elongation factor eEF-1 subunit gamma	70984206	50293823	35.9
translation elongation factor eEF-1 subunit gamma	70984206	50293173	36.9
translation elongation factor EF-1 alpha subunit	146322501	50286075	78.1
translation elongation factor EF-2 subunit	71002010	8927040	76.3
translation elongation factor EF-Tu	70995660	50288693	65.2
translation elongation factor EF-Tu	70995660	50286075	30.5
Translationally-controlled tumor protein homolog TCTP	74672063	74637288	48.6
triosephosphate isomerase	70997109	52783442	50.8
tropomyosin	70987216	50291017	48.1
Ubiquitin	51703339	50288577	96.1

## Sheet: CF Homologues
A. fumigatus Protein	A. fumigatus Accession	C. glabrata Accession	Identity
cell wall glucanase	70991783	50288683	30.9
13-beta-glucanosyltransferase	70992541	50295070	45.3
13-beta-glucanosyltransferase	70992541	50287895	48.1
13-beta-glucanosyltransferase	70992541	50287201	31.4
13-beta-glucanosyltransferase Bgt1	70995512	50287889	43.6
Probable glycosidase crf1 Allergen Asp f 9	85540942	50288683	33.2
13-beta-glucanosyltransferase gel1	193806027	50287201	48
13-beta-glucanosyltransferase gel1	193806027	50287895	35.2
13-beta-glucanosyltransferase gel1	193806027	50295070	31
13-beta-glucanosyltransferase gel1	193806027	50287419	31.6
13-beta-glucanosyltransferase gel2	229890269	50287419	40.2
13-beta-glucanosyltransferase gel2	229890269	50287201	34.1
13-beta-glucanosyltransferase gel2	229890269	50287895	31.6
13-beta-glucanosyltransferase gel2	229890269	50295070	32.4
13-beta-glucanosyltransferase gel3	229890271	50295070	44.1
13-beta-glucanosyltransferase gel3	229890271	50287895	45.4
13-beta-glucanosyltransferase gel4	229890273	50295070	45.6
13-beta-glucanosyltransferase gel4	229890273	50287895	48
13-beta-glucanosyltransferase gel4	229890273	50287201	31.4
Lysophospholipase 1	229891455	51704327	41.9
Lysophospholipase 3	229891458	51704327	41.7

## Sheet: CW Homologues
A. fumigatus Protein	A. fumigatus Accession	C. glabrata Accession	Identity
aminopeptidase	70988597	50288527	42.9
cell wall glucanase	70991783	50288683	30.9
13-beta-glucanosyltransferase	70992541	50295070	45.3
13-beta-glucanosyltransferase	70992541	50287895	48.1
13-beta-glucanosyltransferase Bgt1	70995512	50287889	43.6
Alkaline protease 2 ALP2 Allergen Asp f 18	74654932	50285401	48.7
Probable glycosidase crf1 Allergen Asp f 9	85540942	50288683	33.2
13-beta-glucanosyltransferase gel1	193806027	50287895	35.2
13-beta-glucanosyltransferase gel1	193806027	50295070	31
13-beta-glucanosyltransferase gel1	193806027	50287419	31.6
13-beta-glucanosyltransferase gel2	229890269	50287419	40.2
13-beta-glucanosyltransferase gel2	229890269	50287895	31.6
13-beta-glucanosyltransferase gel2	229890269	50295070	32.4
13-beta-glucanosyltransferase gel3	229890271	50295070	44.1
13-beta-glucanosyltransferase gel3	229890271	50287895	45.4
13-beta-glucanosyltransferase gel4	229890273	50295070	45.6
13-beta-glucanosyltransferase gel4	229890273	50287895	48
Lysophospholipase 1	229891455	51704327	41.9
Lysophospholipase 3	229891458	51704327	41.7
