# Supplementary material for: Proteomic Analysis of Pathogenic Fungi Reveals Highly Expressed Conserved Cell Wall Proteins
Source: J Fungi (Basel). 2016 Jan 12;2(1):6. doi: 10.3390/jof2010006 (PMC4747415; doi:10.3390/jof2010006)
Supplement: Supplementary File 1 [file jof-02-00006-s001.zip › Suplementary Files/Supplemental Table 18 Cryptococcus neoformans.xls]

## Sheet: Cryptococcus neoformans
Cryptococcus neoformans Protein	Accession	MW (kDa)	CE fmol/µg protein	CE stdev	CE coverage	CE unique peptides	CF fmol/µg protein	CF stdev	CF coverage	CF unique peptides	CW fmol/µg protein	CW stdev	CW coverage	CW unique peptides	WoLF PSORT	Localization
immunoreactive mannoprotein MP88	405118132	38	174.556	4.62672	0.161	2	9068.38	316.231	0.037	2	4353.55	991.742	0.135	2	405118132|gb|AFR92907.1| details extr: 27	extr
Cu/Zn superoxide dismutase	405120357	16	182.92	6.64984	0.929	13	0	0	0	0	2600.31	614.997	0.662	8	405120357|gb|AFR95128.1| details cyto: 23.5, cyto_nucl: 15.5	cyto
heparinase II/III family protein	405123284	90	29.9576	2.71471	0.109	5	0	0	0	0	1844.89	570.078	0.152	7	405123284|gb|AFR98049.1| details nucl: 8, plas: 6, extr: 5, mito: 2, golg: 2, pero: 1, E.R.: 1	nucl
ubiquitin-carboxy extension protein fusion, partial	405117730	15	246.812	35.4612	0.496	9	0	0	0	0	1760.25	274.709	0.287	5	405117730|gb|AFR92505.1| details nucl: 17, cyto_nucl: 15.5, cyto: 6	nucl
aldehyde reductase I	405123327	37	221.324	9.69028	0.802	30	0	0	0	0	1597.39	257.219	0.459	11	405123327|gb|AFR98092.1| details cyto: 14.5, cyto_nucl: 10.5, nucl: 5.5, mito: 4	cyto
elongation factor 3	405120258	118	46.8784	11.9975	0.259	36	0	0	0	0	1227.71	238.686	0.221	16	405120258|gb|AFR95029.1| details cyto_mito: 12.5, cyto: 12, mito: 11, nucl: 2	cyto_mito
alpha-amylase	405120861	57	0	0	0	0	0	0	0	0	751.992	176.877	0.205	6	405120861|gb|AFR95631.1| details extr: 27	extr
pre-mRNA-splicing factor CEF1	405119248	93	0	0	0	0	0	0	0	0	564.994	978.598	0.0383	3	405119248|gb|AFR94021.1| details nucl: 14, cyto: 7.5, cyto_mito: 7, mito: 5.5	nucl
STE/STE20/YSK protein kinase	405119760	83	0	0	0	0	0	0	0	0	552.603	957.136	0.14	4	405119760|gb|AFR94532.1| details cyto: 9, cyto_mito: 7.833, cysk: 7, cyto_nucl: 6.333, mito: 5.5, nucl: 2.5	cyto
glyoxal oxidase	405121020	72	51.1995	8.14326	0.174	11	0	0	0	0	521.433	93.7606	0.378	12	405121020|gb|AFR95790.1| details extr: 26	extr
chitin deacetylase 2	405120145	48	56.4734	5.5322	0.191	6	864.774	322.991	0.178	4	494.232	137.053	0.112	3	405120145|gb|AFR94916.1| details extr: 26	extr
ribose-5-phosphate isomerase	405119976	32	7.72844	6.70592	0.285	7	0	0	0	0	457.006	138.802	0.331	6	405119976|gb|AFR94747.1| details cyto: 22.5, cyto_nucl: 12.5, mito: 2	cyto
glyoxal oxidase	405117765	71	21.3262	3.5937	0.139	7	0	0	0	0	425.417	78.2213	0.16	7	405117765|gb|AFR92540.1| details extr: 26	extr
endoribonuclease L-PSP, partial	405118792	14	7.15778	6.2324	0.262	3	0	0	0	0	422.538	70.6321	0.315	3	405118792|gb|AFR93566.1| details cyto: 18.5, cyto_nucl: 14, nucl: 4.5	cyto
oxidoreductase	405118709	36	77.9784	2.11666	0.695	22	0	0	0	0	387.272	167.373	0.215	7	405118709|gb|AFR93483.1| details cyto: 13.5, cyto_mito: 12.5, mito: 10.5	cyto
chitin deacetylase	405121349	49	0	0	0	0	0	0	0	0	351.783	111.721	0.209	7	405121349|gb|AFR96118.1| details extr: 21, plas: 5	extr
N,N-dimethylglycine oxidase	405120330	43	0	0	0	0	0	0	0	0	301.386	468.831	0.252	6	405120330|gb|AFR95101.1| details extr: 21, E.R.: 3, golg: 2	extr
electron carrier	405118071	12	92.6772	16.2339	0.667	10	0	0	0	0	273.973	237.345	0.387	5	405118071|gb|AFR92846.1| details mito: 18, cyto: 8	mito
alanine-glyoxylate transaminase	405119565	41	17.8472	15.9979	0.277	10	0	0	0	0	219.927	204.902	0.12	3	405119565|gb|AFR94337.1| details cyto: 24, pero: 3	cyto
hypothetical protein CNAG_03492	405121949	44	0	0	0	0	0	0	0	0	176.275	158.895	0.0853	2	405121949|gb|AFR96717.1| details extr: 26	extr
plasma membrane H(+)-ATPase	405123875	109	104.016	16.5851	0.406	44	0	0	0	0	163.098	153.322	0.0902	3	405123875|gb|AFR98638.1| details plas: 25	plas
cytoplasmic protein	405120601	142	0	0	0	0	0	0	0	0	152.988	264.983	0.042	2	405120601|gb|AFR95371.1| details cyto: 18, cysk: 4, mito: 3	cyto
hypothetical protein CNAG_02401	405120662	96	0	0	0	0	0	0	0	0	139.214	241.126	0.129	3	405120662|gb|AFR95432.1| details nucl: 16.5, cyto_nucl: 11.5, cyto: 5.5, mito: 5	nucl
glucose oxidase	405123546	92	0	0	0	0	0	0	0	0	115.878	101.654	0.0507	2	405123546|gb|AFR98310.1| details extr: 26	extr
nonmuscle myosin heavy chain b	405122976	187	0	0	0	0	0	0	0	0	112.74	195.272	0.03	2	405122976|gb|AFR97741.1| details mito: 18, nucl: 7	mito
chitin deacetylase	405120136	44	0	0	0	0	0	0	0	0	77.4693	134.181	0.214	3	405120136|gb|AFR94907.1| details extr: 27	extr
translation elongation factor 1 alpha	405123586	50	565.297	37.0471	0.72	36	0	0	0	0	59.9661	103.864	0.287	10	405123586|gb|AFR98350.1| details cyto: 26.5, cyto_nucl: 14	cyto
hypothetical protein CNAG_01694	405123133	185	0	0	0	0	0	0	0	0	51.9476	89.9758	0.0277	2	405123133|gb|AFR97898.1| details nucl: 20.5, cyto_nucl: 12, mito: 4	nucl
acid phosphatase	405118975	59	0	0	0	0	689.429	125.225	0.118	7	30.957	53.6191	0.176	4	405118975|gb|AFR93748.1| details extr: 26	extr
hypothetical protein CNAG_00885	405120474	19	0	0	0	0	0	0	0	0	28.042	48.5702	0.294	4	405120474|gb|AFR95245.1| details nucl: 16.5, cyto_nucl: 12, cyto: 6.5, mito: 2	nucl
hypothetical protein CNAG_06422	405123897	23	0	0	0	0	7947.25	2041.79	0.142	3	0	0	0	0	405123897|gb|AFR98660.1| details extr: 18, mito: 4, plas: 2, E.R.: 2	extr
hypothetical protein CNAG_01562	405123002	31	0	0	0	0	5949.44	1954.91	0.211	3	0	0	0	0	405123002|gb|AFR97767.1| details extr: 25	extr
cellulase	405118155	85	0	0	0	0	2073.41	747.729	0.109	8	0	0	0	0	405118155|gb|AFR92930.1| details extr: 27	extr
hypothetical protein CNAG_05893	405121444	38	0	0	0	0	1021.46	216.918	0.201	6	0	0	0	0	405121444|gb|AFR96213.1| details extr: 26	extr
endo-1,3(4)-beta-glucanase	405119058	49	0	0	0	0	897.012	225.755	0.117	3	0	0	0	0	405119058|gb|AFR93831.1| details extr: 27	extr
hypothetical protein CNAG_01512	405122952	62	0	0	0	0	545.593	309.183	0.214	7	0	0	0	0	405123586|gb|AFR98350.1| details cyto: 26.5, cyto_nucl: 14	cyto
hypothetical protein CNAG_02864	405119054	21	0	0	0	0	329.712	286.695	0.224	2	0	0	0	0	405119054|gb|AFR93827.1| details extr: 23, cyto: 3	extr
hypothetical protein CNAG_00588	405117943	18	146.507	27.7253	0.45	3	312.069	282.261	0.31	2	0	0	0	0	405117943|gb|AFR92718.1| details extr: 27	extr
hypothetical protein CNAG_04963	405119457	46	0	0	0	0	285.062	246.873	0.23	3	0	0	0	0	405119457|gb|AFR94229.1| details extr: 22, mito: 2, cyto: 2	extr
hypothetical protein CNAG_00586	405117941	12	4.27636	7.40687	0.339	2	140.097	242.655	0.339	2	0	0	0	0	405117941|gb|AFR92716.1| details extr: 25	extr
cytoplasmic protein	405122865	37	22.1946	1.33648	0.524	16	55.5967	96.2963	0.112	4	0	0	0	0	405122865|gb|AFR97631.1| details nucl: 12, cyto_nucl: 12, cyto: 10, pero: 3	nucl
glycogen phosphorylase	405121182	100	17.4394	4.96947	0.354	31	47.4738	82.227	0.056	5	0	0	0	0	405121182|gb|AFR95951.1| details mito: 10, cyto: 9.5, cyto_nucl: 8, nucl: 5.5	mito
glucose-methanol-choline oxidoreductase	405119743	65	533.718	50.124	0.793	48	0	0	0	0	0	0	0	0	405119743|gb|AFR94515.1| details cyto: 13.5, cyto_pero: 9.166, cyto_nucl: 8.833, mito: 5, pero: 3.5, extr: 3	cyto
F0F1 ATP synthase subunit beta	405121469	59	375.765	16.2622	0.768	31	0	0	0	0	0	0	0	0	405121469|gb|AFR96238.1| details mito: 24, cyto: 3	mito
Actin	449081283	42	371.285	32.842	0.717	30	0	0	0	0	0	0	0	0	449081283|sp|P48465.2|ACT_CRYNH details cysk: 27	cysk
glyceraldehyde-3-phosphate dehydrogenase	405121217	36	343.153	6.31623	0.59	18	0	0	0	0	0	0	0	0	405121217|gb|AFR95986.1| details cyto: 27	cyto
allergen	405123684	27	324.407	13.6369	0.754	14	0	0	0	0	0	0	0	0	405123684|gb|AFR98448.1| details cyto_nucl: 13.333, nucl: 13, cyto: 10.5, mito_nucl: 8.999	cyto_nucl
heat-shock protein 90	405123613	79	274.432	32.2374	0.525	49	0	0	0	0	0	0	0	0	405123613|gb|AFR98377.1| details cyto_nucl: 14.5, cyto: 13.5, nucl: 12.5	cyto_nucl
histone H4	405123088	11	246.516	50.1194	0.67	13	0	0	0	0	0	0	0	0	405123088|gb|AFR97853.1| details nucl: 17, cyto: 6, mito: 3	nucl
voltage-dependent ion-selective channel	405118945	31	229.051	19.8262	0.791	29	0	0	0	0	0	0	0	0	405118945|gb|AFR93718.1| details cyto: 19, cyto_nucl: 11, mito: 5	cyto
eukaryotic ADP/ATP carrier	405123562	34	228.447	7.42058	0.553	23	0	0	0	0	0	0	0	0	405123562|gb|AFR98326.1| details mito: 17.5, cyto_mito: 10.333, extr: 6, cyto: 2	mito
ATPase alpha subunit	405121299	58	227.47	18.3216	0.607	42	0	0	0	0	0	0	0	0	405121299|gb|AFR96068.1| details mito: 26.5, cyto_mito: 14	mito
histone h2b	405118280	15	221.825	53.5218	0.511	9	0	0	0	0	0	0	0	0	405118280|gb|AFR93054.1| details nucl: 15.5, mito: 11, cyto_nucl: 8.5	nucl
phosphogluconate dehydrogenase	405119299	54	213.443	8.23448	0.782	41	0	0	0	0	0	0	0	0	405119299|gb|AFR94072.1| details cyto: 19.5, cyto_nucl: 11.5, pero: 3, nucl: 2.5	cyto
glutamate dehydrogenase	405123017	49	206.871	16.6102	0.858	42	0	0	0	0	0	0	0	0	405123017|gb|AFR97782.1| details cyto: 10.5, cyto_nucl: 7, cysk: 7, pero: 4, mito: 3	cyto
hypothetical protein CNAG_05235	405119718	29	197.734	20.2051	0.688	24	0	0	0	0	0	0	0	0	405119718|gb|AFR94490.1| details cyto_nucl: 12.5, nucl: 11.5, cyto: 10.5, pero: 3	cyto_nucl
Ras2	405122689	39	195.367	15.2641	0.647	26	0	0	0	0	0	0	0	0	405122689|gb|AFR97455.1| details extr: 14, mito: 5, cyto: 4, nucl: 1, plas: 1	extr
transaldolase	405123413	35	187.508	17.6227	0.752	35	0	0	0	0	0	0	0	0	405123413|gb|AFR98178.1| details cyto: 21, cyto_nucl: 13.5, mito: 2	cyto
hypothetical protein CNAG_03007	405118912	12	185.916	18.9477	0.856	11	0	0	0	0	0	0	0	0	405118912|gb|AFR93685.1| details nucl: 9, cyto_nucl: 8.5, mito: 6, cyto: 6, pero: 4	nucl
malate dehydrogenase	405121682	36	177.764	7.77396	0.805	32	0	0	0	0	0	0	0	0
phosphopyruvate hydratase	405118849	48	177.25	3.75787	0.676	34	0	0	0	0	0	0	0	0
fructose-bisphosphate aldolase	405118257	39	171.252	9.86869	0.627	24	0	0	0	0	0	0	0	0
allergen	405121093	26	165.335	21.2662	0.803	11	0	0	0	0	0	0	0	0
60S ribosomal protein L27a	405118478	16	164.251	6.01626	0.535	9	0	0	0	0	0	0	0	0	405118478|gb|AFR93252.1| details mito: 11, nucl: 10, cyto: 6	mito
phosphoglycerate kinase	405121810	45	160.239	6.63373	0.523	28	0	0	0	0	0	0	0	0
60S ribosomal protein L12	405122922	18	148.608	2.49433	0.588	9	0	0	0	0	0	0	0	0
ypt interacting protein	405121162	23	147.934	28.9088	0.451	7	0	0	0	0	0	0	0	0
D-lactaldehyde dehydrogenase	405120868	38	143.993	17.5564	0.694	24	0	0	0	0	0	0	0	0
cytoplasmic protein	405118976	61	141.099	11.5796	0.438	25	0	0	0	0	0	0	0	0
acly protein	405122809	125	138.31	0.73849	0.578	68	0	0	0	0	0	0	0	0
hypothetical protein CNAG_03677	405118408	27	137.024	15.2696	0.66	12	0	0	0	0	0	0	0	0
hypothetical protein CNAG_06109	405123570	42	133.505	16.7756	0.682	17	0	0	0	0	0	0	0	0	405123570|gb|AFR98334.1| details cyto: 13, cyto_nucl: 10.5, extr: 7, nucl: 6	cyto
histone H3	405118281	16	132.079	43.3725	0.522	8	0	0	0	0	0	0	0	0
aconitase	405120237	86	130.461	14.4433	0.5	34	0	0	0	0	0	0	0	0
40S ribosomal protein S22	405123381	14	129.532	20.7483	0.677	9	0	0	0	0	0	0	0	0	405123381|gb|AFR98146.1| details cyto: 16.5, cyto_nucl: 10, mito: 8	cyto
heat shock protein	405117693	67	126.34	11.3229	0.627	40	0	0	0	0	0	0	0	0	405117693|gb|AFR92468.1| details cyto: 21.5, cyto_nucl: 13, nucl: 3.5	cyto
inorganic phosphate transporter	405123852	39	124.758	9.97031	0.589	21	0	0	0	0	0	0	0	0
ribosomal protein L8	405119715	27	121.162	6.40532	0.588	18	0	0	0	0	0	0	0	0
ubiquinol-cytochrome C reductase complex core protein 2	405119672	45	119.708	24.3209	0.786	26	0	0	0	0	0	0	0	0
translation elongation factor 2	405119866	91	117.523	13.2111	0.538	54	0	0	0	0	0	0	0	0
UDP-glucose dehydrogenase	405119463	51	117.313	6.04849	0.583	31	0	0	0	0	0	0	0	0
ribosomal protein L18.e	405120149	21	114.489	6.88681	0.526	12	0	0	0	0	0	0	0	0
Hsc70-4	405123164	70	113.894	10.134	0.697	58	0	0	0	0	0	0	0	0	405123164|gb|AFR97929.1| details cyto: 22, cyto_nucl: 13.5, nucl: 3	cyto
60s ribosomal protein l27	405118135	16	113.669	23.3923	0.507	11	0	0	0	0	0	0	0	0
large subunit ribosomal protein L3	405123316	44	113.641	3.56307	0.441	27	0	0	0	0	0	0	0	0
40s ribosomal protein s5-1	405123419	23	113.573	19.783	0.624	16	0	0	0	0	0	0	0	0
ribosomal protein L14	405122651	15	112.816	13.1321	0.568	9	0	0	0	0	0	0	0	0
40s ribosomal protein s27	405121756	9	112.735	4.27741	0.446	4	0	0	0	0	0	0	0	0
transketolase	405120411	74	111.995	10.2261	0.636	41	0	0	0	0	0	0	0	0
hypothetical protein CNAG_02129	405120920	102	110.538	6.16734	0.556	60	0	0	0	0	0	0	0	0
cytoplasmic protein	405124133	34	110.1	10.4929	0.669	19	0	0	0	0	0	0	0	0
ribosomal protein S18	405122568	18	109.852	17.5689	0.477	12	0	0	0	0	0	0	0	0	405122568|gb|AFR97334.1| details nucl: 14, mito: 7, cyto: 4	nucl
60s ribosomal protein l21-a	405120729	19	108.605	4.61749	0.456	12	0	0	0	0	0	0	0	0
elongation factor 1-gamma	405117775	47	107.313	4.6204	0.604	26	0	0	0	0	0	0	0	0
60s ribosomal protein l17	405123923	21	106.19	14.8319	0.599	13	0	0	0	0	0	0	0	0
glutamine synthetase	405117814	40	105.624	3.74921	0.62	23	0	0	0	0	0	0	0	0
40s ribosomal protein s3ae-a	405118730	29	103.699	7.68916	0.479	19	0	0	0	0	0	0	0	0
aldose reductase	405119194	35	102.782	7.46728	0.633	16	0	0	0	0	0	0	0	0
5-methyltetrahydropteroyltriglutamate-homocysteine S-methyltransferase	405123321	85	102.322	20.0255	0.562	44	0	0	0	0	0	0	0	0	405123321|gb|AFR98086.1| details mito: 18, cyto_mito: 13, cyto: 6	mito
60s ribosomal protein l20	405122727	20	101.852	15.7564	0.61	17	0	0	0	0	0	0	0	0
thioredoxin-dependent peroxide reductase	405121939	22	101.827	7.00883	0.772	15	0	0	0	0	0	0	0	0
hypothetical protein CNAG_06453	405123929	19	100.25	9.42964	0.421	5	0	0	0	0	0	0	0	0
ribosomal L10 protein	405118470	25	99.6639	2.75528	0.634	18	0	0	0	0	0	0	0	0	405118470|gb|AFR93244.1| details nucl: 13, mito: 8, cyto: 6	nucl
alpha tubulin	405118520	50	99.5809	6.13922	0.536	23	0	0	0	0	0	0	0	0
60s ribosomal protein l9	405117398	21	98.5789	21.9446	0.712	15	0	0	0	0	0	0	0	0
60S ribosomal protein L6	405120814	25	98.275	0.707969	0.545	17	0	0	0	0	0	0	0	0
40s ribosomal protein	405117993	30	98.0687	10.7212	0.589	24	0	0	0	0	0	0	0	0	405117993|gb|AFR92768.1| details mito: 23, cyto: 3.5	mito
histone H2A-1	405118279	14	97.2169	3.13	0.29	3	0	0	0	0	0	0	0	0
ribosomal protein P2	405121313	11	96.9662	18.3002	0.82	8	0	0	0	0	0	0	0	0	405121313|gb|AFR96082.1| details cyto: 16, cyto_nucl: 10, mito: 5, extr: 4	cyto
40S ribosomal protein S0	405122078	31	96.4501	10.1764	0.538	17	0	0	0	0	0	0	0	0
pyruvate decarboxylase	405122792	68	96.3741	14.6439	0.421	26	0	0	0	0	0	0	0	0
cytochrome c oxidase subunit II (mitochondrion)	405124353	28	94.6835	2.96458	0.251	6	0	0	0	0	0	0	0	0
ribosomal protein L13	405123556	23	94.0998	8.15916	0.468	12	0	0	0	0	0	0	0	0
60s ribosomal protein l30-1	405117591	12	93.2185	12.9048	0.434	6	0	0	0	0	0	0	0	0
heat shock protein	405118617	61	92.5209	15.3934	0.57	35	0	0	0	0	0	0	0	0
phosphoketolase	405119407	94	92.4688	10.2818	0.46	48	0	0	0	0	0	0	0	0
mitochondrial processing peptidase beta subunit	405121962	48	92.0833	9.37132	0.516	21	0	0	0	0	0	0	0	0
40S ribosomal protein S8	405121657	24	88.4745	12.4851	0.413	10	0	0	0	0	0	0	0	0
40S ribosomal protein S7, partial	405122398	22	88.1643	11.5928	0.563	15	0	0	0	0	0	0	0	0	405122398|gb|AFR97165.1| details mito: 13.5, mito_nucl: 12.666, nucl: 10.5, cyto_nucl: 7.333	mito
citrate synthase	405117424	51	87.7529	5.69888	0.528	25	0	0	0	0	0	0	0	0
ribosomal protein L4	405124220	29	87.6749	3.1285	0.383	17	0	0	0	0	0	0	0	0
60s ribosomal protein l1-a	405120906	26	87.428	2.6821	0.403	12	0	0	0	0	0	0	0	0
ribosomal protein L23a	405118869	17	87.0309	21.5561	0.474	13	0	0	0	0	0	0	0	0
mannitol-1-phosphate dehydrogenase	405121993	38	86.6738	5.47442	0.388	17	0	0	0	0	0	0	0	0
hypothetical protein CNAG_01170	405120204	16	86.0919	15.3896	0.657	12	0	0	0	0	0	0	0	0
wos2 protein	405119296	25	85.9952	18.117	0.241	5	0	0	0	0	0	0	0	0
hsp10-like protein	405118618	11	85.9722	3.43652	0.81	6	0	0	0	0	0	0	0	0
hypothetical protein CNAG_00626	405117979	24	83.7801	15.8065	0.464	11	0	0	0	0	0	0	0	0
40s ribosomal protein s15	405121149	17	83.1115	30.3248	0.68	7	0	0	0	0	0	0	0	0
cyclophilin A	405118356	17	82.5674	14.534	0.636	11	0	0	0	0	0	0	0	0
prcdna87	405118058	14	80.9975	14.8559	0.571	9	0	0	0	0	0	0	0	0
prcdna95	405118513	15	80.9774	13.8323	0.764	15	0	0	0	0	0	0	0	0
40s ribosomal protein s10	405121364	17	79.974	5.6682	0.476	7	0	0	0	0	0	0	0	0
cytochrome-c oxidase chain VI	405118587	16	79.2016	17.5657	0.613	8	0	0	0	0	0	0	0	0
40S ribosomal protein S9	405120728	22	78.8227	1.4269	0.399	11	0	0	0	0	0	0	0	0
glucose-6-phosphate isomerase	405118642	62	77.827	16.9864	0.381	23	0	0	0	0	0	0	0	0
ribosomal protein S11	405118026	18	77.7315	5.97877	0.542	9	0	0	0	0	0	0	0	0
L10e protein	405122031	33	77.266	3.97162	0.423	12	0	0	0	0	0	0	0	0
FK506-binding protein 1 FKBP	74583005	12	75.7249	16.0262	0.787	9	0	0	0	0	0	0	0	0
hypothetical protein CNAG_03142	405121600	15	75.2487	9.86069	0.606	7	0	0	0	0	0	0	0	0
endopeptidase	405117936	48	74.9686	4.4315	0.295	13	0	0	0	0	0	0	0	0
pyruvate kinase	405123251	57	74.3921	4.61408	0.442	24	0	0	0	0	0	0	0	0
cyclophilin A	405118350	19	73.1903	13.2653	0.566	11	0	0	0	0	0	0	0	0
phosphoglucomutase	405123787	62	73.0624	10.4464	0.455	29	0	0	0	0	0	0	0	0
lpd1	405119912	55	72.8176	1.90423	0.423	21	0	0	0	0	0	0	0	0
cytochrome c oxidase subunit V	405123420	18	71.8429	10.2777	0.563	9	0	0	0	0	0	0	0	0
heat shock protein 70	405123919	74	70.5647	11.2321	0.467	41	0	0	0	0	0	0	0	0
hypothetical protein CNAG_02843	405119077	30	70.4295	1.45352	0.677	16	0	0	0	0	0	0	0	0
60s ribosomal protein l7	405118010	28	70.3264	1.15641	0.468	15	0	0	0	0	0	0	0	0
ribosomal protein S20	405123068	13	70.2569	19.9756	0.361	7	0	0	0	0	0	0	0	0
elongation factor 1-beta	405119202	24	69.4022	7.85054	0.563	10	0	0	0	0	0	0	0	0
UDP-xylose synthase	405121775	47	69.0164	24.0085	0.637	29	0	0	0	0	0	0	0	0
60s ribosomal protein l5-b	405118991	35	67.9795	8.0555	0.477	18	0	0	0	0	0	0	0	0
cytochrome c peroxidase	405120236	42	67.6101	5.86442	0.56	21	0	0	0	0	0	0	0	0
ribosomal protein S2	405121121	28	67.409	1.58343	0.586	14	0	0	0	0	0	0	0	0
inorganic diphosphatase	405120518	33	67.3877	9.54763	0.697	19	0	0	0	0	0	0	0	0
ATP synthase gamma chain	405120579	31	67.0953	11.7459	0.625	17	0	0	0	0	0	0	0	0
ribosomal protein S19	405118919	18	67.058	6.79606	0.627	10	0	0	0	0	0	0	0	0
UTP-glucose-1-phosphate uridylyltransferase	405119171	56	66.0773	11.3304	0.674	29	0	0	0	0	0	0	0	0	405119171|gb|AFR93944.1| details cyto: 13.5, cyto_nucl: 13.5, nucl: 10.5	cyto
60s ribosomal protein l11	405122530	20	65.6754	23.491	0.549	10	0	0	0	0	0	0	0	0
catalase	405119741	56	65.6107	11.4992	0.665	28	0	0	0	0	0	0	0	0
ATP synthase	405123026	26	65.4979	6.07459	0.629	15	0	0	0	0	0	0	0	0
ATP-dependent RNA helicase DRS1	405120234	90	64.7659	112.178	0.059	3	0	0	0	0	0	0	0	0
ribosomal protein S3	405117477	28	64.0711	7.25375	0.722	24	0	0	0	0	0	0	0	0
zinc-binding dehydrogenase	405122998	38	63.9492	1.68541	0.487	17	0	0	0	0	0	0	0	0
calnexin	405120562	61	63.7573	6.544	0.466	32	0	0	0	0	0	0	0	0
heat shock protein	405123671	86	63.6347	5.94502	0.577	53	0	0	0	0	0	0	0	0
ribosomal protein S31	405120700	12	62.4269	26.3306	0.402	8	0	0	0	0	0	0	0	0
60S ribosomal protein L19	405122401	23	61.4643	3.69985	0.412	13	0	0	0	0	0	0	0	0
histone	405122621	16	61.4552	56.1472	0.522	8	0	0	0	0	0	0	0	0
hypothetical protein CNAG_06113	405123573	37	61.1032	1.39346	0.429	18	0	0	0	0	0	0	0	0
rpl22	405119897	14	61.0058	12.8492	0.595	9	0	0	0	0	0	0	0	0
60S ribosomal protein L15b	405122927	24	60.9863	14.0673	0.373	11	0	0	0	0	0	0	0	0
structural molecule	405118695	19	59.9841	4.89218	0.538	15	0	0	0	0	0	0	0	0
40s ribosomal protein s6-b	405120222	27	59.7598	11.26	0.426	15	0	0	0	0	0	0	0	0
ATP synthase subunit 5	405120168	22	59.241	3.11282	0.716	14	0	0	0	0	0	0	0	0
nucleoside-diphosphate kinase	405120772	17	58.7683	2.68602	0.803	9	0	0	0	0	0	0	0	0
dolichyl-diphosphooligosaccharide-protein glycotransferase	405123704	54	58.2977	1.44756	0.703	24	0	0	0	0	0	0	0	0
beta1-tubulin	405123270	50	58.2362	7.06647	0.645	23	0	0	0	0	0	0	0	0
ribosomal protein S14	405121455	16	57.9724	8.63503	0.72	10	0	0	0	0	0	0	0	0
thioredoxin	405119118	11	57.5586	8.28073	0.913	9	0	0	0	0	0	0	0	0	405119118|gb|AFR93891.1| details cyto: 21.5, cyto_nucl: 12, pero: 4	cyto
glutamate decarboxylase	405119746	63	57.2293	7.85245	0.359	23	0	0	0	0	0	0	0	0
60S ribosomal protein L26	405118746	15	56.9873	0.776535	0.489	10	0	0	0	0	0	0	0	0
eukaryotic translation initiation factor 2C 2	405122840	99	56.3933	4.99073	0.466	42	0	0	0	0	0	0	0	0
translation initiation factor	405118141	45	56.1525	4.94614	0.474	17	0	0	0	0	0	0	0	0
mms2	405122598	89	56.1468	10.1298	0.488	41	0	0	0	0	0	0	0	0
peptidyl-prolyl cis-trans isomerase D	405121482	41	56.0376	9.998	0.595	18	0	0	0	0	0	0	0	0
heat shock protein	405119692	72	55.6623	3.1448	0.463	34	0	0	0	0	0	0	0	0
60s ribosomal protein l33-b	405121350	12	55.5242	2.89456	0.505	8	0	0	0	0	0	0	0	0
60s ribosomal protein	405118794	17	54.6968	12.1845	0.487	12	0	0	0	0	0	0	0	0
40s ribosomal protein s13	405120221	17	54.5673	3.38911	0.49	11	0	0	0	0	0	0	0	0
hypothetical protein CNAG_03114	405121570	9	54.3088	14.6916	0.711	5	0	0	0	0	0	0	0	0
hypothetical protein CNAG_01446	405119926	7	54.0328	12.6734	0.629	4	0	0	0	0	0	0	0	0
hypothetical protein CNAG_00091	405117453	53	53.5053	11.182	0.404	16	0	0	0	0	0	0	0	0
glucose and ribitol dehydrogenase	405120392	33	53.5045	6.19789	0.669	19	0	0	0	0	0	0	0	0
succinate dehydrogenase flavoprotein subunit	405122154	70	53.1685	15.2428	0.473	25	0	0	0	0	0	0	0	0
cofilin	405118928	16	52.7382	2.91449	0.681	11	0	0	0	0	0	0	0	0
actin lateral binding protein	405121250	18	52.727	3.37312	0.456	8	0	0	0	0	0	0	0	0
taurine catabolism dioxygenase TauD	405122982	45	52.2813	9.95872	0.479	16	0	0	0	0	0	0	0	0
60s ribosomal protein l34-b	405118177	13	51.1684	4.4373	0.345	7	0	0	0	0	0	0	0	0
glycine hydroxymethyltransferase	405122848	54	50.1631	4.3817	0.545	24	0	0	0	0	0	0	0	0
prcdna35	405118009	11	49.8328	8.76628	0.606	6	0	0	0	0	0	0	0	0
initiation factor 5a	405119943	17	49.5435	6.14841	0.69	7	0	0	0	0	0	0	0	0
nucleosome assembly protein	405120957	45	48.5451	13.0887	0.286	13	0	0	0	0	0	0	0	0
60s ribosomal protein l37a	405118737	10	48.3066	6.54491	0.478	5	0	0	0	0	0	0	0	0
ATP-dependent RNA helicase sub2	405118096	48	47.4706	4.81498	0.351	20	0	0	0	0	0	0	0	0
GTP-binding nuclear protein GSP1/Ran	405120801	24	47.2494	14.009	0.54	15	0	0	0	0	0	0	0	0
triose-phosphate isomerase	405121014	27	47.197	2.16313	0.737	17	0	0	0	0	0	0	0	0
chaperone regulator	405118670	44	47.1044	4.28248	0.444	14	0	0	0	0	0	0	0	0
nascent polypeptide-associated complex subunit beta	405124103	19	46.6433	3.77062	0.571	6	0	0	0	0	0	0	0	0
Hmp1 protein	405118864	12	46.0125	18.7292	0.789	9	0	0	0	0	0	0	0	0
phosphomannomutase	405124015	30	45.5202	7.5765	0.395	12	0	0	0	0	0	0	0	0
NAD dependent epimerase/dehydratase family protein	405119246	39	45.3606	2.05416	0.766	23	0	0	0	0	0	0	0	0
glutamate dehydrogenase	405120479	118	45.0598	4.50549	0.423	54	0	0	0	0	0	0	0	0
argininosuccinate synthase	405120428	47	43.9634	6.21616	0.436	17	0	0	0	0	0	0	0	0
serine-type endopeptidase	405122824	54	43.855	12.8505	0.219	12	0	0	0	0	0	0	0	0
mitochondrial superoxide dismutase Sod2	405122352	25	43.003	37.2975	0.427	7	0	0	0	0	0	0	0	0	405122352|gb|AFR97119.1| details mito: 19.5, cyto_mito: 13, cyto: 5.5	mito
actin monomer binding protein	405117939	14	42.914	1.81166	0.78	7	0	0	0	0	0	0	0	0
6-phosphogluconolactonase	405120916	34	41.3263	2.43978	0.427	13	0	0	0	0	0	0	0	0
hypothetical protein CNAG_03249	405121707	22	40.6066	1.78977	0.395	9	0	0	0	0	0	0	0	0
glutathione transferase	405120371	14	40.1302	4.77933	0.264	4	0	0	0	0	0	0	0	0
voltage-gated potassium channel beta-2 subunit	405122175	40	39.9946	2.9828	0.645	23	0	0	0	0	0	0	0	0
37S ribosomal protein S24	405120042	15	39.8967	35.4243	0.178	3	0	0	0	0	0	0	0	0
malate dehydrogenase	405121719	35	39.65	2.03495	0.69	18	0	0	0	0	0	0	0	0
ubiquinol-cytochrome c reductase iron-sulfur subunit	405120742	30	39.1628	11.4622	0.47	13	0	0	0	0	0	0	0	0
short-chain dehydrogenase	405119167	33	38.9368	17.0083	0.572	12	0	0	0	0	0	0	0	0
VpsA	405117921	77	38.7767	3.16179	0.385	33	0	0	0	0	0	0	0	0
hypothetical protein CNAG_00995	405120381	68	37.9551	9.51144	0.308	25	0	0	0	0	0	0	0	0
hypothetical protein CNAG_03510	405121965	13	37.83	3.35882	0.514	8	0	0	0	0	0	0	0	0
NADH-ubiquinone oxidoreductase	405118358	81	37.5627	10.6993	0.355	33	0	0	0	0	0	0	0	0
cytoplasmic protein	405122691	31	37.5261	13.9718	0.467	13	0	0	0	0	0	0	0	0
clathrin heavy chain 1	405122545	190	37.2799	2.15251	0.385	71	0	0	0	0	0	0	0	0
cytoplasmic protein	405118662	25	36.5205	20.206	0.622	7	0	0	0	0	0	0	0	0
glutamine-fructose-6-phosphate transaminase	405120210	78	36.4617	6.42419	0.401	25	0	0	0	0	0	0	0	0
NAD dependent epimerase/dehydratase family protein	405118457	34	35.8489	0.103937	0.607	20	0	0	0	0	0	0	0	0
methyltransferase	405119402	33	35.7077	6.73427	0.459	11	0	0	0	0	0	0	0	0
6-phosphogluconolactonase	405120156	33	35.6743	15.3555	0.612	15	0	0	0	0	0	0	0	0
CMGC/GSK protein kinase	405118295	46	35.4716	2.43481	0.233	12	0	0	0	0	0	0	0	0
60S ribosomal protein L32	405123686	15	35.4042	31.5118	0.302	3	0	0	0	0	0	0	0	0
hypothetical protein CNAG_02994	405118925	77	35.1881	5.73275	0.417	25	0	0	0	0	0	0	0	0
ARF small monomeric GTPase	405121709	21	35.107	10.3705	0.593	11	0	0	0	0	0	0	0	0
hypothetical protein CNAG_06075	405123540	15	34.7391	23.3766	0.785	9	0	0	0	0	0	0	0	0
glucose-6-phosphate 1-dehydrogenase	405121703	57	34.5646	3.0739	0.44	23	0	0	0	0	0	0	0	0
pyruvate dehydrogenase e1 component alpha subunit	405121090	46	34.0232	2.90154	0.363	16	0	0	0	0	0	0	0	0
pyruvate carboxylase	405121458	131	33.9437	3.46803	0.249	39	0	0	0	0	0	0	0	0
dihydrolipoyllysine-residue acetyltransferase	405120255	51	33.9408	3.00933	0.515	22	0	0	0	0	0	0	0	0
prcdna38	405118904	10	33.7113	4.27665	0.33	4	0	0	0	0	0	0	0	0
curved DNA-binding protein Cdb4	405120423	42	33.6787	14.1657	0.423	18	0	0	0	0	0	0	0	0
NADH-ubiquinone oxidoreductase 24 kDa subunit	405122912	28	33.6626	2.66438	0.406	8	0	0	0	0	0	0	0	0
ketol-acid reductoisomerase	405121274	44	32.9336	4.21976	0.608	25	0	0	0	0	0	0	0	0
hypothetical protein CNAG_00139	405117501	31	32.9109	0.87318	0.568	14	0	0	0	0	0	0	0	0
ribosomal protein L35	405118127	15	32.8428	29.2112	0.22	4	0	0	0	0	0	0	0	0
adenosylhomocysteinase	405120473	47	32.2542	2.73214	0.417	15	0	0	0	0	0	0	0	0
CAMK/CAMKL/CHK1 protein kinase	405120060	38	32.1617	3.27184	0.329	14	0	0	0	0	0	0	0	0
40S ribosomal protein S12	405119165	16	31.8281	0.998031	0.291	4	0	0	0	0	0	0	0	0
fatty-acid synthase complex protein	405120949	158	31.6442	2.73431	0.331	51	0	0	0	0	0	0	0	0
NADH dehydrogenase	405118144	61	31.5494	2.08828	0.416	23	0	0	0	0	0	0	0	0
phosphoketolase	405120818	93	31.5229	5.32155	0.343	31	0	0	0	0	0	0	0	0
GTP-binding protein ypt1	405119560	23	31.29	4.884	0.498	11	0	0	0	0	0	0	0	0
phosphoglycerate mutase	405119383	59	30.9819	5.93106	0.248	17	0	0	0	0	0	0	0	0
hypothetical protein CNAG_04443	405122396	29	30.9685	12.8981	0.421	12	0	0	0	0	0	0	0	0
hypothetical protein CNAG_01060	405120315	30	30.2545	1.06555	0.346	10	0	0	0	0	0	0	0	0
cellulase	405120825	49	30.1055	5.18896	0.422	13	0	0	0	0	0	0	0	0
thioredoxin-disulfide reductase	405121397	40	30.0024	5.72171	0.407	11	0	0	0	0	0	0	0	0
cytoplasmic protein	405123606	19	29.9412	4.49134	0.281	6	0	0	0	0	0	0	0	0
cytoplasmic protein	405118674	37	29.9284	0.585326	0.407	10	0	0	0	0	0	0	0	0
RAN protein binding protein	405118454	55	29.5656	6.46147	0.307	11	0	0	0	0	0	0	0	0
40S ribosomal protein S26	405124189	15	29.3344	2.89968	0.439	7	0	0	0	0	0	0	0	0
transketolase	405118881	71	28.9034	8.73416	0.358	28	0	0	0	0	0	0	0	0
hypothetical protein CNAG_00806	405118162	10	28.5783	7.57953	0.414	4	0	0	0	0	0	0	0	0
2-isopropylmalate synthase	405124159	70	28.4965	49.3573	0.149	5	0	0	0	0	0	0	0	0
IMP dehydrogenase	405117798	58	28.3548	2.63192	0.381	23	0	0	0	0	0	0	0	0
isocitrate dehydrogenase	405117836	41	28.1996	7.44823	0.478	20	0	0	0	0	0	0	0	0
phosphatase	405123181	44	28.0769	4.13992	0.299	12	0	0	0	0	0	0	0	0
TPA_exp: trehalose-6-phosphate phosphatase	116063671	110	27.7087	4.30481	0.218	24	0	0	0	0	0	0	0	0
aldose reductase	405124185	30	27.3518	5.8625	0.487	17	0	0	0	0	0	0	0	0
hypothetical protein CNAG_00686	405118040	30	27.0517	10.8599	0.297	6	0	0	0	0	0	0	0	0
peptidyl-prolyl cis-trans isomerase B	405121943	35	26.591	3.59285	0.292	8	0	0	0	0	0	0	0	0
hypothetical protein CNAG_04163	405122126	102	26.5065	20.5636	0.265	24	0	0	0	0	0	0	0	0
electron transporter	405121460	35	26.1637	6.45941	0.517	14	0	0	0	0	0	0	0	0
hypothetical protein CNAG_05939	405121489	9	25.756	11.8193	0.694	5	0	0	0	0	0	0	0	0
6-phosphofructokinase	405122776	99	25.568	1.65961	0.254	23	0	0	0	0	0	0	0	0
rab/GTPase	405119103	23	25.515	6.29658	0.408	9	0	0	0	0	0	0	0	0
aspartate aminotransferase	405123551	47	25.3491	12.1762	0.399	17	0	0	0	0	0	0	0	0
cytochrome-b5 reductase	405124130	38	25.112	3.02255	0.44	18	0	0	0	0	0	0	0	0
oxoglutarate dehydrogenase	405118405	115	24.8722	4.89335	0.276	33	0	0	0	0	0	0	0	0
small COPII coat GTPase SAR1	405118580	21	24.4703	3.16145	0.667	10	0	0	0	0	0	0	0	0
glutathione peroxidase	405123759	17	24.454	1.25654	0.543	8	0	0	0	0	0	0	0	0
RPL39p	405119918	9	24.4294	42.313	0.211	2	0	0	0	0	0	0	0	0
NADH-ubiquinone oxidoreductase subunit	405119690	18	23.9839	2.23028	0.523	11	0	0	0	0	0	0	0	0
pyruvate dehydrogenase e1 component beta subunit	405119551	41	23.9825	12.6217	0.375	13	0	0	0	0	0	0	0	0
heat shock protein	405117655	100	23.9485	0.937787	0.234	26	0	0	0	0	0	0	0	0
adenylate kinase	405123438	29	23.8648	2.96176	0.442	14	0	0	0	0	0	0	0	0
nucleoside-diphosphate kinase	405122874	24	23.7023	20.5292	0.408	9	0	0	0	0	0	0	0	0
RfeF	405119334	51	23.6404	2.33844	0.208	8	0	0	0	0	0	0	0	0
hypothetical protein CNAG_04327	405122291	138	23.5816	2.91356	0.33	48	0	0	0	0	0	0	0	0
mannose-1-phosphate guanylyltransferase	405121773	44	23.1172	1.50162	0.343	17	0	0	0	0	0	0	0	0
vacuolar ATP synthase	405122392	57	22.8062	7.83061	0.326	18	0	0	0	0	0	0	0	0
ribosomal protein S28e	405119858	8	22.7673	7.75066	0.343	3	0	0	0	0	0	0	0	0
cytochrome c oxidase polypeptide IV	405119625	17	22.7249	8.12276	0.665	6	0	0	0	0	0	0	0	0
mbf1	405122812	16	22.4328	9.43143	0.427	5	0	0	0	0	0	0	0	0
alpha-amylase	405121604	58	22.3948	1.98743	0.249	16	0	0	0	0	0	0	0	0
ubiquitin activating enzyme	405117498	112	22.1824	3.41567	0.278	27	0	0	0	0	0	0	0	0
isocitrate dehydrogenase	405122673	41	21.7269	10.2165	0.563	22	0	0	0	0	0	0	0	0
cipb	405120386	13	21.4528	1.08343	0.623	6	0	0	0	0	0	0	0	0
oligosaccharyltransferase alpha subunit	405122737	53	21.0561	7.52598	0.269	10	0	0	0	0	0	0	0	0
glycerol-3-phosphate dehydrogenase-2	405117482	38	20.9309	2.01717	0.451	15	0	0	0	0	0	0	0	0
translation elongation factor	405121716	51	20.7271	5.55176	0.386	19	0	0	0	0	0	0	0	0
nuclear and cytoplasmic polyadenylated RNA-binding protein pub1	405119959	46	20.4068	2.4626	0.288	10	0	0	0	0	0	0	0	0
NADH dehydrogenase	405120398	45	20.2984	6.08968	0.331	11	0	0	0	0	0	0	0	0
dihydrolipoamide succinyltransferase	405118325	49	20.2682	2.70845	0.189	9	0	0	0	0	0	0	0	0
hypothetical protein CNAG_01492	405122933	42	20.2204	5.26551	0.358	16	0	0	0	0	0	0	0	0
oligoribonuclease	405117647	23	20.1814	34.9552	0.335	4	0	0	0	0	0	0	0	0
snRNP subunit	405121891	14	20.0204	9.96644	0.488	4	0	0	0	0	0	0	0	0
adenylosuccinate synthase	405119060	47	19.8256	2.2711	0.388	17	0	0	0	0	0	0	0	0
NADH-ubiquinone oxidoreductase	405124300	51	19.7405	5.60558	0.389	16	0	0	0	0	0	0	0	0
hypothetical protein CNAG_01291	405120080	16	19.7292	2.0044	0.479	4	0	0	0	0	0	0	0	0
calmodulin 1b	405122997	17	19.6717	17.0492	0.458	6	0	0	0	0	0	0	0	0
malate synthase	405124322	60	19.6183	0.92107	0.273	13	0	0	0	0	0	0	0	0
glutathione S-transferase Gst3	405123324	38	19.6147	0.855803	0.577	19	0	0	0	0	0	0	0	0
ribosomal protein L13A	405123695	22	19.557	17.3252	0.357	16	0	0	0	0	0	0	0	0
hypothetical protein CNAG_05556	405124221	11	19.533	17.1252	0.49	6	0	0	0	0	0	0	0	0
1-pyrroline-5-carboxylate dehydrogenase	405124268	60	19.3196	7.03634	0.258	18	0	0	0	0	0	0	0	0
inositol-3-phosphate synthase	405122979	61	19.0585	16.5559	0.265	13	0	0	0	0	0	0	0	0
hydrogen-transporting ATP synthase	405119003	11	18.6331	16.6527	0.25	3	0	0	0	0	0	0	0	0
tryptophan synthase	405118003	77	18.4695	4.83303	0.326	23	0	0	0	0	0	0	0	0
sn-glycerol-3-phosphate dehydrogenase NAD	405123182	42	18.3159	3.97787	0.226	12	0	0	0	0	0	0	0	0
succinate dehydrogenase iron-sulfur subunit	405121683	32	18.2984	16.7004	0.396	9	0	0	0	0	0	0	0	0
mitochondrial protein	405119581	80	18.1982	4.38605	0.255	24	0	0	0	0	0	0	0	0
hypothetical protein CNAG_03959	405118685	23	18.119	4.7425	0.441	9	0	0	0	0	0	0	0	0
leucyl aminopeptidase	405118735	113	17.8406	2.21505	0.3	36	0	0	0	0	0	0	0	0
long-chain-fatty-acid-CoA-ligase	405122437	76	17.8294	4.27122	0.157	15	0	0	0	0	0	0	0	0
nuclear matrix protein	405123170	54	17.6581	2.24009	0.321	13	0	0	0	0	0	0	0	0
60S ribosomal protein L24	405121735	17	17.6339	15.8	0.28	6	0	0	0	0	0	0	0	0
hypothetical protein CNAG_01025	405120351	40	17.5088	2.64974	0.29	8	0	0	0	0	0	0	0	0
nitroreductase family protein	405119226	23	17.4702	6.70886	0.252	9	0	0	0	0	0	0	0	0
uridylate kinase	405121485	31	17.0605	4.45017	0.339	12	0	0	0	0	0	0	0	0
cytochrome c oxidase subunit VIb	405121389	10	16.8958	12.1124	0.463	3	0	0	0	0	0	0	0	0
pyruvate dehydrogenase X component	405121964	33	16.8014	1.49189	0.296	5	0	0	0	0	0	0	0	0
peptidase	405122232	44	16.6684	4.70199	0.211	7	0	0	0	0	0	0	0	0
disulfide-isomerase	405117434	44	16.5571	5.75684	0.262	14	0	0	0	0	0	0	0	0
hypothetical protein CNAG_05638	405124307	26	16.441	2.90036	0.282	8	0	0	0	0	0	0	0	0
endodeoxyribonuclease	405120732	68	16.3598	0.863309	0.423	28	0	0	0	0	0	0	0	0
tricarboxylate carrier	405123557	32	16.1319	4.80335	0.279	7	0	0	0	0	0	0	0	0
xenobiotic reductase	405120263	41	16.0996	2.51433	0.366	14	0	0	0	0	0	0	0	0
hypothetical protein CNAG_05578	405124243	9	16.0922	13.9571	0.295	2	0	0	0	0	0	0	0	0
vacuolar ATP synthase subunit e	405117916	26	16.086	13.9744	0.335	10	0	0	0	0	0	0	0	0
proteasome subunit alpha type-7	405120341	31	15.9469	4.85402	0.298	11	0	0	0	0	0	0	0	0
serine-tRNA ligase	405119937	52	15.9399	4.85443	0.403	17	0	0	0	0	0	0	0	0
coatomer alpha subunit	405122010	136	15.9031	0.481559	0.193	26	0	0	0	0	0	0	0	0
arg-6 protein, partial	405121302	101	15.8642	4.48098	0.225	25	0	0	0	0	0	0	0	0
RNP domain-containing protein	405119506	62	15.8455	13.7543	0.161	8	0	0	0	0	0	0	0	0
hypothetical protein CNAG_05167	405119660	8	15.8206	1.55484	0.759	4	0	0	0	0	0	0	0	0
actin binding protein	405119969	49	15.6153	2.93274	0.322	15	0	0	0	0	0	0	0	0
methionine adenosyltransferase	405117776	43	15.5591	13.5878	0.28	10	0	0	0	0	0	0	0	0
chaperone	405117462	65	15.503	13.9793	0.264	19	0	0	0	0	0	0	0	0
mannose-1-phosphate guanylyltransferase	405123244	36	15.4037	6.55963	0.31	10	0	0	0	0	0	0	0	0
quinone oxidoreductase	405118986	37	15.3419	10.2057	0.246	8	0	0	0	0	0	0	0	0
saccharopine dehydrogenase	405119856	43	15.2714	1.74274	0.342	15	0	0	0	0	0	0	0	0
polyadenylate-binding protein	405122394	72	15.2098	13.2599	0.251	19	0	0	0	0	0	0	0	0
long-chain fatty acid transporter	405123602	12	15.0069	7.97458	0.764	12	0	0	0	0	0	0	0	0
pre-mRNA splicing factor	405118247	14	14.7247	13.3906	0.388	3	0	0	0	0	0	0	0	0
succinate-CoA ligase	405118102	45	14.6804	7.38424	0.232	12	0	0	0	0	0	0	0	0
endoplasmic reticulum protein	405119166	31	14.5718	1.15454	0.27	4	0	0	0	0	0	0	0	0
asparagine-tRNA ligase	405120646	67	14.4856	2.97475	0.297	16	0	0	0	0	0	0	0	0
phosphate transporter MIR1	405118551	34	14.3555	12.9114	0.4	15	0	0	0	0	0	0	0	0
succinyl-coa ligase subunit alpha	405121827	35	14.3104	2.30585	0.351	13	0	0	0	0	0	0	0	0
fimbrin	405122715	70	14.2005	1.62263	0.242	20	0	0	0	0	0	0	0	0
glutamate carboxypeptidase	405117537	52	14.0718	2.98293	0.258	13	0	0	0	0	0	0	0	0
oxidoreductase	405120273	33	13.9836	0.95581	0.32	10	0	0	0	0	0	0	0	0
cytoplasmic protein	405119190	33	13.9631	6.27137	0.318	9	0	0	0	0	0	0	0	0
hypothetical protein CNAG_02762	405119157	17	13.9399	12.3601	0.353	6	0	0	0	0	0	0	0	0
D-amino-acid oxidase	405122018	42	13.6467	23.6369	0.12	4	0	0	0	0	0	0	0	0
glutathione-disulfide reductase	405120664	52	13.073	11.7191	0.251	11	0	0	0	0	0	0	0	0	405120664|gb|AFR95434.1| details cyto: 18, cyto_nucl: 11, E.R.: 4, nucl: 2	cyto
60s ribosomal protein l23	405123405	15	13.0169	11.2803	0.449	8	0	0	0	0	0	0	0	0
endopeptidase	405118630	47	12.9605	0.39675	0.242	11	0	0	0	0	0	0	0	0
peptidyl prolyl cis-trans isomerase	405120226	42	12.8743	1.67659	0.336	14	0	0	0	0	0	0	0	0
hypothetical protein CNAG_04322	405122286	12	12.8083	1.75254	0.77	6	0	0	0	0	0	0	0	0
nascent polypeptide-associated complex subunit alpha	405119478	20	12.7008	12.1906	0.342	4	0	0	0	0	0	0	0	0
ThiJ/PfpI	405123125	26	12.6428	4.69733	0.313	10	0	0	0	0	0	0	0	0
methylenetetrahydrofolate dehydrogenase (NADP)	405121994	109	12.6375	12.1707	0.256	22	0	0	0	0	0	0	0	0
tubulin beta chain	405119442	49	12.3954	2.07214	0.272	10	0	0	0	0	0	0	0	0
copper chaperone	405120630	11	12.2327	7.2562	0.696	5	0	0	0	0	0	0	0	0
antiphagocytic protein 1	405121092	20	12.226	15.9664	0.32	6	0	0	0	0	0	0	0	0
cDNA sequence	405119075	50	12.0832	20.9288	0.157	4	0	0	0	0	0	0	0	0
chaperone regulator	405123567	37	11.8891	4.51532	0.256	9	0	0	0	0	0	0	0	0
proline-tRNA ligase	405118808	80	11.7765	10.2029	0.282	19	0	0	0	0	0	0	0	0
catalase A	405119474	80	11.7386	4.12047	0.254	18	0	0	0	0	0	0	0	0
dynamin	405123095	91	11.726	10.2388	0.165	11	0	0	0	0	0	0	0	0
cytoplasmic protein	405120191	38	11.6357	10.1008	0.301	8	0	0	0	0	0	0	0	0
26S protease regulatory subunit	405123616	52	11.5685	2.36788	0.286	15	0	0	0	0	0	0	0	0
mitochondrial import receptor subunit tom40	405118657	41	11.5426	5.05886	0.363	8	0	0	0	0	0	0	0	0
CAMK/CAMK1 protein kinase	405117492	79	11.3606	10.1867	0.185	12	0	0	0	0	0	0	0	0
ubiquinol-cytochrome-c reductase	405120048	18	11.2726	9.77819	0.336	6	0	0	0	0	0	0	0	0
ran-specific GTPase-activating protein 1	405117428	26	11.2501	9.74304	0.563	7	0	0	0	0	0	0	0	0
NADH-ubiquinone oxidoreductase 51 kDa subunit	405120084	54	11.2397	10.0418	0.194	12	0	0	0	0	0	0	0	0
tryptophan-tRNA ligase	405122845	68	11.1937	9.89466	0.19	10	0	0	0	0	0	0	0	0
bifunctional purine biosynthesis protein PURH	405118054	65	10.8888	3.24202	0.307	21	0	0	0	0	0	0	0	0
glutathione transferase	405120437	28	10.8863	15.0207	0.201	4	0	0	0	0	0	0	0	0
aspartate-tRNA ligase	405119855	64	10.5672	2.96556	0.199	15	0	0	0	0	0	0	0	0
amino acid transporter	405123535	64	10.5012	9.20276	0.0998	6	0	0	0	0	0	0	0	0
coatomer beta subunit	405121752	103	10.3765	9.09031	0.156	19	0	0	0	0	0	0	0	0
hypothetical protein CNAG_01031	405120345	41	10.1955	1.53842	0.347	10	0	0	0	0	0	0	0	0
hypothetical protein CNAG_04168	405122131	20	10.0067	1.68053	0.253	7	0	0	0	0	0	0	0	0
glycine-tRNA ligase	405121451	75	9.88468	9.95222	0.177	13	0	0	0	0	0	0	0	0
DNA binding protein Ncp1	405118503	79	9.73978	8.44711	0.248	17	0	0	0	0	0	0	0	0
clathrin light chain	405122451	31	9.64161	8.63918	0.297	6	0	0	0	0	0	0	0	0
hypothetical protein CNAG_04212	405122178	18	9.60529	4.27788	0.38	6	0	0	0	0	0	0	0	0	405122178|gb|AFR96945.1| details nucl: 20.5, cyto_nucl: 13.5, cyto: 5.5	nucl
deacetylase	405123763	27	9.52488	14.5184	0.277	5	0	0	0	0	0	0	0	0
hypothetical protein CNAG_01761	405123199	22	9.47287	16.4075	0.152	2	0	0	0	0	0	0	0	0
ubiquitin carboxyl-terminal hydrolase 5	405124319	128	9.44938	8.92447	0.178	19	0	0	0	0	0	0	0	0
GTPase	405120692	23	9.43164	1.46222	0.488	11	0	0	0	0	0	0	0	0
cytochrome C oxidase subunit	405118981	13	9.409	8.44868	0.305	3	0	0	0	0	0	0	0	0
homocitrate synthase	405120384	54	9.40448	16.289	0.2	7	0	0	0	0	0	0	0	0
alpha,alpha-trehalose-phosphate synthase	405119781	74	9.38398	8.19128	0.164	9	0	0	0	0	0	0	0	0
adenylosuccinate lyase	405121723	54	9.38302	1.07984	0.24	12	0	0	0	0	0	0	0	0
prohibitin PHB1	405117450	30	9.19088	14.8072	0.445	11	0	0	0	0	0	0	0	0
chaperonin-containing T-complex gamma subunit Cct3	405119206	61	9.12063	15.7974	0.272	9	0	0	0	0	0	0	0	0
urease	405124204	90	9.05468	8.50325	0.101	7	0	0	0	0	0	0	0	0
mannose-6-phosphate isomerase	405120033	16	9.01192	8.75609	0.296	3	0	0	0	0	0	0	0	0
hypothetical protein CNAG_01211	405120161	33	8.99536	1.54115	0.426	9	0	0	0	0	0	0	0	0
fumarate hydratase, partial	405123097	55	8.9721	10.1282	0.208	10	0	0	0	0	0	0	0	0
DNA-binding protein hexbp	405120721	20	8.78149	7.60864	0.517	4	0	0	0	0	0	0	0	0
bromodomain and PHD finger-containing protein 3	405121297	133	8.67942	15.0332	0.0379	3	0	0	0	0	0	0	0	0
chorismate synthase	405124291	45	8.51574	7.39872	0.361	12	0	0	0	0	0	0	0	0
hypothetical protein CNAG_03667	405118398	15	8.4898	8.61819	0.415	5	0	0	0	0	0	0	0	0
hypothetical protein CNAG_07559	405119297	31	8.38986	7.28543	0.29	5	0	0	0	0	0	0	0	0
microtubule binding protein	405119790	70	8.37694	7.5713	0.3	18	0	0	0	0	0	0	0	0
small nuclear ribonucleoprotein	405120841	63	8.26913	7.26711	0.242	13	0	0	0	0	0	0	0	0
20S proteasome subunit	405118667	27	8.20977	8.96189	0.27	5	0	0	0	0	0	0	0	0
MSP domain-containing protein	405123391	32	8.19403	4.21469	0.449	7	0	0	0	0	0	0	0	0
cytoplasmic protein	405119590	37	8.02249	7.66315	0.15	5	0	0	0	0	0	0	0	0
cytoplasmic protein	405123590	20	7.9522	13.7736	0.126	2	0	0	0	0	0	0	0	0
sulfide:quinone oxidoreductase	405123410	48	7.91878	7.94413	0.309	8	0	0	0	0	0	0	0	0
hypothetical protein CNAG_03888	405118614	124	7.89605	13.6764	0.187	10	0	0	0	0	0	0	0	0
proteasome subunit beta type 2	405119032	25	7.77587	11.4045	0.286	4	0	0	0	0	0	0	0	0
cytoplasmic protein	405119038	50	7.72028	7.46496	0.273	7	0	0	0	0	0	0	0	0
eukaryotic translation initiation factor 3 subunit 7	405118372	60	7.69136	6.70395	0.269	13	0	0	0	0	0	0	0	0
hypothetical protein CNAG_03544	405122001	19	7.67643	8.61403	0.329	4	0	0	0	0	0	0	0	0
importin alpha subunit	405120011	59	7.63309	6.78623	0.231	10	0	0	0	0	0	0	0	0
zuotin	405119469	51	7.59155	6.58824	0.235	12	0	0	0	0	0	0	0	0
carbamoyl-phosphate synthase arginine-specific large chain	405123572	127	7.3833	6.43677	0.177	15	0	0	0	0	0	0	0	0
RAB small monomeric GTPase	405119344	23	7.37499	6.42994	0.427	9	0	0	0	0	0	0	0	0
hypothetical protein CNAG_01892	405123323	35	7.31356	6.67438	0.423	6	0	0	0	0	0	0	0	0
hypothetical protein CNAG_03049	405118873	11	7.22823	4.26556	0.327	3	0	0	0	0	0	0	0	0
CMGC/MAPK protein kinase	405122963	41	7.14347	6.40473	0.375	10	0	0	0	0	0	0	0	0
adenosylmethionine decarboxylase	405117384	51	7.10796	12.3113	0.191	5	0	0	0	0	0	0	0	0
proteasome regulatory subunit 12	405117409	39	7.09195	4.16597	0.257	7	0	0	0	0	0	0	0	0
ornithine-oxo-acid transaminase	405119627	50	7.08761	12.2761	0.398	8	0	0	0	0	0	0	0	0
arp2/3 complex 21 kda subunit	405122686	22	7.08629	6.15829	0.467	7	0	0	0	0	0	0	0	0
hypothetical protein CNAG_07032	405124010	24	7.06176	12.2313	0.415	5	0	0	0	0	0	0	0	0
hypothetical protein CNAG_05997	405123471	20	6.98504	6.2495	0.366	4	0	0	0	0	0	0	0	0
dihydroxy-acid dehydratase	405124160	63	6.92248	6.60398	0.247	13	0	0	0	0	0	0	0	0
isocitrate dehydrogenase	405120107	39	6.8465	6.05639	0.368	11	0	0	0	0	0	0	0	0
cytoplasmic protein	405119388	31	6.80318	6.01369	0.195	6	0	0	0	0	0	0	0	0
carboxypeptidase s	405121876	68	6.66405	11.5425	0.227	6	0	0	0	0	0	0	0	0
hypothetical protein CNAG_04711	405122741	62	6.58904	11.4126	0.0783	2	0	0	0	0	0	0	0	0
membrane protein	405117668	97	6.47834	11.2208	0.158	7	0	0	0	0	0	0	0	0
vesicular-fusion protein	405122365	32	6.40211	6.04065	0.135	5	0	0	0	0	0	0	0	0
hypothetical protein CNAG_01751	405123188	12	6.29514	10.9035	0.445	2	0	0	0	0	0	0	0	0
eukaryotic translation initiation factor 2 gamma	405120358	50	6.27641	6.44875	0.249	8	0	0	0	0	0	0	0	0
d-3-phosphoglycerate dehydrogenase 2	405118130	55	6.27127	5.47589	0.14	8	0	0	0	0	0	0	0	0
aldehyde dehydrogenase	405121144	55	6.21725	10.7686	0.245	9	0	0	0	0	0	0	0	0
catalase 3	405117931	77	6.13263	10.622	0.196	11	0	0	0	0	0	0	0	0
hypothetical protein CNAG_07740	405121969	29	6.07672	6.51897	0.297	9	0	0	0	0	0	0	0	0
deoxyhypusine hydroxylase	405119578	39	5.99587	10.3851	0.252	6	0	0	0	0	0	0	0	0
proteasome subunit alpha type 1	405118797	32	5.9514	3.92672	0.321	8	0	0	0	0	0	0	0	0
vacuolar protein	405120308	19	5.9324	5.16201	0.244	4	0	0	0	0	0	0	0	0
hypothetical protein CNAG_03488	405121945	58	5.92992	10.2709	0.12	4	0	0	0	0	0	0	0	0
glutathione peroxidase	405120559	20	5.81373	5.36962	0.249	5	0	0	0	0	0	0	0	0
het-c2 protein	405123388	23	5.78319	5.00866	0.337	5	0	0	0	0	0	0	0	0
Rho1 GTP-binding protein	405121768	22	5.77083	9.99538	0.33	6	0	0	0	0	0	0	0	0
yhm1	405119002	32	5.74681	9.95377	0.295	7	0	0	0	0	0	0	0	0
hypothetical protein CNAG_03076	405118844	62	5.74568	9.95181	0.211	6	0	0	0	0	0	0	0	0
hypothetical protein CNAG_02335	405120724	58	5.68769	9.85136	0.199	9	0	0	0	0	0	0	0	0
coatomer subunit gamma	405120097	101	5.65323	9.79167	0.16	9	0	0	0	0	0	0	0	0
hypothetical protein CNAG_06529	405121045	43	5.64413	9.77591	0.151	5	0	0	0	0	0	0	0	0
pre-mRNA splicing factor	405118541	13	5.59567	5.36728	0.459	4	0	0	0	0	0	0	0	0
hypothetical protein CNAG_00573	405117929	16	5.59288	9.68715	0.336	3	0	0	0	0	0	0	0	0
hypothetical protein CNAG_06511	405123978	29	5.57262	4.82889	0.301	6	0	0	0	0	0	0	0	0
adenylyl-sulfate kinase	405120848	22	5.53202	4.80845	0.355	6	0	0	0	0	0	0	0	0
hypothetical protein CNAG_00093	405117455	84	5.48634	9.50263	0.149	7	0	0	0	0	0	0	0	0
transmembrane protein	405123255	164	5.48012	9.49185	0.146	11	0	0	0	0	0	0	0	0
hypothetical protein CNAG_04903	405122546	21	5.47346	1.81436	0.209	4	0	0	0	0	0	0	0	0
Orotate phosphoribosyltransferase OPRT	449061874	24	5.38778	7.12241	0.164	2	0	0	0	0	0	0	0	0
aldehyde dehydrogenase	405120683	52	5.3747	4.65571	0.168	6	0	0	0	0	0	0	0	0
smb	405122609	16	5.37159	9.30387	0.225	2	0	0	0	0	0	0	0	0
ackA	405123907	47	5.24904	9.0916	0.193	4	0	0	0	0	0	0	0	0
serine/threonine-protein phosphatase PP1	405118437	36	5.1682	4.79137	0.299	7	0	0	0	0	0	0	0	0
phospho-2-dehydro-3-deoxyheptonate aldolase	405119445	40	5.11848	4.65045	0.277	6	0	0	0	0	0	0	0	0
hypothetical protein CNAG_03873	405118599	20	5.04998	8.74682	0.44	3	0	0	0	0	0	0	0	0
hypothetical protein CNAG_07451	405120448	58	5.04947	8.74594	0.164	4	0	0	0	0	0	0	0	0
dienelactone hydrolase family protein	405118016	30	5.02725	4.82309	0.291	5	0	0	0	0	0	0	0	0
hypothetical protein CNAG_00012	405117375	43	4.83224	4.19345	0.132	4	0	0	0	0	0	0	0	0
endothelin-converting enzyme 1	405118661	100	4.71011	8.15814	0.168	8	0	0	0	0	0	0	0	0
6,7-dimethyl-8-ribityllumazine synthase	405121260	23	4.69772	4.34512	0.226	7	0	0	0	0	0	0	0	0
trehalose synthase	405121569	82	4.69387	8.13001	0.203	11	0	0	0	0	0	0	0	0
hypothetical protein CNAG_05131	405119624	25	4.66687	8.08326	0.198	3	0	0	0	0	0	0	0	0
beta-catenin	405117714	67	4.66356	4.61235	0.175	9	0	0	0	0	0	0	0	0
myo-inositol monophosphatase	405123254	31	4.65429	4.2469	0.202	3	0	0	0	0	0	0	0	0
protein transporter SEC24	405118254	101	4.60964	7.98414	0.157	9	0	0	0	0	0	0	0	0
ATP-dependent RNA helicase DBP5	405122326	56	4.54548	7.87301	0.247	8	0	0	0	0	0	0	0	0
phosphoribosylaminoimidazole carboxylase	405120763	62	4.53577	3.96325	0.308	11	0	0	0	0	0	0	0	0
phosphotyrosine protein phosphatase	405118597	17	4.51397	4.26096	0.318	3	0	0	0	0	0	0	0	0
importin beta-4 subunit	405121435	115	4.47845	7.75691	0.156	8	0	0	0	0	0	0	0	0
aspartate-semialdehyde dehydrogenase	405117614	39	4.47402	4.11743	0.373	12	0	0	0	0	0	0	0	0
hypothetical protein CNAG_02140	405120909	17	4.36832	7.56615	0.264	4	0	0	0	0	0	0	0	0
NADH-ubiquinone oxidoreductase kDa subunit	405121199	31	4.26664	7.39004	0.104	2	0	0	0	0	0	0	0	0
hypothetical protein CNAG_01270	405120101	49	4.25189	7.36448	0.15	5	0	0	0	0	0	0	0	0
histone H1	405118995	20	4.15633	7.19897	0.405	6	0	0	0	0	0	0	0	0
pyrroline-5-carboxylate reductase	405121450	33	4.13743	7.16624	0.243	3	0	0	0	0	0	0	0	0
26S proteasome non-ATPase regulatory subunit 3	405117425	59	3.99167	6.91377	0.2	8	0	0	0	0	0	0	0	0
mitochondrial complex I subunit NDUFS8	405119534	27	3.98789	6.90722	0.277	4	0	0	0	0	0	0	0	0
hypothetical protein CNAG_06147	405123610	23	3.92804	6.80357	0.287	4	0	0	0	0	0	0	0	0
acetate-CoA ligase	405118153	75	3.90259	6.75948	0.121	6	0	0	0	0	0	0	0	0
prohibitin Phb2	405117369	35	3.8989	3.94829	0.286	8	0	0	0	0	0	0	0	0
hypothetical protein CNAG_02591	405119328	8	3.8612	6.68779	0.547	3	0	0	0	0	0	0	0	0
AGC/AKT protein kinase	405122774	64	3.7435	6.48394	0.16	5	0	0	0	0	0	0	0	0
fructose-bisphosphatase	405117420	38	3.73276	4.65444	0.274	6	0	0	0	0	0	0	0	0
hypothetical protein CNAG_01796	405123228	33	3.69277	6.39606	0.224	4	0	0	0	0	0	0	0	0
ribosomal protein L41	405122567	14	3.68998	6.39123	0.176	3	0	0	0	0	0	0	0	0
hypothetical protein CNAG_00410	405117768	83	3.68871	6.38904	0.143	8	0	0	0	0	0	0	0	0
t-complex protein 1	405121916	57	3.68542	6.38334	0.228	7	0	0	0	0	0	0	0	0
riboflavin kinase	405118943	27	3.67023	6.35702	0.277	3	0	0	0	0	0	0	0	0
zinc-type alcohol dehydrogenase	405119015	38	3.63168	6.29026	0.184	4	0	0	0	0	0	0	0	0
arsenite-resistant protein ASR2	405119801	107	3.62335	6.27582	0.0991	6	0	0	0	0	0	0	0	0
hypothetical protein CNAG_04284	405122248	48	3.57776	6.19685	0.275	7	0	0	0	0	0	0	0	0
hypothetical protein CNAG_04106	405122070	37	3.57297	6.18857	0.195	4	0	0	0	0	0	0	0	0
hypothetical protein CNAG_03298, partial	405121751	10	3.553	6.15397	0.578	3	0	0	0	0	0	0	0	0
vesicle-associated membrane protein	405117580	25	3.53997	6.13141	0.342	4	0	0	0	0	0	0	0	0
RNA binding protein	405118754	39	3.51827	6.09382	0.209	4	0	0	0	0	0	0	0	0
sec14 cytosolic factor	405121611	28	3.42112	5.92556	0.311	5	0	0	0	0	0	0	0	0
cysteine-type peptidase	405121118	27	3.39269	5.87631	0.19	3	0	0	0	0	0	0	0	0
dolichyl-diphosphooligosaccharide-protein glycotransferase	405122710	52	3.38682	5.86615	0.0897	3	0	0	0	0	0	0	0	0
proteasome subunit alpha type 3	405119755	28	3.38089	5.85587	0.215	4	0	0	0	0	0	0	0	0
mRNA binding protein	405122601	32	3.37927	5.85306	0.248	5	0	0	0	0	0	0	0	0
pdf2	405123675	65	3.34094	5.78667	0.138	5	0	0	0	0	0	0	0	0
hypothetical protein CNAG_02128	405120921	27	3.32584	4.67743	0.274	5	0	0	0	0	0	0	0	0
NAD binding dehydrogenase family protein	405118505	53	3.30325	5.7214	0.262	9	0	0	0	0	0	0	0	0
phosphatidylserine decarboxylase	405118190	49	3.26049	5.64734	0.241	6	0	0	0	0	0	0	0	0
myosin regulatory light chain cdc4	405118164	16	3.25716	5.64157	0.461	3	0	0	0	0	0	0	0	0
ATPase	405118068	50	3.25077	5.63049	0.182	5	0	0	0	0	0	0	0	0
multidrug resistance protein	405117581	34	3.24602	5.62227	0.21	5	0	0	0	0	0	0	0	0
threonine-tRNA ligase	405118271	84	3.21915	5.57573	0.159	8	0	0	0	0	0	0	0	0
hypothetical protein CNAG_07635	405120778	74	3.19765	5.53848	0.162	6	0	0	0	0	0	0	0	0
hypothetical protein CNAG_03416	405121872	18	3.18599	5.5183	0.335	3	0	0	0	0	0	0	0	0
protein transporter SEC22	405120182	26	3.18574	5.51787	0.138	3	0	0	0	0	0	0	0	0
membrane fraction protein	405119647	40	3.15036	5.45658	0.233	6	0	0	0	0	0	0	0	0
3-isopropylmalate dehydratase	405117596	83	3.13686	5.43321	0.157	7	0	0	0	0	0	0	0	0
mitochondrial Mrb1	405117638	29	3.13524	5.4304	0.228	3	0	0	0	0	0	0	0	0
pre-mRNA splicing factor	405118776	14	3.12496	5.41259	0.347	3	0	0	0	0	0	0	0	0
inorganic phosphate transporter pho88	405119158	21	3.1204	5.40469	0.333	5	0	0	0	0	0	0	0	0
la ribonucleoprotein	405120756	57	3.06416	5.30728	0.118	4	0	0	0	0	0	0	0	0
rho GDP-dissociation inhibitor 1	405121769	22	3.05582	5.29284	0.194	2	0	0	0	0	0	0	0	0
40s ribosomal protein s23	405121584	16	2.95634	2.56359	0.103	2	0	0	0	0	0	0	0	0
cytoplasmic protein	405118874	25	2.94539	5.10156	0.348	4	0	0	0	0	0	0	0	0
hypothetical protein CNAG_00485	405117842	39	2.91731	5.05293	0.183	5	0	0	0	0	0	0	0	0
Sui1 protein	405118780	17	2.88041	2.49568	0.296	6	0	0	0	0	0	0	0	0
UDP-glucose epimerase	405118051	41	2.87332	2.81143	0.177	5	0	0	0	0	0	0	0	0
nonhistone protein 6	405121060	13	2.86054	4.9546	0.25	4	0	0	0	0	0	0	0	0
hypothetical protein CNAG_00632	405117985	18	2.85147	4.93889	0.196	3	0	0	0	0	0	0	0	0
cyclohydrolase	405123483	60	2.81544	4.87648	0.258	9	0	0	0	0	0	0	0	0
3-isopropylmalate dehydrogenase	405117807	40	2.81269	4.87173	0.185	4	0	0	0	0	0	0	0	0
hypothetical protein CNAG_04801	405122649	54	2.78308	4.82044	0.0579	2	0	0	0	0	0	0	0	0
single-stranded DNA binding protein 12k chain	405118540	12	2.76885	4.79578	0.417	3	0	0	0	0	0	0	0	0
carboxypeptidase s	405118686	65	2.72793	4.72491	0.181	7	0	0	0	0	0	0	0	0
alpha-glucosidase	405121464	63	2.72425	4.71854	0.144	5	0	0	0	0	0	0	0	0
cytoplasmic protein	405122529	49	2.69898	4.67477	0.262	6	0	0	0	0	0	0	0	0
hypothetical protein CNAG_02521	405120542	32	2.68948	4.65832	0.25	4	0	0	0	0	0	0	0	0
t-complex protein 1	405123008	60	2.66631	4.61818	0.143	4	0	0	0	0	0	0	0	0
cysteine synthase	405119521	40	2.66273	4.61198	0.456	7	0	0	0	0	0	0	0	0
CMGC/CK2 protein kinase	405121243	40	2.62812	4.55203	0.331	8	0	0	0	0	0	0	0	0
vacuolar ATP synthase subunit d	405117805	40	2.62756	4.55107	0.146	4	0	0	0	0	0	0	0	0
cytoplasmic protein	405121866	27	2.57235	4.45544	0.224	3	0	0	0	0	0	0	0	0
transferase	405120517	25	2.5374	4.39491	0.147	2	0	0	0	0	0	0	0	0
hypothetical protein CNAG_04651	405122800	42	2.53284	4.38701	0.186	4	0	0	0	0	0	0	0	0
ubiquitin-conjugating enzyme e2-16 kda	405121245	16	2.52767	4.37805	0.381	3	0	0	0	0	0	0	0	0
farnesyl pyrophosphate synthetase	405120964	41	2.50287	4.33509	0.189	4	0	0	0	0	0	0	0	0
cytoplasmic protein	405120970	131	2.47497	4.28678	0.118	8	0	0	0	0	0	0	0	0
5'-methylthioadenosine phosphorylase	405117527	37	2.47479	4.28647	0.193	4	0	0	0	0	0	0	0	0
glycosyl hydrolase	405119569	76	2.42713	4.20391	0.189	9	0	0	0	0	0	0	0	0
glucosidase	405120443	65	2.40861	4.17184	0.189	5	0	0	0	0	0	0	0	0
phytanoyl-CoA dioxygenase	405120446	31	2.40517	4.16588	0.295	4	0	0	0	0	0	0	0	0
methionyl-tRNA formyltransferase	405120926	43	2.34738	4.06579	0.113	4	0	0	0	0	0	0	0	0
hypothetical protein CNAG_04273	405122236	22	2.3409	4.05456	0.0918	2	0	0	0	0	0	0	0	0
alpha-1,2-mannosyltransferase	405118559	44	2.33982	4.05269	0.201	5	0	0	0	0	0	0	0	0
cytoplasmic protein	405120568	46	2.31739	4.01384	0.211	6	0	0	0	0	0	0	0	0
eukaryotic translation initiation factor 3 subunit 2	405117957	38	2.28308	3.95441	0.188	5	0	0	0	0	0	0	0	0
3,4 dihydroxy-2-butanone-4-phosphate synthase	405120556	26	2.22339	3.85103	0.279	4	0	0	0	0	0	0	0	0
hypothetical protein CNAG_00509	405117865	49	2.21151	3.83045	0.275	6	0	0	0	0	0	0	0	0
translation initiation factor	405120578	36	2.17541	3.76791	0.266	5	0	0	0	0	0	0	0	0
F-actin capping	405118693	50	2.14349	3.71263	0.185	3	0	0	0	0	0	0	0	0
SnoRNA binding domain containing protein	405121528	62	2.13001	3.68928	0.148	5	0	0	0	0	0	0	0	0
LRP16 family protein	405124062	24	2.04501	3.54207	0.324	3	0	0	0	0	0	0	0	0
enoyl-CoA hydratase	405122483	30	2.01125	3.4836	0.201	3	0	0	0	0	0	0	0	0
carbamoyl-phosphate synthase	405120400	48	1.95678	3.38925	0.188	5	0	0	0	0	0	0	0	0
ATP-binding cassette transporter	405120468	69	1.94485	3.36858	0.181	7	0	0	0	0	0	0	0	0
proteasome subunit alpha type 5	405124145	26	1.85932	3.22044	0.226	5	0	0	0	0	0	0	0	0
NADH:ubiquinone oxidoreductase 14kD subunit	405122342	14	1.8188	3.15026	0.439	7	0	0	0	0	0	0	0	0
t-complex protein 1	405119181	58	1.79268	3.10501	0.112	6	0	0	0	0	0	0	0	0
ARP2/3 complex 20 kDa subunit	405120227	19	1.73979	3.0134	0.527	4	0	0	0	0	0	0	0	0
hypothetical protein CNAG_06351	405123826	10	1.73375	3.00294	0.56	3	0	0	0	0	0	0	0	0
splicing factor SF1	405120216	61	1.6843	2.91729	0.0806	3	0	0	0	0	0	0	0	0
ribonucleoside-diphosphate reductase large chain	405120842	97	1.67018	2.89284	0.0649	3	0	0	0	0	0	0	0	0
short chain dehydrogenase	405122794	27	1.64717	2.85298	0.221	3	0	0	0	0	0	0	0	0
cytoplasmic protein	405118027	36	1.54982	2.68436	0.222	3	0	0	0	0	0	0	0	0
ubiquinone biosynthesis methyltransferase	405117500	36	1.53476	2.65829	0.294	6	0	0	0	0	0	0	0	0
GMP synthase	405123308	60	1.52561	2.64243	0.131	4	0	0	0	0	0	0	0	0
hypothetical protein CNAG_06831	405119875	50	1.41331	2.44792	0.109	4	0	0	0	0	0	0	0	0
adenosine kinase	405123957	37	1.4074	2.43769	0.277	4	0	0	0	0	0	0	0	0
chaperone activator	405117664	40	1.29837	2.24884	0.239	4	0	0	0	0	0	0	0	0
bli-3 protein	405122354	22	1.2718	2.20282	0.303	5	0	0	0	0	0	0	0	0
arp2/3 complex 16 kda subunit	405117678	17	1.21472	2.10396	0.348	3	0	0	0	0	0	0	0	0
hypothetical protein CNAG_07892	405124338	20	1.14457	1.98246	0.545	4	0	0	0	0	0	0	0	0
aspartate transaminase	405123501	46	1.1426	1.97904	0.218	5	0	0	0	0	0	0	0	0
RAD57 protein	405123322	61	1.13044	1.95798	0.173	6	0	0	0	0	0	0	0	0
hypothetical protein CNAG_01024	405120352	27	1.11627	1.17843	0.19	4	0	0	0	0	0	0	0	0
ubiquitin-protein ligase	405118185	19	1.1159	1.9328	0.347	4	0	0	0	0	0	0	0	0
cytoplasmic protein	405123217	41	1.07146	1.85583	0.106	3	0	0	0	0	0	0	0	0
signal transducer	405121587	25	1.04824	1.81561	0.185	2	0	0	0	0	0	0	0	0
mitochondrial inner membrane protein	405118302	20	1.03125	1.78618	0.286	4	0	0	0	0	0	0	0	0
branched-chain-amino-acid aminotransferase	405123845	47	0.980871	1.69892	0.119	3	0	0	0	0	0	0	0	0
protein-methionine-S-oxide reductase	405121602	21	0.879217	1.52285	0.172	2	0	0	0	0	0	0	0	0
hypothetical protein CNAG_07366	405117887	6	0.861176	1.4916	0.768	2	0	0	0	0	0	0	0	0
isoleucyl-tRNA synthetase	405123917	115	0.810352	1.40357	0.0848	4	0	0	0	0	0	0	0	0
hypothetical protein CNAG_04105	405122068	7	0.738604	1.2793	0.61	2	0	0	0	0	0	0	0	0
RNA binding protein	405123760	32	0.736628	1.27588	0.208	3	0	0	0	0	0	0	0	0
hypothetical protein CNAG_00933	405120425	25	0.674732	1.16867	0.252	3	0	0	0	0	0	0	0	0
amine oxidase	405119518	59	0.665988	1.15353	0.186	6	0	0	0	0	0	0	0	0
hypothetical protein CNAG_05980	405121532	19	0.618968	1.07208	0.331	4	0	0	0	0	0	0	0	0
alanine racemase	405122363	28	0.388531	0.672956	0.324	5	0	0	0	0	0	0	0	0

## Sheet: CE Homologues
A. fumigatus Protein	A. fumigatus Accession	C. neoformans Accession	Identity
14-3-3 family protein	70991439	405119718	59
14-3-3 family protein ArtA	70989229	405119718	78.5
40S ribosomal protein S0	74674582	405122078	49.5
40S ribosomal protein S1	74672873	405118730	67.6
40S ribosomal protein S15	146322894	405121149	68
40S ribosomal protein S17	71001364	405120204	47.6
40S ribosomal protein S3	70990926	405117477	65.4
40S ribosomal protein S7e	70999658	405122398	56.7
40S ribosomal protein S9	71000429	405120728	54.4
50S ribosomal protein L12	70994008	405121532	36.4
60S acidic ribosomal protein P1	41688729	405118009	70.3
60S acidic ribosomal protein P2AfP2 Allergen Asp f 8	83305635	405121313	69.4
60S ribosomal protein L1	70995564	405120906	68.7
60S ribosomal protein L12	146322400	405122922	69.4
60S ribosomal protein L13	146323659	405123556	40.7
60S ribosomal protein L17	74661742	405123923	46.9
60S ribosomal protein L22	70999344	405119897	49.6
60S ribosomal protein L23	70998694	405118869	57.6
60S ribosomal protein L4	70985070	405122689	60.3
60S ribosomal protein L5	70995808	405118991	56.5
60S ribosomal protein P0	70990816	405122031	63.6
6-phosphogluconate dehydrogenase Gnd1	70991695	405119299	68.9
actin Act1	70984170	449081283	78.4
actin Act1	70984170	405119969	33.3
actin cytoskeleton protein (VIP1)	71001310	405119077	34.7
adenosylhomocysteinase	70995231	405120473	73.3
Adenylate kinase 1 AK 1	74669525	405123438	62.6
AhpC/TSA family protein	70992559	405124010	32.7
alpha-ketoglutarate dehydrogenase complex subunit Kgd1 putative	70993636	405118405	60.6
antigenic mitochondrial protein HSP60	71001164	405118617	68.3
aspartate aminotransferase	70993876	405123551	60
aspartate aminotransferase	70993876	405123501	52.9
aspartate transaminase	71001234	405123551	43.7
aspartate transaminase	71001234	405123501	42.9
ATP citrate lyase subunit (Acl) putatibe	70992211	405122809	56.8
ATP citrate lyase subunit 1	70992209	405122809	58.7
ATP synthase F1 beta subunit	70997705	405121469	74.4
ATP synthase oligomycin sensitivity conferral protein	71001782	405120168	38.3
ATP synthase subunit E	70984723	405117916	43.5
ATP-dependent RNA helicase eIF4A	74674080	405118141	71.2
ATP-dependent RNA helicase eIF4A	74674080	405122326	36
ATP-dependent RNA helicase eIF4A	74674080	405118096	35.2
BAR domain protein	146322926	405119190	35.1
calmodulin	146323805	405122997	73.8
calmodulin	146323805	405118164	40.3
chaperonin	70992219	405118618	48.4
CipC-like antibiotic response protein	70997948	405118912	40
citrate synthase (Cit1)	70984828	405117424	64.1
cobalamin-independent methionine synthase MetH/D	70994626	405123321	56.2
cofilin	70997699	405118928	33.8
cytochrome c oxidase polypeptide vib	71001902	405121389	51.6
cytochrome c oxidase subunit V	70997703	405123420	32.7
cytochrome c oxidase subunit Va	70985122	405118587	44.3
cytochrome c subunit Vb	146322777	405119625	37.2
cytoplasmic asparaginyl-tRNA synthetase	70989689	405120646	53.7
dienelactone hydrolase family protein	70992607	405119388	33.1
dihydrolipoamide dehydrogenase	70988990	405119912	65.3
dihydrolipoamide succinyltransferase	71000765	405118325	59.6
disulfide isomerase (TigA)	70997353	405117434	45.9
Enolase Allergen Asp f 22	83288046	405118849	62.3
eukaryotic translation elongation factor 1 subunit Eef1-beta putative	146322600	405119202	50.2
Eukaryotic translation initiation factor eIF-5A	70990614	405119943	58.3
FK506-binding protein 1A FKBP	74670505	74583005	67
FK506-binding protein 1A FKBP	74670505	405120226	34.8
fructose-bisphosphate aldolase class II	70999466	405118257	67.8
fumarate hydratase	70984647	405123097	54.1
glucosamine-fructose-6-phosphate aminotransferase	70991353	405120210	62.4
glucose-6-phosphate isomerase	71001262	405118642	57
Glutamate/Leucine/Phenylalanine/Valine dehydrogenase	70994774	405123017	66.4
glutamine synthetase	146323885	405117814	64
glyceraldehyde 3-phosphate dehydrogenase GpdA	70985278	405121217	72.2
glycerol dehydrogenase (GldB)	70993620	405123327	39.4
glycerol dehydrogenase (GldB)	70993620	405118709	39.7
glycerol dehydrogenase (GldB)	70993620	405124185	30.2
glycerol dehydrogenase Gcy1	70995191	405123327	43.3
glycerol dehydrogenase Gcy1	70995191	405118709	40.3
glycerol dehydrogenase Gcy1	70995191	405119194	30.2
GTP-binding nuclear protein Ran	70992715	405120801	82.8
heat shock protein (Sti1)	70982436	405117462	47
Heat shock protein 90 Allergen Asp f 12	83303658	405123613	70.4
heat shock protein Hsp98/Hsp104/ClpA	70996282	405117655	46.6
Histone H2A	90101335	405118279	75.2
Histone H2B	74673812	405118280	60
Hsp70 chaperone (HscA)	70983346	405117693	65.8
Hsp70 chaperone (HscA)	70983346	405123164	57.7
Hsp70 chaperone (HscA)	70983346	405123919	52.1
Hsp70 chaperone (HscA)	70983346	405119692	43.2
Hsp70 chaperone BiP/Kar2	70989489	405123919	71.1
Hsp70 chaperone BiP/Kar2	70989489	405123164	56
Hsp70 chaperone BiP/Kar2	70989489	405117693	49.4
Hsp70 chaperone BiP/Kar2	70989489	405119692	44.6
Hsp70 chaperone Hsp88	70995752	405123671	52.8
Hsp90 binding co-chaperone (Sba1)	70997019	405119296	30.3
IMP dehydrogenase	70989289	405117798	63.6
inorganic diphosphatase	71000118	405120518	52
isocitrate dehydrogenase NAD-dependent	70995790	405117836	68.6
isocitrate dehydrogenase NAD-dependent	70995790	405122673	40.3
isocitrate dehydrogenase NAD-dependent	70995790	405120107	33
Ketol-acid reductoisomerase	70998911	405121274	55.7
L-PSP endoribonuclease family protein (Hmf1)	70982340	405118792	33.3
malate dehydrogenase NAD-dependent	70986899	405121682	66.2
malate dehydrogenase NAD-dependent	70986899	405121719	57.6
malate dehydrogenase NAD-dependent	70984070	405121682	57.9
malate dehydrogenase NAD-dependent	70984070	405121719	62.1
mitochondrial aconitate hydratase	70992645	405120237	70.6
mitochondrial ATPase subunit ATP4	70983638	405123026	38.3
mitochondrial F1 ATPase subunit alpha	70983614	405121299	72.8
mitochondrial F1F0 ATP synthase subunit Atp14	70999678	405120386	34.1
mitochondrial Hsp70 chaperone (Ssc70)	71001294	405119692	64.1
mitochondrial Hsp70 chaperone (Ssc70)	71001294	405123164	45.5
mitochondrial Hsp70 chaperone (Ssc70)	71001294	405123919	44.7
mitochondrial Hsp70 chaperone (Ssc70)	71001294	405117693	40.7
mitochondrial processing peptidase beta subunit	70996070	405121962	54.5
Mn superoxide dismutase SodB	70993650	405122352	48.5
molecular chaperone Hsp70	70991282	405123164	78.1
molecular chaperone Hsp70	70991282	405123919	59.7
molecular chaperone Hsp70	70991282	405117693	58.3
molecular chaperone Hsp70	70991282	405119692	46.2
molecular chaperone Hsp70	70991282	405123671	32.8
NADH-cytochrome b5 reductase 2	74669820	405124130	41.5
NADH-ubiquinone oxidoreductase 19 kDa subunit	70995684	405119690	52.5
Nascent polypeptide-associated complex subunit alpha NAC-alpha	74667491	405119478	39.2
Nascent polypeptide-associated complex subunit beta NAC-beta	74667384	405124103	54.3
Non-histone chromosomal protein 6	74674416	405121060	46.2
Nucleoside diphosphate kinase NDK	74663184	405120772	67.3
Nucleoside diphosphate kinase NDK	74663184	405122874	52.3
nucleosome assembly protein Nap1	70998710	405120957	45.2
outer mitochondrial membrane protein porin	70994716	405118945	42
peptidyl-prolyl cis-trans isomerase	70989309	405118356	46.3
peptidyl-prolyl cis-trans isomerase	70989309	405118350	46.8
peptidyl-prolyl cis-trans isomerase	70989309	405121482	43.9
peptidyl-prolyl cis-trans isomerase	70989309	405121943	39.5
Peptidyl-prolyl cis-trans isomerase B PPIase B	74671259	405121943	61.7
Peptidyl-prolyl cis-trans isomerase B PPIase B	74671259	405118350	49.3
Peptidyl-prolyl cis-trans isomerase B PPIase B	74671259	405118356	48.8
Peptidyl-prolyl cis-trans isomerase B PPIase B	74671259	405121482	45.5
Peptidyl-prolyl cis-trans isomerase D PPIase D	74669308	405121482	48.8
peptidyl-prolyl cis-trans isomerase/cyclophilin	71000343	405118356	75.5
peptidyl-prolyl cis-trans isomerase/cyclophilin	71000343	405118350	74.2
peptidyl-prolyl cis-trans isomerase/cyclophilin	71000343	405121943	62
peptidyl-prolyl cis-trans isomerase/cyclophilin	71000343	405121482	62
Phosphoglucomutase PGM	74674436	405123787	56.6
phosphoglycerate kinase PgkA	70995281	405121810	70
phosphoribosylaminoimidazolecarboxamide formyltransferase/IMP cyclohydrolase	70994557	405118054	65.4
plasma membrane H+-ATPase Pma1	71000305	405123875	31.1
Polyadenylate-binding protein cytoplasmic and nuclear PABP	74669855	405122394	50.1
protein disulfide isomerase Pdi1	70989789	405123704	40.4
Pyruvate decarboxylase	74674363	405122792	46
pyruvate dehydrogenase complex dihydrolipoamide acetyltransferase component	70986903	405120255	43.9
pyruvate dehydrogenase E1 beta subunit PdbA	70986482	405119551	56.8
pyruvate kinase	70991575	405123251	63.2
Ran-specific GTPase-activating protein 1	70997369	405117428	44.1
rho-gdp dissociation inhibitor	70997531	405121769	46.2
ribosome associated DnaJ chaperone Zuotin	70982047	405119469	43.5
S-adenosylmethionine synthetase	70995343	405117776	76.7
serine hydroxymethyltransferase	70999940	405122848	52.7
Superoxide dismutase [Mn] mitochondrial Allergen Asp f 6	83305645	405122352	51
thioredoxin TrxA	70997545	405119118	36.4
transaldolase	70997968	405123413	63
transketolase TktA	70995930	405120411	65.1
translation elongation factor eEF-1 subunit gamma	70984206	405117775	32.8
translation elongation factor EF-1 alpha subunit	146322501	405123586	77.3
translation elongation factor EF-2 subunit	71002010	405119866	75.1
translation elongation factor EF-Tu	70995660	405121716	61.6
Translationally-controlled tumor protein homolog TCTP	74672063	405123606	41.3
triosephosphate isomerase	70997109	405121014	57.4
tropomyosin	70987216	405121250	38.3
ubiquinol-cytochrome C reductase complex core protein 2 putative	70984832	405119672	35.2
Ubiquitin	51703339	405117730	96.1
ubiquitin-like modifier SUMO	70995386	405118873	48.4
UDP-glucose 4-epimerase	70997659	405118051	48

## Sheet: CF Homologues
A. fumigatus Protein	A. fumigatus Accession	C. neoformans Accession	Identity
extracellular phytase	70985695	405118975	30.8

## Sheet: CW Homologues
A. fumigatus Protein	A. fumigatus Accession	C. neoformans Accession	Identity
extracellular phytase	70985695	405118975	30.8
