# Supplementary material for: Proteomic Analysis of Pathogenic Fungi Reveals Highly Expressed Conserved Cell Wall Proteins
Source: J Fungi (Basel). 2016 Jan 12;2(1):6. doi: 10.3390/jof2010006 (PMC4747415; doi:10.3390/jof2010006)
Supplement: Supplementary File 1 [file jof-02-00006-s001.zip › Suplementary Files/Supplemental Table 2 Aspergillus fumigatus CD.xls]

## Sheet: Aspergillus fumigatus CD
Aspergillus fumigatus Protein	Accession	MW (kDa)	CE fmol/µg protein	CE stdev	CE coverage	CE unique peptides	CF fmol/µg protein	CF stdev	CF coverage	CF unique peptides	CW fmol/µg protein	CW stdev	CW coverage	CW unique peptides	WoLF PSORT	Localization	Function
Major allergen Asp f 2	83300352	33	1404.12	91.0809	0.53	12	960.659	177.817	0.513	10	2495.43	388.965	0.513	10	83300352|sp|P79017.2|ALL2_ASPFU details extr: 27.0	extr	digestion/protease
Catalase B	2493539	80	746.875	21.4811	0.599	28	644.316	52.491	0.503	27	1892.55	180.687	0.559	30	2493539|sp|Q92405.1|CATB_ASPFU details extr: 24.0, cyto: 2.0	extr	antioxident
L-amino acid oxidase LaoA	70986680	79	652.034	19.6266	0.551	23	2080.65	141.311	0.502	21	1683.17	209.998	0.515	22	70986680|ref|XP_748830.1| details extr: 13.0, mito: 3.0, golg: 3.0, cyto: 2.0, pero: 2.0, E.R.: 2.0	extr	nitrogen metabolism
1,3-beta-glucanosyltransferase gel4	229890273	59	79.0976	9.97965	0.292	11	383.798	30.4171	0.319	15	897.799	347.839	0.369	14	229890273|sp|P0C956.1|GEL4_ASPFU details extr: 22.0, cyto: 2.0, E.R.: 1.0	extr	cell wall remodeling
Probable glucan endo-1,3-beta-glucosidase eglC	74668475	45	150.323	8.33579	0.215	6	321.227	32.1304	0.274	10	894.54	40.2349	0.565	14	74668475|sp|Q4WG16.1|EGLC_ASPFU details extr: 27.0	extr	cell wall remodeling
Probable glycosidase crf1 Allergen Asp f 9	85540942	40	134.959	3.66951	0.322	7	216.788	32.9793	0.499	10	861.952	62.9009	0.484	11	85540942|sp|Q8J0P4.2|CRF1_ASPFU details extr: 26.0	extr	cell wall remodeling
Protein ecm33	74671175	42	189.208	7.52779	0.369	8	186.433	58.0303	0.344	8	809.811	354.599	0.487	11	74671175|sp|Q4WNS8.1|ECM33_ASPFU details extr: 27.0	extr	unknown
alpha-mannosidase	71000154	124	24.7061	1.64885	0.121	10	0	0	0	0	679.46	611.494	0.121	10	71000154|ref|XP_754794.1| details nucl: 7.5, cyto_nucl: 7.5, mito: 7.0, cyto: 6.5, pero: 4.0	nucl
hypothetical protein AFUA_7G06780	70986686	26	23.1887	2.65767	0.521	9	0	0	0	0	566.216	99.0489	0.607	11	70986686|ref|XP_748833.1| details cyto: 14.0, cyto_nucl: 10.5, nucl: 3.0, mito: 3.0, pero: 3.0, extr: 2.0	cyto
Alkaline protease 2 ALP2 Allergen Asp f 18	74654932	53	132.683	2.90275	0.475	13	259.936	25.986	0.139	2	475.785	11.0211	0.533	14	74654932|sp|P87184.1|ALP2_ASPFU details extr: 20.0, mito: 2.0, golg: 2.0, vacu: 2.0	extr	digestion/protease
beta-fructofuranosidase	70988813	57	69.6135	5.88341	0.1925	8	0	0	0	0	378.835	12.933	0.385	16	70988813|ref|XP_749260.1| details extr: 24.0, mito: 1.0	extr	digestion/amylase
Probable alpha-N-arabinofuranosidase B ABF B	74670267	53	0	0	0	0	0	0	0	0	359.283	52.9304	0.158	5	74670267|sp|Q4WL66.1|ABFB_ASPFU details extr: 27.0	extr	digestion/amylase
1,3-beta-glucanosyltransferase gel2	229890269	52	62.8798	2.74753	0.211	7	397.755	33.6474	0.246	8	328.324	19.6036	0.263	10	229890269|sp|P0C954.1|GEL2_ASPFU details extr: 23.0, plas: 2.0	extr	cell wall remodeling
conserved hypothetical protein	70982688	24	124.906	27.5812	0.189	3	269.124	63.2806	0.189	3	322.621	45.2653	0.189	3	70982688|ref|XP_746872.1| details extr: 25.0	extr	unknown
Probable beta-glucosidase A	74669696	95	85.8313	5.46799	0.251	15	132.817	5.23749	0.0573	4	309.586	11.0211	0.213	12	74669696|sp|Q4WJJ3.1|BGLA_ASPFU details extr: 21.0, mito: 2.0, cyto: 1.5, cyto_nucl: 1.5	extr	digestion/amylase
spermidine synthase	70995928	33	48.4639	4.02461	0.648	12	159.567	12.3964	0.0785	2	296.306	300.259	0.601	10	70995928|ref|XP_752719.1| details cyto_nucl: 11.0, nucl: 10.5, cyto: 10.5, pero: 3.0	cyto_nucl
sorbitol/xylulose reductase Sou1-like	71002394	28	35.8026	32.4589	0.474	6	0	0	0	0	285.96	389.47	0.496	8	71002394|ref|XP_755878.1| details cyto: 26.0, cyto_nucl: 14.5	cyto
Superoxide dismutase [Mn], mitochondrial Asp f 6	83305645	23	292.585	2.96142	0.71	13	0	0	0	0	235.53	25.993	0.648	7	83305645|sp|Q92450.3|SODM_ASPFU details cyto: 11.5, mito: 10.0, cyto_nucl: 6.5, pero: 4.0	cyto	antioxident
GPI anchored cell wall protein	70994164	40	20.0542	24.1098	0.2525	4	173.989	8.662	0.575	10	226.405	12.2555	0.505	9	70994164|ref|XP_751929.1| details extr: 24.0, nucl: 2.0	extr	unknown
1,3-beta-glucanosyltransferase gel1	193806027	48	56.4305	1.46006	0.442	14	436.134	48.4718	0.482	17	226.242	20.7451	0.471	15	193806027|sp|P0C7S9.1|GEL1_ASPFU details extr: 26.0	extr	cell wall remodeling
UPF0619 GPI-anchored membrane protein AFUA_3G00880	74668415	22	110.443	1.5078	0.187	2	316.343	104.808	0.187	2	214.755	69.4078	0.37	6	74668415|sp|Q4WFV6.1|YA880_ASPFU details extr: 24, mito: 2	extr	cell wall remodeling
malate dehydrogenase, NAD-dependent	70986899	36	249.433	31.2113	0.761	18	0	0	0	0	211.007	166.201	0.541	12	70986899|ref|XP_748936.1| details mito: 22, cyto: 3	mito	respiration
Nucleoside diphosphate kinase; NDK	74663184	17	85.6417	6.80333	0.667	7	0	0	0	0	208.645	11.3495	0.66	8	74663184|sp|Q7Z8P9.1|NDK_ASPFU details cysk: 11, mito: 7, cyto: 5.5, cyto_nucl: 5	cysk
cell wall protein PhiA	70986268	19	15.9333	1.26445	0.208	2	724.565	150.165	0.535	5	199.601	7.2682	0.416	4	70986268|ref|XP_748628.1| details extr: 27.0	extr	growth regulation
glutaminase GtaA	71000415	76	0	0	0	0	0	0	0	0	197.076	234.173	0.0593	2	71000415|ref|XP_754902.1| details extr: 22, E.R.: 2, mito: 1	extr	nitrogen metabolism
alpha-galactosidase	70984631	56	58.6119	6.13048	0.143	3	189.224	30.6211	0.541	19	189.255	3.60315	0.58	18	70984631|ref|XP_747822.1| details extr: 17, mito: 10	extr	glycosylation
transaldolase	70997968	35	232.361	9.47226	0.725	21	123.978	12.3964	0.63	18	184.367	134.565	0.63	18	70997968|ref|XP_753716.1| details cyto: 20, cyto_nucl: 13, nucl: 4	cyto	pentose phosphate
carboxypeptidase S1	70998358	68	65.4879	5.67326	0.031	2	91.0649	1.20865	0.202	10	181.597	2.88155	0.232	8	70998358|ref|XP_753901.1| details extr: 24, vacu: 2	extr	digestion/protease
Lysophospholipase 1	229891455	68	26.2236	9.2167	0.0158	2	0	0	0	0	169.05	73.4891	0.079	4	229891455|sp|P0C957.1|PLB1_ASPFU details extr: 26	extr
Ribonuclease mitogillin Allergen Asp f 1	54039254	20	50.8823	0.947226	0.278	4	155.496	42.6786	0.381	5	160.414	26.2343	0.381	5	54039254|sp|P67875.1|RNMG_ASPFU details extr: 22, golg: 2, mito: 1	extr
WSC domain protein	71000411	24	0	0	0	0	234.698	44.7994	0.191	2	157.644	59.5443	0.191	2	71000411|ref|XP_754900.1| details extr: 22, mito: 3	extr
conserved hypothetical protein	70987266	23	38.5055	1.46006	0.0955	2	84.5519	73.2991	0.0955	2	156.096	25.8686	0.268	3	70987266|ref|XP_749111.1| details extr: 21, plas: 2, mito: 1, pero: 1	extr
BYS1 domain protein	70985274	16	0	0	0	0	0	0	0	0	150.149	28.0394	0.224	2	70985274|ref|XP_748143.1| details extr: 24, cyto: 2	extr
thioredoxin reductase	70984968	43	20.1063	4.65423	0.124	4	607.099	81.6026	0.446	16	149.497	156.282	0.389	12	70984968|ref|XP_747990.1| details extr: 16.0, golg: 3.0, mito: 2.0, plas: 2.0, E.R.: 2.0	extr	antioxident
Phosphatidylglycerol/phosphatidylinositol transfer protein PG/PI-TP	73621317	19	140.934	11.0803	0.192	2	0	0	0	0	127.908	14.7161	0.192	2	73621317|sp|Q4X136.2|NPC2_ASPFU details extr: 18, E.R.: 5, golg: 3	extr
extracellular serine-rich protein	146323345	85	29.5905	51.2522	0.156	6	0	0	0	0	127.338	0.646648	0.256	10	146323345|ref|XP_754826.2| details extr: 26	extr
cytochrome b5	70989507	24	66.5311	6.87632	0.341	4	0	0	0	0	120.25	6.16863	0.341	4	70989507|ref|XP_749603.1| details plas: 23, vacu: 2	plas
protein disulfide isomerase Pdi1	70989789	56	93.8454	9.17598	0.627	20	0	0	0	0	119.272	69.8435	0.429	17	70989789|ref|XP_749744.1| details extr: 12, E.R.: 7, cyto: 4, golg: 3	extr
glutathione S-transferase GliG	146324459	27	0	0	0	0	0	0	0	0	117.724	10.4736	0.475	7	146324459|ref|XP_750858.2| details mito: 16.5, cyto_mito: 11.5, cyto: 5.5, nucl: 2	mito
exo-beta-1,3-glucanase	70992709	84	11.5232	9.98573	0.0647	2	1325.85	84.8929	0.331	13	116.421	5.55909	0.331	13	70992709|ref|XP_751203.1| details extr: 26.0	extr	cell wall remodeling
Probable Xaa-Pro aminopeptidase AFUA_1G14920	74672254	55	0.915218	1.5852	0.357	9	0	0	0	0	114.009	176.848	0.357	9	74672254|sp|Q4WRV9.1|AMPP2_ASPFU details cyto: 21.5, cyto_nucl: 11.5, cysk: 3	cyto
beta-N-acetylhexosaminidase NagA	70983560	67	31.4399	7.97301	0.16	4	0	0	0	0	111.451	2.6437	0.24	7	70983560|ref|XP_747307.1| details extr: 23, mito: 1, cyto: 1	extr
Allergen Asp f 15	5902743	16	0	0	0	0	2120.19	321.153	0.796	6	103.06	4.62014	0.796	6	5902743|sp|O60022.1|AL15_ASPFU details extr: 26.0	extr	phytotoxin
conserved lysine-rich protein	70993478	57	542.966	9.03484	0.54	21	0	0	0	0	99.1327	65.7452	0.54	21	70993478|ref|XP_751586.1| details nucl: 12, cyto_nucl: 11.333, cyto: 9.5, mito_nucl: 8.333, mito: 3.5	nucl	unknown
thioredoxin reductase GliT	70992029	36	35.9448	0.538595	0.823	18	120.14	27.0135	0.296	7	97.2751	62.9743	0.296	7	70992029|ref|XP_750863.1| details extr: 9, cyto: 7.5, cyto_nucl: 4.5, mito: 4, E.R.: 4	extr
class III chitinase ChiA1	70984924	89	0	0	0	0	0	0	0	0	88.7208	1.06536	0.148	7	70984924|ref|XP_747968.1| details extr: 20, mito: 3, plas: 2	extr
Probable glycosidase crf2	74669201	47	49.7442	1.367	0.0677	2	33.6114	31.4991	0.117	4	86.4396	1.59023	0.117	4	74669201|sp|Q4WI46.1|CRF2_ASPFU details extr: 25	extr
molecular chaperone Hsp70	70991282	70	193.95	3.2854	0.719	38	0	0	0	0	84.7288	146.755	0.436	21	70991282|ref|XP_750490.1| details cyto: 16.5, cyto_nucl: 13, nucl: 6.5, mito: 2	cyto
oligopeptidase family protein	146324747	80	19.7222	10.183	0.163	15	0	0	0	0	80.6553	70.5647	0.163	15	146324747|ref|XP_747279.2| details mito: 14, cyto_nucl: 5, nucl: 4, cyto: 4, extr: 3	mito
IgE-binding protein	70984416	21	4.12559	7.14574	0.133	2	667.576	85.6306	0.557	7	77.3965	41.2223	0.557	7	70984416|ref|XP_747721.1| details extr: 27.0	extr	unknown
exo-beta-1,3-glucanase Exg0	70996120	101	0	0	0	0	16.3987	28.4033	0.0845	6	76.7447	21.0647	0.0845	6	70996120|ref|XP_752815.1| details extr: 27	extr
DMRL synthase family protein	70991355	19	20.7702	1.4438	0.249	2	0	0	0	0	69.8198	8.08525	0.249	2	70991355|ref|XP_750526.1| details cyto: 21, cysk: 6	cyto
adenosylhomocysteinase	70995231	48	72.5536	7.14291	0.623	24	0	0	0	0	65.5833	52.847	0.41	11	70995231|ref|XP_752379.1| details cyto: 25	cyto
Glutamate/Leucine/Phenylalanine/Valine dehydrogenase	70994774	49	153.311	191.855	0.672	22	0	0	0	0	49.6967	31.6795	0.539	17	70994774|ref|XP_752164.1| details cyto: 21, cyto_nucl: 13, nucl: 3	cyto
3-phytase A; Myo-inositol hexakisphosphate phosphohydrolase A	41017447	51	22.2403	10.5699	0.0318	2	69.7815	2.85593	0.333	8	48.6376	42.6543	0.333	8	41017447|sp|O00092.1|PHYA_ASPFU details extr: 22, mito: 3	extr
class V chitinase	146323424	49	0	0	0	0	223.417	2.13186	0.211	5	48.2302	19.8715	0.484	10	146323424|ref|XP_754491.2| details extr: 25	extr
GPI anchored protein	70985288	22	0	0	0	0	0	0	0	0	45.3788	39.6489	0.294	4	70985288|ref|XP_748150.1| details extr: 26	extr
cell wall serine-threonine-rich galactomannoprotein Mp1	70981963	27	357.552	20.3357	0.465	8	236.559	16.1292	0.535	9	43.1791	6.24243	0.535	9	70981963|ref|XP_746510.1| details extr: 26	extr	adhesion
conserved hypothetical protein	70995516	20	14.321	12.5007	0.346	7	92.5768	80.61	0.0856	2	42.6088	38.9098	0.337	4	70995516|ref|XP_752513.1| details mito: 16.5, cyto_mito: 10.5, extr: 5, cyto: 3.5	mito
conserved hypothetical protein	71001134	19	10.7645	9.32476	0.305	4	0	0	0	0	40.2462	35.3046	0.305	4	71001134|ref|XP_755248.1| details mito: 25.5, cyto_mito: 13.5	mito
Lysophospholipase 3	229891458	67	38.0313	0.217309	0.227	10	0	0	0	0	29.818	25.8971	0.121	6	229891458|sp|P0C958.1|PLB3_ASPFU details extr: 26	extr
Probable beta-glucosidase btgE	298351606	58	86.4952	2.56071	0.209	4	0	0	0	0	27.1295	46.9897	0.209	4	298351606|sp|Q4WC60.2|BTGE_ASPFU details extr: 22, cyto: 4	extr
adenosine kinase	70998544	37	7.8244	13.5523	0.459	10	0	0	0	0	16.4488	19.2623	0.509	13	70998544|ref|XP_753994.1| details cyto: 23.5, cyto_nucl: 13	cyto
FAD/FMN-containing isoamyl alcohol oxidase MreA	70984404	61	0	0	0	0	230.628	16.3541	0.303	10	11.4058	19.7554	0.17	5	70984404|ref|XP_747715.1| details extr: 25	extr
conserved hypothetical protein	70985388	22	0	0	0	0	1582.88	328.721	0.488	6	0	0	0	0	70985388|ref|XP_748200.1| details extr: 25.0	extr	unknown
Probable mannosyl-oligosaccharide alpha-1,2-mannosidase 1B	74672290	54	0	0	0	0	1213.04	77.4176	0.538	18	0	0	0	0	74672290|sp|Q4WRZ5.1|MNS1B_ASPFU details extr: 26.0	extr	glycosylation
conserved hypothetical protein	70991294	10	0	0	0	0	509.405	42.4464	0.379	2	0	0	0	0	70991294|ref|XP_750496.1| details extr: 26.0	extr	unknown
conserved hypothetical protein	70989609	42	0	0	0	0	469.862	30.4837	0.603	11	0	0	0	0	70989609|ref|XP_749654.1| details extr: 25.0	extr	phenolic degradation
glucose-6-phosphate isomerase	71001262	61	58.9438	15.9291	0.367	14	439.623	17.4454	0.316	11	0	0	0	0	71001262|ref|XP_755312.1| details cyto: 16.0, cyto_nucl: 12.0, nucl: 6.0, pero: 3.0	cyto
Alkaline protease 1 ALP1 Allergen Asp f 13	83305202	42	0	0	0	0	395.777	70.2478	0.285	5	0	0	0	0	83305202|sp|P28296.2|ORYZ_ASPFU details extr: 27.0	extr	digestion/protease
Allergen Asp f 7	83300389	27	0	0	0	0	395.196	40.6913	0.319	4	0	0	0	0	83300389|sp|O42799.2|ALL7_ASPFU details extr: 26.0	extr	unknown
conidial hydrophobin Hyp1/RodA	70997898	16	911.424	91.9911	0.629	5	373.447	47.7766	0.629	5	0	0	0	0	70997898|ref|XP_753681.1| details extr: 26.0	extr	surface coating
hypothetical protein AFUA_6G00180	70981514	12	0	0	0	0	372.866	73.3248	0.321	2	0	0	0	0	70981514|ref|XP_731539.1| details cyto_nucl: 7.3, cyto: 7.0, nucl: 6.5, cyto_pero: 5.3, mito: 4.0, plas: 4.0, extr: 3.0	cyto_nucl
1,3-beta-glucanosyltransferase Bgt1	70995512	33	34.9964	2.63473	0.212	4	348.559	33.8872	0.541	15	0	0	0	0	70995512|ref|XP_752511.1| details extr: 23, mito: 2	extr	cell wall remodeling
alpha-1,3-glucanase/mutanase	70989361	54	0	0	0	0	282.266	68.8887	0.444	14	0	0	0	0	70989361|ref|XP_749530.1| details extr: 26	extr
endo-chitosanase, pseudogene	70981600	25	0	0	0	0	278.428	10.8835	0.345	6	0	0	0	0	70981600|ref|XP_746329.1| details extr: 19, mito: 2, cyto: 2, vacu: 2	extr
FAD-dependent oxygenase	70985799	55	0	0	0	0	272.032	17.9045	0.503	18	0	0	0	0	70985799|ref|XP_748405.1| details extr: 27	extr
conserved hypothetical protein	70992945	26	7.23639	6.46979	0.101	3	264.704	18.4635	0.101	3	0	0	0	0	70992945|ref|XP_751321.1| details extr: 24, vacu: 2	extr
conserved hypothetical protein	70985108	20	0	0	0	0	255.168	33.814	0.395	5	0	0	0	0	70985108|ref|XP_748060.1| details extr: 26	extr
conserved hypothetical protein	70997627	33	0	0	0	0	237.839	12.0478	0.376	7	0	0	0	0	70997627|ref|XP_753554.1| details extr: 21, mito: 2, cyto: 1.5, cyto_nucl: 1.5	extr
class V chitinase ChiB1	70983075	48	0	0	0	0	187.945	2.01442	0.524	11	0	0	0	0	70983075|ref|XP_747065.1| details extr: 26	extr
Mn superoxide dismutase SodB	70993650	25	28.5472	0.499607	0.629	7	178.292	7.65214	0.629	7	0	0	0	0	70993650|ref|XP_751672.1| details mito: 20.5, cyto_mito: 13.333, cyto: 5, cyto_nucl: 3.333	mito
Mannitol-1-phosphate 5-dehydrogenase M1PDH	74675530	43	59.8448	15.8954	0.477	13	172.942	22.944	0.389	10	0	0	0	0	74675530|sp|Q4X1A4.1|MTLD_ASPFU details cyto: 20.5, cyto_nucl: 11, mito: 4	cyto
conidial hydrophobin RodB	70996676	14	769.163	43.4384	0.679	5	166.313	10.2458	0.679	5	0	0	0	0	70996676|ref|XP_753093.1| details extr: 27	extr	surface coating
Enolase Allergen Asp f 22	83288046	47	293.534	12.0992	0.737	22	159.683	32.9793	0.737	22	0	0	0	0	83288046|sp|Q96X30.3|ENO_ASPFU details cyto: 24, cyto_nucl: 13.5	cyto	glycolysis
conserved hypothetical protein	146323553	26	0	0	0	0	159.683	24.4169	0.154	3	0	0	0	0	146323553|ref|XP_746428.2| details cyto: 10.5, extr: 9, cyto_mito: 8.166, cyto_nucl: 7.833, mito: 4.5	cyto
dihydrolipoamide dehydrogenase	70988990	55	64.4446	2.50074	0.0409	2	137.121	10.226	0.606	20	0	0	0	0	70988990|ref|XP_749345.1| details mito: 19, cyto: 4.5, cyto_nucl: 3.5, pero: 2	mito
vacuolar aspartyl aminopeptidase Lap4	70984878	56	16.3601	14.2084	0.116	4	133.515	14.5805	0.262	8	0	0	0	0	70984878|ref|XP_747945.1| details cyto: 8.5, mito: 8, cyto_nucl: 8, nucl: 4.5, pero: 4	cyto
aminopeptidase	70994150	106	0	0	0	0	86.2965	6.59549	0.493	38	0	0	0	0	70994150|ref|XP_751922.1| details mito: 23, cyto: 2	mito
hypothetical protein AFUA_2G13590	71002022	9	241.371	51.4574	0.444	3	70.7119	17.969	0.444	3	0	0	0	0	71002022|ref|XP_755692.1| details nucl: 12.5, mito: 9, cyto_nucl: 8.5, cyto: 3.5	nucl	unknown
endo-1,3-beta-glucanase Engl1	70990648	105	0	0	0	0	64.6642	15.6205	0.0739	6	0	0	0	0	70990648|ref|XP_750173.1| details extr: 23, E.R.: 2	extr
Uncharacterized protein AFUA_6G02800	74667389	25	173.085	8.69234	0.182	3	51.0568	44.2444	0.182	3	0	0	0	0	74667389|sp|Q4WCX9.1|YA280_ASPFU details extr: 25	extr
conserved hypothetical protein	70985252	29	0	0	0	0	39.2405	7.50803	0.634	11	0	0	0	0	70985252|ref|XP_748132.1| details cyto_nucl: 10.833, cyto: 9.5, nucl: 8, cyto_pero: 6.332, extr: 6	cyto_nucl
G-protein complex beta subunit CpcB	70993334	35	37.652	20.6776	0.582	13	37.5657	32.9793	0.582	14	0	0	0	0	70993334|ref|XP_751514.1| details cyto_nucl: 12.833, nucl: 12.5, cyto: 8, cyto_pero: 7.165, pero: 4.5	cyto_nucl
Probable carboxypeptidase AFUA_6G06800	74671026	46	16.9956	4.09767	0.216	6	18.4921	32.0293	0.216	6	0	0	0	0	74671026|sp|Q4WNC9.1|P20D1_ASPFU details extr: 20, cyto: 5	extr
Kelch repeat protein	70997246	36	94.6042	5.302	0.768	17	12.7933	22.1586	0.768	16	0	0	0	0	70997246|ref|XP_753375.1| details cyto: 9.5, cyto_mito: 9.166, mito: 7.5, cyto_nucl: 7.333, extr: 6	cyto
glyceraldehyde 3-phosphate dehydrogenase GpdA	70985278	36	554.347	5.38595	0.76	23	0	0	0	0	0	0	0	0	70985278|ref|XP_748145.1| details cyto: 26.5, cyto_nucl: 14	cyto	glycolysis
translation elongation factor EF-1 alpha subunit	146322501	54	461.877	10.4863	0.484	17	0	0	0	0	0	0	0	0	146322501|ref|XP_750388.2| details cyto: 20, mito: 5	cyto	translation
Putative peroxiredoxin pmp20 Allergen Asp f 3	3914384	18	349.964	35.6507	0.881	12	0	0	0	0	0	0	0	0	3914384|sp|O43099.1|PMP20_ASPFU details cyto: 26.5, cyto_nucl: 14	cyto	antioxident
eukaryotic translation elongation factor 1 subunit Eef1-beta, putative	146322600	25	293.534	7.83517	0.762	12	0	0	0	0	0	0	0	0	146322600|ref|XP_752484.2| details cyto: 18.5, cyto_nucl: 13, nucl: 6.5	cyto	translation
mitochondrial F1 ATPase subunit alpha	70983614	60	248.01	7.01761	0.534	24	0	0	0	0	0	0	0	0	70983614|ref|XP_747334.1| details mito: 26.5, cyto_mito: 14	mito	respiration
ATP synthase F1, beta subunit	70997705	56	247.536	8.53571	0.8	30	0	0	0	0	0	0	0	0	70997705|ref|XP_753589.1| details mito: 27	mito	respiration
tropomyosin	70987216	18	239.474	5.92283	0.584	9	0	0	0	0	0	0	0	0	70987216|ref|XP_749087.1| details nucl: 21.5, cyto_nucl: 14.5, cyto: 4.5	nucl	cytoskeleton
60S acidic ribosomal protein P2 AfP2 Asp f 8	83305635	11	230.464	5.12933	0.82	6	0	0	0	0	0	0	0	0	83305635|sp|Q9UUZ6.2|RLA2_ASPFU details cyto: 13, cyto_nucl: 8.5, extr: 7, mito: 3, nucl: 2	cyto	ribosome
Acyl CoA binding protein family	71001516	17	228.567	14.3207	0.38	4	0	0	0	0	0	0	0	0	71001516|ref|XP_755439.1| details cyto: 13, nucl: 6, pero: 6	cyto
thioredoxin TrxA	70997545	12	179.25	2.84524	0.764	7	0	0	0	0	0	0	0	0
actin Act1	70984170	44	174.034	5.74945	0.537	13	0	0	0	0	0	0	0	0
Vacuolar protease A	74675969	43	165.498	9.14616	0.472	12	0	0	0	0	0	0	0	0
regulatory protein SUAPRGA1	70999996	40	163.601	107.302	0.206	4	0	0	0	0	0	0	0	0
methyltransferase SirN-like	70983245	30	161.23	5.74945	0.908	18	0	0	0	0	0	0	0	0
glucose repressible protein Grg1	70996963	7	160.282	138.815	0.783	2	0	0	0	0	0	0	0	0
glutamine synthetase	146323885	40	159.333	6.51926	0.656	18	0	0	0	0	0	0	0	0
60S acidic ribosomal protein P1 AfP1	41688729	11	158.859	6.72303	0.559	4	0	0	0	0	0	0	0	0
pathogenesis associated protein Cap20	70991070	20	148.237	10.2902	0.487	7	0	0	0	0	0	0	0	0
translation elongation factor EF-2 subunit	71002010	93	146.387	6.44589	0.456	26	0	0	0	0	0	0	0	0
Phosphatidylinositol transfer protein sfh5	74667999	46	145.818	40.1368	0.33	11	0	0	0	0	0	0	0	0
mitochondrial peroxiredoxin Prx1	70994244	23	144.159	2.17309	0.779	12	0	0	0	0	0	0	0	0
cysteine synthase B	70982103	58	140.982	8.40791	0.663	22	0	0	0	0	0	0	0	0
14-3-3 family protein ArtA	70989229	29	138.753	5.9023	0.575	14	0	0	0	0	0	0	0	0
aldehyde reductase (AKR1)	70992133	37	137.899	7.47563	0.716	18	0	0	0	0	0	0	0	0
FK506-binding protein 1A FKBP	74670505	12	130.834	18.4734	0.741	6	0	0	0	0	0	0	0	0
Histone H2A	90101335	14	124.195	40.1186	0.511	4	0	0	0	0	0	0	0	0
cobalamin-independent methionine synthase MetH/D	70994626	87	121.681	71.0947	0.469	26	0	0	0	0	0	0	0	0
Heat shock protein 90 Allergen Asp f 12	83303658	81	119.5	2.36771	0.307	15	0	0	0	0	0	0	0	0
peptidyl-prolyl cis-trans isomerase	70989309	22	116.797	5.08773	0.566	9	0	0	0	0	0	0	0	0
L-asparaginase	70990358	40	115.28	9.28779	0.245	5	0	0	0	0	0	0	0	0
Woronin body protein HexA	146324125	61	112.529	47.9701	0.346	12	0	0	0	0	0	0	0	0
Histone H2B	74673812	15	109.684	17.263	0.321	6	0	0	0	0	0	0	0	0
plasma membrane H+-ATPase Pma1	71000305	109	104.657	1.14106	0.344	26	0	0	0	0	0	0	0	0
conserved hypothetical protein	146324598	12	103.614	10.6804	0.267	2	0	0	0	0	0	0	0	0
malate dehydrogenase, NAD-dependent	70984070	35	103.424	9.41619	0.718	18	0	0	0	0	0	0	0	0
Ran-specific GTPase-activating protein 1	70997369	28	101.86	6.44589	0.405	7	0	0	0	0	0	0	0	0
mitochondrial Hsp70 chaperone (Ssc70)	71001294	74	95.0784	95.939	0.274	14	0	0	0	0	0	0	0	0
transketolase TktA	70995930	75	93.1815	1.07405	0.618	36	0	0	0	0	0	0	0	0
ATP synthase delta chain, mitochondrial precursor	70990422	18	91.5218	4.95336	0.733	5	0	0	0	0	0	0	0	0
tubulin beta	70995400	52	90.9528	2.31294	0.367	13	0	0	0	0	0	0	0	0
triosephosphate isomerase	70997109	28	88.724	62.3815	0.547	9	0	0	0	0	0	0	0	0
ATP synthase subunit E	70984723	26	87.823	5.66612	0.323	5	0	0	0	0	0	0	0	0
glycine-rich RNA-binding protein	71000080	13	87.254	4.97374	0.271	2	0	0	0	0	0	0	0	0
aspartate aminotransferase	70993876	48	84.2665	46.9814	0.68	21	0	0	0	0	0	0	0	0
conserved hypothetical protein	70993450	102	82.2748	53.6462	0.19	9	0	0	0	0	0	0	0	0
calmodulin	146323805	17	81.1367	2.50613	0.248	3	0	0	0	0	0	0	0	0
mitochondrial F1F0 ATP synthase subunit Atp14	70999678	14	81.0419	8.19746	0.333	2	0	0	0	0	0	0	0	0
ATP-dependent RNA helicase eIF4A	74674080	46	80.5202	12.0285	0.258	8	0	0	0	0	0	0	0	0
high expression lethality protein Hel10	70991116	22	79.145	13.5533	0.495	4	0	0	0	0	0	0	0	0
chaperonin	70992219	13	78.3389	3.05891	0.574	7	0	0	0	0	0	0	0	0
mitochondrial ATPase subunit ATP4	70983638	30	77.6276	4.28048	0.168	3	0	0	0	0	0	0	0	0
ATP synthase D chain, mitochondrial	70984364	29	77.2956	3.98672	0.208	3	0	0	0	0	0	0	0	0
6-phosphogluconolactonase	146322386	29	77.1534	48.3201	0.472	7	0	0	0	0	0	0	0	0
peptidyl-prolyl cis-trans isomerase/cyclophilin	71000343	18	77.0585	11.1894	0.399	6	0	0	0	0	0	0	0	0
ubiquinol-cytochrome C reductase complex core protein 2, putative	70984832	48	76.7266	4.5219	0.363	9	0	0	0	0	0	0	0	0
mitochondrial aconitate hydratase	70992645	86	75.304	7.09933	0.563	35	0	0	0	0	0	0	0	0
mitochondrial processing peptidase beta subunit	70996070	53	73.8339	8.12389	0.168	5	0	0	0	0	0	0	0	0
cutinase	71002188	36	73.502	1.43912	0.4	7	0	0	0	0	0	0	0	0
argininosuccinate synthase	146322787	46	73.3123	25.9936	0.401	12	0	0	0	0	0	0	0	0
outer mitochondrial membrane protein porin	70994716	37	72.5061	1.69723	0.272	4	0	0	0	0	0	0	0	0
cell wall protein	71000172	60	69.8506	10.3206	0.0488	3	0	0	0	0	0	0	0	0
S-adenosylmethionine synthetase	70995343	42	69.7083	2.43097	0.806	21	0	0	0	0	0	0	0	0
60S ribosomal protein L4	70985070	41	69.7083	3.35449	0.287	7	0	0	0	0	0	0	0	0
conserved hypothetical protein	70995183	9	68.9496	0.783517	0.292	2	0	0	0	0	0	0	0	0
Eukaryotic translation initiation factor eIF-5A	70990614	21	68.1434	6.07743	0.349	6	0	0	0	0	0	0	0	0
vacuolar ATP synthase catalytic subunit A	70985198	75	66.9579	10.9128	0.141	6	0	0	0	0	0	0	0	0
Translationally-controlled tumor protein homolog TCTP	74672063	20	66.8157	3.06552	0.156	3	0	0	0	0	0	0	0	0
alpha-ketoglutarate dehydrogenase complex subunit Kgd1, putative	70993636	119	66.2466	63.4868	0.342	23	0	0	0	0	0	0	0	0
NADH-ubiquinone oxidoreductase 299 kDa subunit	71001424	28	65.2982	4.56348	0.265	5	0	0	0	0	0	0	0	0
6-phosphogluconate dehydrogenase Gnd1	70991695	56	64.8714	18.2112	0.612	21	0	0	0	0	0	0	0	0
tubulin alpha-1 subunit	70990312	50	63.0694	3.89687	0.413	12	0	0	0	0	0	0	0	0
translation elongation factor eEF-3	70986914	118	61.22	25.9562	0.106	6	0	0	0	0	0	0	0	0
cytochrome c oxidase subunit Va	70985122	18	61.1252	7.00173	0.367	6	0	0	0	0	0	0	0	0
CobW domain protein	70982835	67	59.75	10.9901	0.124	5	0	0	0	0	0	0	0	0
translation elongation factor eEF-1 subunit gamma	70984206	54	59.2758	4.72972	0.303	10	0	0	0	0	0	0	0	0
conserved hypothetical protein	70999806	45	59.1335	2.04349	0.421	7	0	0	0	0	0	0	0	0
WW domain protein	146323605	29	57.5686	4.48595	0.272	5	0	0	0	0	0	0	0	0
Formation of crista junctions protein 1	74671296	70	57.047	66.2719	0.103	3	0	0	0	0	0	0	0	0
phosphoglycerate kinase PgkA	70995281	45	56.7625	3.84897	0.396	15	0	0	0	0	0	0	0	0
NAD(+)-isocitrate dehydrogenase subunit I	70991361	50	56.2409	2.72287	0.151	4	0	0	0	0	0	0	0	0
pyruvate dehydrogenase complex, dihydrolipoamide acetyltransferase component	70986903	52	55.9089	2.09565	0.223	6	0	0	0	0	0	0	0	0
AhpC/TSA family protein	70992559	24	55.3873	3.4682	0.286	3	0	0	0	0	0	0	0	0
cell division control protein Cdc48	71002728	90	55.3399	4.3547	0.352	20	0	0	0	0	0	0	0	0
conserved hypothetical protein	71000106	15	55.0553	4.80542	0.423	4	0	0	0	0	0	0	0	0
inorganic diphosphatase	71000118	44	54.2966	6.0863	0.543	17	0	0	0	0	0	0	0	0
RNP domain protein	70992519	52	54.2492	20.433	0.222	4	0	0	0	0	0	0	0	0
40S ribosomal protein S3	70990926	29	53.0637	3.25963	0.421	9	0	0	0	0	0	0	0	0
glucosamine-fructose-6-phosphate aminotransferase	70991353	77	52.8266	7.85581	0.255	10	0	0	0	0	0	0	0	0
UDP-glucose 4-epimerase	70997659	41	52.5421	29.5111	0.515	11	0	0	0	0	0	0	0	0
NADH-quinone oxidoreductase Pst2	70990366	22	52.2575	3.29769	0.384	6	0	0	0	0	0	0	0	0
RNP domain protein	70998400	37	51.404	6.99016	0.121	4	0	0	0	0	0	0	0	0
actin cytoskeleton protein (VIP1)	71001310	28	50.2659	0.499607	0.362	5	0	0	0	0	0	0	0	0
Hsp70 chaperone (HscA)	70983346	67	50.2659	5.65002	0.161	3	0	0	0	0	0	0	0	0
ATP synthase gamma chain, mitochondrial precursor	146322408	32	49.8391	30.4667	0.367	7	0	0	0	0	0	0	0	0
serine hydroxymethyltransferase	70999940	52	49.5546	17.0681	0.533	19	0	0	0	0	0	0	0	0
glycine cleavage system H protein	70995640	19	49.5071	3.28129	0.4	5	0	0	0	0	0	0	0	0
nuclear movement protein NudC	70991513	23	49.4597	28.1859	0.37	4	0	0	0	0	0	0	0	0
endo alpha-1,4 polygalactosaminidase	71000261	35	47.8	0.888425	0.145	4	0	0	0	0	0	0	0	0
phosphotransmitter protein Ypd1	146323819	19	46.8042	10.1516	0.292	3	0	0	0	0	0	0	0	0
succinyl-CoA synthetase beta subunit	70982219	48	46.6619	28.4854	0.421	14	0	0	0	0	0	0	0	0
vacuolar ATP synthase subunit c	70995378	44	46.0454	45.5141	0.325	7	0	0	0	0	0	0	0	0
antigenic mitochondrial protein HSP60	71001164	62	45.5712	1.82923	0.383	15	0	0	0	0	0	0	0	0
ATP citrate lyase subunit (Acl), putatibe	70992211	53	45.429	37.5381	0.301	9	0	0	0	0	0	0	0	0
M protein repeat protein	70991813	132	45.2393	0.995833	0.115	8	0	0	0	0	0	0	0	0
cofilin	70997699	17	45.097	8.32323	0.223	3	0	0	0	0	0	0	0	0
cofactor for methionyl- and glutamyl-tRNA synthetases	71002496	48	44.528	4.27496	0.106	3	0	0	0	0	0	0	0	0
Polyadenylate-binding protein, cytoplasmic and nuclear PABP	74669855	81	42.7734	2.70796	0.143	13	0	0	0	0	0	0	0	0
pyruvate dehydrogenase E1 beta subunit PdbA	70986482	41	42.7734	5.25471	0.345	9	0	0	0	0	0	0	0	0
ssDNA binding protein	146324107	16	42.2992	0.925614	0.255	3	0	0	0	0	0	0	0	0
60S ribosomal protein L5	70995808	35	41.6353	2.95115	0.419	8	0	0	0	0	0	0	0	0
acetyl-CoA acetyltransferase	70983360	41	41.5879	2.64367	0.601	13	0	0	0	0	0	0	0	0
UTP-glucose-1-phosphate uridylyltransferase Ugp1	70982442	57	40.9714	1.07405	0.397	9	0	0	0	0	0	0	0	0
fructose-bisphosphate aldolase, class II	70999466	40	40.924	11.051	0.544	15	0	0	0	0	0	0	0	0
thiamine biosynthesis protein (Nmt1)	70985178	38	40.7912	26.8345	0.354	8	0	0	0	0	0	0	0	0
dihydrolipoamide succinyltransferase	71000765	48	40.7343	9.28343	0.506	15	0	0	0	0	0	0	0	0
profilin Pfy1	70981925	14	40.023	34.802	0.329	3	0	0	0	0	0	0	0	0
septin	70985058	44	38.7427	0.358018	0.0911	3	0	0	0	0	0	0	0	0
nuclear transport factor NTF-2	70999712	14	38.553	33.443	0.403	5	0	0	0	0	0	0	0	0
ATP synthase oligomycin sensitivity conferral protein	71001782	24	38.221	4.02461	0.316	4	0	0	0	0	0	0	0	0
V-type ATPase, B subunit	71001950	56	38.221	2.31294	0.0949	3	0	0	0	0	0	0	0	0
phosphoribosyl-AMP cyclohydrolase	70996142	93	37.9839	10.9569	0.384	22	0	0	0	0	0	0	0	0
methyltransferase GliN	70992025	32	37.9839	11.0919	0.759	15	0	0	0	0	0	0	0	0
14-3-3 family protein	70991439	30	37.8417	3.12976	0.502	7	0	0	0	0	0	0	0	0
GTP-binding nuclear protein Ran	70992715	24	37.6994	2.27619	0.414	7	0	0	0	0	0	0	0	0
mitochondrial ADP,ATP carrier protein (Ant)	70990878	33	37.2252	10.7258	0.26	6	0	0	0	0	0	0	0	0
succinyl-CoA synthetase alpha subunit	70998594	35	37.1778	2.50613	0.426	7	0	0	0	0	0	0	0	0
disulfide isomerase (TigA)	70997353	40	36.5613	22.7285	0.0462	2	0	0	0	0	0	0	0	0
V-type ATPase F subunit	71001570	14	36.0871	16.4658	0.172	2	0	0	0	0	0	0	0	0
NADH-ubiquinone oxidoreductase 19 kDa subunit	70995684	16	36.0397	0.358018	0.238	3	0	0	0	0	0	0	0	0
Nascent polypeptide-associated complex subunit alpha NAC-alpha	74667491	22	34.9964	7.16836	0.315	5	0	0	0	0	0	0	0	0
alkaline phosphatase Pho8	70989193	66	34.9964	5.45069	0.0482	2	0	0	0	0	0	0	0	0
Hsp70 chaperone Hsp88	70995752	80	34.7119	2.2085	0.269	14	0	0	0	0	0	0	0	0
conserved hypothetical protein	70994692	27	34.7119	1.60321	0.611	11	0	0	0	0	0	0	0	0
cAMP-dependent protein kinase regulatory subunit; Short=PKA regulatory subunit	54036153	45	34.6171	8.50285	0.262	6	0	0	0	0	0	0	0	0
40S ribosomal protein S1	74672873	29	34.5696	4.92193	0.422	10	0	0	0	0	0	0	0	0
isocitrate dehydrogenase, NAD-dependent	70995790	42	34.4274	6.53321	0.255	7	0	0	0	0	0	0	0	0
glycerol-3-phosphate dehydrogenase, mitochondrial	70994944	77	34.048	25.709	0.19	11	0	0	0	0	0	0	0	0
electron transfer flavoprotein alpha subunit	70986952	38	33.479	1.06775	0.412	10	0	0	0	0	0	0	0	0
BAR domain protein	146322926	34	33.1944	19.795	0.127	4	0	0	0	0	0	0	0	0
Hsp90 binding co-chaperone (Sba1)	70997019	22	32.5306	2.77441	0.519	6	0	0	0	0	0	0	0	0
dienelactone hydrolase family protein	70984753	35	32.4357	6.14696	0.429	8	0	0	0	0	0	0	0	0
HAD superfamily hydrolase	70998160	27	32.246	0.410675	0.435	8	0	0	0	0	0	0	0	0
conserved hypothetical protein	70984575	14	32.246	2.82501	0.738	5	0	0	0	0	0	0	0	0
60S ribosomal protein P0	70990816	33	31.9141	7.03346	0.457	9	0	0	0	0	0	0	0	0
septin AspA	70998104	40	31.7718	1.40352	0.245	5	0	0	0	0	0	0	0	0
60S ribosomal protein L13	146323659	26	31.5347	1.83476	0.169	3	0	0	0	0	0	0	0	0
pyridoxine biosynthesis protein	70998202	33	30.9657	4.19693	0.36	7	0	0	0	0	0	0	0	0
NADH-ubiquinone oxidoreductase B18 subunit	70999023	11	30.6337	11.7186	0.556	6	0	0	0	0	0	0	0	0
Allergen Asp f 4	83300369	34	30.3492	7.01761	0.323	7	0	0	0	0	0	0	0	0
40S ribosomal protein S7e	70999658	23	30.1121	2.27767	0.418	5	0	0	0	0	0	0	0	0
dienelactone hydrolase family protein	70992607	27	30.0173	1.16446	0.331	9	0	0	0	0	0	0	0	0
fatty acid activator Faa4	71001286	77	29.7802	2.26877	0.309	12	0	0	0	0	0	0	0	0
E3 ubiquitin ligase complex SCF subunit sconC	74672932	18	29.7327	3.84897	0.386	5	0	0	0	0	0	0	0	0
translation elongation factor EF-Tu	70995660	48	29.5905	1.88195	0.645	11	0	0	0	0	0	0	0	0
septin AspB	70986973	59	29.3534	4.06713	0.0486	2	0	0	0	0	0	0	0	0
glutathione peroxidase Hyr1	70999350	26	29.3059	2.12442	0.289	6	0	0	0	0	0	0	0	0
3-hydroxybutyryl-CoA dehydrogenase	70982195	36	28.7369	7.77771	0.145	3	0	0	0	0	0	0	0	0
SNARE domain protein	70982506	31	28.6421	1.10501	0.211	5	0	0	0	0	0	0	0	0
actin-bundling protein Sac6	71000794	72	28.5472	4.05966	0.158	7	0	0	0	0	0	0	0	0
anthranilate phosphoribosyltransferase	70993572	46	28.4524	3.92962	0.188	4	0	0	0	0	0	0	0	0
conserved hypothetical protein	70986967	40	28.405	27.4423	0.0769	2	0	0	0	0	0	0	0	0
Sulfate adenylyltransferase SAT	74673925	64	27.4091	17.1874	0.455	21	0	0	0	0	0	0	0	0
amino acid permease (Gap1)	70987201	63	27.1246	28.7078	0.261	10	0	0	0	0	0	0	0	0
Phosphoglucomutase PGM	74674436	61	27.0772	0.641494	0.69	28	0	0	0	0	0	0	0	0
NADH-ubiquinone oxidoreductase, subunit G	70984800	73	27.0298	9.89308	0.182	7	0	0	0	0	0	0	0	0
Cupin domain protein	146322728	22	25.6735	20.9869	0.381	7	0	0	0	0	0	0	0	0
ATP citrate lyase, subunit 1	70992209	79	25.6546	1.29085	0.193	9	0	0	0	0	0	0	0	0
aldehyde dehydrogenase AldA	70992355	61	25.5597	3.24511	0.27	9	0	0	0	0	0	0	0	0
SH3 domain protein	71000072	26	25.2752	1.63653	0.396	6	0	0	0	0	0	0	0	0
secretory pathway gdp dissociation inhibitor	71001534	52	25.2278	2.41985	0.2	6	0	0	0	0	0	0	0	0
telomere and ribosome associated protein Stm1	70999620	37	25.0855	1.20992	0.483	9	0	0	0	0	0	0	0	0
succinate dehydrogenase subunit Sdh1	71000275	71	25.0381	6.892	0.233	11	0	0	0	0	0	0	0	0
conserved hypothetical protein	71001528	30	23.9474	5.945	0.147	2	0	0	0	0	0	0	0	0
Histone H4	74662392	11	23.9	5.51162	0.573	8	0	0	0	0	0	0	0	0
hypothetical protein AFUA_8G05650	70983678	20	23.8526	5.69995	0.153	2	0	0	0	0	0	0	0	0
citrate synthase (Cit1)	70984828	52	23.7103	3.99939	0.173	4	0	0	0	0	0	0	0	0
dimethylallyl tryptophan synthase FtmPT1	70983311	61	23.6155	1.64064	0.0618	2	0	0	0	0	0	0	0	0
conserved hypothetical protein	70992789	30	23.5206	1.66108	0.174	3	0	0	0	0	0	0	0	0
phosphoserine aminotransferase	70984124	47	23.2361	1.34461	0.279	6	0	0	0	0	0	0	0	0
glucooligosaccharide oxidase	70992919	51	23.1413	2.63217	0.143	4	0	0	0	0	0	0	0	0
septin	70994952	39	22.9042	9.69471	0.167	3	0	0	0	0	0	0	0	0
transformer-SR ribonucleoprotein	70986996	34	22.9042	5.14508	0.22	3	0	0	0	0	0	0	0	0
tubulin-specific chaperone Rbl2	71000946	14	22.5248	1.29085	0.325	3	0	0	0	0	0	0	0	0
conserved hypothetical protein	71000964	85	22.2403	1.31416	0.254	12	0	0	0	0	0	0	0	0
pyruvate dehydrogenase E1 component alpha subunit	70991192	41	22.0506	1.26445	0.365	9	0	0	0	0	0	0	0	0
UV excision repair protein (RadW)	70998612	40	21.9558	1.32184	0.154	4	0	0	0	0	0	0	0	0
pyruvate carboxylase	70994553	131	21.9083	6.77501	0.156	10	0	0	0	0	0	0	0	0
50S ribosomal protein L12	70994008	20	21.9083	2.70298	0.276	3	0	0	0	0	0	0	0	0
SNARE domain protein	70994676	31	21.9083	1.24021	0.172	4	0	0	0	0	0	0	0	0
Carboxypeptidase Y homolog A; AltName: Carboxypeptidase 3; Flags: Precursor	74599716	61	21.3867	3.23574	0.306	10	0	0	0	0	0	0	0	0
conserved hypothetical protein	70998877	9	21.1496	18.3713	0.292	2	0	0	0	0	0	0	0	0
Nascent polypeptide-associated complex subunit beta NAC-beta	74667384	21	21.1496	18.6858	0.382	6	0	0	0	0	0	0	0	0
Ubiquitin	51703339	9	21.0073	18.5794	0.425	3	0	0	0	0	0	0	0	0
clathrin light chain	70993954	26	21.0073	5.09832	0.157	2	0	0	0	0	0	0	0	0
conserved hypothetical protein	70992433	44	20.4857	17.7981	0.456	11	0	0	0	0	0	0	0	0
Ketol-acid reductoisomerase	70998911	56	20.4857	3.52224	0.24	10	0	0	0	0	0	0	0	0
NADH-cytochrome b5 reductase 2	74669820	36	20.2012	1.72483	0.344	7	0	0	0	0	0	0	0	0
geranylgeranyl pyrophosphate synthase	70985354	50	20.1063	2.15907	0.0797	3	0	0	0	0	0	0	0	0
microtubule associated protein EB1	70999432	31	20.0589	3.73962	0.291	5	0	0	0	0	0	0	0	0
dUTPase (Dut), putaive	70990380	27	19.9641	1.38172	0.148	3	0	0	0	0	0	0	0	0
Hsc70 cochaperone (SGT)	70995171	36	19.6796	3.15659	0.573	6	0	0	0	0	0	0	0	0
allergen	70985384	22	19.5373	2.06321	0.52	7	0	0	0	0	0	0	0	0
G-protein complex alpha subunit GpaA/FadA	70995858	41	19.395	4.41088	0.113	3	0	0	0	0	0	0	0	0
L-PSP endoribonuclease family protein (Hmf1)	70982340	18	19.0157	0.0821349	0.369	5	0	0	0	0	0	0	0	0
cytochrome c subunit Vb	146322777	22	18.1621	1.06775	0.393	7	0	0	0	0	0	0	0	0
40S ribosomal protein S0	74674582	32	18.1147	0.947226	0.37	6	0	0	0	0	0	0	0	0
membrane bound C2 domain protein (vp115)	70982440	170	17.925	1.07405	0.262	28	0	0	0	0	0	0	0	0
ubiquinol-cytochrome c reductase complex 14 kDa protein	146323719	11	17.6879	1.02915	0.411	4	0	0	0	0	0	0	0	0
ribosomal protein S13p/S18e	70992765	15	17.6405	0.792081	0.339	4	0	0	0	0	0	0	0	0
proteasome component Pup2	71001590	27	17.5456	0.808935	0.551	12	0	0	0	0	0	0	0	0
diphosphomevalonate decarboxylase	70994672	43	17.3085	14.9898	0.28	6	0	0	0	0	0	0	0	0
thiazole biosynthesis enzyme	70991753	35	17.1663	15.0854	0.211	4	0	0	0	0	0	0	0	0
heat shock protein (Sti1)	70982436	65	17.1188	2.0583	0.217	7	0	0	0	0	0	0	0	0
60S ribosomal protein L27a	71000719	17	17.0762	2.91169	0.329	4	0	0	0	0	0	0	0	0
40S ribosomal protein S4	71000467	29	16.9766	14.7049	0.291	7	0	0	0	0	0	0	0	0
UBX domain protein	70994706	34	16.9292	1.50556	0.678	14	0	0	0	0	0	0	0	0
prohibitin complex subunit Phb1	70995924	31	16.3127	2.75978	0.173	4	0	0	0	0	0	0	0	0
iron/copper transporter Atx1	70994958	8	15.9333	1.21549	0.544	2	0	0	0	0	0	0	0	0
aspartate transaminase	71001234	51	15.2694	13.3335	0.465	12	0	0	0	0	0	0	0	0
vacuolar ATPase 98 kDa subunit	70993704	98	15.1272	13.2023	0.126	8	0	0	0	0	0	0	0	0
EF hand domain protein	70990310	133	14.8427	14.0863	0.0949	8	0	0	0	0	0	0	0	0
PT repeat family protein	146323084	224	14.7478	0.217309	0.095	9	0	0	0	0	0	0	0	0
Ctr copper transporter family protein	70989311	28	14.7004	1.10501	0.175	4	0	0	0	0	0	0	0	0
glycogen phosphorylase GlpV/Gph1	146322636	100	14.3115	0.837776	0.19	11	0	0	0	0	0	0	0	0
thioredoxin reductase Trr1/Trr2	70993370	42	14.1313	1.10272	0.245	7	0	0	0	0	0	0	0	0
KH domain RNA-binding protein	70989127	38	13.861	0.572652	0.429	11	0	0	0	0	0	0	0	0
conserved hypothetical protein	70984689	29	13.8184	9.47256	0.291	6	0	0	0	0	0	0	0	0
Cytochrome c peroxidase, mitochondrial CCP	74671404	40	13.752	11.9638	0.205	5	0	0	0	0	0	0	0	0
protein mitochondrial targeting protein (Mas1)	70990808	45	13.3726	11.6238	0.418	9	0	0	0	0	0	0	0	0
Smr domain protein	70995860	20	12.9933	11.3608	0.228	2	0	0	0	0	0	0	0	0
D-arabinitol dehydrogenase ArbD	70998030	43	12.0923	10.4782	0.212	4	0	0	0	0	0	0	0	0
glycerol dehydrogenase	71001348	35	11.7129	10.1499	0.335	6	0	0	0	0	0	0	0	0
proteasome regulatory particle subunit Rpt5	70991034	52	11.5706	0.855269	0.176	4	0	0	0	0	0	0	0	0
UDP-N-acetylglucosamine pyrophosphorylase	70982372	57	10.9542	9.48898	0.194	6	0	0	0	0	0	0	0	0
40S ribosomal protein S19	70990868	25	10.8925	9.99157	0.0826	2	0	0	0	0	0	0	0	0
integral ER membrane protein Scs2	70994708	36	10.4752	9.21941	0.651	17	0	0	0	0	0	0	0	0
Hsp70 chaperone BiP/Kar2	70989489	73	9.93462	2.83013	0.324	12	0	0	0	0	0	0	0	0
stomatin family protein	70995160	47	9.45093	8.20811	0.249	6	0	0	0	0	0	0	0	0
Rhodanese domain protein	70990594	24	9.04311	7.83508	0.147	3	0	0	0	0	0	0	0	0
nucleosome assembly protein Nap1	70998710	48	8.68272	7.5537	0.182	4	0	0	0	0	0	0	0	0
mitochondrial co-chaperone GrpE	71001910	28	8.38397	7.72786	0.532	8	0	0	0	0	0	0	0	0
conserved hypothetical protein	70994988	16	8.25119	14.2915	0.493	4	0	0	0	0	0	0	0	0
mitochondrial F1F0 ATP synthase subunit F (Atp17)	70989661	11	7.73905	6.86357	0.429	3	0	0	0	0	0	0	0	0
cAMP-regulated phosphoprotein family protein Igo1	70994974	18	7.72008	6.71243	0.764	9	0	0	0	0	0	0	0	0
60S ribosomal protein L6	70995446	22	5.21627	9.03484	0.2	3	0	0	0	0	0	0	0	0
60S ribosomal protein L9	70995022	22	4.78948	8.29563	0.375	6	0	0	0	0	0	0	0	0
glucose-6-phosphate 1-dehydrogenase	71000100	58	4.66145	8.07386	0.182	5	0	0	0	0	0	0	0	0
protein phosphatase 2C	70995058	47	4.36744	7.56463	0.216	5	0	0	0	0	0	0	0	0
haloalkanoic acid dehalogenase	70992943	27	4.10188	7.10467	0.181	3	0	0	0	0	0	0	0	0
cytochrome c oxidase subunit V	70997703	22	3.73675	6.47223	0.172	3	0	0	0	0	0	0	0	0
GTP-binding protein YchF	70995164	43	3.71778	6.43938	0.441	9	0	0	0	0	0	0	0	0
40S ribosomal protein S6	70993800	27	3.63242	6.29154	0.262	5	0	0	0	0	0	0	0	0

## Sheet: CE Homologues
A. fumigatus Protein	A. fumigatus Accession	A. fumigatus CD Accession	Identity
14-3-3 family protein	70991439	70991439	100
14-3-3 family protein	70991439	70989229	64.6
14-3-3 family protein ArtA	70989229	70989229	100
14-3-3 family protein ArtA	70989229	70991439	64.4
40S ribosomal protein S0	74674582	74674582	100
40S ribosomal protein S1	74672873	74672873	100
40S ribosomal protein S3	70990926	70990926	100
40S ribosomal protein S7e	70999658	70999658	100
50S ribosomal protein L12	70994008	70994008	100
60S acidic ribosomal protein P1	41688729	41688729	100
60S acidic ribosomal protein P2AfP2 Allergen Asp f 8	83305635	83305635	100
60S ribosomal protein L13	146323659	146323659	100
60S ribosomal protein L4	70985070	70985070	100
60S ribosomal protein L5	70995808	70995808	100
60S ribosomal protein P0	70990816	70990816	100
6-phosphogluconate dehydrogenase Gnd1	70991695	70991695	100
acetyl-CoA acetyltransferase	70983360	70983360	100
actin Act1	70984170	70984170	100
actin cytoskeleton protein (VIP1)	71001310	71001310	100
Acyl CoA binding protein family	71001516	71001516	100
adenosylhomocysteinase	70995231	70995231	100
AhpC/TSA family protein	70992559	70992559	100
AhpC/TSA family thioredoxin peroxidase	70983971	70994244	54.3
alpha-ketoglutarate dehydrogenase complex subunit Kgd1 putative	70993636	70993636	100
antigenic mitochondrial protein HSP60	71001164	71001164	100
aspartate aminotransferase	70993876	70993876	100
aspartate aminotransferase	70993876	71001234	46
aspartate transaminase	71001234	71001234	100
aspartate transaminase	71001234	70993876	43.1
ATP citrate lyase subunit (Acl) putatibe	70992211	70992211	100
ATP citrate lyase subunit 1	70992209	70992209	100
ATP synthase D chain mitochondrial	70984364	70984364	100
ATP synthase delta chain mitochondrial precursor	70990422	70990422	100
ATP synthase F1 beta subunit	70997705	70997705	100
ATP synthase oligomycin sensitivity conferral protein	71001782	71001782	100
ATP synthase subunit E	70984723	70984723	100
ATP-dependent RNA helicase eIF4A	74674080	74674080	100
BAR domain protein	146322926	146322926	100
calmodulin	146323805	146323805	100
chaperonin	70992219	70992219	100
citrate synthase (Cit1)	70984828	70984828	100
cobalamin-independent methionine synthase MetH/D	70994626	70994626	100
cofactor for methionyl- and glutamyl-tRNA synthetases	71002496	71002496	100
cofilin	70997699	70997699	100
conserved hypothetical protein	70994988	70994988	100
conserved hypothetical protein	70999806	70999806	100
conserved hypothetical protein	70984575	70984575	100
conserved hypothetical protein	70995183	70995183	100
conserved hypothetical protein	146324598	146324598	100
conserved lysine-rich protein	70993478	70993478	100
cytochrome c oxidase subunit V	70997703	70997703	100
cytochrome c oxidase subunit Va	70985122	70985122	100
cytochrome c subunit Vb	146322777	146322777	100
dienelactone hydrolase family protein	70992607	70992607	100
dihydrolipoamide dehydrogenase	70988990	70988990	100
dihydrolipoamide succinyltransferase	71000765	71000765	100
disulfide isomerase (TigA)	70997353	70997353	100
electron transfer flavoprotein alpha subunit	70986952	70986952	100
Enolase Allergen Asp f 22	83288046	83288046	100
eukaryotic translation elongation factor 1 subunit Eef1-beta putative	146322600	146322600	100
Eukaryotic translation initiation factor eIF-5A	70990614	70990614	100
FK506-binding protein 1A FKBP	74670505	74670505	100
fructose-bisphosphate aldolase class II	70999466	70999466	100
glucosamine-fructose-6-phosphate aminotransferase	70991353	70991353	100
glucose-6-phosphate isomerase	71001262	71001262	100
Glutamate/Leucine/Phenylalanine/Valine dehydrogenase	70994774	70994774	100
glutamine synthetase	146323885	146323885	100
glyceraldehyde 3-phosphate dehydrogenase GpdA	70985278	70985278	100
glycerol dehydrogenase (GldB)	70993620	71001348	43.4
glycerol dehydrogenase (GldB)	70993620	70992133	40.6
glycerol dehydrogenase Gcy1	70995191	71001348	48
glycerol dehydrogenase Gcy1	70995191	70992133	41.9
glycine cleavage system H protein	70995640	70995640	100
GTP-binding nuclear protein Ran	70992715	70992715	100
heat shock protein (Sti1)	70982436	70982436	100
Heat shock protein 90 Allergen Asp f 12	83303658	83303658	100
Histone H2A	90101335	90101335	100
Histone H2B	74673812	74673812	100
Hsc70 cochaperone (SGT)	70995171	70995171	100
Hsp70 chaperone (HscA)	70983346	70983346	100
Hsp70 chaperone (HscA)	70983346	70991282	58.3
Hsp70 chaperone (HscA)	70983346	70989489	51.1
Hsp70 chaperone (HscA)	70983346	71001294	43.8
Hsp70 chaperone BiP/Kar2	70989489	70989489	100
Hsp70 chaperone BiP/Kar2	70989489	70991282	57.3
Hsp70 chaperone BiP/Kar2	70989489	70983346	46.4
Hsp70 chaperone BiP/Kar2	70989489	71001294	47.5
Hsp70 chaperone Hsp88	70995752	70995752	100
Hsp90 binding co-chaperone (Sba1)	70997019	70997019	100
hypothetical protein AFUA_2G13590	71002022	71002022	100
inorganic diphosphatase	71000118	71000118	100
isocitrate dehydrogenase NAD-dependent	70995790	70995790	100
isocitrate dehydrogenase NAD-dependent	70995790	70991361	40
Ketol-acid reductoisomerase	70998911	70998911	100
L-PSP endoribonuclease family protein (Hmf1)	70982340	70982340	100
Lysophospholipase 3	229891458	229891458	100
Lysophospholipase 3	229891458	229891455	62.5
M protein repeat protein	70991813	70991813	100
malate dehydrogenase NAD-dependent	70986899	70986899	100
malate dehydrogenase NAD-dependent	70986899	70984070	56.2
malate dehydrogenase NAD-dependent	70984070	70984070	100
malate dehydrogenase NAD-dependent	70984070	70986899	57.9
mitochondrial aconitate hydratase	70992645	70992645	100
mitochondrial ATPase subunit ATP4	70983638	70983638	100
mitochondrial co-chaperone GrpE	71001910	71001910	100
mitochondrial F1 ATPase subunit alpha	70983614	70983614	100
mitochondrial F1F0 ATP synthase subunit Atp14	70999678	70999678	100
mitochondrial Hsp70 chaperone (Ssc70)	71001294	71001294	100
mitochondrial Hsp70 chaperone (Ssc70)	71001294	70991282	45.4
mitochondrial Hsp70 chaperone (Ssc70)	71001294	70989489	46.9
mitochondrial Hsp70 chaperone (Ssc70)	71001294	70983346	39.1
mitochondrial peroxiredoxin Prx1	70994244	70994244	100
mitochondrial processing peptidase beta subunit	70996070	70996070	100
Mn superoxide dismutase SodB	70993650	70993650	100
Mn superoxide dismutase SodB	70993650	83305645	45.4
molecular chaperone Hsp70	70991282	70991282	100
molecular chaperone Hsp70	70991282	70989489	60.8
molecular chaperone Hsp70	70991282	70983346	56.1
molecular chaperone Hsp70	70991282	71001294	48.7
molecular chaperone Hsp70	70991282	70995752	32.1
NADH-cytochrome b5 reductase 2	74669820	74669820	100
NADH-ubiquinone oxidoreductase 19 kDa subunit	70995684	70995684	100
NADH-ubiquinone oxidoreductase 299 kDa subunit	71001424	71001424	100
Nascent polypeptide-associated complex subunit alpha NAC-alpha	74667491	74667491	100
Nascent polypeptide-associated complex subunit beta NAC-beta	74667384	74667384	100
Nucleoside diphosphate kinase NDK	74663184	74663184	100
nucleosome assembly protein Nap1	70998710	70998710	100
outer mitochondrial membrane protein porin	70994716	70994716	100
peptidyl-prolyl cis-trans isomerase	70989309	70989309	100
peptidyl-prolyl cis-trans isomerase	70989309	71000343	48.8
Peptidyl-prolyl cis-trans isomerase B PPIase B	74671259	71000343	48.3
Peptidyl-prolyl cis-trans isomerase B PPIase B	74671259	70989309	44.5
peptidyl-prolyl cis-trans isomerase/cyclophilin	71000343	71000343	100
peptidyl-prolyl cis-trans isomerase/cyclophilin	71000343	70989309	61.3
Phosphoglucomutase PGM	74674436	74674436	100
phosphoglycerate kinase PgkA	70995281	70995281	100
phosphotransmitter protein Ypd1	146323819	146323819	100
plasma membrane H+-ATPase Pma1	71000305	71000305	100
Polyadenylate-binding protein cytoplasmic and nuclear PABP	74669855	74669855	100
Probable glycosidase crf1 Allergen Asp f 9	85540942	85540942	100
profilin Pfy1	70981925	70981925	100
protein disulfide isomerase Pdi1	70989789	70989789	100
Protein ecm33	74671175	74671175	100
PT repeat family protein	146323084	146323084	100
Putative peroxiredoxin pmp20 Asp f 3	3914384	3914384	100
Putative peroxiredoxin pmp20 Asp f 3	3914384	70985384	67.3
Putative peroxiredoxin pmp20 Asp f 3	3914384	70992559	31.5
pyridoxine biosynthesis protein	70998202	70998202	100
pyruvate dehydrogenase complex dihydrolipoamide acetyltransferase component	70986903	70986903	100
pyruvate dehydrogenase E1 beta subunit PdbA	70986482	70986482	100
Ran-specific GTPase-activating protein 1	70997369	70997369	100
regulatory protein SUAPRGA1	70999996	70999996	100
RNP domain protein	70998400	70998400	100
S-adenosylmethionine synthetase	70995343	70995343	100
serine hydroxymethyltransferase	70999940	70999940	100
spermidine synthase	70995928	70995928	100
ssDNA binding protein	146324107	146324107	100
Superoxide dismutase [Mn] mitochondrial Allergen Asp f 6	83305645	83305645	100
Superoxide dismutase [Mn] mitochondrial Allergen Asp f 6	83305645	70993650	49.5
telomere and ribosome associated protein Stm1	70999620	70999620	100
thioredoxin TrxA	70997545	70997545	100
transaldolase	70997968	70997968	100
transketolase TktA	70995930	70995930	100
translation elongation factor eEF-1 subunit gamma	70984206	70984206	100
translation elongation factor EF-1 alpha subunit	146322501	146322501	100
translation elongation factor EF-2 subunit	71002010	71002010	100
translation elongation factor EF-Tu	70995660	70995660	100
Translationally-controlled tumor protein homolog TCTP	74672063	74672063	100
triosephosphate isomerase	70997109	70997109	100
tropomyosin	70987216	70987216	100
tubulin-specific chaperone Rbl2	71000946	71000946	100
ubiquinol-cytochrome C reductase complex core protein 2 putative	70984832	70984832	100
Ubiquitin	51703339	51703339	100
UDP-glucose 4-epimerase	70997659	70997659	100
Uncharacterized protein AFUA_6G02800	74667389	74667389	100
WW domain protein	146323605	146323605	100

## Sheet: CF Homologues
A. fumigatus Protein	A. fumigatus Accession	A. fumigatus CD Accession	Identity
Catalase B	2493539	2493539	100
Allergen Asp f 15	5902743	5902743	100
Ribonuclease mitogillin allergen Asp f 1	54039254	54039254	100
IgE-binding protein	70981460	70984416	44
endo-chitosanase pseudogene	70981600	70981600	100
FAD/FMN-containing isoamyl alcohol oxidase MreA	70984404	70984404	100
IgE-binding protein	70984416	70984416	100
IgE-binding protein	70984416	70985108	32.5
thioredoxin reductase	70984968	70984968	100
conserved hypothetical protein	70985388	70985388	100
carboxypeptidase S1	70985432	70998358	39.3
FAD-dependent oxygenase	70985799	70985799	100
cell wall protein PhiA	70986268	70986268	100
conserved hypothetical protein	70987266	70987266	100
conserved hypothetical protein	70989609	70989609	100
cell wall glucanase	70991783	85540942	31.8
13-beta-glucanosyltransferase	70992541	229890273	53.6
GPI anchored cell wall protein	70994164	70994164	100
13-beta-glucanosyltransferase Bgt1	70995512	70995512	100
conserved hypothetical protein	70997627	70997627	100
Alkaline protease 2 ALP2 Allergen Asp f 18	74654932	74654932	100
Alkaline protease 2 ALP2 Allergen Asp f 18	74654932	83305202	34.3
Uncharacterized protein AFUA_6G02800	74667389	74667389	100
UPF0619 GPI-anchored membrane protein AFUA_3G00880	74668415	74668415	100
Probable glucan endo-13-beta-glucosidase eglC	74668475	74668475	100
Probable glycosidase crf2	74669201	74669201	100
Protein ecm33	74671175	74671175	100
Probable mannosyl-oligosaccharide alpha-12-mannosidase 1B	74672290	74672290	100
Probable glycosidase crf1 Allergen Asp f 9	85540942	85540942	100
isoamyl alcohol oxidase	146322331	70984404	50.1
class V chitinase	146323424	146323424	100
class V chitinase	146323424	70983075	51.8
carboxypeptidase S1	146324735	70998358	42.1
13-beta-glucanosyltransferase gel1	193806027	193806027	100
13-beta-glucanosyltransferase gel1	193806027	229890269	33
13-beta-glucanosyltransferase gel1	193806027	229890273	33.4
13-beta-glucanosyltransferase gel2	229890269	229890269	100
13-beta-glucanosyltransferase gel2	229890269	193806027	31.4
13-beta-glucanosyltransferase gel2	229890269	229890273	35.8
13-beta-glucanosyltransferase gel3	229890271	229890273	55.7
13-beta-glucanosyltransferase gel4	229890273	229890273	100
13-beta-glucanosyltransferase gel4	229890273	229890269	30.5

## Sheet: CW Homologues
A. fumigatus Protein	A. fumigatus Accession	A. fumigatus CD Accession	Identity
Catalase B	2493539	2493539	100
Allergen Asp f 15	5902743	5902743	100
Ribonuclease mitogillin allergen Asp f 1	54039254	54039254	100
IgE-binding protein	70981460	70984416	44
FAD/FMN-containing isoamyl alcohol oxidase MreA	70984404	70984404	100
IgE-binding protein	70984416	70984416	100
class III chitinase ChiA1	70984924	70984924	100
thioredoxin reductase	70984968	70984968	100
BYS1 domain protein	70985274	70985274	100
carboxypeptidase S1	70985432	70998358	39.3
cell wall protein PhiA	70986268	70986268	100
conserved hypothetical protein	70987266	70987266	100
cytochrome b5	70989507	70989507	100
protein disulfide isomerase Pdi1	70989789	70989789	100
cell wall glucanase	70991783	85540942	31.8
13-beta-glucanosyltransferase	70992541	229890273	53.6
GPI anchored cell wall protein	70994164	70994164	100
Phosphatidylglycerol/phosphatidylinositol transfer protein PG/PI-TP	73621317	73621317	100
Alkaline protease 2 ALP2 Allergen Asp f 18	74654932	74654932	100
UPF0619 GPI-anchored membrane protein AFUA_3G00880	74668415	74668415	100
Probable glucan endo-13-beta-glucosidase eglC	74668475	74668475	100
Probable glycosidase crf2	74669201	74669201	100
Probable alpha-N-arabinofuranosidase B ABF B	74670267	74670267	100
Protein ecm33	74671175	74671175	100
Probable glycosidase crf1 Allergen Asp f 9	85540942	85540942	100
isoamyl alcohol oxidase	146322331	70984404	50.1
extracellular serine-rich protein	146323345	146323345	100
class V chitinase	146323424	146323424	100
carboxypeptidase S1	146324735	70998358	42.1
13-beta-glucanosyltransferase gel1	193806027	193806027	100
13-beta-glucanosyltransferase gel1	193806027	229890269	33
13-beta-glucanosyltransferase gel1	193806027	229890273	33.4
13-beta-glucanosyltransferase gel2	229890269	229890269	100
13-beta-glucanosyltransferase gel2	229890269	193806027	31.4
13-beta-glucanosyltransferase gel2	229890269	229890273	35.8
13-beta-glucanosyltransferase gel3	229890271	229890273	55.7
13-beta-glucanosyltransferase gel4	229890273	229890273	100
13-beta-glucanosyltransferase gel4	229890273	229890269	30.5
Lysophospholipase 1	229891455	229891455	100
Lysophospholipase 1	229891455	229891458	62.2
Lysophospholipase 3	229891458	229891458	100
Lysophospholipase 3	229891458	229891455	62.5
