# Supplementary material for: Proteomic Analysis of Pathogenic Fungi Reveals Highly Expressed Conserved Cell Wall Proteins
Source: J Fungi (Basel). 2016 Jan 12;2(1):6. doi: 10.3390/jof2010006 (PMC4747415; doi:10.3390/jof2010006)
Supplement: Supplementary File 1 [file jof-02-00006-s001.zip › Suplementary Files/Supplemental Table 3 Aspergillus fumigatus 685.xls]

## Sheet: Aspergillus fumigatus 685 
Aspergillus fumigatus Protein	Accession	MW (kDa)	CE fmol/µg protein	CE stdev	CE coverage	CE unique peptides	CF fmol/µg protein	CF stdev	CF coverage	CF unique peptides	CW fmol/µg protein	CW stdev	CW coverage	CW unique peptides	PSORT WoLF	Localization
malate dehydrogenase, NAD-dependent	70986899	36	194.995	16.5687	0.724	21	0	0	0	0	964.734	56.5528	0.738	22	70986899|ref|XP_748936.1| details mito: 22, cyto: 3	mito
Glutamate/Leucine/Phenylalanine/Valine dehydrogenase	70994774	49	64.5129	5.77467	0.526	21	0	0	0	0	801.303	90.1392	0.817	30	70994774|ref|XP_752164.1| details cyto: 21, cyto_nucl: 13, nucl: 3	cyto
Probable glucan endo-1,3-beta-glucosidase eglC	74668475	45	43.9105	9.1198	0.166	7	646.004	37.8405	0.37	13	786.856	40.0574	0.442	12	74668475|sp|Q4WG16.1|EGLC_ASPFU details extr: 27	extr
Superoxide dismutase [Cu-Zn]	12230619	16	103.263	27.0021	0.448	4	0	0	0	0	781.274	167.611	0.714	7	12230619|sp|Q9Y8D9.3|SODC_ASPFU details cyto: 24.5, cyto_nucl: 14.5	cyto
Probable glycosidase crf1 Allergen Asp f 9	85540942	40	38.9576	1.11254	0.203	7	69.5005	1.10865	0.142	4	637.416	170.1	0.481	12	85540942|sp|Q8J0P4.2|CRF1_ASPFU details extr: 26	extr
dihydrolipoamide dehydrogenase	70988990	55	62.7271	3.83812	0.372	21	0	0	0	0	604.255	47.0668	0.655	28	70988990|ref|XP_749345.1| details mito: 21.0, pero: 3.0, cyto: 2.0	mito
Protein ecm33	74671175	42	48.6084	2.67004	0.266	6	0	0	0	0	586.472	105.155	0.487	13	74671175|sp|Q4WNS8.1|ECM33_ASPFU details extr: 27.0	extr
NAD-dependent formate dehydrogenase AciA/Fdh	70984134	46	84.3899	5.26168	0.522	22	0	0	0	0	568.111	35.3114	0.627	24	70984134|ref|XP_747586.1| details mito: 21.0, cyto: 4.0	mito
cytochrome c	71001924	26	66.6501	57.7649	0.306	6	0	0	0	0	530.508	15.4972	0.0766	2	71001924|ref|XP_755643.1| details mito: 14.5, cyto_mito: 11.3, cyto: 7.0, cyto_nucl: 5.8, nucl: 3.5	cyto
adenosylhomocysteinase	70995231	48	171.338	46.3248	0.52	16	0	0	0	0	503.875	43.8616	0.688	22	70999548|ref|XP_754493.1| details nucl: 16.5, cyto_nucl: 15.5, cyto: 7.5	nucl
cytochrome b5	70989507	24	48.0751	4.96787	0.161	4	0	0	0	0	501.939	112.329	0.696	9	70989507|ref|XP_749603.1| details plas: 23, vacu: 2	plas
glucose-6-phosphate isomerase	71001262	61	59.1154	1.93838	0.448	20	0	0	0	0	499.209	29.8969	0.53	25	71001262|ref|XP_755312.1| details cyto: 16.0, cyto_nucl: 12.0, nucl: 6.0, pero: 3.0	cyto
spermidine synthase	70995928	33	75.2179	2.86354	0.311	10	0	0	0	0	486.885	28.8823	0.614	14	70995928|ref|XP_752719.1| details cyto_nucl: 11, nucl: 10.5, cyto: 10.5, pero: 3	cyto_nucl
endo-chitosanase, pseudogene	70981600	25	0	0	0	0	1203.41	41.8637	0.492	11	462.396	162.096	0.315	6	70981600|ref|XP_746329.1| details extr: 19, mito: 2, cyto: 2, vacu: 2	extr
fructose-bisphosphate aldolase, class II	70999466	40	88.4844	7.21384	0.464	15	0	0	0	0	446.912	73.1254	0.631	18	70999466|ref|XP_754452.1| details cyto: 20.5, cyto_nucl: 13.5, nucl: 3.5	cyto
Acid phosphatase	74622867	49	45.5568	4.87926	0.125	6	119.773	4.06146	0.15	6	431.302	24.6456	0.302	12	74622867|sp|Q8X176.1|PHOA_ASPFU details extr: 26	extr
aspartate aminotransferase	70993876	48	46.2125	3.38042	0.373	14	0	0	0	0	421.45	37.069	0.652	25	70993876|ref|XP_751785.1| details mito: 25.5, cyto_mito: 13.5	mito
IgE-binding protein	70981460	20	0	0	0	0	0	0	0	0	390.843	72.6192	0.345	3	70981460|ref|XP_731512.1| details extr: 24.0, mito: 2.0	extr
UPF0619 GPI-anchored membrane protein AFUA_3G00880	74668415	22	4.87945	8.45145	0.146	3	71.7601	6.92615	0.187	4	384.42	35.5518	0.324	3	74668415|sp|Q4WFV6.1|YA880_ASPFU details extr: 24.0, mito: 2.0	extr
Mn superoxide dismutase SodB	70993650	25	13.2319	1.66112	0.528	7	0	0	0	0	361.291	77.3853	0.664	8	70993650|ref|XP_751672.1| details mito: 20.5, cyto_mito: 13.3, cyto: 5.0, cyto_nucl: 3.3	mito
aminopeptidase	70994150	106	18.7818	0.935155	0.177	17	0	0	0	0	351.028	23.5853	0.568	50	70994150|ref|XP_751922.1| details mito: 23.0, cyto: 2.0	mito
conserved hypothetical protein	70990260	12	211.685	77.7744	0.292	3	0	0	0	0	346.531	17.8207	0.783	5	70990260|ref|XP_749979.1| details cyto_nucl: 14, nucl: 12, cyto: 12	cyto_nucl
Dipeptidyl-peptidase 5 DppV	229485355	80	0	0	0	0	2.13402	3.69623	0.032	2	304.777	33.053	0.509	29	229485355|sp|P0C959.1|DPP5_ASPFU details extr: 24.0, mito: 2.0	extr
alcohol dehydrogenase	70998574	37	37.6461	2.73003	0.38	12	0	0	0	0	295.156	34.5187	0.62	18	70998574|ref|XP_754009.1| details cyto: 24.0, mito: 2.0	cyto
1,3-beta-glucanosyltransferase gel4	229890273	59	9.77206	9.05543	0.131	7	140.254	4.87015	0.246	11	290.249	30.6418	0.347	19	229890273|sp|P0C956.1|GEL4_ASPFU details extr: 22, cyto: 2, E.R.: 1	extr
aminopeptidase	70984808	109	90.2519	6.37417	0.366	36	0	0	0	0	289.483	47.3851	0.521	49	70984808|ref|XP_747910.1| details mito: 19.5, cyto_mito: 12, cyto: 3.5, extr: 3	mito
class III chitinase ChiA1	70984924	89	12.7639	0.753725	0.027	2	0	0	0	0	287.28	2.49923	0.145	7	70984924|ref|XP_747968.1| details extr: 20.0, mito: 3.0, plas: 2.0	extr
conserved hypothetical protein	70986174	30	134.974	83.3859	0.196	4	1278.8	26.5835	0.257	6	280.829	139.482	0.239	5	70986174|ref|XP_748582.1| details cyto: 21, cyto_nucl: 13, nucl: 3	cyto
Elastase inhibitor AFUEI	209572886	9	0	0	0	0	0	0	0	0	263.651	11.2699	0.632	3	209572886|sp|Q4WZ11.2|IELA_ASPFU details extr: 17.0, E.R.: 3.0, nucl: 2.5, cyto_nucl: 2.5, cyto: 1.5, mito: 1.0	extr
Tripeptidyl-peptidase sed2	74628155	66	0	0	0	0	1814.47	49.6743	0.467	20	249.172	41.1843	0.482	18	74628155|sp|Q70J59.1|SED2_ASPFU details extr: 25	extr
myo-inositol-phosphate synthase	70988765	59	33.6794	2.65653	0.35	17	0	0	0	0	242.713	24.946	0.494	17	70988765|ref|XP_749237.1| details cyto: 14.0, cyto_mito: 10.8, cyto_pero: 8.8, mito: 6.5, pero: 2.5	cyto
cell wall protein PhiA	70986268	19	0	0	0	0	0	0	0	0	240.015	35.474	0.573	6	70986268|ref|XP_748628.1| details extr: 27.0	extr
translation elongation factor eEF-1 subunit gamma	70984206	54	119.364	2.79232	0.465	24	0	0	0	0	237.021	19.842	0.382	21	70984206|ref|XP_747621.1| details mito: 12.0, cyto_mito: 10.8, mito_nucl: 8.8, cyto: 8.5, nucl: 4.5	mito
Ribonuclease mitogillin Allergen Asp f 1	54039254	20	0	0	0	0	779.414	9.24444	0.625	12	225.252	92.7563	0.614	9	54039254|sp|P67875.1|RNMG_ASPFU details extr: 22, golg: 2, mito: 1	extr
1,3-beta-glucanosyltransferase gel1	193806027	48	0	0	0	0	166.62	3.27643	0.405	16	203.116	10.5024	0.376	14	193806027|sp|P0C7S9.1|GEL1_ASPFU details extr: 26	extr
BYS1 domain protein	70985274	16	0	0	0	0	0	0	0	0	196.193	88.0893	0.224	2	70985274|ref|XP_748143.1| details extr: 24.0, cyto: 2.0	extr
phosphoglycerate mutase, 2,3-bisphosphoglycerate-independent	70999946	57	21.8074	0.213103	0.263	9	0	0	0	0	183.778	55.7503	0.688	31	70999946|ref|XP_754690.1| details cyto: 25.5, cyto_nucl: 13.5	cyto
pheromone processing carboxypeptidase (Sxa2)	70989273	60	78.2726	3.40299	0.137	9	654.583	20.8035	0.26	15	174.8	12.3168	0.322	12	70989273|ref|XP_749486.1| details extr: 14, E.R.: 5, cyto: 4, mito: 1, pero: 1	extr
pyruvate dehydrogenase E1 beta subunit PdbA	70986482	41	49.5362	6.91925	0.228	10	0	0	0	0	169.742	13.3536	0.589	16	70986482|ref|XP_748734.1| details mito: 25.5, cyto_mito: 14.0	mito
aspartyl aminopeptidase	71000136	55	0	0	0	0	0	0	0	0	158.417	13.2292	0.502	20	71000136|ref|XP_754785.1| details mito: 10.5, cyto_mito: 10.2, cyto: 8.5, cyto_nucl: 8.3, nucl: 6.0	mito
L-PSP endoribonuclease family protein (Hmf1)	70982340	18	21.8742	5.78281	0.458	7	0	0	0	0	158.358	60.6028	0.482	5	70982340|ref|XP_746698.1| details mito: 22.5, cyto_mito: 13.0, cyto: 2.5	mito
zinc-containing alcohol dehydrogenase	70994434	37	7.28062	12.6104	0.126	3	0	0	0	0	157.444	7.31188	0.529	12	70994434|ref|XP_752002.1| details cyto: 20.5, cyto_nucl: 11.5, pero: 4.0	cyto
amidase	70997715	65	0	0	0	0	331.659	29.745	0.429	20	151.314	27.7957	0.408	18	70997715|ref|XP_753594.1| details extr: 18, mito: 5, cyto: 3	extr
aminotransferase, class V	70995096	42	23.3767	1.45796	0.181	6	0	0	0	0	150.079	13.7268	0.381	10	70995096|ref|XP_752314.1| details cyto: 13.5, cyto_nucl: 9.0, cysk: 6.0, mito: 4.0	cyto
metallopeptidase MepB	70986860	82	24.3701	3.26131	0.197	13	0	0	0	0	144.305	15.19	0.436	28	70986860|ref|XP_748917.1| details cyto: 12.5, nucl: 9.0, cyto_mito: 8.5, mito: 3.5	cyto
aspartate-semialdehyde dehydrogenase	71000471	39	0	0	0	0	0	0	0	0	142.73	13.9089	0.391	10	71000471|ref|XP_754923.1| details mito: 10.0, cyto: 6.0, extr: 4.0, pero: 3.0, E.R.: 3.0	mito
Allergen Asp f 15	5902743	16	0	0	0	0	71.5426	4.09659	0.382	4	136.679	59.9014	0.382	4	5902743|sp|O60022.1|AL15_ASPFU details extr: 26.0	extr
glutathione oxidoreductase Glr1	70996414	51	2.36776	4.10108	0.0996	2	0	0	0	0	134.702	4.9219	0.566	18	70996414|ref|XP_752962.1| details cyto: 19.0, cyto_nucl: 12.0, mito: 4.0, nucl: 3.0	cyto
pyridoxine biosynthesis protein	70998202	33	37.3005	2.8596	0.357	9	0	0	0	0	133.948	14.6136	0.468	12	70998202|ref|XP_753827.1| details mito: 12.0, cyto: 11.0, cysk: 4.0	mito
Phosphoglucomutase PGM	74674436	61	39.7181	4.56208	0.532	28	0	0	0	0	131.17	14.019	0.647	32	74674436|sp|Q4WY53.1|PGM_ASPFU details cyto: 15.5, cyto_nucl: 10.0, mito: 8.0	cyto
YjgH family protein	146323189	16	0	0	0	0	0	0	0	0	128.572	25.9706	0.563	7	146323189|ref|XP_001481589.1| details cyto: 12.5, cyto_nucl: 10.5, nucl: 5.5, mito: 5.0, cysk: 3.0	cyto
pyruvate dehydrogenase E1 component alpha subunit	70991192	41	51.6072	5.94711	0.249	10	0	0	0	0	122.264	23.7483	0.495	16	70991192|ref|XP_750445.1| details cyto: 11.0, cyto_nucl: 10.5, nucl: 8.0, cysk: 7.0	cyto
Probable Xaa-Pro aminopeptidase P AMPP	74673124	73	2.08339	3.60853	0.0688	4	0	0	0	0	119.391	2.54595	0.606	29	74673124|sp|Q4WUD3.1|AMPP1_ASPFU details mito: 21.0, cyto_mito: 14.0, cyto: 5.0	mito
TPR domain protein	70996746	38	0	0	0	0	0	0	0	0	119.268	148.688	0.114	3	70996746|ref|XP_753128.1| details nucl: 11.0, mito: 10.5, cyto_mito: 8.0, cyto: 4.5	nucl
extracellular phytase	70998999	73	0	0	0	0	0	0	0	0	116.079	124.027	0.274	13	70998999|ref|XP_754221.1| details extr: 16.0, mito: 4.0, pero: 3.0, cyto: 2.0	extr
ubiquitin UbiA	146322420	16	0	0	0	0	0	0	0	0	112.775	195.331	0.176	2	146322420|ref|XP_001481702.1| details nucl: 19, cyto_nucl: 17, cyto: 7	nucl
alcohol dehydrogenase, zinc-containing	70990724	38	8.91609	8.5581	0.181	4	0	0	0	0	110.37	2.12945	0.552	13	70990724|ref|XP_750211.1| details cyto: 26	cyto
3-isopropylmalate dehydrogenase Leu2A	70996378	39	7.42281	7.90018	0.109	5	0	0	0	0	106.228	25.8715	0.5	14	70996378|ref|XP_752944.1| details cyto: 22, cyto_nucl: 12.5, mito: 2	cyto
lactoylglutathione lyase	70991673	37	0	0	0	0	0	0	0	0	104.294	15.1813	0.563	12	70991673|ref|XP_750685.1| details nucl: 8, mito: 6, cyto: 6, pero: 5	nucl
urate oxydase UaZ	71001408	34	14.8464	0.579356	0.371	12	0	0	0	0	101.904	7.3372	0.636	16	71001408|ref|XP_755385.1| details cyto: 13, pero: 6, mito: 5, nucl: 2	cyto
Nucleoside diphosphate kinase NDK	74663184	17	232.436	63.167	0.686	10	0	0	0	0	100.351	11.8223	0.542	6	74663184|sp|Q7Z8P9.1|NDK_ASPFU details cysk: 11, mito: 7, cyto: 5.5, cyto_nucl: 5	cysk
esterase	70997844	32	2.65043	4.59068	0.171	3	0	0	0	0	97.4065	14.1715	0.533	14	70997844|ref|XP_753654.1| details mito: 11, cyto: 9, extr: 6	mito
carbonyl reductase	70997934	31	29.8384	9.09174	0.194	5	0	0	0	0	96.4257	8.60278	0.218	5	70997934|ref|XP_753699.1| details cyto: 21, cyto_nucl: 13, nucl: 3	cyto
FAD-dependent oxygenase	70985799	55	0	0	0	0	383.056	35.8007	0.465	17	91.7271	11.0188	0.373	11	70985799|ref|XP_748405.1| details extr: 27	extr
argininosuccinate lyase	71000279	49	0	0	0	0	0	0	0	0	91.4645	78.5296	0.498	19	71000279|ref|XP_754834.1| details cysk: 16, cyto: 4, nucl: 3, mito: 3	cysl
pyruvate dehydrogenase complex, dihydrolipoamide acetyltransferase component	70986903	52	41.0164	7.79463	0.32	13	0	0	0	0	87.6955	9.43759	0.301	12	70986903|ref|XP_748938.1| details mito: 26	mito
Rho GTPase activator (Lrg11)	71002314	137	0	0	0	0	0	0	0	0	84.3219	146.05	0.0348	3	71002314|ref|XP_755838.1| details nucl: 12.5, cyto_nucl: 10.5, cyto: 7.5, mito: 3, pero: 2	nucl
uroporphyrinogen decarboxylase	70990812	41	0	0	0	0	0	0	0	0	84.0998	6.20605	0.478	13	70990812|ref|XP_750255.1| details cyto: 11.5, mito: 9, cyto_nucl: 6.5, pero: 3	cyto
extracellular serine-rich protein	146323345	85	0	0	0	0	0	0	0	0	82.9666	5.28863	0.315	14	146323345|ref|XP_754826.2| details extr: 26	extr
cobalamin-independent methionine synthase MetH/D	70994626	87	128.378	27.0775	0.609	38	0	0	0	0	76.7093	16.2952	0.505	31	70994626|ref|XP_752090.1| details cyto: 15.5, cyto_mito: 11.666, cyto_nucl: 11.333, mito: 6.5, nucl: 5	cyto
dipeptidyl peptidase	70994866	87	2.39604	4.15007	0.0487	2	0	0	0	0	72.7189	6.82864	0.34	26	70994866|ref|XP_752210.1| details mito: 22, cyto: 4	mito
Alkaline protease 2 Allergen Asp f 18	74654932	53	34.9135	2.62915	0.228	8	0	0	0	0	71.8731	24.3303	0.343	11	74654932|sp|P87184.1|ALP2_ASPFU details extr: 20, mito: 2, golg: 2, vacu: 2	extr
serine/threonine protein phosphatase PP1	70990790	37	0	0	0	0	0	0	0	0	71.7297	10.2339	0.492	15	70990790|ref|XP_750244.1| details nucl: 20, cyto: 5.5, cyto_mito: 3.5	nucl
Mannitol-1-phosphate 5-dehydrogenase M1PDH	74675530	43	17.4989	3.84845	0.268	10	0	0	0	0	70.3456	65.9347	0.376	15	74675530|sp|Q4X1A4.1|MTLD_ASPFU details cyto: 20.5, cyto_nucl: 11, mito: 4	cyto
Leukotriene A-4 hydrolase homolog LTA-4 hydrolase	74675841	70	12.7534	11.0451	0.156	7	0	0	0	0	68.3397	14.5558	0.257	12	74675841|sp|Q4X265.1|LKHA4_ASPFU details cyto: 9.5, cyto_nucl: 9.5, nucl: 8.5, pero: 6	cyto
proline iminopeptidase	146322809	51	0	0	0	0	0	0	0	0	68.1745	76.1369	0.249	11	146322809|ref|XP_749631.2| details mito: 11, cyto: 8, pero: 4, nucl: 2	mito
Probable carboxypeptidase AFUA_6G06800	74671026	46	0	0	0	0	0	0	0	0	68.1317	8.45072	0.259	6	74671026|sp|Q4WNC9.1|P20D1_ASPFU details extr: 20, cyto: 5	extr
proteasome subunit alpha type 3	70991357	30	2.94682	5.10404	0.169	4	0	0	0	0	66.1951	14.1114	0.281	6	70991357|ref|XP_750527.1| details cyto: 26	cyto
conserved hypothetical protein	70999266	60	5.14075	8.90404	0.107	4	0	0	0	0	63.7092	0.814251	0.32	16	70999266|ref|XP_754352.1| details cysk: 10, cyto: 6, cyto_pero: 5.333, cyto_nucl: 4.333, mito: 4, pero: 3.5	cysl
ATP phosphoribosyltransferase His1	70987160	34	2.70259	4.68102	0.152	3	0	0	0	0	63.4724	7.03826	0.639	15	70987160|ref|XP_749060.1| details mito: 17, cyto: 7, cyto_nucl: 5.5	mito
proteasome component Pre3	70987129	24	0	0	0	0	0	0	0	0	61.7175	43.4193	0.543	9	70987129|ref|XP_749045.1| details cysk: 21, cyto: 5.5, cyto_nucl: 3.5	cysl
proteasome component Pre9	70991873	28	3.47687	6.02212	0.251	4	0	0	0	0	58.8987	10.4261	0.553	9	70991873|ref|XP_750785.1| details mito: 17.5, cyto_mito: 13.333, cyto: 8, cyto_nucl: 5.333	mito
FAD/FMN-containing isoamyl alcohol oxidase MreA	70984404	61	0	0	0	0	625.78	17.9029	0.347	14	58.2122	2.78811	0.193	7	70984404|ref|XP_747715.1| details extr: 25	extr
possible apospory-associated protein c	70994178	35	17.7161	2.62136	0.22	3	0	0	0	0	57.7291	3.3483	0.355	8	70994178|ref|XP_751936.1| details mito: 13.5, cyto_mito: 10.833, cyto: 7, cyto_nucl: 5.833, nucl: 3.5	mito
proteasome component Pup2	71001590	27	0	0	0	0	0	0	0	0	56.2922	9.45592	0.628	13	71001590|ref|XP_755476.1| details mito: 8, cyto_nucl: 8, nucl: 6.5, cyto: 6.5, cysk: 4	mito
1,3-beta-glucanosyltransferase Bgt1	70995512	33	0	0	0	0	530.174	6.17564	0.613	18	55.2072	16.0071	0.341	9	70995512|ref|XP_752511.1| details extr: 23, mito: 2	extr
1,3-beta-glucanosyltransferase gel2	229890269	52	0	0	0	0	0	0	0	0	54.595	10.9781	0.232	7	229890269|sp|P0C954.1|GEL2_ASPFU details extr: 23, plas: 2	extr
thioredoxin	70994138	37	0	0	0	0	0	0	0	0	53.5388	30.0839	0.414	10	70994138|ref|XP_751916.1| details cyto: 8, cyto_nucl: 6.833, cyto_mito: 6.333, extr: 6, nucl: 4.5, mito: 3.5, pero: 3	cyto
delta-1-pyrroline-5-carboxylate dehydrogenase PrnC	70991831	63	15.4729	0.322408	0.192	6	0	0	0	0	53.3603	4.99578	0.367	20	70991831|ref|XP_750764.1| details mito: 25.5, cyto_mito: 14	mito
proteasome component Pre6	70985242	27	5.04954	5.02673	0.167	3	0	0	0	0	53.065	11.6525	0.414	7	70985242|ref|XP_748127.1| details mito: 14, cyto: 10, cyto_nucl: 8.5	mito
proteasome component Pre4	70991377	29	0	0	0	0	0	0	0	0	52.9454	7.27631	0.273	7	70991377|ref|XP_750537.1| details cyto: 10, cyto_mito: 9.999, cyto_nucl: 8.833, mito: 8.5, nucl: 4.5	cyto
Cyanate hydratase	74674943	17	10.266	9.2239	0.461	5	0	0	0	0	52.307	3.74	0.435	6	74674943|sp|Q4WZL3.1|CYNS_ASPFU details cyto: 13, cyto_mito: 11, mito: 7, nucl: 5	cyto
proteasome component Pre8	70986872	30	4.96695	8.603	0.103	2	0	0	0	0	50.6324	11.0458	0.372	10	70986872|ref|XP_748923.1| details cyto: 18.5, cyto_nucl: 10.5, mito: 7	cyto
vacuolar aspartyl aminopeptidase Lap4	70984878	56	0	0	0	0	0	0	0	0	48.3961	5.14205	0.24	11	70984878|ref|XP_747945.1| details cyto: 8.5, mito: 8, cyto_nucl: 8, nucl: 4.5, pero: 4	cyto
DUF866 domain protein	146323042	18	0	0	0	0	0	0	0	0	47.7652	4.96667	0.512	8	146323042|ref|XP_755886.2| details cyto: 14, cyto_nucl: 11, nucl: 6, mito: 2, extr: 2	cyto
proteasome component Prs3	70991375	29	4.96404	8.59796	0.421	6	0	0	0	0	45.4434	8.23327	0.632	14	70991375|ref|XP_750536.1| details cyto: 11.5, cyto_nucl: 9.5, mito: 6, nucl: 4.5, pero: 3	cyto
glutaminyl-tRNA synthetase	70988953	74	0	0	0	0	0	0	0	0	44.6158	5.22796	0.241	15	70988953|ref|XP_749327.1| details cyto: 16, cyto_nucl: 12, nucl: 6, pero: 3	cyto
meiosis protein MEI2	146324359	77	0	0	0	0	0	0	0	0	43.2644	74.9362	0.0983	2	146324359|ref|XP_747549.2| details nucl: 18.5, cyto_nucl: 12.5, cyto: 5.5	nucl
transaldolase	70997968	35	146.028	1.37531	0.506	19	0	0	0	0	41.5335	6.06931	0.475	16	70997968|ref|XP_753716.1| details cyto: 20, cyto_nucl: 13, nucl: 4	cyto
proteasome component Pup3	146323725	21	5.86901	5.11164	0.0938	2	0	0	0	0	39.479	16.7045	0.469	5	146323725|ref|XP_752084.2| details extr: 9, cyto: 7.5, cyto_nucl: 7, mito: 5, nucl: 3.5	extr
thiamine biosynthetic bifunctional enzyme	71001098	55	0	0	0	0	0	0	0	0	39.1577	6.71133	0.459	19	71001098|ref|XP_755230.1| details cyto: 22.5, cyto_nucl: 12, mito: 4	cyto
proteasome component Prs2	70999540	28	0	0	0	0	0	0	0	0	38.8694	6.41449	0.411	10	70999540|ref|XP_754489.1| details mito: 20.5, cyto_mito: 13.333, cyto: 5, cyto_nucl: 3.833	mito
thioredoxin reductase GliT	70992029	36	0	0	0	0	0	0	0	0	38.5969	9.66122	0.368	9	70992029|ref|XP_750863.1| details extr: 9, cyto: 7.5, cyto_nucl: 4.5, mito: 4, E.R.: 4	extr
Catalase-peroxidase	74629205	84	51.3458	3.01228	0.404	29	0	0	0	0	38.5193	1.7603	0.375	24	74629205|sp|Q7Z7W6.1|KATG_ASPFU details pero: 13, nucl: 7, cyto: 5	pero
GPI anchored cell wall protein	70994164	40	0	0	0	0	0	0	0	0	38.2024	11.0935	0.528	8	70994164|ref|XP_751929.1| details extr: 24, nucl: 2	extr
carbonic anhydrase family protein	146324785	26	0	0	0	0	0	0	0	0	35.7813	14.3821	0.469	6	146324785|ref|XP_001481412.1| details nucl: 12, cyto_nucl: 12, cyto: 8, pero: 6	nucl
2-isopropylmalate synthase	70996228	71	2.98178	5.1646	0.0404	2	0	0	0	0	35.7106	16.7515	0.235	15	70996228|ref|XP_752869.1| details plas: 8, cyto: 6.5, cyto_nucl: 5.5, mito: 4, nucl: 3.5, pero: 3	plas
proteasome component Pre5	70984160	29	0	0	0	0	0	0	0	0	34.7754	17.5805	0.416	8	70984160|ref|XP_747599.1| details , mito: 10, cyto: 10, cyto_nucl: 9, nucl: 6	mito
DMRL synthase family protein	70991355	19	16.8445	1.43727	0.203	3	0	0	0	0	34.0046	29.4634	0.48	5	70991355|ref|XP_750526.1| details cyto: 21, cysk: 6	cyto
proteasome component Pre1	70994594	24	0	0	0	0	0	0	0	0	33.1195	29.0589	0.203	3	70994594|ref|XP_752074.1| details cyto: 18, cyto_nucl: 11.5, mito: 4, nucl: 3	cyto
alpha-mannosidase	71000154	124	4.89877	8.48492	0.0221	2	0	0	0	0	32.7594	11.536	0.134	14	71000154|ref|XP_754794.1| details nucl: 7.5, cyto_nucl: 7.5, mito: 7, cyto: 6.5, pero: 4	nucl
aminopeptidase	70988597	57	0	0	0	0	0	0	0	0	32.4446	4.34323	0.296	8	70988597|ref|XP_749158.1| details extr: 11, cyto: 10.5, cyto_nucl: 6, mito: 3	extr
glycerophosphoryl diester phosphodiesterase family protein	70992509	46	0	0	0	0	0	0	0	0	31.9941	6.18296	0.265	10	70992509|ref|XP_751103.1| details extr: 14, mito: 6, cyto: 6	extr
aspartate transaminase	71001234	51	14.0513	1.04493	0.277	14	0	0	0	0	31.9864	3.06046	0.433	14	71001234|ref|XP_755298.1| details mito: 15, cyto: 6.5, cyto_nucl: 5, nucl: 2.5	mito
Catalase B	2493539	80	44.8339	4.61707	0.338	23	0	0	0	0	31.5551	3.3779	0.169	13	2493539|sp|Q92405.1|CATB_ASPFU details extr: 24, cyto: 2	extr
3,4-dihydroxy-2-butanone 4-phosphate synthase	70992685	25	0	0	0	0	0	0	0	0	30.8244	19.2992	0.384	8	70992685|ref|XP_751191.1| details cysk: 26	cysl
5'-methylthioadenosine phosphorylase (Meu1)	70991825	38	11.2099	3.18381	0.322	7	0	0	0	0	30.4066	3.36423	0.421	13	70991825|ref|XP_750761.1| details mito: 26	mito
proteasome component Pre2	70991743	33	0	0	0	0	0	0	0	0	28.7208	16.7298	0.446	9	70991743|ref|XP_750720.1| details nucl: 11, cyto_nucl: 10, mito: 7, cyto: 7	nucl
cytidine deaminase	70982805	16	0	0	0	0	0	0	0	0	28.066	3.47929	0.517	7	70982805|ref|XP_746930.1| details mito: 12, cyto: 10, cyto_nucl: 8, nucl: 4	mito
glycosyl hydrolase	70981776	99	0	0	0	0	36.5398	1.82294	0.104	9	27.3494	4.97576	0.151	18	70981776|ref|XP_746417.1| details extr: 19, plas: 2, pero: 2, E.R.: 2	extr
cell wall biogenesis protein/glutathione transferase (Gto1), putative	71002462	50	0	0	0	0	0	0	0	0	26.8784	5.30164	0.214	9	71002462|ref|XP_755912.1| details mito: 22, cyto: 3	mito
phosphatidylglycerol specific phospholipase C	146324828	50	0	0	0	0	457.698	40.8612	0.498	18	26.5325	22.9851	0.298	10	146324828|ref|XP_749019.2| details extr: 24.0, vacu: 2.0	extr
conserved hypothetical protein	70991214	164	4.47225	7.74616	0	0	0	0	0	0	26.3439	2.36514	0.144	17	70991214|ref|XP_750456.1| details nucl: 10.5, cyto_nucl: 9.833, mito_nucl: 9.666, mito: 7.5, cyto: 7	nucl
glycine dehydrogenase	70982069	115	0	0	0	0	0	0	0	0	25.7976	3.90657	0.247	27	70982069|ref|XP_746563.1| details mito: 25, cyto_mito: 13.833, mito_nucl: 13.333	mito
glucose-6-phosphate 1-dehydrogenase	71000100	58	16.8105	10.5779	0.106	5	0	0	0	0	25.4626	11.6237	0.237	12	71000100|ref|XP_754767.1| details cyto_nucl: 9, nucl: 8.5, cyto: 8.5, cysk: 6, pero: 4	cyto_nucl
sorbitol/xylulose reductase Sou1-like	71002394	28	20.1817	2.79064	0.18	3	0	0	0	0	25.4401	11.5641	0.218	3	71002394|ref|XP_755878.1| details cyto: 26, cyto_nucl: 14.5	cyto
pyruvate kinase	70991575	58	66.8524	8.62518	0.417	21	0	0	0	0	24.544	17.5306	0.366	18	70991575|ref|XP_750636.1| details cyto: 17, cyto_nucl: 12, nucl: 5, mito: 3	cyto
acid phosphatase	70982049	46	0	0	0	0	763.228	18.5441	0.452	17	24.5298	28.4654	0.184	6	70982049|ref|XP_746553.1| details extr: 24, mito: 2	extr
fatty acid hydroxylase	70996386	58	0	0	0	0	0	0	0	0	21.7985	18.9556	0.125	3	70996386|ref|XP_752948.1| details plas: 18, E.R.: 5, mito: 1, extr: 1	plas
small nucleolar ribonucleoprotein complex component (Utp5), putative	70993848	93	0	0	0	0	0	0	0	0	21.635	19.2153	0.0961	5	70993848|ref|XP_751771.1| details mito: 16.5, cyto_mito: 11.5, cyto: 5.5, nucl: 5	mito
Alkaline protease 1 ALP1 Allergen Asp f 13	83305202	42	0	0	0	0	0	0	0	0	21.6304	2.68867	0.144	4	83305202|sp|P28296.2|ORYZ_ASPFU details extr: 27	extr
vacuolar carboxypeptidase Cps1	146323321	62	16.8603	17.7994	0.156	7	0	0	0	0	21.4443	18.5727	0.17	7	146323321|ref|XP_754901.2| details extr: 16, mito: 6.5, cyto_mito: 5.833, cyto: 4	extr
acetyl-coA hydrolase Ach1	70983664	58	0	0	0	0	0	0	0	0	18.2438	2.55411	0.255	10	70983664|ref|XP_747359.1| details mito: 13.5, cyto_mito: 9.5, nucl: 6, cyto: 4.5	mito
nicotinate-nucleotide pyrophosphorylase	71000697	33	0	0	0	0	0	0	0	0	17.9112	15.8388	0.173	4	71000697|ref|XP_755030.1| details mito: 13.5, cyto_mito: 13.166, cyto: 11.5, cyto_nucl: 7.833	mito
conserved hypothetical protein	71000229	49	0	0	0	0	0	0	0	0	17.3991	2.31967	0.244	6	71000229|ref|XP_754816.1| details mito: 8, extr: 8, cyto: 5, pero: 3, nucl: 2	mito
cytoplasm to vacuole targeting Vps64	70989055	80	0	0	0	0	0	0	0	0	17.3197	29.9986	0.058	3	70989055|ref|XP_749377.1| details nucl: 11, cyto: 8, pero: 4, mito: 3	nucl
aspartic-type endopeptidase	70994076	68	0	0	0	0	14.8159	0.850534	0.179	9	16.7256	14.7996	0.179	9	70994076|ref|XP_751885.1| details extr: 15, plas: 12	extr
aminotransferase family protein (LolT)	146322966	50	38.2568	40.3029	0.205	7	0	0	0	0	15.8715	5.85328	0.219	10	146322966|ref|XP_001481672.1| details mito: 14, cyto: 8.5, cyto_nucl: 5.5, pero: 3	mito
isoamyl alcohol oxidase	70982616	112	0	0	0	0	207.985	5.98564	0.232	17	14.9671	12.9745	0.126	11	70982616|ref|XP_746836.1| details extr: 13.0, plas: 11.0, E.R.: 2.0	extr
inorganic diphosphatase	71000118	44	94.0895	12.7134	0.621	19	0	0	0	0	14.6637	12.7021	0.396	12	71000118|ref|XP_754776.1| details mito: 20.5, cyto_mito: 12, cyto: 2.5, nucl: 2	mito
S-adenosylmethionine synthetase	70995343	42	132.61	6.03853	0.63	21	0	0	0	0	14.08	12.2127	0.235	8	70995343|ref|XP_752429.1| details cyto: 24, cyto_nucl: 14	cyto
conserved hypothetical protein	70997908	20	0	0	0	0	0	0	0	0	13.3678	23.1538	0.468	4	70997908|ref|XP_753686.1| details cyto: 15.5, cyto_nucl: 9.833, cyto_mito: 9.166, cysk: 8	cyto
aldo-keto reductase	70993712	37	0	0	0	0	0	0	0	0	12.9619	11.6074	0.322	8	70993712|ref|XP_751703.1| details cyto: 15, cyto_nucl: 12, nucl: 7, cysk: 3	cyto
microtubule binding protein HOOK3	70991292	93	0	0	0	0	0	0	0	0	12.5184	21.6825	0.117	6	70991292|ref|XP_750495.1| details nucl: 16, cyto_nucl: 13.333, cyto: 6.5, cyto_mito: 5.832	nucl
FG-GAP repeat protein	146322430	34	0	0	0	0	0	0	0	0	12.1094	12.4948	0.29	6	146322430|ref|XP_750162.2| details extr: 24, mito: 1	extr
lysyl-tRNA synthetase	70991613	69	0	0	0	0	0	0	0	0	10.9004	18.88	0.127	3	70991613|ref|XP_750655.1| details nucl: 12, cyto: 9, pero: 4	nucl
UPF0047 domain protein	70985254	16	0	0	0	0	0	0	0	0	10.2386	17.7337	0.222	2	70985254|ref|XP_748133.1| details mito: 16.5, cyto_mito: 11.666, cyto: 5.5, cyto_nucl: 4.666, cyto_pero: 4.166, nucl: 2.5	mito
zinc-binding oxidoreductase	70985414	36	0	0	0	0	0	0	0	0	9.99486	17.3116	0.0758	2	70985414|ref|XP_748213.1| details mito: 18, cyto: 6, pero: 2	mito
dienelactone hydrolase family protein	70991220	29	0	0	0	0	0	0	0	0	9.93173	17.2023	0.273	6	70991220|ref|XP_750459.1| details cyto: 19.5, cyto_nucl: 15, mito: 1	cyto
Cytochrome c peroxidase, mitochondrial CCP	74671404	40	81.4835	5.58501	0.352	12	0	0	0	0	9.62355	16.6685	0.279	6	74671404|sp|Q4WPF8.1|CCPR_ASPFU details mito: 25	mito
pentafunctional AROM polypeptide	70998851	32	0	0	0	0	0	0	0	0	9.60729	16.6403	0.206	2	70998851|ref|XP_754147.1| details mito: 11, extr: 5, cyto: 4, cysk: 4, pero: 2	mito
ribose 5-phosphate isomerase A	70992201	28	0	0	0	0	0	0	0	0	9.3605	8.68866	0.232	5	70992201|ref|XP_750949.1| details cyto: 22, cyto_nucl: 12.5, mito: 2	cyto
thioredoxin reductase	70984968	43	0	0	0	0	185.108	36.1876	0.386	13	8.93514	15.4761	0.205	5	70984968|ref|XP_747990.1| details extr: 16.0, golg: 3.0, mito: 2.0, plas: 2.0, E.R.: 2.0	extr
adenylosuccinate lyase Ade13	146322934	55	0	0	0	0	0	0	0	0	8.84692	7.69657	0.329	13	146322934|ref|XP_755526.2| details nucl: 11.5, cyto_nucl: 9.5, cyto: 6.5, pero: 6	nucl
conserved hypothetical protein	146323907	23	0	0	0	0	45.8096	2.25428	0.15	2	8.7748	15.1984	0.159	2	146323907|ref|XP_751433.2| details extr: 26	extr
acid phosphatase AphA	70985406	67	0	0	0	0	437.863	71.4358	0.21	16	8.25037	14.2901	0.087	4	70985406|ref|XP_748209.1| details extr: 23, mito: 3	extr
glyoxylate reductase	70993598	37	0	0	0	0	0	0	0	0	8.08102	7.13511	0.381	9	70993598|ref|XP_751646.1| details mito: 13, cyto: 10, extr: 3	mito
conserved hypothetical protein	70983267	18	0	0	0	0	0	0	0	0	7.98781	13.8353	0.478	4	70983267|ref|XP_747161.1| details mito: 15, nucl: 6, cyto: 3, pero: 2	mito
WD repeat-containing protein jip5	74670998	44	0	0	0	0	0	0	0	0	7.58058	13.13	0.317	5	74670998|sp|Q4WNA1.1|JIP5_ASPFU details cyto_nucl: 13.5, nucl: 13, cyto: 12	cyto_nucl
rho-gdp dissociation inhibitor	70997531	22	0	0	0	0	0	0	0	0	7.52677	6.70855	0.188	3	70997531|ref|XP_753511.1| details cyto: 17.5, cyto_nucl: 11.5, nucl: 4.5, pero: 2	cyto
mitochondrial inner membrane nuclease Nuc1	71001056	37	0	0	0	0	0	0	0	0	7.48016	12.956	0.0912	2	71001056|ref|XP_755209.1| details extr: 15, mito: 5, nucl: 3, cyto: 2	extr
alpha-amylase	70985811	62	0	0	0	0	0	0	0	0	7.00156	7.72299	0.187	9	70985811|ref|XP_748411.1| details extr: 17, plas: 5, E.R.: 2, golg: 2	extr
Probable pectate lyase E	74667090	27	0	0	0	0	0	0	0	0	6.88071	11.9177	0.276	5	74667090|sp|Q4WC29.1|PLYE_ASPFU details mito: 10, extr: 10, cyto: 5, cyto_nucl: 4	mito
flocculation suppression protein	146323663	64	0	0	0	0	0	0	0	0	6.8287	11.8277	0.129	3	146323663|ref|XP_001481550.1| details nucl: 25.5, cyto_nucl: 14	nucl
Probable dipeptidyl peptidase 4 DppIV	74671425	86	0	0	0	0	0	0	0	0	6.36861	11.0307	0.0667	3	74671425|sp|Q4WPH9.1|DPP4_ASPFU details extr: 14, cyto: 6.5, cyto_nucl: 5.5, nucl: 3.5	extr
O-methyltransferase	70983313	38	0	0	0	0	0	0	0	0	6.12073	10.6014	0.126	2	70983313|ref|XP_747184.1| details cysk: 21, cyto: 4	cysl
MFS monosaccharide transporter	70985454	54	0	0	0	0	0	0	0	0	5.83375	10.1044	0.114	3	70985454|ref|XP_748233.1| details plas: 18, E.R.: 4, mito: 3	plas
Probable glycosidase crf2	74669201	47	0	0	0	0	59.7361	3.00965	0.124	5	5.60054	9.70042	0.124	5	74669201|sp|Q4WI46.1|CRF2_ASPFU details extr: 25	extr
Urease	85541984	91	0	0	0	0	0	0	0	0	5.56357	9.63639	0.18	8	85541984|sp|Q6A3P9.2|UREA_ASPFU details cysk: 15, cyto: 6.5, cyto_nucl: 5, mito: 3	cysl
Probable beta-glucosidase E	74667466	113	0	0	0	0	0	0	0	0	5.54347	9.60158	0.0968	5	74667466|sp|Q4WD56.1|BGLE_ASPFU details plas: 11, nucl: 6, cyto: 4, mito: 3, pero: 1	plas
formaldehyde dehydrogenase	70988771	40	0	0	0	0	0	0	0	0	5.07854	8.7963	0.28	6	70988771|ref|XP_749240.1| details cyto: 26.5, cyto_nucl: 14	cyto
class V chitinase	146324443	75	0	0	0	0	0	0	0	0	4.96421	8.59827	0.151	6	146324443|ref|XP_750818.2| details extr: 20, plas: 7	extr
proteasome component Pup1	70989545	30	0	0	0	0	0	0	0	0	4.84784	8.3967	0.342	4	70989545|ref|XP_749622.1| details cyto_mito: 12.666, mito: 12.5, cyto: 11.5, cyto_pero: 7.666, cyto_nucl: 6.666	cyto_mito
Probable mannosyl-oligosaccharide alpha-1,2-mannosidase 1B	74672290	54	0	0	0	0	371.196	26.1584	0.485	19	4.83022	8.36619	0.136	4	74672290|sp|Q4WRZ5.1|MNS1B_ASPFU details extr: 26.0	extr
glycosyl hydrolase	70985701	50	0	0	0	0	0	0	0	0	4.47587	7.75244	0.107	3	70985701|ref|XP_748356.1| details extr: 23, golg: 2	extr
extracellular phytase	70985695	58	0	0	0	0	180.047	33.9794	0.194	8	4.37486	7.57748	0.162	5	70985695|ref|XP_748353.1| details extr: 26	extr
Putative peroxiredoxin pmp20 Allergen Asp f 3	3914384	18	476.595	1.93462	0.881	12	0	0	0	0	4.23586	7.33672	0.208	2	3914384|sp|O43099.1|PMP20_ASPFU details cyto: 26.5, cyto_nucl: 14	cyto
sulfate transporter	70999107	81	0	0	0	0	0	0	0	0	3.9717	6.87919	0.0418	2	70999107|ref|XP_754275.1| details plas: 25	plas
choline dehydrogenase	70985540	74	0	0	0	0	0	0	0	0	3.88123	6.72249	0.128	3	70985540|ref|XP_748276.1| details extr: 21, cyto: 2, E.R.: 2	extr
conserved hypothetical protein	70986688	49	0	0	0	0	0	0	0	0	3.64635	6.31567	0.178	3	70986688|ref|XP_748834.1| details nucl: 13, cyto: 6, pero: 5, mito: 2	nucl
Lysophospholipase 1	229891455	68	0	0	0	0	0	0	0	0	3.60768	6.24868	0.0711	2	229891455|sp|P0C957.1|PLB1_ASPFU details extr: 26	extr
C6 transcription factor	70989485	56	0	0	0	0	0	0	0	0	3.45505	5.98432	0.137	3	70989485|ref|XP_749592.1| details nucl: 12.5, cyto_nucl: 9, mito: 8, cyto: 4.5	nucl
hydroxyacylglutathione hydrolase	70997233	27	0	0	0	0	0	0	0	0	3.36101	5.82144	0.419	7	70997233|ref|XP_753369.1| details cyto: 17, nucl: 6, pero: 3	cyto
Aspartic protease pep1	85541049	42	0	0	0	0	1518.55	153.063	0.478	15	3.22842	5.59179	0.142	4	85541049|sp|P41748.2|PEPA_ASPFU details extr: 26	extr
tRNA dihydrouridine synthase (Smm1)	71000116	48	0	0	0	0	0	0	0	0	2.77477	4.80604	0.0745	2	71000116|ref|XP_754775.1| details mito: 21, cyto: 6	mito
dienelactone hydrolase family protein	70984753	35	3.50098	6.06387	0.0599	2	0	0	0	0	2.7579	4.77682	0.104	3	70984753|ref|XP_747883.1| details mito: 13, extr: 11, cyto: 1	mito
Eukaryotic translation initiation factor 3 subunit B eIF3b	74670069	84	2.6713	4.62683	0.0297	2	0	0	0	0	2.74377	4.75235	0.0797	3	74670069|sp|Q4WKL7.1|EIF3B_ASPFU details cyto: 14, cyto_nucl: 13, nucl: 10	cyto
protein disulfide isomerase Pdi1	70989789	56	69.8235	4.11455	0.491	23	0	0	0	0	2.72722	4.72368	0.101	3	70989789|ref|XP_749744.1| details extr: 12, E.R.: 7, cyto: 4, golg: 3	extr
hydrolase, CocE/NonD family	70982684	68	0	0	0	0	0	0	0	0	2.72396	4.71803	0.145	6	70982684|ref|XP_746870.1| details cyto: 14, cyto_nucl: 12.333, cyto_pero: 8.999, nucl: 7.5, pero: 2.5	cyto
UV excision repair protein (RadW)	70998612	40	3.84098	6.65277	0.13	3	0	0	0	0	2.58366	4.47502	0.0824	2	70998612|ref|XP_754028.1| details nucl: 13, cyto_nucl: 12, cyto: 9, mito: 4	nucl
galactokinase	70999744	60	0	0	0	0	0	0	0	0	2.50497	4.33874	0.12	3	70999744|ref|XP_754589.1| details cyto: 11.5, cyto_nucl: 9, mito: 8, nucl: 3.5, plas: 1	cyto
eukaryotic translation elongation factor 1 subunit Eef1-beta, putative	146322600	25	213.556	8.25715	0.656	10	0	0	0	0	2.41516	4.18318	0.383	4	146322600|ref|XP_752484.2| details cyto: 18.5, cyto_nucl: 13, nucl: 6.5	cyto
DUF907 domain protein	70989779	79	0	0	0	0	0	0	0	0	1.68742	2.9227	0.0636	3	70989779|ref|XP_749739.1| details plas: 19, extr: 3, E.R.: 3	plas
isoamyl alcohol oxidase	146322331	61	0	0	0	0	72.9077	1.95246	0.181	7	1.63435	2.83078	0.0675	2	146322331|ref|XP_001481692.1| details extr: 26	extr
carboxypeptidase S1	70985432	54	0	0	0	0	1300.32	34.3213	0.432	13	0	0	0	0	70985432|ref|XP_748222.1| details extr: 25	extr
ribonuclease T2	70996544	29	0	0	0	0	1139.49	23.872	0.401	7	0	0	0	0	70996544|ref|XP_753027.1| details extr: 22, cyto_nucl: 2, nucl: 1.5, cyto: 1.5	extr
beta-fructofuranosidase	70988813	57	0	0	0	0	604.679	27.3416	0.418	18	0	0	0	0	70988813|ref|XP_749260.1| details extr: 24, mito: 1	extr
Tripeptidyl-peptidase sed4	74671885	64	44.1761	18.5074	0.15	10	600.856	41.582	0.123	7	0	0	0	0	74671885|sp|Q4WQU0.1|SED4_ASPFU details extr: 27	extr
phosphoesterase superfamily protein	70996740	50	0	0	0	0	570.488	13.2805	0.533	15	0	0	0	0	70996740|ref|XP_753125.1| details extr: 26	extr
aspergillopepsin	70986250	28	0	0	0	0	447.005	310.294	0.13	3	0	0	0	0	70986250|ref|XP_748619.1| details extr: 25.0	extr
serine peptidase	146322738	59	0	0	0	0	411.384	45.834	0.364	15	0	0	0	0	146322738|ref|XP_749261.2| details extr: 22.0, mito: 2.0, cyto: 1.0	extr
GPI anchored protein	70995335	39	0	0	0	0	298.25	33.389	0.543	11	0	0	0	0	70995335|ref|XP_752425.1| details extr: 21, mito: 2, pero: 2	extr
alpha-1,2-mannosidase family protein	70997711	89	0	0	0	0	219.962	10.3683	0.372	22	0	0	0	0	70997711|ref|XP_753592.1| details extr: 15.0, plas: 8.0, E.R.: 3.0	extr
conserved hypothetical protein	70989609	42	0	0	0	0	209.846	10.1023	0.37	8	0	0	0	0	70989609|ref|XP_749654.1| details extr: 25.0	extr
carboxypeptidase S1	146324735	61	0	0	0	0	199.04	5.71309	0.267	12	0	0	0	0	146324735|ref|XP_747219.2| details extr: 22, E.R.: 2, golg: 2	extr
serine carboxypeptidase (CpdS)	70981484	57	3.04894	5.28091	0.0563	2	185.544	18.5996	0.19	9	0	0	0	0	70981484|ref|XP_731524.1| details extr: 21, E.R.: 4	extr
3-phytase A	41017447	51	0	0	0	0	161.691	41.5092	0.361	14	0	0	0	0	41017447|sp|O00092.1|PHYA_ASPFU details extr: 22, mito: 3	extr
beta-lactamase	70996903	48	0	0	0	0	158.84	5.67645	0.324	11	0	0	0	0	70996903|ref|XP_753206.1| details extr: 16, mito: 6, cyto: 2, pero: 2	extr
conserved hypothetical protein	70992945	26	0	0	0	0	144.04	4.48341	0.248	6	0	0	0	0	70992945|ref|XP_751321.1| details extr: 24, vacu: 2	extr
Probable endopolygalacturonase B	74666852	38	0	0	0	0	136.291	15.9726	0.228	8	0	0	0	0	74666852|sp|Q4WBE1.1|PGLRB_ASPFU details extr: 22, mito: 4	extr
alpha-galactosidase	70985246	47	0	0	0	0	122.503	4.66483	0.249	10	0	0	0	0	70985246|ref|XP_748129.1| details mito: 17, cyto: 6.5, cyto_pero: 4.5, pero: 1.5	mito
gamma-glutamyltranspeptidase	70987107	54	0	0	0	0	110.567	4.27288	0.346	16	0	0	0	0	70987107|ref|XP_749034.1| details cysk: 18, cyto: 6, nucl: 1	cysl
endonuclease/exonuclease/phosphatase family protein	70999964	64	0	0	0	0	98.5224	13.0214	0.391	19	0	0	0	0	70999964|ref|XP_754699.1| details extr: 27	extr
cell wall glucanase	70991783	47	0	0	0	0	94.6437	82.6064	0.164	5	0	0	0	0	70991783|ref|XP_750740.1| details extr: 26	extr
extracellular guanyl-specific ribonuclease RntA	70981961	14	0	0	0	0	78.2687	8.74448	0.794	6	0	0	0	0	70981961|ref|XP_746509.1| details extr: 24, golg: 2	extr
Probable arabinan endo-1,5-alpha-L-arabinosidase C ABN C	298351571	35	0	0	0	0	74.1908	3.12361	0.19	4	0	0	0	0	298351571|sp|Q4W930.2|ABNC_ASPFU details extr: 27	extr
extracelular serine carboxypeptidase	71002774	64	0	0	0	0	67.7662	0.244225	0.302	14	0	0	0	0	71002774|ref|XP_756068.1| details extr: 20, cyto: 2.5, cyto_nucl: 2.5, pero: 2	extr
conserved hypothetical protein	70991399	74	0	0	0	0	67.2331	3.46754	0.0874	5	0	0	0	0	70991399|ref|XP_750548.1| details plas: 23, pero: 3	plas
phosphoglycerate mutase family protein	70986692	21	0	0	0	0	63.2144	13.8443	0.316	3	0	0	0	0	70986692|ref|XP_748836.1| details extr: 25	extr
conserved hypothetical protein	70985388	22	0	0	0	0	60.9278	2.54497	0.273	4	0	0	0	0	70985388|ref|XP_748200.1| details extr: 25	extr
conserved hypothetical protein	146323243	36	0	0	0	0	58.4718	1.59696	0.165	3	0	0	0	0	146323243|ref|XP_748681.2| details extr: 26	extr
glycosyl hydrolase	70993214	37	0	0	0	0	55.9303	4.03465	0.39	8	0	0	0	0	70993214|ref|XP_751454.1| details extr: 21, mito: 2, golg: 2	extr
extracellular endoglucanase/cellulase	71001210	51	0	0	0	0	54.9656	5.1616	0.134	6	0	0	0	0	71001210|ref|XP_755286.1| details extr: 25	extr
conserved hypothetical protein	70982961	46	0	0	0	0	41.1146	1.64605	0.216	4	0	0	0	0	70982961|ref|XP_747008.1| details extr: 12, cyto: 6.5, cyto_nucl: 6.5, nucl: 3.5, pero: 3	extr
IgE-binding protein	70984416	21	0	0	0	0	27.3058	2.8943	0.325	4	0	0	0	0	70984416|ref|XP_747721.1| details extr: 27	extr
Uncharacterized protein AFUA_6G02800	74667389	25	14.9478	3.66097	0.182	3	15.3582	0.635792	0.062	2	0	0	0	0	74667389|sp|Q4WCX9.1|YA280_ASPFU details extr: 25	extr
translation elongation factor EF-1 alpha subunit	146322501	54	741.07	11.7983	0.545	24	0	0	0	0	0	0	0	0	146322501|ref|XP_750388.2| details cyto: 20, mito: 5	cyto
glyceraldehyde 3-phosphate dehydrogenase GpdA	70985278	36	377.7	11.2647	0.675	26	0	0	0	0	0	0	0	0	70985278|ref|XP_748145.1| details cyto: 26.5, cyto_nucl: 14	cyto
glycerol dehydrogenase Gcy1	70995191	33	300.556	8.60722	0.792	25	0	0	0	0	0	0	0	0	70995191|ref|XP_752360.1| details mito: 10, cyto: 8, nucl: 7	mito
mitochondrial ADP,ATP carrier protein (Ant)	70990878	33	274.036	3.57937	0.464	18	0	0	0	0	0	0	0	0	70990878|ref|XP_750288.1| details mito: 16.0, extr: 6.0, plas: 3.0	mito
actin Act1	70984170	44	247.906	33.2105	0.529	16	0	0	0	0	0	0	0	0	70984170|ref|XP_747604.1| details cysk: 24, nucl: 2	cysk
Enolase Allergen Asp f 22	83288046	47	247.33	7.21861	0.655	20	0	0	0	0	0	0	0	0	83288046|sp|Q96X30.3|ENO_ASPFU details cyto: 24, cyto_nucl: 13.5	cyto
ATP synthase F1, beta subunit	70997705	56	233.074	3.89422	0.829	31	0	0	0	0	0	0	0	0	70997705|ref|XP_753589.1| details mito: 27	mito
mitochondrial F1 ATPase subunit alpha	70983614	60	225.059	7.93387	0.565	38	0	0	0	0	0	0	0	0	70983614|ref|XP_747334.1| details mito: 26.5, cyto_mito: 14	mito
outer mitochondrial membrane protein porin	70994716	37	201.369	7.90993	0.557	14	0	0	0	0	0	0	0	0	70994716|ref|XP_752135.1| details cyto: 9.5, cyto_nucl: 8.5, mito: 8, nucl: 4.5, extr: 2	cyto
NAD binding Rossmann fold oxidoreductase	70998424	40	197.517	6.96957	0.767	23	0	0	0	0	0	0	0	0	70998424|ref|XP_753934.1| details cyto: 17.5, cyto_mito: 12.5, mito: 6.5	cyto
molecular chaperone Hsp70	70991282	70	197.184	8.59948	0.635	38	0	0	0	0	0	0	0	0	70991282|ref|XP_750490.1| details cyto: 16.5, cyto_nucl: 13, nucl: 6.5, mito: 2	cyto
peptidyl-prolyl cis-trans isomerase	70989309	22	195.103	13.2571	0.561	9	0	0	0	0	0	0	0	0	70989309|ref|XP_749504.1| details cyto: 14.5, cyto_nucl: 12.333, cyto_mito: 11.998, mito: 7.5	cyto
peptidyl-prolyl cis-trans isomerase/cyclophilin	71000343	18	190.219	10.7502	0.558	9	0	0	0	0	0	0	0	0	71000343|ref|XP_754866.1| details cyto: 16, cyto_nucl: 12, nucl: 6, mito: 4	cyto
CipC-like antibiotic response protein	70997948	15	188.59	42.4863	0.815	13	0	0	0	0	0	0	0	0	70997948|ref|XP_753706.1| details nucl: 10, cyto_nucl: 9.5, cyto: 7, pero: 5, mito: 3	nucl
translation elongation factor EF-2 subunit	71002010	93	185.584	9.62587	0.59	48	0	0	0	0	0	0	0	0	71002010|ref|XP_755686.1| details cyto: 16.5, cyto_pero: 10.5, nucl: 5, pero: 3.5	cyto
Histone H2A	90101335	14	184.993	40.2981	0.414	5	0	0	0	0	0	0	0	0	90101335|sp|Q4WWC6.3|H2A_ASPFU details nucl: 13.5, mito: 9, cyto_nucl: 8.5, cyto: 2.5	nucl
Histone H4	74662392	11	184.305	3.49454	0.592	8	0	0	0	0	0	0	0	0	70986183|ref|XP_748586.1| details mito: 22, cyto: 5	mito
Woronin body protein HexA	146324125	61	173.911	31.7551	0.333	18	0	0	0	0	0	0	0	0	70995231|ref|XP_752379.1| details cyto: 25	cyto
nucleoside-diphosphate-sugar epimerase family protein	70986183	34	171.847	19.1354	0.579	13	0	0	0	0	0	0	0	0	71000305|ref|XP_754847.1| details plas: 22, golg: 2, nucl: 1	plas
plasma membrane H+-ATPase Pma1	71000305	109	168.734	36.99	0.356	37	0	0	0	0	0	0	0	0	71000305|ref|XP_754847.1| details plas: 25.0	plas
ubiquitin (UbiC)	70999548	18	167.634	66.2156	0.408	4	0	0	0	0	0	0	0	0	70999548|ref|XP_754493.1| details nucl: 16.5, cyto_nucl: 15.5, cyto: 7.5	nucl
60S ribosomal protein L18	71000786	21	165.422	7.35908	0.467	9	0	0	0	0	0	0	0	0	71000786|ref|XP_755074.1| details mito: 12.0, cyto: 10.0, nucl: 5.0	mito
malate dehydrogenase, NAD-dependent	70984070	35	164.612	9.91591	0.755	21	0	0	0	0	0	0	0	0	70984070|ref|XP_747556.1| details cyto: 17.5, cyto_nucl: 9.5, mito: 4.0, pero: 4.0	cyto
40S ribosomal protein S1	74672873	29	164.003	6.68396	0.613	18	0	0	0	0	0	0	0	0
60S ribosomal protein L4	70985070	41	160.267	21.0098	0.598	18	0	0	0	0	0	0	0	0	70985070|ref|XP_748041.1| details mito: 17, cyto: 5, nucl: 2, pero: 2	mito
Histone H2B	74673812	15	153.201	2.33328	0.421	8	0	0	0	0	0	0	0	0
40S ribosomal protein S7e	70999658	23	151.611	7.9027	0.582	11	0	0	0	0	0	0	0	0
40S ribosomal protein S3	70990926	29	151.041	14.4637	0.647	19	0	0	0	0	0	0	0	0
fructosyl amine:oxygen oxidoreductase	70988976	49	149.378	5.04395	0.604	22	0	0	0	0	0	0	0	0	70988976|ref|XP_749338.1| details cyto: 9.5, mito: 7, cyto_nucl: 6, pero: 4, cysk: 3, extr: 2	cyto
60S ribosomal protein L17	74661742	22	148.365	9.07305	0.51	11	0	0	0	0	0	0	0	0
ribosomal protein S13p/S18e	70992765	15	144.224	27.3971	0.449	7	0	0	0	0	0	0	0	0
40S ribosomal protein S22	70996368	15	142.373	10.1761	0.715	7	0	0	0	0	0	0	0	0
tubulin alpha-1 subunit	70990312	50	140.986	5.93841	0.377	14	0	0	0	0	0	0	0	0
60S ribosomal protein L10	71001148	26	139.708	6.17542	0.368	12	0	0	0	0	0	0	0	0
40S ribosomal protein S15	146322894	18	137.832	17.6697	0.641	7	0	0	0	0	0	0	0	0
phosphoglycerate kinase PgkA	70995281	45	137.829	4.57225	0.657	25	0	0	0	0	0	0	0	0
40S ribosomal protein S4	71000467	29	133.044	5.91889	0.598	20	0	0	0	0	0	0	0	0
Heat shock protein 90 Allergen Asp f 12	83303658	81	130.32	2.30573	0.458	38	0	0	0	0	0	0	0	0
ribosomal protein S5	70982516	28	128.963	4.09636	0.587	14	0	0	0	0	0	0	0	0
40S ribosomal protein S0	74674582	32	127.278	13.6146	0.461	9	0	0	0	0	0	0	0	0
glutamine synthetase	146323885	40	125.88	3.09073	0.511	17	0	0	0	0	0	0	0	0
60S ribosomal protein L7	70982093	34	124.97	5.19208	0.455	11	0	0	0	0	0	0	0	0
40S ribosomal protein S8e	70990662	23	123.86	15.3284	0.493	10	0	0	0	0	0	0	0	0
40S ribosomal protein S17	71001364	24	123.843	20.148	0.434	7	0	0	0	0	0	0	0	0
60S ribosomal protein L5	70995808	35	122.211	6.18307	0.536	13	0	0	0	0	0	0	0	0
60S ribosomal protein L23	70998694	16	121.518	26.9998	0.451	9	0	0	0	0	0	0	0	0
60S ribosomal protein L9	70995022	22	114.132	4.88365	0.562	12	0	0	0	0	0	0	0	0
transketolase TktA	70995930	75	112.734	7.56761	0.551	35	0	0	0	0	0	0	0	0
60S acidic ribosomal protein P1 AfP1	41688729	11	111.57	2.58615	0.559	4	0	0	0	0	0	0	0	0	41688729|sp|Q9HGV0.1|RLA1_ASPFU details cyto: 19, cyto_nucl: 11.5, nucl: 2, mito: 2, extr: 2	cyto
dienelactone hydrolase family protein	70992607	27	111.343	5.2068	0.486	9	0	0	0	0	0	0	0	0
40S ribosomal protein S11	71001392	16	111.245	1.02076	0.627	8	0	0	0	0	0	0	0	0
60S ribosomal protein L27e	146322499	21	110.206	9.89776	0.371	10	0	0	0	0	0	0	0	0
60S ribosomal protein L12	146322400	18	109.659	6.68588	0.465	6	0	0	0	0	0	0	0	0
citrate synthase (Cit1)	70984828	52	109.591	5.77313	0.411	16	0	0	0	0	0	0	0	0
fructosyl amine: oxygen oxidoreductase	70992089	49	109.34	5.9404	0.58	23	0	0	0	0	0	0	0	0
60S ribosomal protein L13	146323659	26	108.631	9.343	0.407	13	0	0	0	0	0	0	0	0
40S ribosomal protein S9	71000429	27	108.517	46.0567	0.38	13	0	0	0	0	0	0	0	0
cytosolic large ribosomal subunit protein L7A	70992657	29	108.28	7.34202	0.5	14	0	0	0	0	0	0	0	0
ATP-dependent RNA helicase eIF4A	74674080	46	107.221	6.96761	0.49	17	0	0	0	0	0	0	0	0
ATP citrate lyase subunit (Acl), putatibe	70992211	53	106.921	4.73129	0.541	25	0	0	0	0	0	0	0	0
tropomyosin	70987216	18	106.222	85.2956	0.662	12	0	0	0	0	0	0	0	0
ribosomal protein L34 protein	70989179	21	104.283	5.37607	0.177	4	0	0	0	0	0	0	0	0
thioredoxin TrxA	70997545	12	104.031	6.0607	0.555	7	0	0	0	0	0	0	0	0
60S ribosomal protein L27a	71000719	17	103.795	2.2072	0.51	8	0	0	0	0	0	0	0	0
40S ribosomal protein S27	71000517	9	103.412	6.22963	0.463	4	0	0	0	0	0	0	0	0
60S ribosomal protein L8	70998550	27	103.36	15.9387	0.48	10	0	0	0	0	0	0	0	0
60S ribosomal protein L3 Allergen Asp f 23	83305621	44	100.91	3.62627	0.477	23	0	0	0	0	0	0	0	0
14-3-3 family protein ArtA	70989229	29	99.5236	13.944	0.697	19	0	0	0	0	0	0	0	0
40S ribosomal protein S13	70986989	17	99.4258	3.21976	0.608	9	0	0	0	0	0	0	0	0
ribosomal protein L14	70984360	16	98.892	8.56609	0.39	7	0	0	0	0	0	0	0	0
60S ribosomal protein L1	70995564	24	97.7629	12.0228	0.419	10	0	0	0	0	0	0	0	0
40S ribosomal protein S5	70996232	26	97.0151	4.33752	0.481	13	0	0	0	0	0	0	0	0
60S ribosomal protein L31e	70992705	14	96.227	9.28249	0.447	8	0	0	0	0	0	0	0	0
Acyl CoA binding protein family	71001516	17	95.1327	7.05572	0.785	13	0	0	0	0	0	0	0	0
40S ribosomal protein S19	70990868	25	93.7851	5.3721	0.385	13	0	0	0	0	0	0	0	0
ubiquinol-cytochrome C reductase complex core protein 2, putative	70984832	48	92.7557	1.24227	0.48	16	0	0	0	0	0	0	0	0
triosephosphate isomerase	70997109	28	90.6779	5.15934	0.512	12	0	0	0	0	0	0	0	0
Ribosomal L18ae protein family	70990704	17	88.9337	35.4968	0.561	9	0	0	0	0	0	0	0	0
conserved hypothetical protein	70996869	25	88.7068	3.71857	0.542	10	0	0	0	0	0	0	0	0
ribosomal protein L16a	146322483	23	88.4271	3.97385	0.317	11	0	0	0	0	0	0	0	0
40S ribosomal protein S6	70993800	27	88.0246	2.70794	0.447	11	0	0	0	0	0	0	0	0
telomere and ribosome associated protein Stm1	70999620	37	86.9479	4.99198	0.447	15	0	0	0	0	0	0	0	0
Eukaryotic translation initiation factor eIF-5A	70990614	21	86.7299	5.16284	0.427	9	0	0	0	0	0	0	0	0
tubulin beta	70995400	52	86.6817	15.5067	0.354	19	0	0	0	0	0	0	0	0
Hsp70 chaperone (HscA)	70983346	67	84.7352	10.2181	0.479	27	0	0	0	0	0	0	0	0
37S ribosomal protein S24	146324608	15	84.711	2.39053	0.414	8	0	0	0	0	0	0	0	0
5-oxo-L-prolinase	70992917	139	84.6327	65.3006	0.188	23	0	0	0	0	0	0	0	0
Translationally-controlled tumor protein homolog TCTP	74672063	20	83.2377	14.0035	0.547	6	0	0	0	0	0	0	0	0
40S ribosomal protein Rps16	71001404	16	82.5136	3.75954	0.531	10	0	0	0	0	0	0	0	0
60S ribosomal protein L22	70999344	13	80.1432	13.988	0.632	5	0	0	0	0	0	0	0	0
mitochondrial ATPase subunit ATP4	70983638	30	78.5546	4.36895	0.325	11	0	0	0	0	0	0	0	0
60S ribosomal protein L32	71002584	15	78.4095	11.4902	0.405	5	0	0	0	0	0	0	0	0
60S ribosomal protein L15	70990732	28	78.2743	3.05474	0.401	8	0	0	0	0	0	0	0	0
ATP citrate lyase, subunit 1	70992209	79	77.4572	13.9844	0.406	25	0	0	0	0	0	0	0	0
Histone H3	48427850	15	76.9114	66.6417	0.404	4	0	0	0	0	0	0	0	0
60S ribosomal protein L28	70984072	17	76.218	3.14051	0.35	6	0	0	0	0	0	0	0	0
60S ribosomal protein L24a	70984653	18	76.101	18.4805	0.225	7	0	0	0	0	0	0	0	0
60S ribosomal protein L36	70994610	19	75.8834	17.0162	0.235	6	0	0	0	0	0	0	0	0
WW domain protein	146323605	29	75.6859	4.25145	0.374	6	0	0	0	0	0	0	0	0
40S ribosomal protein S11	70989391	20	74.3404	33.0371	0.489	10	0	0	0	0	0	0	0	0
UDP-glucose 4-epimerase	70997659	41	74.1	6.05901	0.534	13	0	0	0	0	0	0	0	0
40S ribosomal protein S25	146322664	10	73.5998	63.74	0.323	3	0	0	0	0	0	0	0	0
60S ribosomal protein L35Ae	71000102	13	73.3138	10.4421	0.361	5	0	0	0	0	0	0	0	0
40S ribosomal protein S26	70991154	13	73.0509	13.7092	0.378	5	0	0	0	0	0	0	0	0
40S ribosomal protein S23	74663642	16	72.1014	16.4757	0.31	5	0	0	0	0	0	0	0	0
60S ribosomal protein P0	70990816	33	71.5809	1.16104	0.514	12	0	0	0	0	0	0	0	0
60S ribosomal protein L35	146322580	23	71.5046	9.67194	0.296	8	0	0	0	0	0	0	0	0
6-phosphogluconate dehydrogenase Gnd1	70991695	56	71.3058	6.52869	0.465	20	0	0	0	0	0	0	0	0
60S acidic ribosomal protein P2 AfP2 Allergen Asp f 8	83305635	11	70.561	9.86114	0.82	7	0	0	0	0	0	0	0	0
60S ribosomal protein L30	71001146	11	70.5351	8.50623	0.406	5	0	0	0	0	0	0	0	0
14-3-3 family protein	70991439	30	70.4821	6.47189	0.587	13	0	0	0	0	0	0	0	0
alkaline serine protease	70989247	13	70.3922	2.75061	0.465	6	0	0	0	0	0	0	0	0
DUF967 domain protein	70989487	20	70.1085	21.1327	0.521	8	0	0	0	0	0	0	0	0
60S ribosomal protein L11	70994548	20	69.8646	8.53643	0.369	8	0	0	0	0	0	0	0	0
mitochondrial processing peptidase beta subunit	70996070	53	69.3268	5.02514	0.434	21	0	0	0	0	0	0	0	0
alanine aminotransferase	70991639	55	69.3056	3.69854	0.427	21	0	0	0	0	0	0	0	0
60S ribosomal protein L21	71000431	18	67.7961	11.4414	0.405	7	0	0	0	0	0	0	0	0
Probable beta-glucosidase btgE	298351606	58	67.1578	4.40872	0.168	10	0	0	0	0	0	0	0	0
60S ribosomal protein L6	70995446	22	66.8915	9.04538	0.47	13	0	0	0	0	0	0	0	0
glutamate decarboxylase	70992753	59	66.1057	9.69367	0.311	15	0	0	0	0	0	0	0	0
GTP-binding nuclear protein Ran	70992715	24	65.1006	5.37536	0.414	7	0	0	0	0	0	0	0	0
60S ribosomal protein L19	71000904	25	62.9915	2.16912	0.374	12	0	0	0	0	0	0	0	0
G-protein complex beta subunit CpcB	70993334	35	62.9769	26.4116	0.478	12	0	0	0	0	0	0	0	0
mitochondrial peroxiredoxin Prx1	70994244	23	62.9689	4.23653	0.592	9	0	0	0	0	0	0	0	0
acetyl-CoA acetyltransferase	70983360	41	62.2486	12.6289	0.417	9	0	0	0	0	0	0	0	0
cytochrome c oxidase subunit Va	70985122	18	58.994	4.84353	0.405	7	0	0	0	0	0	0	0	0
40S ribosomal protein S12	70990900	16	58.7431	25.5993	0.146	2	0	0	0	0	0	0	0	0
4-aminobutyrate transaminase GatA	70998486	55	58.4854	1.16188	0.758	22	0	0	0	0	0	0	0	0
DUF636 domain protein	71002366	15	58.407	9.7357	0.272	4	0	0	0	0	0	0	0	0
L-asparaginase	70990358	40	58.1247	15.846	0.404	9	0	0	0	0	0	0	0	0
translation elongation factor eEF-3	70986914	118	58.0113	9.4337	0.324	30	0	0	0	0	0	0	0	0
ATP synthase delta chain, mitochondrial precursor	70990422	18	57.3687	28.162	0.57	5	0	0	0	0	0	0	0	0
ATP synthase D chain, mitochondrial	70984364	29	56.0719	4.90023	0.427	11	0	0	0	0	0	0	0	0
UTP-glucose-1-phosphate uridylyltransferase Ugp1	70982442	57	55.6135	11.9363	0.427	22	0	0	0	0	0	0	0	0
cytochrome c subunit Vb	146322777	22	55.3652	10.2049	0.382	7	0	0	0	0	0	0	0	0
actin cytoskeleton protein (VIP1)	71001310	28	54.2414	2.78577	0.472	12	0	0	0	0	0	0	0	0
Calnexin homolog	83287963	62	53.9876	2.31034	0.306	18	0	0	0	0	0	0	0	0
phenol hydroxylase	70986178	52	53.8393	2.79909	0.308	12	0	0	0	0	0	0	0	0
Hsp70 chaperone BiP/Kar2	70989489	73	52.5502	5.52149	0.473	31	0	0	0	0	0	0	0	0
RNP domain protein	70998400	37	52.5252	4.89784	0.389	13	0	0	0	0	0	0	0	0
mitochondrial aconitate hydratase	70992645	86	52.4278	14.2877	0.309	23	0	0	0	0	0	0	0	0
Ketol-acid reductoisomerase	70998911	56	51.8705	4.09091	0.343	14	0	0	0	0	0	0	0	0
40S ribosomal protein S10a	70989001	13	51.6	21.6251	0.457	6	0	0	0	0	0	0	0	0
phosphate:H+ symporter	70982039	62	51.2101	11.1597	0.122	7	0	0	0	0	0	0	0	0
Nascent polypeptide-associated complex subunit alpha NAC-alpha	74667491	22	50.3461	7.09847	0.368	6	0	0	0	0	0	0	0	0
plasma membrane low affinity zinc ion transporter	70989337	39	49.7729	4.85382	0.147	3	0	0	0	0	0	0	0	0
chaperonin	70992219	13	48.9283	5.25295	0.615	6	0	0	0	0	0	0	0	0
ribosomal protein L26	70992323	30	48.8014	4.83239	0.207	9	0	0	0	0	0	0	0	0
ubiquinol-cytochrome c reductase iron-sulfur subunit precursor	70997691	33	47.7508	5.31847	0.352	8	0	0	0	0	0	0	0	0
ATP synthase gamma chain, mitochondrial precursor	146322408	32	47.53	7.10612	0.38	10	0	0	0	0	0	0	0	0
mitochondrial F1F0 ATP synthase subunit F (Atp17)	70989661	11	47.1245	22.6539	0.356	4	0	0	0	0	0	0	0	0
glycine-rich RNA-binding protein	71000080	13	47.0315	1.68323	0.271	2	0	0	0	0	0	0	0	0
citrate synthase Cit1	70984410	51	46.5437	0.911503	0.273	11	0	0	0	0	0	0	0	0
mitochondrial phosphate carrier protein (Mir1)	70996256	34	46.445	3.9198	0.529	11	0	0	0	0	0	0	0	0
cytochrome c oxidase subunit V	70997703	22	46.3597	20.4139	0.357	9	0	0	0	0	0	0	0	0
curved DNA-binding protein (42 kDa protein)	71002676	47	45.4349	3.31897	0.373	14	0	0	0	0	0	0	0	0
40S ribosomal protein S10b	70992591	18	44.6747	39.8937	0.284	5	0	0	0	0	0	0	0	0
amino acid permease (Gap1)	70987201	63	44.1083	2.64345	0.178	11	0	0	0	0	0	0	0	0
Superoxide dismutase [Mn], mitochondrial Allergen Asp f 6	83305645	23	43.8119	13.6096	0.257	5	0	0	0	0	0	0	0	0
glutamate carboxypeptidase	71000749	53	43.6762	3.55926	0.506	20	0	0	0	0	0	0	0	0
Ran-specific GTPase-activating protein 1	70997369	28	43.6165	3.88031	0.466	8	0	0	0	0	0	0	0	0
mitochondrial Hsp70 chaperone (Ssc70)	71001294	74	42.1095	1.28701	0.35	28	0	0	0	0	0	0	0	0
fatty acid synthase beta subunit	70986492	232	41.8836	6.67773	0.266	48	0	0	0	0	0	0	0	0
isocitrate dehydrogenase, NAD-dependent	70995790	42	41.425	1.48638	0.39	14	0	0	0	0	0	0	0	0
cell division control protein Cdc48	71002728	90	39.054	3.57708	0.451	29	0	0	0	0	0	0	0	0
hypothetical protein AFUA_2G13590	71002022	9	38.8041	15.8802	0.568	4	0	0	0	0	0	0	0	0
ATP synthase oligomycin sensitivity conferral protein	71001782	24	38.7806	8.72799	0.282	9	0	0	0	0	0	0	0	0
small oligopeptide transporter, OPT family	71002356	89	38.5214	4.97747	0.126	8	0	0	0	0	0	0	0	0
60S ribosomal protein L37a	71002688	10	38.1769	9.31517	0.467	5	0	0	0	0	0	0	0	0
antigenic mitochondrial protein HSP60	71001164	62	36.7441	0.641354	0.394	25	0	0	0	0	0	0	0	0
Hsp90 binding co-chaperone (Sba1)	70997019	22	36.2395	4.01577	0.214	4	0	0	0	0	0	0	0	0
WW domain protein	70984926	28	35.7998	6.48037	0.285	5	0	0	0	0	0	0	0	0
succinate dehydrogenase subunit Sdh1	71000275	71	35.6635	8.12835	0.329	21	0	0	0	0	0	0	0	0
Pyruvate decarboxylase	74674363	63	35.6431	5.2147	0.401	19	0	0	0	0	0	0	0	0
Rho GTPase Rho1	70991469	23	35.6362	4.21629	0.375	5	0	0	0	0	0	0	0	0
NAD(+)-isocitrate dehydrogenase subunit I	70991361	50	35.4968	0.977645	0.24	13	0	0	0	0	0	0	0	0
Hsp70 chaperone (BiP)	70989035	62	34.9799	60.587	0.24	7	0	0	0	0	0	0	0	0
Hsp70 chaperone Hsp88	70995752	80	34.8228	1.41083	0.353	26	0	0	0	0	0	0	0	0
mitochondrial F1F0 ATP synthase subunit Atp14	70999678	14	34.7174	60.1324	0.333	2	0	0	0	0	0	0	0	0
glucosamine-fructose-6-phosphate aminotransferase	70991353	77	34.4137	4.36762	0.297	20	0	0	0	0	0	0	0	0
ADP-ribosylation factor	70995568	21	34.1355	12.3965	0.475	7	0	0	0	0	0	0	0	0
Carboxypeptidase Y homolog A	74599716	61	33.9233	9.64576	0.192	10	0	0	0	0	0	0	0	0
Kelch repeat protein	70997246	36	33.8723	6.66035	0.404	12	0	0	0	0	0	0	0	0
acetyl-coenzyme A synthetase FacA	70993746	74	33.758	3.69382	0.249	16	0	0	0	0	0	0	0	0
Small COPII coat GTPase sar1	74669779	21	33.4293	0.896329	0.587	8	0	0	0	0	0	0	0	0
hexokinase Kxk	70989741	54	33.3937	2.09018	0.245	8	0	0	0	0	0	0	0	0
conserved lysine-rich protein	70993478	57	33.3621	0.696157	0.307	14	0	0	0	0	0	0	0	0
dihydrolipoamide succinyltransferase	71000765	48	32.7439	2.34226	0.198	6	0	0	0	0	0	0	0	0
ssDNA binding protein	146324107	16	32.6865	11.2032	0.309	4	0	0	0	0	0	0	0	0
high expression lethality protein Hel10	70991116	22	32.2237	2.16183	0.203	3	0	0	0	0	0	0	0	0
adenosine kinase	70998544	37	31.5074	2.75665	0.178	6	0	0	0	0	0	0	0	0
FK506-binding protein 1A FKBP	74670505	12	31.2903	5.70858	0.643	8	0	0	0	0	0	0	0	0
isocitrate dehydrogenase Idp1	71000064	56	30.9684	8.16692	0.329	19	0	0	0	0	0	0	0	0
pyruvate carboxylase	70994553	131	30.6005	8.04948	0.23	31	0	0	0	0	0	0	0	0
septin	70994952	39	30.5365	1.62064	0.341	12	0	0	0	0	0	0	0	0
nuclear transport factor NTF-2	70999712	14	30.5332	11.4431	0.411	4	0	0	0	0	0	0	0	0
conserved hypothetical protein	70994988	16	30.4858	0.916678	0.382	5	0	0	0	0	0	0	0	0
ubiquinol-cytochrome C reductase complex subunit UcrQ	70995926	10	30.2819	2.09656	0.44	3	0	0	0	0	0	0	0	0
serine hydroxymethyltransferase	70999940	52	30.0061	2.11296	0.346	17	0	0	0	0	0	0	0	0
Nascent polypeptide-associated complex subunit beta NAC-beta	74667384	21	29.8756	2.27423	0.43	8	0	0	0	0	0	0	0	0
Peptidyl-prolyl cis-trans isomerase B PPIase B	74671259	23	29.5737	13.4344	0.364	6	0	0	0	0	0	0	0	0
conserved hypothetical protein	70995516	20	29.389	14.076	0.166	4	0	0	0	0	0	0	0	0
fumarate hydratase	70984647	63	29.0794	3.37479	0.311	17	0	0	0	0	0	0	0	0
translation elongation factor EF-Tu	70995660	48	29.0788	4.73041	0.305	12	0	0	0	0	0	0	0	0
ubiquinol-cytochrome c reductase complex 14 kDa protein	146323719	11	28.7253	11.1216	0.72	6	0	0	0	0	0	0	0	0
methylmalonate-semialdehyde dehydrogenase	70993396	64	28.4214	5.8123	0.327	15	0	0	0	0	0	0	0	0
fumarylacetoacetate hydrolase FahA	70989411	47	27.9122	1.65661	0.244	8	0	0	0	0	0	0	0	0
septin AspB	70986973	59	27.5297	5.42944	0.347	15	0	0	0	0	0	0	0	0
polyketide synthase	70986166	242	27.4002	3.63646	0.0965	15	0	0	0	0	0	0	0	0
thioredoxin reductase Trr1/Trr2	70993370	42	27.0583	5.93194	0.212	6	0	0	0	0	0	0	0	0
succinyl-CoA synthetase beta subunit	70982219	48	26.7328	7.61862	0.243	16	0	0	0	0	0	0	0	0
Polyadenylate-binding protein, cytoplasmic and nuclear PABP	74669855	81	26.6331	0.479437	0.189	17	0	0	0	0	0	0	0	0
short-chain dehydrogenase/reductase family protein	70986168	36	26.4452	1.70005	0.234	5	0	0	0	0	0	0	0	0
conserved hypothetical protein	146323293	16	26.1481	2.68488	0.319	4	0	0	0	0	0	0	0	0
phosphoribosylaminoimidazolecarboxamide formyltransferase/IMP cyclohydrolase	70994557	65	26.0857	4.92832	0.336	17	0	0	0	0	0	0	0	0
IMP dehydrogenase	70989289	58	25.9988	1.02983	0.139	7	0	0	0	0	0	0	0	0
protein transport protein Sec61 alpha subunit	70998192	52	25.8656	7.06299	0.13	5	0	0	0	0	0	0	0	0
60S ribosomal protein L44	146322850	12	25.789	22.3362	0.156	2	0	0	0	0	0	0	0	0
fatty acid synthase alpha subunit FasA	70986490	205	25.6398	2.72172	0.156	35	0	0	0	0	0	0	0	0
cytochrome c oxidase polypeptide vib	71001902	11	25.3493	4.41182	0.385	4	0	0	0	0	0	0	0	0
septin	70985058	44	25.2917	5.33272	0.297	12	0	0	0	0	0	0	0	0
cytochrome C1/Cyt1	70990216	35	24.801	0.678152	0.304	10	0	0	0	0	0	0	0	0
NADH-cytochrome b5 reductase 2	74669820	36	24.6001	1.18747	0.529	14	0	0	0	0	0	0	0	0
nucleosome assembly protein Nap1	70998710	48	24.4092	2.39993	0.388	15	0	0	0	0	0	0	0	0
argininosuccinate synthase	146322787	46	24.3476	1.29006	0.286	11	0	0	0	0	0	0	0	0
aldehyde dehydrogenase	70994240	60	23.7676	5.50985	0.251	18	0	0	0	0	0	0	0	0
Vacuolar protease A	74675969	43	23.4688	0.52055	0.183	5	0	0	0	0	0	0	0	0
glycine cleavage system H protein	70995640	19	23.3399	5.15725	0.4	5	0	0	0	0	0	0	0	0
D-3-phosphoglycerate dehydrogenase	70998716	51	23.2721	1.3442	0.252	10	0	0	0	0	0	0	0	0
oxidoreductase	70983870	32	22.7877	1.79185	0.364	7	0	0	0	0	0	0	0	0
bifunctional tryptophan synthase TRPB	71001952	79	22.748	6.97642	0.227	12	0	0	0	0	0	0	0	0
threonyl-tRNA synthetase	70993228	84	22.5819	13.3716	0.176	14	0	0	0	0	0	0	0	0
secretory pathway gdp dissociation inhibitor	71001534	52	22.5083	0.815758	0.297	12	0	0	0	0	0	0	0	0
2-methylcitrate dehydratase	70984382	62	22.0184	6.35754	0.281	12	0	0	0	0	0	0	0	0
conserved hypothetical protein	70986180	33	21.86	1.1536	0.195	5	0	0	0	0	0	0	0	0
farnesyl-pyrophosphate synthetase	70985182	40	21.773	1.48395	0.179	7	0	0	0	0	0	0	0	0
profilin Pfy1	70981925	14	21.6213	7.40472	0.397	5	0	0	0	0	0	0	0	0
Tubulin beta chain	74666431	50	21.3107	2.90792	0.312	12	0	0	0	0	0	0	0	0
septin AspA	70998104	40	21.1972	4.59933	0.212	10	0	0	0	0	0	0	0	0
GTP-binding protein YchF	70995164	43	21.1168	0.0968801	0.434	11	0	0	0	0	0	0	0	0
RNA binding effector protein Scp160	70989505	142	21.0028	8.61552	0.133	15	0	0	0	0	0	0	0	0
mitochondrial translation initiation factor IF-2	70990596	119	20.9643	36.3112	0.0281	3	0	0	0	0	0	0	0	0
electron transfer flavoprotein alpha subunit	70986952	38	20.9291	7.40929	0.45	9	0	0	0	0	0	0	0	0
formamidase FmdS	70988974	45	20.8813	2.65435	0.192	6	0	0	0	0	0	0	0	0
alpha-ketoglutarate dehydrogenase complex subunit Kgd1, putative	70993636	119	20.1995	0.90915	0.229	19	0	0	0	0	0	0	0	0
clathrin heavy chain	70994555	193	19.6396	1.96659	0.133	20	0	0	0	0	0	0	0	0
amino acid transporter	71002866	65	19.5728	3.74807	0.0738	3	0	0	0	0	0	0	0	0
Probable Xaa-Pro aminopeptidase pepP	74675843	52	19.5659	0.58677	0.139	7	0	0	0	0	0	0	0	0
aldehyde reductase (AKR1)	70992133	37	19.2726	0.879942	0.461	11	0	0	0	0	0	0	0	0
actin-binding protein	71002158	67	19.1988	1.587	0.12	8	0	0	0	0	0	0	0	0
NADH-ubiquinone oxidoreductase 299 kDa subunit	71001424	28	19.0319	4.0534	0.202	3	0	0	0	0	0	0	0	0
choline oxidase (CodA)	70983378	60	19.027	1.3123	0.201	8	0	0	0	0	0	0	0	0
glycyl-tRNA synthetase	70998636	79	18.5006	4.46317	0.12	6	0	0	0	0	0	0	0	0
phospholipase D (PLD)	146323070	123	18.3885	2.67209	0.0999	11	0	0	0	0	0	0	0	0
acetyl-CoA-acetyltransferase	70992891	46	18.2333	2.63963	0.222	8	0	0	0	0	0	0	0	0
O-methyltransferase	71002874	44	18.1977	4.06949	0.207	7	0	0	0	0	0	0	0	0
seryl-tRNA synthetase	70998718	54	17.7885	3.34543	0.177	8	0	0	0	0	0	0	0	0
disulfide isomerase (TigA)	70997353	40	17.6873	4.93491	0.318	9	0	0	0	0	0	0	0	0
AhpC/TSA family thioredoxin peroxidase	70983971	30	17.684	15.9845	0.348	8	0	0	0	0	0	0	0	0
NADH-ubiquinone oxidoreductase, subunit G	70984800	73	17.5132	0.922108	0.204	12	0	0	0	0	0	0	0	0
50S ribosomal protein L12	70994008	20	17.2735	1.51396	0.332	5	0	0	0	0	0	0	0	0
iron-sulfur protein subunit of succinate dehydrogenase Sdh2, putative	70997740	34	17.2347	3.23222	0.271	9	0	0	0	0	0	0	0	0
calmodulin	146323805	17	17.234	14.9579	0.443	5	0	0	0	0	0	0	0	0
conserved hypothetical protein	70989643	131	16.8632	29.2078	0.0497	4	0	0	0	0	0	0	0	0
C1 tetrahydrofolate synthase	71000066	101	16.7525	2.40081	0.0948	8	0	0	0	0	0	0	0	0
flavohemoprotein	70981999	46	16.4047	2.95915	0.225	8	0	0	0	0	0	0	0	0
saccharopine dehydrogenase Lys1	70999462	41	16.3134	1.52655	0.259	8	0	0	0	0	0	0	0	0
adenine phosphoribosyltransferase 1	70982346	24	16.1838	0.600353	0.198	4	0	0	0	0	0	0	0	0
translation initiation factor EF-2 gamma subunit	146323729	56	15.7974	1.25937	0.196	9	0	0	0	0	0	0	0	0
UDP-N-acetylglucosamine pyrophosphorylase	70982372	57	15.3508	3.94161	0.157	9	0	0	0	0	0	0	0	0
secretion related GTPase SrgB/Ypt1	146324048	22	14.7769	5.88918	0.269	5	0	0	0	0	0	0	0	0
transcription factor RfeF	70993918	72	14.3204	5.77572	0.0948	6	0	0	0	0	0	0	0	0
NADH-ubiquinone oxidoreductase 304 kDa subunit precursor	70991843	38	14.0642	12.2721	0.195	5	0	0	0	0	0	0	0	0
conserved hypothetical protein	70992065	65	13.991	4.93009	0.113	5	0	0	0	0	0	0	0	0
GPR/FUN34 family protein	70989381	32	13.9409	12.0947	0.136	2	0	0	0	0	0	0	0	0
oxidoreductase, 2-nitropropane dioxygenase family	71001274	38	13.8585	4.53632	0.248	7	0	0	0	0	0	0	0	0
Eukaryotic translation initiation factor 3 subunit A eIF3a	238685472	120	13.6216	1.90665	0.142	12	0	0	0	0	0	0	0	0
fibrillarin	70996074	33	13.5849	1.14336	0.378	9	0	0	0	0	0	0	0	0
translation initiation factor 2 alpha subunit	70999105	35	13.5715	1.76091	0.261	9	0	0	0	0	0	0	0	0
GNAT family acetyltransferase	70985522	29	13.5237	3.89001	0.258	5	0	0	0	0	0	0	0	0
mRNA binding post-transcriptional regulator (Csx1)	70982362	45	13.4817	4.94473	0.158	7	0	0	0	0	0	0	0	0
vacuolar ATP synthase catalytic subunit A	70985198	75	13.0711	1.71144	0.155	7	0	0	0	0	0	0	0	0
conserved hypothetical protein	70992169	27	12.9842	12.5542	0.274	5	0	0	0	0	0	0	0	0
carbonic anhydrase Nce103	70993714	31	12.8492	2.4122	0.373	8	0	0	0	0	0	0	0	0
Lysophospholipase 3	229891458	67	12.7645	3.75165	0.108	6	0	0	0	0	0	0	0	0
ATP-dependent RNA helicase ded1	74671260	72	12.716	1.46127	0.193	12	0	0	0	0	0	0	0	0
proteasome regulatory particle subunit Rpt3	70999522	52	12.5822	1.10091	0.252	7	0	0	0	0	0	0	0	0
uridylate kinase Ura6	70987262	26	12.5522	1.2134	0.387	8	0	0	0	0	0	0	0	0
Adenylate kinase 1 AK 1	74669525	29	12.015	10.5413	0.377	10	0	0	0	0	0	0	0	0
succinate-semialdehyde dehydrogenase Uga2	70994460	58	11.9136	10.3232	0.126	4	0	0	0	0	0	0	0	0
poly(A)+ RNA transport protein (UbaA)	71002460	115	11.6875	10.1485	0.215	15	0	0	0	0	0	0	0	0
cell wall protein	71000172	60	11.6679	12.825	0.0439	3	0	0	0	0	0	0	0	0
allergen	70985384	22	11.5628	10.4967	0.317	4	0	0	0	0	0	0	0	0
carbamoyl-phosphate synthase, large subunit	71001318	129	11.5309	3.13383	0.0715	7	0	0	0	0	0	0	0	0
Protein transport protein sec23	158563759	87	11.4005	9.88817	0.059	3	0	0	0	0	0	0	0	0
MFS peptide transporter Ptr2	70982510	64	11.2027	10.198	0.112	5	0	0	0	0	0	0	0	0
isochorismatase family hydrolase	70992505	21	11.0252	9.5566	0.448	5	0	0	0	0	0	0	0	0
glycerol dehydrogenase (GldB)	70993620	37	10.8435	9.67537	0.228	6	0	0	0	0	0	0	0	0
cofilin	70997699	17	10.8166	18.7348	0.305	3	0	0	0	0	0	0	0	0
enoyl-CoA hydratase/isomerase family protein	71001488	32	10.5417	1.9498	0.194	7	0	0	0	0	0	0	0	0
proteasome regulatory particle subunit Rpt6	70982247	43	10.5296	2.3748	0.149	5	0	0	0	0	0	0	0	0
copper amine oxidase	70998891	75	10.2868	3.45168	0.0537	2	0	0	0	0	0	0	0	0
coproporphyrinogen III oxidase	70991290	50	10.2391	2.38435	0.125	4	0	0	0	0	0	0	0	0
succinyl-CoA synthetase alpha subunit	70998594	35	10.1892	9.28011	0.208	6	0	0	0	0	0	0	0	0
heat shock protein (Sti1)	70982436	65	10.1849	5.08503	0.168	9	0	0	0	0	0	0	0	0
PT repeat family protein	146323084	224	10.1324	3.05286	0.0539	6	0	0	0	0	0	0	0	0
aldo-keto reductase	70998156	31	10.0784	8.72871	0.258	7	0	0	0	0	0	0	0	0
26S proteasome regulatory subunit Mts4	70997461	101	10.0292	6.0828	0.0718	6	0	0	0	0	0	0	0	0
fatty acid activator Faa4	71001286	77	9.73247	8.42863	0.121	6	0	0	0	0	0	0	0	0
electron transfer flavoprotein, beta subunit	70998364	28	9.59477	8.79562	0.281	6	0	0	0	0	0	0	0	0
Ctr copper transporter family protein	70989311	28	9.58056	8.67993	0.0895	2	0	0	0	0	0	0	0	0
uracil phosphoribosyltransferase	71002550	24	9.49984	8.46913	0.242	4	0	0	0	0	0	0	0	0
Eukaryotic translation initiation factor 3 subunit F eIF3f	74672814	37	9.45535	0.875034	0.261	6	0	0	0	0	0	0	0	0
Eukaryotic translation initiation factor 3 subunit M eIF3m	74668528	51	9.36352	8.1132	0.201	5	0	0	0	0	0	0	0	0
homoserine dehydrogenase	70999472	39	9.06431	3.66667	0.117	4	0	0	0	0	0	0	0	0
Coatomer subunit alpha	71000030	136	9.02431	3.86049	0.0495	4	0	0	0	0	0	0	0	0
MFS phosphate transporter	71001442	75	8.98368	7.84448	0.129	6	0	0	0	0	0	0	0	0
6-phosphogluconolactonase	146322386	29	8.8194	7.93576	0.332	7	0	0	0	0	0	0	0	0
dynamin GTPase	70992441	92	8.7749	8.00134	0.136	10	0	0	0	0	0	0	0	0
NADH-ubiquinone oxidoreductase 49 kDa subunit	146322982	53	8.67234	15.0209	0.16	5	0	0	0	0	0	0	0	0
conidial hydrophobin RodB	70996676	14	8.62626	7.50441	0.507	3	0	0	0	0	0	0	0	0
conserved hypothetical protein	71000106	15	8.52418	7.72221	0.409	4	0	0	0	0	0	0	0	0
hydroxymethylglutaryl-CoA synthase Erg13	70999672	51	8.37813	7.26273	0.137	4	0	0	0	0	0	0	0	0
ribosomal S30/ubiquitin fusion	70984651	7	8.32652	14.422	0.177	2	0	0	0	0	0	0	0	0
Phosphatidylinositol transfer protein sfh5	74667999	46	8.32523	7.46979	0.236	6	0	0	0	0	0	0	0	0
Protein yop1	73921281	19	8.1295	14.0807	0.178	5	0	0	0	0	0	0	0	0
cytochrome c oxidase subunit VIa	146323279	16	8.07653	13.989	0.162	2	0	0	0	0	0	0	0	0
transcription factor (Snd1/p100)	70997964	109	7.91565	7.13813	0.124	9	0	0	0	0	0	0	0	0
diphosphomevalonate decarboxylase	70994672	43	7.85005	6.80931	0.371	10	0	0	0	0	0	0	0	0
glycolipid transfer protein HET-C2	70999041	22	7.84327	7.42749	0.209	4	0	0	0	0	0	0	0	0
Hsp70 family chaperone Lhs1/Orp150	70996238	109	7.80369	6.77815	0.0381	4	0	0	0	0	0	0	0	0
saccharopine dehydrogenase Lys9	70993696	49	7.76538	6.93856	0.122	4	0	0	0	0	0	0	0	0
GTP cyclohydrolase II	146322736	49	7.73196	13.3922	0.0626	2	0	0	0	0	0	0	0	0
glucokinase GlkA	70984695	54	7.62998	1.88545	0.142	4	0	0	0	0	0	0	0	0
fructose-1,6-bisphosphatase Fbp1	70993702	39	7.54207	13.0633	0.21	5	0	0	0	0	0	0	0	0
GDP-mannose pyrophosphorylase A	70991609	58	7.41723	6.54592	0.177	6	0	0	0	0	0	0	0	0
phenylalanyl-tRNA synthetase beta chain cytoplasmic	70989283	59	7.31637	6.33748	0.0965	5	0	0	0	0	0	0	0	0
HIT domain protein	70992595	14	7.20286	12.4757	0.246	2	0	0	0	0	0	0	0	0
microtubule associated protein EB1	70999432	31	7.20004	12.4708	0.252	4	0	0	0	0	0	0	0	0
HAD superfamily hydrolase	70998160	27	7.18918	6.98443	0.201	5	0	0	0	0	0	0	0	0
Arp2/3 complex subunit (Arp2)	70995896	44	7.09201	6.1454	0.0799	2	0	0	0	0	0	0	0	0
glycine cleavage system T protein	70995372	52	6.95304	6.12206	0.0722	3	0	0	0	0	0	0	0	0
NADH-ubiquinone oxidoreductase B14 subunit	70984196	10	6.6376	11.4967	0.293	2	0	0	0	0	0	0	0	0
anthranilate synthase component I	70992575	57	6.41922	5.56757	0.108	5	0	0	0	0	0	0	0	0
Eukaryotic translation initiation factor 3 subunit C eIF3c	74666290	98	6.35322	5.79242	0.0858	6	0	0	0	0	0	0	0	0
Probable NAD(P)H-dependent D-xylose reductase xyl1	74669791	36	6.3328	10.9687	0.137	3	0	0	0	0	0	0	0	0
acetamidase	70982470	64	6.32073	6.54097	0.0691	4	0	0	0	0	0	0	0	0
flavin-containing monooxygenase	70986284	73	6.30735	10.9247	0.079	3	0	0	0	0	0	0	0	0
phosphate transporter (Pho88)	70985280	21	6.26626	10.8535	0.231	3	0	0	0	0	0	0	0	0
NADH-ubiquinone oxidoreductase, subunit F	70993752	55	6.18716	10.7165	0.0726	3	0	0	0	0	0	0	0	0
Hsc70 cochaperone (SGT)	70995171	36	5.99149	5.76533	0.258	6	0	0	0	0	0	0	0	0
serine/threonine protein kinase (Ark1)	70993022	48	5.96969	10.3398	0.118	3	0	0	0	0	0	0	0	0
conserved hypothetical protein	70983668	9	5.83267	10.1025	0.59	4	0	0	0	0	0	0	0	0
RNP domain protein	70992519	52	5.70144	4.98922	0.167	6	0	0	0	0	0	0	0	0
Aha1 domain family	70993698	42	5.63393	9.75825	0.0976	3	0	0	0	0	0	0	0	0
filament-forming protein (Tpr/p270)	146324518	224	5.47865	9.48931	0.0254	4	0	0	0	0	0	0	0	0
BAR domain protein	146322926	34	5.33352	4.62406	0.174	3	0	0	0	0	0	0	0	0
ATP-dependent RNA helicase sub2	74667372	50	5.28851	9.15998	0.129	4	0	0	0	0	0	0	0	0
mitochondrial acetolactate synthase small subunit	70994656	36	5.12595	8.87841	0.0887	2	0	0	0	0	0	0	0	0
t-complex protein 1, zeta subunit	70999886	59	4.96549	8.60048	0.128	5	0	0	0	0	0	0	0	0
cytokinesis protein SepA/Bni1	70984130	199	4.87806	8.44905	0.0211	2	0	0	0	0	0	0	0	0
NTF2 and RRM domain protein	70984842	57	4.83577	8.37579	0.0484	2	0	0	0	0	0	0	0	0
26S proteasome regulatory particle subunit Rpn8	70991302	39	4.76312	8.24996	0.0857	2	0	0	0	0	0	0	0	0
glycogen phosphorylase GlpV/Gph1	146322636	100	4.70948	4.77644	0.0353	3	0	0	0	0	0	0	0	0
tyrosyl-tRNA synthetase	70997685	44	4.7	4.35805	0.107	3	0	0	0	0	0	0	0	0
NADH-ubiquinone oxidoreductase 21 kDa subunit	146323681	20	4.68065	4.09155	0.346	4	0	0	0	0	0	0	0	0
NADH-ubiquinone oxidoreductase subunit GRIM-19	71000044	15	4.67332	8.09443	0.213	2	0	0	0	0	0	0	0	0
Lactotransferrin	85700158	78	4.65821	8.06826	0.134	6	0	0	0	0	0	0	0	0
mitochondrial F1F0-ATP synthase g subunit	70996478	21	4.60352	7.97353	0.281	3	0	0	0	0	0	0	0	0
aspartyl-tRNA synthetase Dps1	70989089	62	4.57595	7.92578	0.123	5	0	0	0	0	0	0	0	0
regulatory protein SUAPRGA1	70999996	40	4.51306	7.81684	0.243	5	0	0	0	0	0	0	0	0
RAS small monomeric GTPase RasA	70997565	24	4.16867	7.22034	0.113	2	0	0	0	0	0	0	0	0
L-ornithine aminotransferase Car2	70994128	49	4.16019	7.20566	0.0911	4	0	0	0	0	0	0	0	0
Sulfate adenylyltransferase SAT	74673925	64	4.08965	7.08348	0.101	4	0	0	0	0	0	0	0	0
adenylylsulfate kinase	70995380	24	4.08198	7.0702	0.223	3	0	0	0	0	0	0	0	0
catabolite degradation protein	70985192	42	4.01285	6.95046	0.155	3	0	0	0	0	0	0	0	0
Arp2/3 complex subunit (Arp3)	70997495	48	3.99236	3.84113	0.153	3	0	0	0	0	0	0	0	0
conserved hypothetical protein	70988595	47	3.93754	6.82002	0.116	3	0	0	0	0	0	0	0	0
conserved hypothetical protein	70989543	87	3.84098	6.65277	0.081	3	0	0	0	0	0	0	0	0
stearic acid desaturase (SdeA)	70986862	52	3.7646	6.52048	0.0614	2	0	0	0	0	0	0	0	0
translation initiation factor eIF-6	70998618	27	3.70934	3.21743	0.134	2	0	0	0	0	0	0	0	0
importin beta-1 subunit	70996366	96	3.62531	6.27922	0.0459	2	0	0	0	0	0	0	0	0
arginyl-tRNA synthetase	146322998	73	3.60809	3.6202	0.0526	2	0	0	0	0	0	0	0	0
N-acetylglucosamine-phosphate mutase	70991042	62	3.50425	6.06954	0.106	4	0	0	0	0	0	0	0	0
BAP31 domain protein	70996184	24	3.45144	5.97807	0.255	4	0	0	0	0	0	0	0	0
NADPH--cytochrome P450 reductase CPR	74670616	77	3.43881	5.95619	0.0417	2	0	0	0	0	0	0	0	0
mitochondrial DNA replication protein (Yhm2)	70984830	32	3.43303	5.94618	0.228	3	0	0	0	0	0	0	0	0
NADH-ubiquinone oxidoreductase 39 kDa subunit	70992617	44	3.39774	5.88505	0.186	4	0	0	0	0	0	0	0	0
NADH-ubiquinone oxidoreductase subunit B	70994922	25	3.37074	5.83829	0.0897	2	0	0	0	0	0	0	0	0
NADH-ubiquinone dehydrogenase 24 kDa subunit	71001132	30	3.30226	5.71967	0.138	4	0	0	0	0	0	0	0	0
oxidoreductase, 2OG-Fe(II) oxygenase family	70999061	37	3.2102	5.56023	0.0655	2	0	0	0	0	0	0	0	0
plasma membrane H(+)ATPase	70984966	113	3.20496	5.55116	0.149	14	0	0	0	0	0	0	0	0
protein phosphotase 2a 65kd regulatory sububit	70990922	69	3.19582	5.53531	0.12	5	0	0	0	0	0	0	0	0
C6 transcription factor	70989637	86	3.08584	5.34483	0.0498	2	0	0	0	0	0	0	0	0
formyltetrahydrofolate deformylase	70992393	32	3.08584	5.34483	0.137	2	0	0	0	0	0	0	0	0
membrane bound C2 domain protein (vp115)	70982440	170	3.05253	5.28714	0.0384	4	0	0	0	0	0	0	0	0
NADH-ubiquinone oxidoreductase B18 subunit	70999023	11	3.00992	5.21333	0.29	3	0	0	0	0	0	0	0	0
ATP synthase subunit E	70984723	26	2.96045	5.12764	0.151	3	0	0	0	0	0	0	0	0
3-hydroxybutyryl-CoA dehydrogenase	70982195	36	2.74531	4.75501	0.139	3	0	0	0	0	0	0	0	0
cystathionine beta-synthase	71000832	58	2.62798	4.5518	0.0618	2	0	0	0	0	0	0	0	0
succinyl-CoA:3-ketoacid-coenzyme A transferase (ScoT)	70992511	55	2.62557	4.54763	0.151	4	0	0	0	0	0	0	0	0
12-oxophytodienoate reductase	70996939	46	2.50111	4.33206	0.0538	2	0	0	0	0	0	0	0	0
Adenylosuccinate synthetase; AMPSase AdSS	74672202	47	2.48202	4.29898	0.0896	3	0	0	0	0	0	0	0	0
NAP family protein	70985092	41	2.44226	4.23013	0.096	2	0	0	0	0	0	0	0	0
V-type ATPase, B subunit	71001950	56	2.36594	4.09792	0.17	5	0	0	0	0	0	0	0	0
gamma-glutamyltranspeptidase	70993252	65	2.31987	4.01813	0.0667	2	0	0	0	0	0	0	0	0
ATPase get3	263432395	37	2.30441	3.99136	0.238	6	0	0	0	0	0	0	0	0
conserved hypothetical protein	70984575	14	2.30034	3.98431	0.438	3	0	0	0	0	0	0	0	0
acyl-CoA dehydrogenase	70996198	47	2.24554	3.88939	0.158	4	0	0	0	0	0	0	0	0
glycogen synthase kinase (Skp1)	70984090	47	2.2141	3.83493	0.102	3	0	0	0	0	0	0	0	0
hypothetical protein AFUA_8G05650	70983678	20	2.20346	3.81651	0.291	4	0	0	0	0	0	0	0	0
Rho GTPase ModA	70989707	21	2.18533	3.78511	0.208	2	0	0	0	0	0	0	0	0
proteasome regulatory particle subunit Rpt5	70991034	52	2.18322	3.78144	0.17	5	0	0	0	0	0	0	0	0
proteasome regulatory particle subunit Rpt4	70991445	44	2.11701	3.66678	0.0662	2	0	0	0	0	0	0	0	0
FAD-dependent monooxygenase	146324709	53	2.05779	3.56419	0.147	3	0	0	0	0	0	0	0	0
glutathione S-transferase	70993148	30	1.94716	3.37258	0.124	2	0	0	0	0	0	0	0	0
ABC a-pheromone efflux pump AtrD	70994194	149	1.90049	3.29175	0.0275	2	0	0	0	0	0	0	0	0
cytosolic hydroxymethyltransferase	71000870	59	1.5966	2.76539	0.0447	3	0	0	0	0	0	0	0	0
transcription regulator (RTG2)	70983209	67	1.50449	2.60585	0.0515	2	0	0	0	0	0	0	0	0
cAMP-dependent protein kinase regulatory subunit	54036153	45	1.45764	2.5247	0.128	3	0	0	0	0	0	0	0	0
RNA helicase (Dbp)	71001454	62	1.32538	2.29563	0.0478	2	0	0	0	0	0	0	0	0
Coatomer subunit beta	70995412	107	0.947488	1.6411	0.0429	2	0	0	0	0	0	0	0	0

## Sheet: CE Homologues
A. fumigatus Protein	A. fumigatus Accession	A. fumigatus 685 Accession	Identity
14-3-3 family protein	70991439	70991439	100
14-3-3 family protein	70991439	70989229	64.6
14-3-3 family protein ArtA	70989229	70989229	100
14-3-3 family protein ArtA	70989229	70991439	64.4
40S ribosomal protein S0	74674582	74674582	100
40S ribosomal protein S1	74672873	74672873	100
40S ribosomal protein S15	146322894	146322894	100
40S ribosomal protein S17	71001364	71001364	100
40S ribosomal protein S3	70990926	70990926	100
40S ribosomal protein S7e	70999658	70999658	100
40S ribosomal protein S9	71000429	71000429	100
4-aminobutyrate transaminase GatA	70998486	70998486	100
50S ribosomal protein L12	70994008	70994008	100
60S acidic ribosomal protein P1	41688729	41688729	100
60S acidic ribosomal protein P2AfP2 Allergen Asp f 8	83305635	83305635	100
60S ribosomal protein L1	70995564	70995564	100
60S ribosomal protein L12	146322400	146322400	100
60S ribosomal protein L13	146323659	146323659	100
60S ribosomal protein L17	74661742	74661742	100
60S ribosomal protein L22	70999344	70999344	100
60S ribosomal protein L23	70998694	70998694	100
60S ribosomal protein L4	70985070	70985070	100
60S ribosomal protein L5	70995808	70995808	100
60S ribosomal protein P0	70990816	70990816	100
6-phosphogluconate dehydrogenase Gnd1	70991695	70991695	100
acetyl-CoA acetyltransferase	70983360	70983360	100
acetyl-CoA acetyltransferase	70983360	70992891	47.2
Acid phosphatase	74622867	74622867	100
actin Act1	70984170	70984170	100
actin Act1	70984170	70995896	42
actin Act1	70984170	70997495	33.6
actin cytoskeleton protein (VIP1)	71001310	71001310	100
Acyl CoA binding protein family	71001516	71001516	100
adenosylhomocysteinase	70995231	70995231	100
Adenylate kinase 1 AK 1	74669525	74669525	100
Aha1 domain family	70993698	70993698	100
AhpC/TSA family thioredoxin peroxidase	70983971	70983971	100
AhpC/TSA family thioredoxin peroxidase	70983971	70994244	54.3
alanine aminotransferase	70991639	70991639	100
alpha-ketoglutarate dehydrogenase complex subunit Kgd1 putative	70993636	70993636	100
antigenic mitochondrial protein HSP60	71001164	71001164	100
aspartate aminotransferase	70993876	70993876	100
aspartate aminotransferase	70993876	71001234	46
aspartate transaminase	71001234	71001234	100
aspartate transaminase	71001234	70993876	43.1
ATP citrate lyase subunit (Acl) putatibe	70992211	70992211	100
ATP citrate lyase subunit 1	70992209	70992209	100
ATP synthase D chain mitochondrial	70984364	70984364	100
ATP synthase delta chain mitochondrial precursor	70990422	70990422	100
ATP synthase F1 beta subunit	70997705	70997705	100
ATP synthase oligomycin sensitivity conferral protein	71001782	71001782	100
ATP synthase subunit E	70984723	70984723	100
ATP-dependent RNA helicase eIF4A	74674080	74674080	100
ATP-dependent RNA helicase eIF4A	74674080	74667372	34.2
ATP-dependent RNA helicase eIF4A	74674080	71001454	31.8
ATP-dependent RNA helicase eIF4A	74674080	74671260	32
BAR domain protein	146322926	146322926	100
calmodulin	146323805	146323805	100
carbonic anhydrase Nce103	70993714	70993714	100
chaperonin	70992219	70992219	100
CipC-like antibiotic response protein	70997948	70997948	100
citrate synthase (Cit1)	70984828	70984828	100
citrate synthase (Cit1)	70984828	70984410	53.6
cobalamin-independent methionine synthase MetH/D	70994626	70994626	100
cofilin	70997699	70997699	100
conserved hypothetical protein	70994988	70994988	100
conserved hypothetical protein	70990260	70990260	100
conserved hypothetical protein	70992169	70992169	100
conserved hypothetical protein	70984575	70984575	100
conserved hypothetical protein	146323293	146323293	100
conserved lysine-rich protein	70993478	70993478	100
coproporphyrinogen III oxidase	70991290	70991290	100
cytochrome c	71001924	71001924	100
cytochrome c oxidase polypeptide vib	71001902	71001902	100
cytochrome c oxidase subunit V	70997703	70997703	100
cytochrome c oxidase subunit Va	70985122	70985122	100
cytochrome c subunit Vb	146322777	146322777	100
dienelactone hydrolase family protein	70992607	70992607	100
dihydrolipoamide dehydrogenase	70988990	70988990	100
dihydrolipoamide succinyltransferase	71000765	71000765	100
disulfide isomerase (TigA)	70997353	70997353	100
DUF636 domain protein	71002366	71002366	100
electron transfer flavoprotein alpha subunit	70986952	70986952	100
Enolase Allergen Asp f 22	83288046	83288046	100
eukaryotic translation elongation factor 1 subunit Eef1-beta putative	146322600	146322600	100
Eukaryotic translation initiation factor eIF-5A	70990614	70990614	100
FK506-binding protein 1A FKBP	74670505	74670505	100
flavohemoprotein	70981999	70981999	100
fructose-bisphosphate aldolase class II	70999466	70999466	100
fumarate hydratase	70984647	70984647	100
glucosamine-fructose-6-phosphate aminotransferase	70991353	70991353	100
glucose-6-phosphate isomerase	71001262	71001262	100
Glutamate/Leucine/Phenylalanine/Valine dehydrogenase	70994774	70994774	100
glutamine synthetase	146323885	146323885	100
glyceraldehyde 3-phosphate dehydrogenase GpdA	70985278	70985278	100
glycerol dehydrogenase (GldB)	70993620	70993620	100
glycerol dehydrogenase (GldB)	70993620	70992133	40.6
glycerol dehydrogenase (GldB)	70993620	70995191	35.4
glycerol dehydrogenase (GldB)	70993620	70998156	33.2
glycerol dehydrogenase (GldB)	70993620	74669791	33.2
glycerol dehydrogenase Gcy1	70995191	70995191	100
glycerol dehydrogenase Gcy1	70995191	70992133	41.9
glycerol dehydrogenase Gcy1	70995191	70993620	38.6
glycerol dehydrogenase Gcy1	70995191	74669791	34.6
glycerol dehydrogenase Gcy1	70995191	70998156	33.2
glycine cleavage system H protein	70995640	70995640	100
GTP-binding nuclear protein Ran	70992715	70992715	100
heat shock protein (Sti1)	70982436	70982436	100
Heat shock protein 90 Allergen Asp f 12	83303658	83303658	100
Histone H2A	90101335	90101335	100
Histone H2B	74673812	74673812	100
Hsc70 cochaperone (SGT)	70995171	70995171	100
Hsp70 chaperone (BiP)	70989035	70989035	100
Hsp70 chaperone (HscA)	70983346	70983346	100
Hsp70 chaperone (HscA)	70983346	70991282	58.3
Hsp70 chaperone (HscA)	70983346	70989489	51.1
Hsp70 chaperone (HscA)	70983346	71001294	43.8
Hsp70 chaperone BiP/Kar2	70989489	70989489	100
Hsp70 chaperone BiP/Kar2	70989489	70991282	57.3
Hsp70 chaperone BiP/Kar2	70989489	70983346	46.4
Hsp70 chaperone BiP/Kar2	70989489	71001294	47.5
Hsp70 chaperone Hsp88	70995752	70995752	100
Hsp90 binding co-chaperone (Sba1)	70997019	70997019	100
hypothetical protein AFUA_2G13590	71002022	71002022	100
IMP dehydrogenase	70989289	70989289	100
inorganic diphosphatase	71000118	71000118	100
isochorismatase family hydrolase	70992505	70992505	100
isocitrate dehydrogenase Idp1	71000064	71000064	100
isocitrate dehydrogenase NAD-dependent	70995790	70995790	100
isocitrate dehydrogenase NAD-dependent	70995790	70991361	40
Ketol-acid reductoisomerase	70998911	70998911	100
L-PSP endoribonuclease family protein (Hmf1)	70982340	70982340	100
Lysophospholipase 3	229891458	229891458	100
malate dehydrogenase NAD-dependent	70986899	70986899	100
malate dehydrogenase NAD-dependent	70986899	70984070	56.2
malate dehydrogenase NAD-dependent	70984070	70984070	100
malate dehydrogenase NAD-dependent	70984070	70986899	57.9
metallopeptidase MepB	70986860	70986860	100
mitochondrial aconitate hydratase	70992645	70992645	100
mitochondrial ATPase subunit ATP4	70983638	70983638	100
mitochondrial F1 ATPase subunit alpha	70983614	70983614	100
mitochondrial F1F0 ATP synthase subunit Atp14	70999678	70999678	100
mitochondrial Hsp70 chaperone (Ssc70)	71001294	71001294	100
mitochondrial Hsp70 chaperone (Ssc70)	71001294	70991282	45.4
mitochondrial Hsp70 chaperone (Ssc70)	71001294	70989489	46.9
mitochondrial Hsp70 chaperone (Ssc70)	71001294	70983346	39.1
mitochondrial peroxiredoxin Prx1	70994244	70994244	100
mitochondrial peroxiredoxin Prx1	70994244	70983971	68.1
mitochondrial processing peptidase beta subunit	70996070	70996070	100
Mn superoxide dismutase SodB	70993650	70993650	100
Mn superoxide dismutase SodB	70993650	83305645	45.4
molecular chaperone Hsp70	70991282	70991282	100
molecular chaperone Hsp70	70991282	70989489	60.8
molecular chaperone Hsp70	70991282	70983346	56.1
molecular chaperone Hsp70	70991282	71001294	48.7
molecular chaperone Hsp70	70991282	70995752	32.1
NAD-dependent formate dehydrogenase AciA/Fdh	70984134	70984134	100
NADH-cytochrome b5 reductase 2	74669820	74669820	100
NADH-ubiquinone oxidoreductase 299 kDa subunit	71001424	71001424	100
Nascent polypeptide-associated complex subunit alpha NAC-alpha	74667491	74667491	100
Nascent polypeptide-associated complex subunit beta NAC-beta	74667384	74667384	100
Nucleoside diphosphate kinase NDK	74663184	74663184	100
nucleosome assembly protein Nap1	70998710	70998710	100
outer mitochondrial membrane protein porin	70994716	70994716	100
peptidyl-prolyl cis-trans isomerase	70989309	70989309	100
peptidyl-prolyl cis-trans isomerase	70989309	71000343	48.8
peptidyl-prolyl cis-trans isomerase	70989309	74671259	45.4
Peptidyl-prolyl cis-trans isomerase B PPIase B	74671259	74671259	100
Peptidyl-prolyl cis-trans isomerase B PPIase B	74671259	71000343	48.3
Peptidyl-prolyl cis-trans isomerase B PPIase B	74671259	70989309	44.5
peptidyl-prolyl cis-trans isomerase/cyclophilin	71000343	71000343	100
peptidyl-prolyl cis-trans isomerase/cyclophilin	71000343	74671259	62
peptidyl-prolyl cis-trans isomerase/cyclophilin	71000343	70989309	61.3
pheromone processing carboxypeptidase (Sxa2)	70989273	70989273	100
pheromone processing carboxypeptidase (Sxa2)	70989273	70981484	35.4
Phosphoglucomutase PGM	74674436	74674436	100
phosphoglycerate kinase PgkA	70995281	70995281	100
phosphoribosylaminoimidazolecarboxamide formyltransferase/IMP cyclohydrolase	70994557	70994557	100
plasma membrane H+-ATPase Pma1	71000305	71000305	100
plasma membrane H+-ATPase Pma1	71000305	70984966	65.7
Polyadenylate-binding protein cytoplasmic and nuclear PABP	74669855	74669855	100
Probable glycosidase crf1 Allergen Asp f 9	85540942	85540942	100
profilin Pfy1	70981925	70981925	100
protein disulfide isomerase Pdi1	70989789	70989789	100
Protein ecm33	74671175	74671175	100
PT repeat family protein	146323084	146323084	100
Putative peroxiredoxin pmp20 Asp f 3	3914384	3914384	100
Putative peroxiredoxin pmp20 Asp f 3	3914384	70985384	67.3
pyridoxine biosynthesis protein	70998202	70998202	100
Pyruvate decarboxylase	74674363	74674363	100
pyruvate dehydrogenase complex dihydrolipoamide acetyltransferase component	70986903	70986903	100
pyruvate dehydrogenase E1 beta subunit PdbA	70986482	70986482	100
pyruvate kinase	70991575	70991575	100
Ran-specific GTPase-activating protein 1	70997369	70997369	100
regulatory protein SUAPRGA1	70999996	70999996	100
RNP domain protein	70998400	70998400	100
S-adenosylmethionine synthetase	70995343	70995343	100
serine carboxypeptidase (CpdS)	70981484	70981484	100
serine carboxypeptidase (CpdS)	70981484	70989273	36.7
serine hydroxymethyltransferase	70999940	70999940	100
serine hydroxymethyltransferase	70999940	71000870	62.4
spermidine synthase	70995928	70995928	100
ssDNA binding protein	146324107	146324107	100
Superoxide dismutase [Mn] mitochondrial Allergen Asp f 6	83305645	83305645	100
Superoxide dismutase [Mn] mitochondrial Allergen Asp f 6	83305645	70993650	49.5
telomere and ribosome associated protein Stm1	70999620	70999620	100
thioredoxin TrxA	70997545	70997545	100
transaldolase	70997968	70997968	100
transketolase TktA	70995930	70995930	100
translation elongation factor eEF-1 subunit gamma	70984206	70984206	100
translation elongation factor EF-1 alpha subunit	146322501	146322501	100
translation elongation factor EF-2 subunit	71002010	71002010	100
translation elongation factor EF-Tu	70995660	70995660	100
Translationally-controlled tumor protein homolog TCTP	74672063	74672063	100
triosephosphate isomerase	70997109	70997109	100
Tripeptidyl-peptidase sed4	74671885	74671885	100
tropomyosin	70987216	70987216	100
ubiquinol-cytochrome C reductase complex core protein 2 putative	70984832	70984832	100
Ubiquitin	51703339	70999548	96.1
UDP-glucose 4-epimerase	70997659	70997659	100
Uncharacterized protein AFUA_6G02800	74667389	74667389	100
WW domain protein	70984926	70984926	100
WW domain protein	146323605	146323605	100

## Sheet: CF Homologues
A. fumigatus Protein	A. fumigatus Accession	A. fumigatus 685 Accession	Identity
Allergen Asp f 15	5902743	5902743	100
Ribonuclease mitogillin allergen Asp f 1	54039254	54039254	100
IgE-binding protein	70981460	70984416	44
serine carboxypeptidase (CpdS)	70981484	70981484	100
serine carboxypeptidase (CpdS)	70981484	70989273	36.7
endo-chitosanase pseudogene	70981600	70981600	100
extracellular guanyl-specific ribonuclease RntA	70981961	70981961	100
acid phosphatase	70982049	70982049	100
acid phosphatase	70982049	74622867	65.5
isoamyl alcohol oxidase	70982616	70982616	100
FAD/FMN-containing isoamyl alcohol oxidase MreA	70984404	70984404	100
FAD/FMN-containing isoamyl alcohol oxidase MreA	70984404	146322331	51.5
FAD/FMN-containing isoamyl alcohol oxidase MreA	70984404	70982616	31.7
IgE-binding protein	70984416	70984416	100
thioredoxin reductase	70984968	70984968	100
conserved hypothetical protein	70985388	70985388	100
acid phosphatase AphA	70985406	70985406	100
carboxypeptidase S1	70985432	70985432	100
carboxypeptidase S1	70985432	146324735	37.9
extracellular phytase	70985695	70985695	100
FAD-dependent oxygenase	70985799	70985799	100
pheromone processing carboxypeptidase (Sxa2)	70989273	70989273	100
pheromone processing carboxypeptidase (Sxa2)	70989273	70981484	35.4
conserved hypothetical protein	70989609	70989609	100
cell wall glucanase	70991783	70991783	100
cell wall glucanase	70991783	85540942	31.8
13-beta-glucanosyltransferase	70992541	229890273	53.6
glycosyl hydrolase	70993214	70993214	100
13-beta-glucanosyltransferase Bgt1	70995512	70995512	100
ribonuclease T2	70996544	70996544	100
phosphoesterase superfamily protein	70996740	70996740	100
phosphoesterase superfamily protein	70996740	146324828	47.8
alpha-12-mannosidase family protein	70997711	70997711	100
amidase	70997715	70997715	100
Acid phosphatase	74622867	74622867	100
Acid phosphatase	74622867	70982049	60.6
Tripeptidyl-peptidase sed2	74628155	74628155	100
Tripeptidyl-peptidase sed2	74628155	74671885	46
Uncharacterized protein AFUA_6G02800	74667389	74667389	100
UPF0619 GPI-anchored membrane protein AFUA_3G00880	74668415	74668415	100
Probable glucan endo-13-beta-glucosidase eglC	74668475	74668475	100
Probable glycosidase crf2	74669201	74669201	100
Probable mannosyl-oligosaccharide alpha-12-mannosidase 1B	74672290	74672290	100
Probable glycosidase crf1 Allergen Asp f 9	85540942	85540942	100
Probable glycosidase crf1 Allergen Asp f 9	85540942	70991783	37.7
Aspartic protease pep1	85541049	85541049	100
isoamyl alcohol oxidase	146322331	146322331	100
isoamyl alcohol oxidase	146322331	70984404	50.1
isoamyl alcohol oxidase	146322331	70982616	32.7
conserved hypothetical protein	146323243	146323243	100
carboxypeptidase S1	146324735	146324735	100
carboxypeptidase S1	146324735	70985432	33.6
phosphatidylglycerol specific phospholipase C	146324828	146324828	100
phosphatidylglycerol specific phospholipase C	146324828	70996740	47.4
13-beta-glucanosyltransferase gel1	193806027	193806027	100
13-beta-glucanosyltransferase gel1	193806027	229890273	33.4
Dipeptidyl-peptidase 5 DppV	229485355	229485355	100
13-beta-glucanosyltransferase gel2	229890269	193806027	31.4
13-beta-glucanosyltransferase gel2	229890269	229890273	35.8
13-beta-glucanosyltransferase gel3	229890271	229890273	55.7
13-beta-glucanosyltransferase gel4	229890273	229890273	100

## Sheet: CW Homologues
A. fumigatus Protein	A. fumigatus Accession	A. fumigatus 685 Accession	Identity
Catalase B	2493539	2493539	100
Allergen Asp f 15	5902743	5902743	100
Ribonuclease mitogillin allergen Asp f 1	54039254	54039254	100
IgE-binding protein	70981460	70981460	100
serine carboxypeptidase (CpdS)	70981484	70989273	36.7
endo-chitosanase pseudogene	70981600	70981600	100
acid phosphatase	70982049	70982049	100
acid phosphatase	70982049	74622867	65.5
isoamyl alcohol oxidase	70982616	70982616	100
FAD/FMN-containing isoamyl alcohol oxidase MreA	70984404	70984404	100
FAD/FMN-containing isoamyl alcohol oxidase MreA	70984404	146322331	51.5
FAD/FMN-containing isoamyl alcohol oxidase MreA	70984404	70982616	31.7
IgE-binding protein	70984416	70981460	43.3
class III chitinase ChiA1	70984924	70984924	100
thioredoxin reductase	70984968	70984968	100
BYS1 domain protein	70985274	70985274	100
acid phosphatase AphA	70985406	70985406	100
extracellular phytase	70985695	70985695	100
FAD-dependent oxygenase	70985799	70985799	100
cell wall protein PhiA	70986268	70986268	100
aminopeptidase	70988597	70988597	100
pheromone processing carboxypeptidase (Sxa2)	70989273	70989273	100
cytochrome b5	70989507	70989507	100
protein disulfide isomerase Pdi1	70989789	70989789	100
cell wall glucanase	70991783	85540942	31.8
13-beta-glucanosyltransferase	70992541	229890273	53.6
GPI anchored cell wall protein	70994164	70994164	100
13-beta-glucanosyltransferase Bgt1	70995512	70995512	100
fatty acid hydroxylase	70996386	70996386	100
phosphoesterase superfamily protein	70996740	146324828	47.8
amidase	70997715	70997715	100
mitochondrial inner membrane nuclease Nuc1	71001056	71001056	100
Acid phosphatase	74622867	74622867	100
Acid phosphatase	74622867	70982049	60.6
Tripeptidyl-peptidase sed2	74628155	74628155	100
Alkaline protease 2 ALP2 Allergen Asp f 18	74654932	74654932	100
Alkaline protease 2 ALP2 Allergen Asp f 18	74654932	83305202	34.3
UPF0619 GPI-anchored membrane protein AFUA_3G00880	74668415	74668415	100
Probable glucan endo-13-beta-glucosidase eglC	74668475	74668475	100
Probable glycosidase crf2	74669201	74669201	100
Protein ecm33	74671175	74671175	100
Probable mannosyl-oligosaccharide alpha-12-mannosidase 1B	74672290	74672290	100
Probable glycosidase crf1 Allergen Asp f 9	85540942	85540942	100
Aspartic protease pep1	85541049	85541049	100
isoamyl alcohol oxidase	146322331	146322331	100
isoamyl alcohol oxidase	146322331	70984404	50.1
isoamyl alcohol oxidase	146322331	70982616	32.7
extracellular serine-rich protein	146323345	146323345	100
class V chitinase	146324443	146324443	100
phosphatidylglycerol specific phospholipase C	146324828	146324828	100
13-beta-glucanosyltransferase gel1	193806027	193806027	100
13-beta-glucanosyltransferase gel1	193806027	229890269	33
13-beta-glucanosyltransferase gel1	193806027	229890273	33.4
Dipeptidyl-peptidase 5 DppV	229485355	229485355	100
13-beta-glucanosyltransferase gel2	229890269	229890269	100
13-beta-glucanosyltransferase gel2	229890269	193806027	31.4
13-beta-glucanosyltransferase gel2	229890269	229890273	35.8
13-beta-glucanosyltransferase gel3	229890271	229890273	55.7
13-beta-glucanosyltransferase gel4	229890273	229890273	100
13-beta-glucanosyltransferase gel4	229890273	229890269	30.5
Lysophospholipase 1	229891455	229891455	100
Lysophospholipase 3	229891458	229891455	62.5
