# Supplementary material for: Proteomic Analysis of Pathogenic Fungi Reveals Highly Expressed Conserved Cell Wall Proteins
Source: J Fungi (Basel). 2016 Jan 12;2(1):6. doi: 10.3390/jof2010006 (PMC4747415; doi:10.3390/jof2010006)
Supplement: Supplementary File 1 [file jof-02-00006-s001.zip › Suplementary Files/Supplemental Table 4 Aspergillus flavus.xls]

## Sheet: Aspergillus flavus
Aspergillus flavus Protein	Accession	MW (kDa)	CE fmol/µg protein	CE stdev	CE coverage	CE unique peptides	CF fmol/µg protein	CF stdev	CF coverage	CF unique peptides	CW fmol/µg protein	CW stdev	CW coverage	CW unique peptides	WoLF PSORT	Localization
cytochrome b5, putative	238487644	15	26.3968	25.2176	0.547	5	0	0	0	0	1658.38	82.4599	0.555	7	238487644|ref|XP_002375060.1| details cyto: 12.0, cyto_nucl: 8.5, mito: 6.0, nucl: 3.0, pero: 3.0	cyto
GPI-anchored cell wall organization protein Ecm33	238491888	41	92.7479	55.7802	0.347	8	5514.27	753.852	0.271	9	1649.93	41.7137	0.402	9	238491888|ref|XP_002377181.1| details extr: 22.0, mito: 2.0, vacu: 2.0	extr
alcohol dehydrogenase, zinc-containing, putative	238486406	38	98.3786	5.19872	0.575	21	0	0	0	0	1527.89	84.3787	0.801	26	238486406|ref|XP_002374441.1| details cyto: 16.5, cyto_nucl: 9.5, mito: 5.0, pero: 2.0	cyto
dihydrolipoamide dehydrogenase	238493073	55	54.4951	5.92	0.482	26	0	0	0	0	1379.82	60.079	0.709	31	238493073|ref|XP_002377773.1| details mito: 26.0	mito
allergenic cerato-platanin Asp F13	238496695	23	211.987	85.072	0.107	2	855.714	63.2222	0.107	2	1275.37	462.928	0.107	2	238496695|ref|XP_002379583.1| details extr: 18.0, mito: 5.5, cyto_mito: 4.5, cyto: 2.5	extr
mycelial catalase Cat1	238499309	80	25.2217	2.38549	0.214	17	284.849	246.942	0.201	14	891.236	28.555	0.459	27	238499309|ref|XP_002380889.1| details extr: 22.0, cyto: 2.5, cyto_nucl: 2.0	extr
conserved hypothetical protein	238500882	34	0	0	0	0	0	0	0	0	874.471	848.687	0.612	14	238500882|ref|XP_002381675.1| details cyto: 13.5, extr: 8.0, cyto_nucl: 7.5, mito: 3.0	cyto
Glutamate/Leucine/Phenylalanine/Valine dehydrogenase, putative	238491928	49	138.445	7.55634	0.642	26	0	0	0	0	763.689	60.1236	0.651	25	238491928|ref|XP_002377201.1| details cyto: 22.0, cyto_nucl: 14.5, nucl: 3.0	cyto
adenosine deaminase family protein	238492211	65	0	0	0	0	0	0	0	0	708.618	63.5266	0.229	13	238492211|ref|XP_002377342.1| details extr: 11.0, cyto: 5.0, nucl: 3.0, pero: 3.0, mito: 2.0, vacu: 2.0	extr
conserved hypothetical protein	238503776	32	3.61095	6.25435	0.125	3	0	0	0	0	666.193	80.991	0.308	8	238503776|ref|XP_002383120.1| details extr: 16.0, cyto: 4.0, pero: 2.0, E.R.: 2.0, mito: 1.0	extr
aminopeptidase	238491384	107	30.6415	5.38829	0.294	26	0	0	0	0	648.162	50.487	0.559	51	238491384|ref|XP_002376929.1| details mito: 22.0, pero: 2.0, nucl: 1.0	mito
conserved hypothetical protein	238507229	13	32.6218	11.8564	0.638	7	0	0	0	0	595.327	47.791	0.905	15	238507229|ref|XP_002384816.1| details nucl: 15.0, cyto_nucl: 12.5, cyto: 8.0, mito: 3.0	nucl
translation initiation inhibitor, putative	238498948	17	5.68801	9.85192	0.461	3	322.692	33.1495	0.23	3	565.709	7.71281	0.618	6	238498948|ref|XP_002380709.1| details mito: 23.5, cyto_mito: 13.0	mito
BYS1 domain protein, putative	238485572	16	8.04875	13.9408	0.117	3	0	0	0	0	540.647	19.0677	0.675	5	238485572|ref|XP_002374024.1| details extr: 25.0	extr
spermidine synthase	238489149	39	31.159	28.0482	0.171	5	0	0	0	0	466.416	280.606	0.168	6	238489149|ref|XP_002375812.1| details mito: 10.5, nucl: 8.5, cyto_mito: 8.3, cyto_nucl: 7.3, cyto: 5.0	mito
extracellular serine-rich protein, putative	238484785	86	0	0	0	0	0	0	0	0	463.411	19.7001	0.276	14	238484785|ref|XP_002373631.1| details extr: 24.0, mito: 1.0	extr
ubiquitin (UbiC), putative	238486822	18	112.013	99.6576	0.61	9	0	0	0	0	457.268	170.081	0.481	8	238486822|ref|XP_002374649.1| details cyto_nucl: 16.5, nucl: 16.0, cyto: 9.0	cyto_nucl
adenosylhomocysteinase	238498566	49	168.198	34.5525	0.557	21	0	0	0	0	445.661	39.0249	0.568	22	238498566|ref|XP_002380518.1| details cyto: 26.0	cyto
IgE-binding protein	238483649	20	0	0	0	0	1082.09	1073.02	0.426	4	405.706	352.999	0.253	2	238483649|ref|XP_002373063.1| details extr: 23.0, mito: 4.0	extr
cytochrome c	238496869	12	12.3779	21.4391	0.304	5	0	0	0	0	382.919	144.812	0.259	7	238496869|ref|XP_002379670.1| details mito: 19.0, cyto: 5.0, pero: 2.0	mito
1,3-beta-glucanosyltransferase Gel1	238494712	48	27.694	18.198	0.198	10	386.83	34.9248	0.295	9	377.218	16.1399	0.357	11	238494712|ref|XP_002378592.1| details extr: 25.0	extr
dUTPase (Dut), putative	238483415	26	11.5096	2.25326	0.257	6	0	0	0	0	368.828	61.8098	0.591	14	238483415|ref|XP_002372946.1| details mito: 23.0, cyto: 3.0	mito
1,3-beta-glucanosyltransferase Bgt1	238498308	33	0	0	0	0	5292.93	276.182	0.332	11	355.419	11.3494	0.289	8	238498308|ref|XP_002380389.1| details extr: 26.0	extr
GPI-anchored cell wall beta-1,3-endoglucanase EglC	238504466	35	7.31451	6.38239	0.129	3	1483.59	86.8527	0.266	5	330.543	17.3229	0.263	6	238504466|ref|XP_002383464.1| details extr: 27.0	extr
iron superoxide dismutase A, putative	238486060	93	15.8564	13.8425	0.139	12	0	0	0	0	323.295	51.3433	0.178	15	238486060|ref|XP_002374268.1| details mito: 14.0, cyto: 6.0, nucl: 3.0, plas: 2.0	mito
conserved hypothetical protein	238500251	39	0	0	0	0	0	0	0	0	273.634	9.93573	0.249	9	238500251|ref|XP_002381360.1| details extr: 22.0, mito: 2.0, E.R.: 2.0	extr
thioredoxin reductase, putative	238503203	42	4.15037	7.18866	0.154	4	1614.35	329.351	0.388	18	269.353	70.0937	0.365	11	238503203|ref|XP_002382835.1| details extr: 15.0, mito: 7.5, cyto_mito: 5.5, cyto: 2.5	extr
aspartate-semialdehyde dehydrogenase	238505500	39	0	0	0	0	0	0	0	0	245.582	14.1931	0.49	15	238505500|ref|XP_002383973.1| details mito: 11.0, cyto: 6.0, extr: 5.0, pero: 2.0, E.R.: 2.0	mito
phytase, putative	238506563	57	0	0	0	0	0	0	0	0	239.821	32.5227	0.298	8	238506563|ref|XP_002384483.1| details extr: 23.0, mito: 1.0, cyto_nucl: 1.0	extr
tripeptidyl-peptidase (TppA), putative	238492537	51	15.8743	1.44783	0.212	8	3805	226.402	0.328	9	227.991	5.69536	0.444	12	238492537|ref|XP_002377505.1| details extr: 25.0	extr
DMRL synthase family protein	238488130	22	16.1825	14.0583	0.173	2	0	0	0	0	204.81	2.65169	0.399	5	238488130|ref|XP_002375303.1| details cyto: 16.0, cysk: 10.0	cyto
Probable Xaa-Pro aminopeptidase P AMPP	342161854	73	0	0	0	0	0	0	0	0	192.724	19.9726	0.508	24	342161854|sp|B8NEI6.1|AMPP1_ASPFN details mito: 24.0, cyto: 2.5	mito
YjgH family protein	238489695	17	0	0	0	0	0	0	0	0	180.859	285.114	0.564	5	238489695|ref|XP_002376085.1| details cyto: 12.0, nucl: 8.0, mito: 5.0	cyto
conserved hypothetical protein	238503676	21	12.1681	10.8895	0.285	3	1045.17	44.9461	0.42	5	170.396	90.7397	0.62	7	238503676|ref|XP_002383070.1| details extr: 27.0	extr
cobalamin-independent methionine synthase MetH/D	238491758	87	192.398	44.8072	0.487	40	0	0	0	0	169.682	10.819	0.264	20	238491758|ref|XP_002377116.1| details cyto: 11.5, cyto_nucl: 9.0, mito: 7.0, nucl: 5.5	cyto
cupin domain protein	238491272	15	2.24484	1.95547	0.237	2	0	0	0	0	163.102	35.2376	0.333	3	238491272|ref|XP_002376873.1| details mito: 13.5, cyto_mito: 13.5, cyto: 12.5	mito
serine carboxypeptidase (CpdS), putative	238505416	55	0	0	0	0	0	0	0	0	159.311	27.5207	0.173	6	238505416|ref|XP_002383937.1| details extr: 25.0	extr
aminopeptidase, putative	238488361	54	0	0	0	0	0	0	0	0	157.858	30.9361	0.296	10	238488361|ref|XP_002375418.1| details cyto: 14.5, extr: 11.0, cyto_nucl: 8.0	cyto
1,3-beta-glucanosyltransferase, putative	238501806	59	0	0	0	0	0	0	0	0	151.31	10.1132	0.267	8	238501806|ref|XP_002382137.1| details extr: 19.0, plas: 3.0, golg: 2.0, mito: 1.0	extr
spore-specific catalase CatA	238494250	84	0	0	0	0	0	0	0	0	143.886	17.4228	0.403	27	238494250|ref|XP_002378361.1| details cyto: 13.5, pero: 8.0, cyto_mito: 7.5, nucl: 5.0	cyto
rho-gdp dissociation inhibitor	238496081	22	0	0	0	0	0	0	0	0	139.783	29.3723	0.416	6	238496081|ref|XP_002379276.1| details cyto: 20.5, cyto_nucl: 13.0, pero: 3.0	cyto
nucleoside diphosphate kinase	238503193	17	386.012	21.5303	0.418	7	0	0	0	0	131.848	9.14427	0.667	7	238503193|ref|XP_002382830.1| details cyto: 12.5, cysk: 8.0, cyto_nucl: 7.5, mito: 4.0	cyto
3-isopropylmalate dehydrogenase Leu2A	238484081	39	0	0	0	0	0	0	0	0	122.056	7.49898	0.448	11	238484081|ref|XP_002373279.1| details cyto: 26.0, cyto_nucl: 14.5	cyto
ornithine carbamoyltransferase	238491796	40	0	0	0	0	0	0	0	0	121.94	3.2113	0.586	15	238491796|ref|XP_002377135.1| details mito: 25.0	mito
purine nucleoside permease, putative	238494614	43	2.447	4.23834	0.105	3	79.6371	137.936	0.0898	3	121.36	48.9345	0.212	6	238494614|ref|XP_002378543.1| details extr: 26.0	extr
vacuolar aspartyl aminopeptidase Lap4, putative	238503279	55	30.8013	24.1138	0.198	12	0	0	0	0	118.754	6.18261	0.243	10	238503279|ref|XP_002382873.1| details mito: 13.0, cyto: 6.0, cyto_nucl: 5.3, cyto_pero: 5.3, nucl: 3.5, pero: 3.5	mito
conserved hypothetical protein	238497355	31	0	0	0	0	0	0	0	0	118.595	5.01141	0.415	8	238497355|ref|XP_002379913.1| details mito: 9.0, cyto: 7.0, pero: 4.0, cysk: 4.0, nucl: 2.0	mito
beta-N-acetylhexosaminidase NagA, putative	238483137	68	0	0	0	0	0	0	0	0	115.107	21.8161	0.223	13	238483137|ref|XP_002372807.1| details extr: 24.0, mito: 1.0	extr
conserved hypothetical protein	238498112	16	0	0	0	0	0	0	0	0	106.011	70.401	0.401	5	238498112|ref|XP_002380291.1| details cyto: 14.5, cyto_nucl: 12.5, nucl: 9.5	cyto
leukotriene A4 hydrolase	238493917	76	3.18371	5.51434	0.0571	2	0	0	0	0	104.321	3.91536	0.243	12	238493917|ref|XP_002378195.1| details mito: 18.0, nucl: 4.0, cyto: 4.0	mito
acetylornithine aminotransferase	238496623	44	0	0	0	0	0	0	0	0	104.1	5.32221	0.424	13	238496623|ref|XP_002379547.1| details mito: 23.5, cyto_mito: 13.5	mito
carboxypeptidase S1, putative	238489487	19	6.50803	5.94547	0.288	3	0	0	0	0	102.23	4.50548	0.271	2	238489487|ref|XP_002375981.1| details cyto_nucl: 13.5, cyto: 13.0, nucl: 10.0	cyto_nucl
muramidase, putative	238506819	19	0	0	0	0	0	0	0	0	97.7754	84.8514	0.216	3	238506819|ref|XP_002384611.1| details extr: 25	extr
carboxypeptidase S1, putative	238494378	67	26.3197	3.75241	0.214	12	0	0	0	0	88.9911	77.0696	0.195	6	238494378|ref|XP_002378425.1| details extr: 25	extr
DNA mismatch repair protein Msh3	238482111	153	0	0	0	0	0	0	0	0	81.6214	4.19836	0.116	11	238482111|ref|XP_002372294.1| details nucl: 12, mito: 7, cyto: 6	nucl
Probable carboxypeptidase AFLA_037450	342165236	46	0	0	0	0	0	0	0	0	67.8831	3.42401	0.221	6	342165236|sp|B8N4P0.1|P20D2_ASPFN details extr: 21, mito: 3.5, cyto_mito: 3.5	extr
guanine deaminase, putative	238490628	50	0	0	0	0	0	0	0	0	67.3051	2.46111	0.143	5	238490628|ref|XP_002376551.1| details cyto: 13, cyto_nucl: 9, mito: 6, nucl: 3, cysk: 3	cyto
transaldolase	238505090	35	126.52	35.6922	0.562	18	0	0	0	0	66.351	2.39298	0.407	11	238505090|ref|XP_002383774.1| details cyto: 23.5, cyto_nucl: 14	cyto
transthyretin domain protein	238486808	20	0	0	0	0	0	0	0	0	64.3635	17.9534	0.53	4	238486808|ref|XP_002374642.1| details mito: 16.5, cyto_mito: 11.166, cyto_nucl: 6.333, nucl: 6, cyto: 4.5	mito
aspartyl aminopeptidase	238484707	54	0	0	0	0	0	0	0	0	62.4793	7.7925	0.281	11	238484707|ref|XP_002373592.1| details cyto: 11.5, cyto_mito: 11.166, mito: 9.5, cyto_nucl: 8.333, nucl: 3	cyto
dipeptidase, putative	238490948	44	0	0	0	0	0	0	0	0	61.8976	2.32545	0.396	11	238490948|ref|XP_002376711.1| details cyto: 13.5, cyto_nucl: 11.333, cyto_pero: 9.166, nucl: 7, pero: 3.5	cyto
ubiquitin UbiA, putative	238486284	18	0	0	0	0	0	0	0	0	60.0822	104.065	0.256	4	238486284|ref|XP_002374380.1| details nucl: 18, cyto_nucl: 15, cyto: 6	nucl
alpha-glucosidase AgdA, putative	238485774	109	0	0	0	0	0	0	0	0	57.6913	14.6607	0.15	10	238485774|ref|XP_002374125.1| details extr: 26	extr
Cyanate hydratase	317376131	18	0	0	0	0	0	0	0	0	54.7131	17.4501	0.606	9	317376131|sp|B8NQ08.1|CYNS_ASPFN details cyto: 12, nucl: 9, mito: 5	cyto
pyranose 2-oxidase, putative	238497782	67	0	0	0	0	0	0	0	0	54.5678	94.5142	0.124	3	238497782|ref|XP_002380126.1| details cyto: 13, nucl: 10, pero: 3	cyto
glucosamine 6-phosphate acetyltransferase, putative	238499423	21	0	0	0	0	0	0	0	0	47.4504	0.673969	0.754	10	238499423|ref|XP_002380946.1| details mito: 10.5, cyto_mito: 10.5, cyto: 9.5, nucl: 5	mito
glutathione oxidoreductase Glr1, putative	238484027	61	0	0	0	0	0	0	0	0	47.007	40.9147	0.178	9	238484027|ref|XP_002373252.1| details mito: 17, cyto: 7, nucl: 1	mito
hydroxymethylbilane synthase, putative	238499723	37	0	0	0	0	0	0	0	0	44.1984	15.6913	0.291	5	238499723|ref|XP_002381096.1| details mito: 20, cyto: 5	mito
conserved hypothetical protein	238495038	26	0	0	0	0	0	0	0	0	39.8676	34.7897	0.202	5	238495038|ref|XP_002378755.1| details extr: 24.0, vacu: 2.0	extr
autophagic serine protease Alp2	238505092	52	63.5145	2.90748	0.228	10	0	0	0	0	39.808	34.5822	0.198	6	238505092|ref|XP_002383775.1| details extr: 26	extr
alkaline phosphatase Pho8	238499699	67	0	0	0	0	0	0	0	0	32.9223	32.6864	0.145	5	238499699|ref|XP_002381084.1| details mito: 7, plas: 4, cyto_nucl: 3, golg: 3, nucl: 2.5, cyto: 2.5, extr: 2, pero: 2, E.R.: 2	mito
phenazine biosynthesis-like protein, putative	238502943	36	0	0	0	0	0	0	0	0	32.8752	28.7572	0.206	4	238502943|ref|XP_002382705.1| details cysk: 14, cyto: 8.5, cyto_mito: 6.666, cyto_nucl: 5.833	cysk
GMC oxidoreductase, putative	238484763	68	0	0	0	0	0	0	0	0	28.1477	48.7532	0.146	4	238484763|ref|XP_002373620.1| details extr: 24, cyto: 1.5	extr
conserved hypothetical protein	238487362	36	0	0	0	0	0	0	0	0	26.6987	46.2434	0.223	5	238487362|ref|XP_002374919.1| details extr: 19, golg: 5, E.R.: 2	extr
conserved hypothetical protein	238505304	17	0	0	0	0	0	0	0	0	18.0662	31.2916	0.623	4	238505304|ref|XP_002383881.1| details mito: 23, cyto: 4	mito
Probable beta-glucosidase A	296439517	93	0	0	0	0	0	0	0	0	16.0045	27.7206	0.103	6	296439517|sp|B8NRX2.1|BGLA_ASPFN details extr: 19, cyto: 4.5, cyto_nucl: 3, mito: 2	extr
Probable Xaa-Pro aminopeptidase AFLA_084750	342161891	56	0	0	0	0	0	0	0	0	15.9259	27.5845	0.185	6	342161891|sp|B8MZI5.1|AMPP2_ASPFN details cyto_nucl: 10, cyto: 9.5, nucl: 7.5, mito: 5, pero: 5	cyto_nucl
exo-beta-1,3-glucanase Exg0	238492841	101	0	0	0	0	0	0	0	0	14.7102	25.4788	0.0789	4	238492841|ref|XP_002377657.1| details extr: 25.0	extr
cytidine deaminase, putative	238507535	22	0	0	0	0	0	0	0	0	13.7975	23.898	0.31	4	238507535|ref|XP_002384969.1| details cyto: 7.5, cyto_nucl: 7.5, mito: 7, extr: 6, nucl: 4.5	cyto
mannosidase MsdS	238487224	53	0	0	0	0	45.3592	78.5644	0.0896	3	13.6856	23.7042	0.0896	3	238487224|ref|XP_002374850.1| details extr: 26.0	extr
Probable dipeptidyl peptidase 4 DppIV	306755732	87	0	0	0	0	0	0	0	0	12.8795	22.308	0.14	6	306755732|sp|B8N970.1|DPP4_ASPFN details extr: 22, cyto: 1.5, cyto_nucl: 1.5, mito: 1	extr
lysophospholipase Plb3	238494898	68	0	0	0	0	0	0	0	0	11.9429	20.6858	0.0813	4	238494898|ref|XP_002378685.1| details extr: 27	extr
aminotransferase, class V, putative	238489905	42	36.977	15.9964	0.174	7	0	0	0	0	11.4239	19.7867	0	0	238489905|ref|XP_002376190.1| details cyto: 20, cyto_nucl: 11.5, mito: 4	cyto
Mn superoxide dismutase MnSOD	238487228	23	50.0827	47.0336	0.376	7	0	0	0	0	11.0783	19.1881	0.176	3	238487228|ref|XP_002374852.1| details cyto: 10.5, cyto_nucl: 8, mito: 7, nucl: 4.5, extr: 4	cyto
allergen Asp F3	238499383	19	279.375	7.49441	0.821	15	0	0	0	0	6.18497	10.7127	0.339	3	238499383|ref|XP_002380926.1| details cyto: 23.5, cyto_nucl: 12.5	cyto
ubiquinol-cytochrome c reductase iron-sulfur subunit precursor	238506929	26	5.76721	9.9891	0.135	2	0	0	0	0	6.05163	10.4817	0.105	2	238506929|ref|XP_002384666.1| details mito: 21, cyto: 3.5, cyto_nucl: 2.5	mito
conserved hypothetical protein	238482207	10	0	0	0	0	2617.98	945.657	0.344	5	0	0	0	0	238482207|ref|XP_002372342.1| details E.R.: 9.0, extr: 8.0, golg: 7.0, vacu: 3.0	E.R.
conserved hypothetical protein	238485310	33	0	0	0	0	1373.43	64.2481	0.145	3	0	0	0	0	238485310|ref|XP_002373893.1| details extr: 13.0, mito: 6.0, cyto: 5.0, golg: 2.0	extr
class V chitinase, putative	238505728	47	0	0	0	0	607.111	526.205	0.211	10	0	0	0	0	238505728|ref|XP_002384073.1| details cyto_mito: 8.5, mito: 8.0, extr: 8.0, cyto: 7.0, vacu: 2.0	cyto_mito
ribonuclease T2, putative	238483931	35	0	0	0	0	530.802	193.28	0.189	6	0	0	0	0	238483931|ref|XP_002373204.1| details nucl: 13.0, extr: 5.0, mito: 3.0, cyto: 3.0, plas: 1.0	nucl
glucan 1,3-beta-glucosidase precursor, putative	238490826	46	0	0	0	0	393.996	341.273	0.212	6	0	0	0	0	238490826|ref|XP_002376650.1| details extr: 23.0, golg: 2.0	extr
Alkaline protease 1 ALP1 Asp fl 1	327488328	43	0	0	0	0	363.568	366.648	0.151	4	0	0	0	0	327488328|sp|B8N106.1|ORYZ_ASPFN details extr: 27.0	extr
Probable endopolygalacturonase B	294956681	38	0	0	0	0	150.29	131.584	0.146	5	0	0	0	0	294956681|sp|B8N7Z8.1|PGLRB_ASPFN details extr: 27.0	extr
conserved threonine rich protein	238487856	25	0	0	0	0	102.007	88.5072	0.195	3	0	0	0	0	238487856|ref|XP_002375166.1| details extr: 23.0, mito: 3.0	extr
amidase family protein	238492831	61	0	0	0	0	63.5561	110.082	0.15	5	0	0	0	0	238492831|ref|XP_002377652.1| details extr: 21.0, mito: 3.0, cyto: 2.5	extr
extracellular conserved serine-rich protein	238485246	20	26.6511	12.441	0.321	5	20.1756	34.9452	0.0612	2	0	0	0	0	238485246|ref|XP_002373861.1| details extr: 27.0	extr
alcohol dehydrogenase, putative	238497958	41	0	0	0	0	18.4917	32.0286	0.16	2	0	0	0	0	238485246|ref|XP_002373861.1| details extr: 27.0	extr
serine/threonine protein kinase, putative	238508795	31	0	0	0	0	8.71538	15.0955	0.341	3	0	0	0	0	238508795|ref|XP_002385581.1| details mito: 16.0, nucl: 5.5, cyto_nucl: 5.5, cyto: 4.5	mito
glyceraldehyde 3-phosphate dehydrogenase GpdA	238485566	36	656.541	48.9728	0.494	16	0	0	0	0	0	0	0	0	238485566|ref|XP_002374021.1| details cyto: 26.0	cyto
translation elongation factor EF-1 alpha subunit , putative	238499327	50	656.519	31.4468	0.38	18	0	0	0	0	0	0	0	0	238499327|ref|XP_002380898.1| details cyto: 26.5, cyto_nucl: 14.0	cyto
enolase/allergen Asp F 22	238488036	47	390.518	35.4404	0.635	23	0	0	0	0	0	0	0	0	238488036|ref|XP_002375256.1| details cyto: 24.0, cyto_nucl: 13.5	cyto
molecular chaperone and allergen Mod-E/Hsp90/Hsp1	238503321	80	350.384	53.112	0.705	57	0	0	0	0	0	0	0	0	238503321|ref|XP_002382894.1| details nucl: 14.0, cyto_nucl: 13.3, cyto: 10.5, cyto_mito: 6.2	nucl
molecular chaperone Hsp70	238490041	70	327.301	11.241	0.682	48	0	0	0	0	0	0	0	0	238490041|ref|XP_002376258.1| details cyto: 20.5, cyto_nucl: 13.5, nucl: 3.5	cyto
mitochondrial ADP,ATP carrier protein (Ant), putative	238503928	34	286.469	56.0441	0.542	19	0	0	0	0	0	0	0	0	238503928|ref|XP_002383196.1| details mito: 12.0, cyto: 10.5, cyto_nucl: 6.0, extr: 3.0	mito
mitochondrial F1 ATPase subunit alpha, putative	238483087	60	283.395	11.2966	0.565	32	0	0	0	0	0	0	0	0	238483087|ref|XP_002372782.1| details mito: 26.5, cyto_mito: 14.0	mito
histone H2A	238506142	14	277.285	63.5365	0.632	6	0	0	0	0	0	0	0	0	238506142|ref|XP_002384273.1| details nucl: 13.5, mito: 9.0, cyto_nucl: 8.5, cyto: 2.5	nucl
ATP synthase F1, beta subunit, putative	238506943	55	277.142	16.5752	0.77	33	0	0	0	0	0	0	0	0	238506943|ref|XP_002384673.1| details mito: 27.0	mito
60S ribosomal protein L4, putative	238503079	40	238.328	39.0102	0.516	17	0	0	0	0	0	0	0	0	238503079|ref|XP_002382773.1| details mito: 11.0, cyto: 10.0, nucl: 4.0	mito
histone H4.1	238489089	11	216.798	6.29545	0.592	8	0	0	0	0	0	0	0	0	238489089|ref|XP_002375782.1| details nucl: 18.0, cyto: 6.0, mito: 3.0	nucl
actin Act1	238494062	42	212.525	27.245	0.648	21	0	0	0	0	0	0	0	0	238494062|ref|XP_002378267.1| details cysk: 27.0	cysk
pyruvate decarboxylase PdcA, putative	238486858	63	208.128	25.3236	0.719	27	0	0	0	0	0	0	0	0	238486858|ref|XP_002374667.1| details cyto: 17.5, cyto_pero: 10.5, mito: 5.0, pero: 2.5	cyto
woronin body major protein precursor, putative	238505216	57	203.922	70.9539	0.337	14	0	0	0	0	0	0	0	0	238505216|ref|XP_002383837.1| details nucl: 16.5, cyto_nucl: 12.8, mito_nucl: 10.8, cyto: 5.0, mito: 3.5	nucl
40S ribosomal protein S7e	238486936	23	191.176	16.5904	0.657	13	0	0	0	0	0	0	0	0	238486936|ref|XP_002374706.1| details cyto_nucl: 9.3, mito: 8.5, cyto: 8.5, mito_nucl: 8.5, nucl: 7.0	cyto_nucl
ribosomal protein L14	238494266	17	190.866	1.35278	0.53	10	0	0	0	0	0	0	0	0	238494266|ref|XP_002378369.1| details cyto: 22.0, nucl: 3.0	cyto
40S ribosomal protein S1	269969561	29	188.263	10.1321	0.645	21	0	0	0	0	0	0	0	0
histone H2B	238506144	15	187.963	48.5811	0.369	6	0	0	0	0	0	0	0	0
phosphoglycerate kinase PgkA, putative	238498522	44	187.866	10.5919	0.597	27	0	0	0	0	0	0	0	0
ribosomal protein S5	238506609	28	171.905	6.92841	0.568	16	0	0	0	0	0	0	0	0
60S ribosomal protein L18	238493939	21	169.964	76.0578	0.533	11	0	0	0	0	0	0	0	0
40S ribosomal protein S6	238485910	27	168.884	37.4276	0.489	13	0	0	0	0	0	0	0	0
40S ribosomal protein S3, putative	238503978	29	162.396	1.91664	0.744	19	0	0	0	0	0	0	0	0
malate dehydrogenase, NAD-dependent	238482699	45	160.674	10.2231	0.537	19	0	0	0	0	0	0	0	0
ribosomal protein S13p/S18e	238507888	18	158.557	2.10137	0.542	12	0	0	0	0	0	0	0	0
40S ribosomal protein S0	269969626	32	151.684	18.8591	0.538	13	0	0	0	0	0	0	0	0
60S ribosomal protein L9, putative	238485023	22	149.012	4.04765	0.729	14	0	0	0	0	0	0	0	0
40S ribosomal protein S9	238505532	22	146.935	7.62601	0.528	13	0	0	0	0	0	0	0	0
40S ribosomal protein S4, putative	238505502	29	146.186	29.7372	0.513	19	0	0	0	0	0	0	0	0
translation elongation factor eEF-1 subunit gamma, putative	238494106	46	145.753	44.0132	0.522	20	0	0	0	0	0	0	0	0
60S ribosomal protein L27e	238501362	16	144.431	3.70954	0.519	9	0	0	0	0	0	0	0	0
translation elongation factor EF-2 subunit, putative	238496883	94	141.736	22.426	0.307	31	0	0	0	0	0	0	0	0
alcohol dehydrogenase 1	226693510	37	139.273	19.5041	0.711	20	0	0	0	0	0	0	0	0
histone H3	238489087	15	136.498	23.2098	0.456	7	0	0	0	0	0	0	0	0
14-3-3 family protein ArtA, putative	238499661	27	136.183	16.1779	0.634	19	0	0	0	0	0	0	0	0
60S ribosomal protein L5, putative	238489305	35	134.777	4.68611	0.387	11	0	0	0	0	0	0	0	0
UDP-glucose 4-epimerase	238506903	26	133.663	29.3409	0.644	19	0	0	0	0	0	0	0	0
40S ribosomal protein S22	238484101	15	133.382	24.7205	0.785	10	0	0	0	0	0	0	0	0
glutamine synthetase	238504174	42	133.37	4.59594	0.34	14	0	0	0	0	0	0	0	0
60S ribosomal protein L13	238508759	26	133.131	3.77068	0.465	15	0	0	0	0	0	0	0	0
60S ribosomal protein L8, putative	238503550	27	131.68	7.30451	0.583	11	0	0	0	0	0	0	0	0
40S ribosomal protein S13	238482363	17	129.751	53.2546	0.517	9	0	0	0	0	0	0	0	0
60S ribosomal protein L17	238492849	26	129.478	29.6051	0.362	10	0	0	0	0	0	0	0	0
40S ribosomal protein S19	238503920	17	129.054	3.73714	0.412	8	0	0	0	0	0	0	0	0
60S ribosomal protein L7	238492793	29	128.264	11.1842	0.614	14	0	0	0	0	0	0	0	0
40S ribosomal protein S8e	238486348	23	127.518	50.7573	0.345	7	0	0	0	0	0	0	0	0
40S ribosomal protein S15, putative	238493357	18	127.018	28.8439	0.641	8	0	0	0	0	0	0	0	0
40S ribosomal protein S25, putative	238483963	10	124.703	17.8658	0.404	6	0	0	0	0	0	0	0	0
60S ribosomal protein L3	238496503	44	124.009	3.35484	0.429	23	0	0	0	0	0	0	0	0
40S ribosomal protein S11	238493285	16	123.774	36.2412	0.5	8	0	0	0	0	0	0	0	0
outer mitochondrial membrane protein porin	238491872	37	123.515	7.19814	0.65	17	0	0	0	0	0	0	0	0
60S ribosomal protein L27a, putative	238506090	17	123.446	7.93828	0.51	8	0	0	0	0	0	0	0	0
60S ribosomal protein L12	238483385	18	121.471	12.7108	0.539	9	0	0	0	0	0	0	0	0
mitochondrial Hsp70 chaperone (Ssc70), putative	238493375	72	119.704	82.0665	0.427	34	0	0	0	0	0	0	0	0
40S ribosomal protein S11	238484901	18	117.415	31.4086	0.469	10	0	0	0	0	0	0	0	0
Hsp70 chaperone (HscA), putative	238508549	97	116.193	12.6328	0.419	36	0	0	0	0	0	0	0	0
Ribosomal L18ae protein family	238486434	29	116.024	16.9544	0.428	11	0	0	0	0	0	0	0	0
40S ribosomal protein Rps16, putative	238493273	16	115.983	5.99064	0.51	10	0	0	0	0	0	0	0	0
citrate synthase (Cit1), putative	238503333	52	115.064	22.7154	0.376	18	0	0	0	0	0	0	0	0
cytosolic large ribosomal subunit protein L7A	238487340	29	113.148	8.89168	0.534	19	0	0	0	0	0	0	0	0
pyruvate kinase	238484929	58	111.083	10.0292	0.521	24	0	0	0	0	0	0	0	0
60S ribosomal protein L6	238498332	22	109.693	32.5303	0.523	15	0	0	0	0	0	0	0	0
cytochrome c peroxidase Ccp1, putative	238491402	40	109.125	7.36635	0.398	14	0	0	0	0	0	0	0	0
60S ribosomal protein L15, putative	238486396	34	105.718	20.3883	0.269	8	0	0	0	0	0	0	0	0
glucose-6-phosphate isomerase	238493415	61	105.445	11.946	0.528	28	0	0	0	0	0	0	0	0
triosephosphate isomerase	238500097	27	102.709	29.6698	0.566	14	0	0	0	0	0	0	0	0
eukaryotic translation initiation factor 4, putative	238484739	49	102.533	6.57506	0.456	18	0	0	0	0	0	0	0	0
40S ribosomal protein S12	238503950	16	102.241	49.2016	0.633	10	0	0	0	0	0	0	0	0
60S ribosomal protein L1	238498248	24	101.584	10.4783	0.493	11	0	0	0	0	0	0	0	0
tubulin alpha-1 subunit	238483539	50	101.444	10.315	0.337	16	0	0	0	0	0	0	0	0
mitochondrial phosphate carrier protein (Mir1), putative	238484217	33	98.8467	4.64664	0.603	17	0	0	0	0	0	0	0	0
antigenic mitochondrial protein HSP60, putative	238493601	62	97.5417	6.67924	0.665	41	0	0	0	0	0	0	0	0	238493601|ref|XP_002378037.1| details mito: 23.0, cyto: 4.0	mito
60S ribosomal protein L23	238503416	17	95.7497	18.7013	0.455	9	0	0	0	0	0	0	0	0
60S ribosomal protein P0	238486572	33	93.5726	2.38412	0.367	13	0	0	0	0	0	0	0	0
60S ribosomal protein L32	238502631	15	93.2583	26.9297	0.45	9	0	0	0	0	0	0	0	0
glucosamine-fructose-6-phosphate aminotransferase	238488132	77	92.1346	10.452	0.506	33	0	0	0	0	0	0	0	0
G-protein complex beta subunit CpcB	238504184	35	91.7286	6.66418	0.462	21	0	0	0	0	0	0	0	0
inorganic diphosphatase, putative	238484693	44	89.3746	14.6889	0.543	16	0	0	0	0	0	0	0	0
mitochondrial aconitate hydratase, putative	238487354	86	89.1034	3.34412	0.367	27	0	0	0	0	0	0	0	0
fructose-bisphosphate aldolase, class II	238486730	40	89.0015	5.20171	0.301	15	0	0	0	0	0	0	0	0
40S ribosomal protein S5, putative	238484275	24	86.6849	35.141	0.542	13	0	0	0	0	0	0	0	0
40S ribosomal protein S26	238501478	17	86.5269	2.98319	0.306	6	0	0	0	0	0	0	0	0
40S ribosomal protein S10b	238487412	23	86.064	17.9489	0.401	9	0	0	0	0	0	0	0	0
translation elongation factor eEF-3, putative	238482677	118	85.5173	10.2138	0.401	39	0	0	0	0	0	0	0	0
60S ribosomal protein L19	238493845	33	85.3006	7.09468	0.339	12	0	0	0	0	0	0	0	0
6-phosphogluconate dehydrogenase Gnd1, putative	238487910	54	85.0099	3.51337	0.377	17	0	0	0	0	0	0	0	0
plasma membrane H+-ATPase Pma1	238505308	94	84.5975	1.43046	0.367	30	0	0	0	0	0	0	0	0
aspartate aminotransferase, putative	238485838	47	82.292	34.1788	0.59	26	0	0	0	0	0	0	0	0
transketolase TktA	238489147	75	80.9533	2.8146	0.462	32	0	0	0	0	0	0	0	0
phosphoglucomutase PgmA	238486686	60	80.4131	20.2162	0.521	27	0	0	0	0	0	0	0	0
mitochondrial processing peptidase beta subunit, putative	238488967	53	79.3199	15.3944	0.503	25	0	0	0	0	0	0	0	0
malate dehydrogenase, NAD-dependent	238493966	35	77.6105	8.87197	0.604	17	0	0	0	0	0	0	0	0
S-adenosylmethionine synthetase	238498450	42	75.8003	1.06842	0.467	13	0	0	0	0	0	0	0	0
mitochondrial peroxiredoxin Prx1, putative	238491484	38	75.6795	8.86262	0.312	13	0	0	0	0	0	0	0	0
Ketol-acid reductoisomerase	238495076	44	74.6499	8.98566	0.435	18	0	0	0	0	0	0	0	0
conserved hypothetical protein	238488385	12	73.9926	7.81992	0.349	2	0	0	0	0	0	0	0	0
tubulin beta, putative	238498372	51	72.2523	6.97379	0.453	19	0	0	0	0	0	0	0	0
short-chain dehydrogenase, putative	238495010	33	71.8873	11.4047	0.326	9	0	0	0	0	0	0	0	0
ribosomal protein L26	238495046	15	71.1332	22.0706	0.582	16	0	0	0	0	0	0	0	0
60S ribosomal protein L35Ae	238484677	12	68.8886	2.91157	0.596	7	0	0	0	0	0	0	0	0
ribosomal protein L16a	238503790	23	67.3396	25.6077	0.436	13	0	0	0	0	0	0	0	0
GTP-binding nuclear protein Ran, putative	238487274	24	66.7875	31.7188	0.266	6	0	0	0	0	0	0	0	0
60S ribosomal protein L30, putative	238493609	11	66.6148	6.02098	0.689	8	0	0	0	0	0	0	0	0
ubiquinol-cytochrome C reductase complex core protein 2, putative	238503329	33	66.0049	6.09841	0.459	9	0	0	0	0	0	0	0	0
acetyl-CoA acetyltransferase, putative	238508539	41	65.8978	33.404	0.326	11	0	0	0	0	0	0	0	0
fructosyl amine: oxygen oxidoreductase	238490716	49	65.8168	2.53416	0.482	15	0	0	0	0	0	0	0	0
nascent polypeptide-associated complex (NAC) subunit, putative	238494268	22	65.0925	12.2851	0.634	10	0	0	0	0	0	0	0	0
60S ribosomal protein L31e	238487282	14	64.1956	14.0507	0.447	9	0	0	0	0	0	0	0	0
60S ribosomal protein L24a	238499421	18	64.1506	11.6081	0.289	6	0	0	0	0	0	0	0	0
60S ribosomal protein L28	238493968	17	63.7958	8.74621	0.287	5	0	0	0	0	0	0	0	0
Eukaryotic translation initiation factor eIF-5A	238486304	17	63.1	6.17535	0.415	5	0	0	0	0	0	0	0	0
protein disulfide isomerase Pdi1, putative	238501980	56	62.4702	10.1902	0.604	25	0	0	0	0	0	0	0	0
40S ribosomal protein S17, putative	238501096	16	62.1114	1.87136	0.418	7	0	0	0	0	0	0	0	0
alkaline serine protease	238499645	15	62.0549	25.6205	0.403	8	0	0	0	0	0	0	0	0
ribosomal protein S23 (S12)	238489911	16	61.4491	20.7052	0.538	9	0	0	0	0	0	0	0	0
ATP synthase gamma chain, mitochondrial precursor, putative	238483361	32	60.312	13.6543	0.519	11	0	0	0	0	0	0	0	0
acetyl-coA hydrolase Ach1, putative	238483033	58	59.9665	15.0746	0.461	19	0	0	0	0	0	0	0	0
cytochrome c oxidase subunit Va, putative	238502925	18	59.7463	6.88855	0.506	9	0	0	0	0	0	0	0	0
ribosomal protein L34 protein, putative	238496155	13	58.6756	50.9068	0.231	4	0	0	0	0	0	0	0	0
Aha1 domain family	238486012	37	58.3619	7.10708	0.533	19	0	0	0	0	0	0	0	0
40S ribosomal protein S10a	238493081	13	58.1967	13.9716	0.293	4	0	0	0	0	0	0	0	0
short-chain dehydrogenase, putative	238489211	27	57.3822	14.4119	0.488	12	0	0	0	0	0	0	0	0
cell division control protein Cdc48	238502409	91	56.3908	5.78846	0.407	37	0	0	0	0	0	0	0	0
60S ribosomal protein L36	238491742	12	55.695	49.5243	0.381	6	0	0	0	0	0	0	0	0
chaperonin, putative	238490530	11	55.5904	19.4658	0.471	5	0	0	0	0	0	0	0	0
endo-1,4-beta-xylanase, putative	238507900	36	54.8986	95.0871	0.189	4	0	0	0	0	0	0	0	0
60S ribosomal protein L11	238491682	20	53.905	31.7976	0.349	7	0	0	0	0	0	0	0	0
60S ribosomal protein L22, putative	238483333	14	52.9716	0.908961	0.363	4	0	0	0	0	0	0	0	0
37S ribosomal protein S24	238498912	15	52.8355	7.51041	0.556	12	0	0	0	0	0	0	0	0
curved DNA-binding protein (42 kDa protein)	238502469	44	52.7513	7.39847	0.354	12	0	0	0	0	0	0	0	0
pathogenesis associated protein Cap20, putative	238501360	21	52.6187	10.1131	0.503	6	0	0	0	0	0	0	0	0
acetyl-CoA carboxylase, putative	238493723	237	52.5365	51.588	0.239	50	0	0	0	0	0	0	0	0
mitochondrial ATPase subunit ATP4, putative	238483061	26	52.1808	4.54849	0.337	9	0	0	0	0	0	0	0	0
hexokinase Kxk, putative	238501932	54	51.9656	29.3815	0.392	17	0	0	0	0	0	0	0	0
phosphoenolpyruvate carboxykinase AcuF	238487818	67	51.7956	5.31038	0.418	25	0	0	0	0	0	0	0	0
polyadenylate-binding protein	238486326	77	51.6208	42.2042	0.245	19	0	0	0	0	0	0	0	0
telomere and ribosome associated protein Stm1, putative	238486900	31	51.2523	2.19057	0.295	10	0	0	0	0	0	0	0	0
UTP-glucose-1-phosphate uridylyltransferase Ugp1, putative	238498846	56	50.4206	12.8972	0.588	30	0	0	0	0	0	0	0	0
heat shock protein Hsp30/Hsp42, putative	238495068	19	50.1228	43.4272	0.476	7	0	0	0	0	0	0	0	0
urate oxydase UaZ	238493269	34	49.6803	2.52747	0.394	12	0	0	0	0	0	0	0	0
fatty acid synthase alpha subunit FasA	238499007	204	49.6788	33.2897	0.179	40	0	0	0	0	0	0	0	0
serine hydroxymethyltransferase, putative	238484435	52	47.5147	10.7849	0.613	24	0	0	0	0	0	0	0	0
t-complex protein 1, gamma subunit (Cct3), putative	238489717	59	47.2388	81.8199	0.213	7	0	0	0	0	0	0	0	0
conserved hypothetical protein	238496595	16	46.248	1.897	0.18	2	0	0	0	0	0	0	0	0
cytochrome P450 oxidoreductase OrdA-like, putative	238481985	63	45.2782	78.4242	0.202	8	0	0	0	0	0	0	0	0
pyruvate dehydrogenase E1 beta subunit PdbA, putative	238499015	40	44.6184	7.44561	0.335	11	0	0	0	0	0	0	0	0
tubulin subunit TubB	238488931	50	44.4333	0.684184	0.253	11	0	0	0	0	0	0	0	0
ATP synthase delta chain, mitochondrial precursor, putative	238483405	18	44.2806	2.04467	0.648	7	0	0	0	0	0	0	0	0
calnexin	238504096	62	43.9506	3.20892	0.37	19	0	0	0	0	0	0	0	0
eukaryotic translation initiation factor eIF-2C4, putative	238486874	89	43.1288	55.0975	0.233	13	0	0	0	0	0	0	0	0
ATP citrate lyase subunit (Acl), putatibe	238490538	53	43.0501	8.52731	0.477	21	0	0	0	0	0	0	0	0
phosphoglycerate mutase, 2,3-bisphosphoglycerate-independent	238484431	57	42.8722	2.16211	0.383	22	0	0	0	0	0	0	0	0
ATP dependent RNA helicase (Dbp1), putative	238491700	72	42.4684	73.5574	0.0962	6	0	0	0	0	0	0	0	0
methyltransferase family protein	238490172	32	42.1695	73.0397	0.215	4	0	0	0	0	0	0	0	0
heat shock protein (Sti1), putative	238498850	64	41.7921	2.57917	0.451	22	0	0	0	0	0	0	0	0
pyruvate dehydrogenase E1 component alpha subunit, putative	238489957	45	41.7217	13.8525	0.252	9	0	0	0	0	0	0	0	0
UDP-N-acetylglucosamine pyrophosphorylase	238498918	56	40.7944	5.50744	0.577	25	0	0	0	0	0	0	0	0
NAD(+)-isocitrate dehydrogenase subunit I	238488122	42	40.6535	8.30733	0.43	17	0	0	0	0	0	0	0	0
NAD binding Rossmann fold oxidoreductase, putative	238494498	40	39.8755	20.9909	0.464	17	0	0	0	0	0	0	0	0
ATP synthase oligomycin sensitivity conferral protein, putative	238496663	24	39.7995	3.80595	0.584	17	0	0	0	0	0	0	0	0
Rho GTPase Rho1	238488004	22	39.6998	10.9717	0.389	8	0	0	0	0	0	0	0	0
glycerol dehydrogenase (GldB), putative	238486090	37	39.6203	2.5314	0.317	9	0	0	0	0	0	0	0	0
aldehyde reductase (AKR1), putative	238489797	35	39.465	10.8677	0.341	8	0	0	0	0	0	0	0	0
conserved hypothetical protein	238495929	13	39.2573	8.21556	0.486	6	0	0	0	0	0	0	0	0
glycerol dehydrogenase Gcy1, putative	238498618	33	39.109	17.6983	0.383	10	0	0	0	0	0	0	0	0
aspartic endopeptidase Pep2	238486794	43	39.0359	28.9618	0.317	9	0	0	0	0	0	0	0	0
2-methylcitrate dehydratase, putative	238494286	62	38.9545	2.94627	0.426	21	0	0	0	0	0	0	0	0
Probable beta-glucosidase btgE	298351598	62	37.9924	65.8048	0.0565	3	0	0	0	0	0	0	0	0
tubulin beta subunit	238504156	50	37.9041	7.94496	0.403	14	0	0	0	0	0	0	0	0
small monomeric GTPase SarA, putative	238486496	21	36.5121	2.27097	0.587	11	0	0	0	0	0	0	0	0
RNP domain protein	238494464	38	36.4628	5.18469	0.405	13	0	0	0	0	0	0	0	0
septin	238503095	44	35.8974	3.3234	0.352	10	0	0	0	0	0	0	0	0
conserved hypothetical protein	238500371	12	35.1578	30.4613	0.417	4	0	0	0	0	0	0	0	0
mitochondrial F1F0 ATP synthase subunit F (Atp17), putative	238501850	11	34.9355	30.2563	0.317	3	0	0	0	0	0	0	0	0
citrate synthase Cit1, putative	238503648	52	34.899	6.6128	0.34	14	0	0	0	0	0	0	0	0
secretory pathway gdp dissociation inhibitor	238496355	52	34.65	1.76244	0.281	10	0	0	0	0	0	0	0	0
succinate dehydrogenase subunit Sdh1, putative	238505284	71	34.4022	2.95689	0.291	19	0	0	0	0	0	0	0	0
Hsp70 chaperone Hsp88	238500363	80	34.386	10.041	0.257	19	0	0	0	0	0	0	0	0
aldehyde dehydrogenase AldA, putative	238491024	54	33.8114	3.94768	0.404	19	0	0	0	0	0	0	0	0
succinyl-CoA synthetase beta subunit, putative	238508772	53	33.6706	10.8333	0.305	16	0	0	0	0	0	0	0	0
thioredoxin reductase Trr1/Trr2, putative	238504142	38	32.9724	28.5642	0.15	3	0	0	0	0	0	0	0	0
isocitrate dehydrogenase, NAD-dependent	238489335	42	32.6364	4.31056	0.356	14	0	0	0	0	0	0	0	0
60S ribosomal protein L21, putative	238505530	18	32.4516	31.005	0.222	5	0	0	0	0	0	0	0	0
phosphoribosylaminoimidazolecarboxamide formyltransferase/IMP	238491694	65	32.2283	6.42791	0.553	26	0	0	0	0	0	0	0	0
pyruvate dehydrogenase complex, dihydrolipoamide acetyltransferase	238482693	52	31.885	2.78558	0.357	17	0	0	0	0	0	0	0	0
malate synthase AcuE	238503668	61	30.974	12.4721	0.314	18	0	0	0	0	0	0	0	0
fatty acid synthase beta subunit, putative	238499005	232	30.8529	2.40426	0.195	42	0	0	0	0	0	0	0	0
14-3-3 protein sigma, gamma, zeta, beta/alpha, putative	238488040	23	30.4774	5.4315	0.587	12	0	0	0	0	0	0	0	0
Hsp70 chaperone BiP/Kar2, putative	238487668	73	30.2924	9.16553	0.36	24	0	0	0	0	0	0	0	0
sorbitol/xylulose reductase Sou1-like, putative	238488681	28	30.1572	7.73533	0.259	6	0	0	0	0	0	0	0	0
fumarate hydratase, putative	238499425	60	29.6816	9.12429	0.249	13	0	0	0	0	0	0	0	0
mitochondrial translation initiation factor IF-2, putative	238486276	119	29.194	50.5655	0.158	10	0	0	0	0	0	0	0	0
argininosuccinate lyase	238505278	52	28.9343	11.3612	0.272	17	0	0	0	0	0	0	0	0
translation initiation factor EF-2 gamma subunit, putative	238491718	56	28.8519	3.81177	0.357	15	0	0	0	0	0	0	0	0
uracil phosphoribosyltransferase	238502665	25	28.7641	7.28451	0.522	10	0	0	0	0	0	0	0	0
60S acidic ribosomal protein P1	238501490	25	28.4395	36.5561	0.286	4	0	0	0	0	0	0	0	0
ATP dependent RNA helicase (Sub2), putative	238499455	50	28.3675	3.99353	0.342	15	0	0	0	0	0	0	0	0
cytochrome c oxidase subunit V	238506941	22	28.282	9.82196	0.431	8	0	0	0	0	0	0	0	0
eukaryotic translation initiation factor 3 subunit EifCd, putative	238495851	65	27.8449	8.82605	0.151	8	0	0	0	0	0	0	0	0
60S ribosomal protein L35	238498484	15	27.8431	33.1593	0.298	6	0	0	0	0	0	0	0	0
karyopherin alpha subunit, putative	238488507	61	27.4817	1.25343	0.21	12	0	0	0	0	0	0	0	0
pyruvate carboxylase, putative	238491688	131	26.8515	1.97976	0.284	29	0	0	0	0	0	0	0	0
nascent polypeptide-associated complex (NAC) subunit, putative	238499491	25	26.6149	23.0662	0.348	7	0	0	0	0	0	0	0	0
glutamate decarboxylase	238507866	59	26.5482	24.2118	0.268	12	0	0	0	0	0	0	0	0
glycogen phosphorylase GlpV/Gph1, putative	238489275	100	26.4034	11.0888	0.251	22	0	0	0	0	0	0	0	0
septin AspA, putative	238499547	43	26.0651	2.42993	0.427	17	0	0	0	0	0	0	0	0
NADH-quinone oxidoreductase Pst2, putative	238483483	22	25.8254	5.05738	0.291	5	0	0	0	0	0	0	0	0
septin AspB	238482571	59	25.7838	7.94995	0.3	15	0	0	0	0	0	0	0	0
translation elongation factor EF-Tu, putative	238498120	48	25.6919	7.30457	0.385	17	0	0	0	0	0	0	0	0
adenosine kinase, putative	238503556	39	25.3741	2.59853	0.357	10	0	0	0	0	0	0	0	0
tartrate dehydrogenase, putative	238505719	39	25.1059	1.30153	0.392	10	0	0	0	0	0	0	0	0
4-aminobutyrate transaminase GatA	238494350	57	25.0015	7.3266	0.369	17	0	0	0	0	0	0	0	0
ADP-ribosylation factor, putative	238498256	21	24.8256	3.09594	0.361	6	0	0	0	0	0	0	0	0
ubiquinol-cytochrome C reductase complex subunit UcrQ, putative	238489155	11	24.7747	4.21046	0.385	3	0	0	0	0	0	0	0	0
isocitrate dehydrogenase Idp1, putative	238484631	56	24.5859	3.62206	0.315	17	0	0	0	0	0	0	0	0
glutamate carboxypeptidase, putative	238506124	53	24.005	1.49841	0.251	9	0	0	0	0	0	0	0	0
homocysteine synthase CysD	238503337	47	23.9738	21.8824	0.363	11	0	0	0	0	0	0	0	0
NADH-ubiquinone oxidoreductase 39 kDa subunit, putative	238487382	43	23.9128	2.18146	0.325	15	0	0	0	0	0	0	0	0
septin	238485101	20	23.7004	6.02114	0.469	5	0	0	0	0	0	0	0	0
short chain dehydrogenase/reductase family	238482119	39	23.69	8.91459	0.257	7	0	0	0	0	0	0	0	0
seryl-tRNA synthetase	238503390	54	23.5654	5.69023	0.257	13	0	0	0	0	0	0	0	0
nucleosome assembly protein Nap1, putative	238503398	46	23.3421	2.66657	0.324	12	0	0	0	0	0	0	0	0
glutaminyl-tRNA synthetase	238495146	71	23.2797	31.7658	0.235	12	0	0	0	0	0	0	0	0
protein mitochondrial targeting protein (Mas1), putative	238486580	45	22.9573	2.06773	0.257	7	0	0	0	0	0	0	0	0
clathrin heavy chain	238491690	200	22.5973	3.66865	0.177	28	0	0	0	0	0	0	0	0
GTP cyclohydrolase II, putative	238494732	50	22.5453	5.30969	0.309	13	0	0	0	0	0	0	0	0
carboxylesterase, putative	238494574	65	22.3105	2.86502	0.0956	7	0	0	0	0	0	0	0	0
conserved hypothetical protein	238496345	17	22.27	2.36875	0.556	9	0	0	0	0	0	0	0	0
NADH-ubiquinone oxidoreductase, subunit G, putative	238503367	81	22.1834	3.5114	0.326	19	0	0	0	0	0	0	0	0
cytoplasmic asparaginyl-tRNA synthetase, putative	238501880	69	22.0796	21.0428	0.188	8	0	0	0	0	0	0	0	0
tropomyosin, putative	238482055	19	21.7918	37.7445	0.267	4	0	0	0	0	0	0	0	0
60S ribosomal protein L37a	238502447	10	21.4964	37.2328	0.207	2	0	0	0	0	0	0	0	0
protein phosphotase 2a 65kd regulatory subunit	238503974	67	21.4861	1.20718	0.227	13	0	0	0	0	0	0	0	0
D-3-phosphoglycerate dehydrogenase	238503392	54	21.2442	7.33675	0.266	10	0	0	0	0	0	0	0	0
fibrillarin	238488963	33	20.9759	2.86891	0.445	16	0	0	0	0	0	0	0	0
geranylgeranyl pyrophosphate synthase, putative	238494380	82	20.9627	13.1538	0.24	15	0	0	0	0	0	0	0	0
poly(A)+ RNA transport protein (UbaA), putative	238488611	115	20.9485	2.485	0.218	20	0	0	0	0	0	0	0	0
NAD-dependent formate dehydrogenase AciA/Fdh	238494028	40	20.8643	14.9521	0.307	10	0	0	0	0	0	0	0	0
NADH-cytochrome b5 reductase, putative	238486432	36	20.847	0.66697	0.368	11	0	0	0	0	0	0	0	0
regulatory protein SUAPRGA1	238484547	35	20.8331	0.743537	0.277	8	0	0	0	0	0	0	0	0
saccharopine dehydrogenase Lys9, putative	238486014	49	20.5435	2.96647	0.291	17	0	0	0	0	0	0	0	0
proteasome component Prs2, putative	238486816	74	20.5203	5.40591	0.155	14	0	0	0	0	0	0	0	0
succinyl-CoA synthetase alpha subunit, putative	238503510	34	20.5172	17.8057	0.412	11	0	0	0	0	0	0	0	0
60S ribosomal protein L38, putative	238491660	9	20.4653	35.447	0.375	5	0	0	0	0	0	0	0	0
argininosuccinate synthase	238490888	47	20.4315	3.85802	0.17	9	0	0	0	0	0	0	0	0
Ran-specific GTPase-activating protein 1, putative	238499815	53	20.4189	18.7554	0.138	6	0	0	0	0	0	0	0	0
delta-1-pyrroline-5-carboxylate dehydrogenase PrnC	238501624	62	20.395	0.460998	0.235	13	0	0	0	0	0	0	0	0
oxidoreductase, short-chain dehydrogenase/reductase family	238499589	32	20.2912	6.48742	0.438	9	0	0	0	0	0	0	0	0
acyl carrier protein, putative	238501448	15	20.1641	23.8727	0.134	2	0	0	0	0	0	0	0	0
t-complex protein 1, zeta subunit, putative	238484405	59	19.9633	13.1613	0.222	11	0	0	0	0	0	0	0	0
homocitrate synthase	238485850	50	19.8498	34.3809	0.186	5	0	0	0	0	0	0	0	0
proteasome regulatory particle subunit Rpt3, putative	238486796	48	19.6775	3.67467	0.398	15	0	0	0	0	0	0	0	0
prolyl-tRNA synthetase	238488527	67	19.5363	4.22032	0.166	12	0	0	0	0	0	0	0	0
conserved hypothetical protein	238493031	39	19.3505	33.5161	0.0808	2	0	0	0	0	0	0	0	0
V-type ATPase, B subunit, putative	238496841	57	19.2085	0.941907	0.392	14	0	0	0	0	0	0	0	0
tRNA isopentenyltransferase, putative	238493998	56	19.1793	33.2195	0.253	8	0	0	0	0	0	0	0	0
Hsp70 chaperone (BiP), putative	238493129	61	19.1386	18.047	0.342	11	0	0	0	0	0	0	0	0
40S ribosomal protein S29, putative	238487400	20	19.0946	1.92303	0.164	3	0	0	0	0	0	0	0	0
saccharopine dehydrogenase Lys1, putative	238486722	41	19.031	2.32614	0.505	11	0	0	0	0	0	0	0	0
ankyrin repeat-containing protein, putative	238487926	70	18.8554	32.6586	0.208	8	0	0	0	0	0	0	0	0
eukaryotic translation initiation factor 3 subunit EifCa, putative	238486550	120	18.632	5.10292	0.144	17	0	0	0	0	0	0	0	0
glutamyl-tRNA synthetase	238503207	84	18.0668	1.32498	0.259	23	0	0	0	0	0	0	0	0
adenylate kinase, putative	238490059	28	17.9946	4.46586	0.279	7	0	0	0	0	0	0	0	0
sulfide quinone reductase, putative	238490418	49	17.8288	16.7759	0.224	12	0	0	0	0	0	0	0	0
t-complex protein 1, epsilon subunit, putative	238487778	63	17.6659	3.40701	0.193	7	0	0	0	0	0	0	0	0
proteasome component Pup3, putative	238491746	22	17.4904	5.48014	0.257	5	0	0	0	0	0	0	0	0
60S ribosomal protein L44	238493821	12	17.1841	14.8983	0.217	3	0	0	0	0	0	0	0	0
cytochrome C1/Cyt1, putative	238483631	35	16.7267	15.7089	0.386	10	0	0	0	0	0	0	0	0
26S proteasome regulatory particle subunit Rpn8, putative	238490061	40	16.279	14.9271	0.262	7	0	0	0	0	0	0	0	0
conserved hypothetical protein	238486206	33	16.1771	15.7462	0.305	7	0	0	0	0	0	0	0	0
eukaryotic translation initiation factor 3 subunit EifCl, putative	238493297	55	15.9828	3.54543	0.195	10	0	0	0	0	0	0	0	0
cystathionine gamma-lyase	238508452	43	15.9735	27.6669	0.275	6	0	0	0	0	0	0	0	0
phosphatidyl synthase	238486088	53	15.6757	3.0191	0.286	13	0	0	0	0	0	0	0	0
NADH-ubiquinone dehydrogenase 24 kDa subunit, putative	238493623	30	15.5942	27.01	0.211	5	0	0	0	0	0	0	0	0
26S proteasome regulatory subunit Rpn2, putative	238491506	125	15.5894	5.07352	0.184	21	0	0	0	0	0	0	0	0
NADH-ubiquinone oxidoreductase B14 subunit, putative	238494096	15	15.4852	6.0141	0.545	8	0	0	0	0	0	0	0	0
eukaryotic translation initiation factor 3 subunit EifCb, putative	238483639	84	15.2981	5.5566	0.219	17	0	0	0	0	0	0	0	0
conserved hypothetical protein	238498302	18	15.1106	13.3414	0.287	6	0	0	0	0	0	0	0	0
peroxiredoxin, putative	238489421	17	15.0682	8.35873	0.432	4	0	0	0	0	0	0	0	0
electron transfer flavoprotein alpha subunit, putative	238482647	36	15.011	13.5203	0.507	14	0	0	0	0	0	0	0	0
Hsp90 binding co-chaperone (Sba1), putative	238500289	27	14.8539	25.7278	0.0617	2	0	0	0	0	0	0	0	0
carbonyl reductase, putative	238505028	31	14.8285	13.2528	0.276	4	0	0	0	0	0	0	0	0
conserved hypothetical protein	238493363	60	14.7343	25.5205	0.102	4	0	0	0	0	0	0	0	0
Ribosomal protein S28e	238484047	8	14.6587	25.3897	0.368	3	0	0	0	0	0	0	0	0
cytochrome c subunit Vb, putative	238496163	20	14.1264	24.4676	0.117	2	0	0	0	0	0	0	0	0
homoserine dehydrogenase	238486738	39	13.9086	2.89148	0.39	13	0	0	0	0	0	0	0	0
E3 ubiquitin ligase complex SCF subunit sconC	302595898	18	13.8697	6.07762	0.422	6	0	0	0	0	0	0	0	0
acetyl-CoA-acetyltransferase, putative	238507752	46	13.8059	23.9126	0.269	6	0	0	0	0	0	0	0	0
branched-chain amino acid aminotransferase, cytosolic	238492024	45	13.609	14.0289	0.194	6	0	0	0	0	0	0	0	0
xanthine-guanine phosphoribosyl transferase Xpt1, putative	238508778	23	13.5847	3.7302	0.475	9	0	0	0	0	0	0	0	0
BAP31 domain protein, putative	238487168	24	13.5312	12.1561	0.243	4	0	0	0	0	0	0	0	0
cytochrome c oxidase polypeptide vib	238496739	11	13.4059	11.7389	0.5	5	0	0	0	0	0	0	0	0
glucose-6-phosphate 1-dehydrogenase	238484675	58	13.2648	12.3871	0.24	15	0	0	0	0	0	0	0	0
conserved hypothetical protein	238508703	43	13.2195	22.8968	0.274	5	0	0	0	0	0	0	0	0
conserved hypothetical protein	238505948	16	13.1722	11.4101	0.312	4	0	0	0	0	0	0	0	0
ATP sulphurylase	238505420	58	13.108	2.2424	0.303	14	0	0	0	0	0	0	0	0
histone H1	238505996	18	12.8153	17.1804	0.151	2	0	0	0	0	0	0	0	0
conserved hypothetical protein	238497550	34	12.7756	22.128	0.299	7	0	0	0	0	0	0	0	0
membrane biogenesis protein (Yop1), putative	238503540	19	12.7019	14.1836	0.136	4	0	0	0	0	0	0	0	0
heat shock protein Hsp98/Hsp104/ClpA, putative	238484243	103	12.5746	0.456176	0.199	20	0	0	0	0	0	0	0	0
proteasome regulatory particle subunit Rpt6, putative	238508808	43	12.5228	7.60691	0.28	11	0	0	0	0	0	0	0	0
ubiquinol-cytochrome c reductase complex 14 kDa protein	238491892	14	12.5021	10.8584	0.146	2	0	0	0	0	0	0	0	0
proteasome component Pup2, putative	238496413	27	12.3831	11.1258	0.451	10	0	0	0	0	0	0	0	0
BAR domain protein	238496423	34	12.251	13.6912	0.252	8	0	0	0	0	0	0	0	0
phosphatidylinositol transporter, putative	238487164	37	12.1773	10.5538	0.265	8	0	0	0	0	0	0	0	0
GTPase activating protein (Gyp5), putative	238485874	80	12.1174	20.9879	0.214	9	0	0	0	0	0	0	0	0
Rab GTPase SrgA, putative	238508846	56	11.9774	10.7252	0.259	12	0	0	0	0	0	0	0	0
GTP-binding protein YchF	238498632	44	11.9229	11.5717	0.289	7	0	0	0	0	0	0	0	0
isoleucyl-tRNA synthetase ,cytoplasmic	238489107	124	11.8468	10.3554	0.14	14	0	0	0	0	0	0	0	0
extracellular chitosanase CsnC, putative	238499049	30	11.8443	20.5149	0.367	5	0	0	0	0	0	0	0	0
26S proteasome regulatory subunit Mts4, putative	238499717	101	11.8139	11.0375	0.168	11	0	0	0	0	0	0	0	0
possible apospory-associated protein c	238491426	35	11.7322	6.27436	0.442	10	0	0	0	0	0	0	0	0
cytochrome c oxidase subunit VIa, putative	238505974	17	11.708	11.0007	0.236	4	0	0	0	0	0	0	0	0
eukaryotic translation initiation factor 3 subunit EifCc, putative	238492797	97	11.6792	20.2289	0.11	8	0	0	0	0	0	0	0	0
aldehyde dehydrogenase, putative	238494564	53	11.6369	10.8328	0.235	10	0	0	0	0	0	0	0	0
N-acetylglucosamine-phosphate mutase	238501388	59	11.5915	20.077	0.161	5	0	0	0	0	0	0	0	0
phenylalanyl-tRNA synthetase, beta subunit	238503976	68	11.5658	10.0809	0.24	12	0	0	0	0	0	0	0	0
Carboxypeptidase Y homolog A	332313304	61	11.3501	14.3778	0.114	4	0	0	0	0	0	0	0	0
peptidyl-prolyl cis-trans isomerase Cpr7, putative	238493059	41	11.2728	19.525	0.232	5	0	0	0	0	0	0	0	0
aminotransferase, classes I and II, putative	238486032	101	11.2378	9.83372	0.138	14	0	0	0	0	0	0	0	0
vacuolar ATP synthase subunit G, putative	238498886	22	11.0707	10.7927	0.211	3	0	0	0	0	0	0	0	0
DUF636 domain protein	238488725	15	11.0334	9.59251	0.563	5	0	0	0	0	0	0	0	0
flavohemoprotein	238492475	46	10.7793	9.69112	0.173	6	0	0	0	0	0	0	0	0
adenine phosphoribosyltransferase 1	238498942	23	10.7758	9.36804	0.181	4	0	0	0	0	0	0	0	0
nucleolar protein nop5	238489655	63	10.6476	9.22558	0.258	12	0	0	0	0	0	0	0	0
5'-methylthioadenosine phosphorylase (Meu1), putative	238501618	40	10.6022	12.1473	0.299	9	0	0	0	0	0	0	0	0
Adenylosuccinate synthetase AMPSase AdSS	308191540	46	10.5338	9.14718	0.144	6	0	0	0	0	0	0	0	0
glycyl-tRNA synthetase	238503462	80	10.5107	9.13114	0.23	18	0	0	0	0	0	0	0	0
protein transport protein Sec23, putative	238483383	86	10.4659	9.80576	0.177	8	0	0	0	0	0	0	0	0
RPEL repeat protein	238506581	16	10.2535	9.78662	0.333	4	0	0	0	0	0	0	0	0
uridylate kinase Ura6	238495841	24	10.0257	8.73153	0.237	5	0	0	0	0	0	0	0	0
fucose-specific lectin FleA	238497840	35	9.95968	8.62597	0.27	6	0	0	0	0	0	0	0	0
proteasome regulatory particle subunit Rpt5, putative	238501396	51	9.86274	2.62296	0.277	11	0	0	0	0	0	0	0	0
conserved hypothetical protein	238507443	75	9.4612	16.3873	0.107	6	0	0	0	0	0	0	0	0
6-phosphofructokinase alpha subunit	238485442	86	9.31728	16.138	0.106	5	0	0	0	0	0	0	0	0
conserved hypothetical protein	238501784	75	9.31288	8.06519	0.152	8	0	0	0	0	0	0	0	0
aliphatic nitrilase, putative	238505344	37	9.29541	16.1001	0.12	3	0	0	0	0	0	0	0	0
eukaryotic translation initiation factor 3 subunit EifCe, putative	238486802	52	9.21591	7.98507	0.193	10	0	0	0	0	0	0	0	0
acetyl-coenzyme A synthetase FacA	238485958	79	9.14836	7.92329	0.111	11	0	0	0	0	0	0	0	0
secretion related GTPase SrgB/Ypt1	238503355	22	9.13424	15.821	0.259	4	0	0	0	0	0	0	0	0
vacuolar ATP synthase catalytic subunit A, putative	238502847	76	9.12795	8.3019	0.183	14	0	0	0	0	0	0	0	0
ATP synthase subunit E, putative	238499349	26	9.05526	8.41637	0.403	10	0	0	0	0	0	0	0	0
PCI domain protein	238495839	51	9.04978	7.83993	0.294	9	0	0	0	0	0	0	0	0
20S cyclosome subunit (BimA/Nuc2/Cdc27), putative	238493733	71	9.00488	15.5969	0.186	7	0	0	0	0	0	0	0	0
RNA annealing protein Yra1, putative	238500285	26	8.77841	8.13002	0.279	5	0	0	0	0	0	0	0	0
fatty acid activator Faa4, putative	238493379	76	8.75945	15.1718	0.133	6	0	0	0	0	0	0	0	0
proteasome component Pre9, putative	238501678	28	8.75452	8.09201	0.231	5	0	0	0	0	0	0	0	0
conserved hypothetical protein	238493367	16	8.73667	15.1324	0.224	2	0	0	0	0	0	0	0	0
eukaryotic translation initiation factor 3 subunit EifCf, putative	238485001	37	8.69109	7.56099	0.238	8	0	0	0	0	0	0	0	0
conserved hypothetical protein	238485063	20	8.56404	7.64081	0.345	6	0	0	0	0	0	0	0	0
exonuclease, putative	238484551	83	8.36308	14.4853	0.19	10	0	0	0	0	0	0	0	0
heat shock protein/chaperonin HSP78, putative	238498322	90	8.27814	14.3382	0.154	9	0	0	0	0	0	0	0	0
mRNA binding post-transcriptional regulator (Csx1), putative	238498926	46	8.17206	14.1544	0.176	7	0	0	0	0	0	0	0	0
mitochondrial DNA replication protein (Yhm2), putative	238503331	34	8.12481	14.0726	0.0921	2	0	0	0	0	0	0	0	0
2-isopropylmalate synthase	238484283	71	8.05053	7.17582	0.14	9	0	0	0	0	0	0	0	0
importin beta-3 subunit, putative	238501482	122	8.02086	7.36904	0.103	8	0	0	0	0	0	0	0	0
mismatched base pair and cruciform DNA recognition protein, putative	238489411	18	7.99088	8.18603	0.286	5	0	0	0	0	0	0	0	0
t-complex protein 1, beta subunit, putative	238483703	60	7.97139	4.2283	0.201	12	0	0	0	0	0	0	0	0
leucyl-tRNA synthetase	238487428	127	7.90495	7.49538	0.185	19	0	0	0	0	0	0	0	0
threonyl-tRNA synthetase, putative	238504300	83	7.80247	6.95274	0.176	11	0	0	0	0	0	0	0	0
methionyl-tRNA synthetase, putative	238491664	65	7.6543	13.2576	0.061	2	0	0	0	0	0	0	0	0
glycerol-3-phosphate dehydrogenase, mitochondrial	238485111	78	7.56396	6.56462	0.118	9	0	0	0	0	0	0	0	0
C2 and Extensin domain protein	238492985	100	7.52061	13.0261	0.181	7	0	0	0	0	0	0	0	0
stearic acid desaturase (SdeA), putative	238482733	52	7.42301	6.43687	0.0724	4	0	0	0	0	0	0	0	0
pre-rRNA processing nucleolar protein Sik1, putative	238484407	58	7.3506	2.38044	0.163	9	0	0	0	0	0	0	0	0
proteasome regulatory particle subunit Rpt4, putative	238488034	46	7.31301	2.1459	0.218	8	0	0	0	0	0	0	0	0
eukaryotic translation initiation factor 3 subunit EifCh, putative	238498602	41	7.30743	6.64149	0.31	8	0	0	0	0	0	0	0	0
vacuolar dynamin-like GTPase VpsA, putative	238502845	78	7.10711	12.3099	0.207	8	0	0	0	0	0	0	0	0
proteasome regulatory particle subunit (RpnL), putative	238484585	31	7.0293	6.53826	0.146	3	0	0	0	0	0	0	0	0
proteasome regulatory particle subunit (RpnK), putative	238499641	37	6.92055	2.4829	0.328	9	0	0	0	0	0	0	0	0
isoflavone reductase family protein	238505016	41	6.86123	6.20421	0.151	5	0	0	0	0	0	0	0	0
peroxiredoxin 5, prdx5, putative	238504400	24	6.7838	5.88052	0.332	4	0	0	0	0	0	0	0	0
anaphase-promoting complex subunit Apc5, putative	238505972	82	6.70061	11.6058	0.177	6	0	0	0	0	0	0	0	0
IMP dehydrogenase, putative	238499591	58	6.61726	5.7484	0.218	8	0	0	0	0	0	0	0	0
molybdenum cofactor biosynthesis protein Gephyrin, putative	238505671	74	6.56304	11.3675	0.117	5	0	0	0	0	0	0	0	0
proteasome component Pre8, putative	238482725	30	6.54651	11.3389	0.348	5	0	0	0	0	0	0	0	0
C1 tetrahydrofolate synthase, putative	238484633	112	6.5301	11.3105	0.0988	9	0	0	0	0	0	0	0	0
protein phosphatase 2C, putative	238485013	34	6.38905	7.45051	0.128	4	0	0	0	0	0	0	0	0
cytosine deaminase-uracil phosphoribosyltransferase fusion protein	238503386	28	6.35616	5.83528	0.337	6	0	0	0	0	0	0	0	0
FKBP-type peptidyl-prolyl isomerase, putative	238501558	51	6.284	5.78225	0.136	5	0	0	0	0	0	0	0	0
ssDNA binding protein, putative	238495342	16	6.28197	5.47088	0.382	6	0	0	0	0	0	0	0	0
pyridoxine biosynthesis protein	238495392	33	6.24549	10.8175	0.245	5	0	0	0	0	0	0	0	0
cwl1, putative	238507910	38	6.18022	10.7045	0.152	3	0	0	0	0	0	0	0	0
conserved hypothetical protein	238498196	28	6.17598	10.6971	0.18	3	0	0	0	0	0	0	0	0
orotate phosphoribosyltransferase	238496381	27	5.96981	10.34	0.149	3	0	0	0	0	0	0	0	0
electron transfer flavoprotein, beta subunit, putative	238494386	28	5.96353	10.3291	0.222	5	0	0	0	0	0	0	0	0
dimethylallyl tryptophan synthase, putative	238493549	50	5.95494	10.3143	0.223	5	0	0	0	0	0	0	0	0
mitochondrial acetolactate synthase small subunit, putative	238491792	35	5.93507	5.20507	0.227	5	0	0	0	0	0	0	0	0
methylmalonate-semialdehyde dehydrogenase, putative	238504094	64	5.85545	7.68906	0.261	11	0	0	0	0	0	0	0	0
iron-sulfur protein subunit of succinate dehydrogenase Sdh2, putative	238506985	32	5.70397	9.87957	0.273	6	0	0	0	0	0	0	0	0
conserved hypothetical protein	238508753	42	5.68688	9.84996	0.222	4	0	0	0	0	0	0	0	0
fructose-1,6-bisphosphatase Fbp1, putative	238486006	39	5.66832	9.81782	0.22	5	0	0	0	0	0	0	0	0
proteasome regulatory particle subunit (RpnE), putative	238505449	58	5.66327	9.80908	0.161	6	0	0	0	0	0	0	0	0
MFS sugar transporter, putative	238486614	59	5.52938	9.57717	0.201	4	0	0	0	0	0	0	0	0
acyl-CoA dehydrogenase, putative	238484315	48	5.48748	9.50459	0.133	5	0	0	0	0	0	0	0	0
vesicular-fusion protein sec17	238496713	33	5.43761	9.41821	0.236	4	0	0	0	0	0	0	0	0
phosphoglycolate phosphatase, putative	238487038	25	5.43698	9.41713	0.22	3	0	0	0	0	0	0	0	0
Fasciclin domain family protein	238492869	53	5.38775	9.33186	0.0699	3	0	0	0	0	0	0	0	0
enoyl-CoA hydratase/isomerase family protein	238493173	31	5.34686	9.26103	0.281	7	0	0	0	0	0	0	0	0
phospho-2-dehydro-3-deoxyheptonate aldolase	238482017	39	5.08676	5.86862	0.258	8	0	0	0	0	0	0	0	0
small nuclear ribonucleoprotein SmD1, putative	238487546	13	5.0807	4.41003	0.455	4	0	0	0	0	0	0	0	0
proteasome component Prs3, putative	238488110	29	5.02542	8.70427	0.287	5	0	0	0	0	0	0	0	0
NAD+ dependent glutamate dehydrogenase, putative	238501948	91	5.01139	6.0027	0.191	14	0	0	0	0	0	0	0	0
COPII-coated vesicle protein SurF4/Erv29, putative	238498238	34	5.00685	8.67211	0.106	2	0	0	0	0	0	0	0	0
Probable Xaa-Pro aminopeptidase pepP	342161989	52	4.82989	8.36562	0.131	4	0	0	0	0	0	0	0	0
Hsc70 cochaperone (SGT), putative	238498638	40	4.62232	8.0061	0.231	7	0	0	0	0	0	0	0	0
Arp2/3 complex subunit (Arp3), putative	238496125	47	4.61016	7.98503	0.173	4	0	0	0	0	0	0	0	0
isocitrate lyase	238499509	68	4.56111	7.90008	0.216	7	0	0	0	0	0	0	0	0
acetylglutamate kinase, putative	238488957	99	4.55715	7.89321	0.212	12	0	0	0	0	0	0	0	0
mitochondrial F1F0-ATP synthase g subunit, putative	238483999	21	4.48097	7.76127	0.191	2	0	0	0	0	0	0	0	0
mitochondrial outer membrane translocase receptor (TOM70), putative	238495490	71	4.42157	7.65838	0.205	9	0	0	0	0	0	0	0	0
RNase L inhibitor of the ABC superfamily, putative	238498530	68	4.41365	7.64466	0.195	8	0	0	0	0	0	0	0	0
MFS phosphate transporter, putative	238493237	75	4.40176	3.81769	0.09	4	0	0	0	0	0	0	0	0
FAD dependent oxidoreductase superfamily	238490632	39	4.35691	7.54638	0.22	5	0	0	0	0	0	0	0	0
conserved lysine-rich protein, putative	238503844	57	4.24616	7.35457	0.11	5	0	0	0	0	0	0	0	0
SUN domain protein (Uth1), putative	238482643	43	4.21006	7.29205	0.108	3	0	0	0	0	0	0	0	0
dihydrolipoamide succinyltransferase, putative	238506138	51	4.12437	7.14361	0.162	4	0	0	0	0	0	0	0	0
pyridine nucleotide-disulphide oxidoreductase family protein	238495114	105	4.07961	7.06609	0.166	9	0	0	0	0	0	0	0	0
NADH-ubiquinone oxidoreductase subunit GRIM-19, putative	238484607	14	4.05444	7.0225	0.37	2	0	0	0	0	0	0	0	0
metallopeptidase MepB	238482735	82	3.99707	6.92312	0.212	9	0	0	0	0	0	0	0	0
prohibitin complex subunit Phb1, putative	238489157	31	3.98162	6.89637	0.336	6	0	0	0	0	0	0	0	0
conserved hypothetical protein	238487700	31	3.93995	6.8242	0.283	4	0	0	0	0	0	0	0	0
conserved hypothetical protein	238499521	16	3.93757	6.82008	0.201	2	0	0	0	0	0	0	0	0
aminopeptidase, putative	238503357	99	3.83181	6.63688	0.112	8	0	0	0	0	0	0	0	0
AAA family ATPase Pontin, putative	238485894	50	3.75797	6.509	0.278	8	0	0	0	0	0	0	0	0
GTP binding protein (GTPBP1), putative	238499901	68	3.73462	6.46855	0.172	7	0	0	0	0	0	0	0	0
aspartyl-tRNA synthetase Dps1, putative	238496255	62	3.7023	3.78457	0.145	9	0	0	0	0	0	0	0	0
UV excision repair protein (RadW), putative	238503490	47	3.69153	6.39393	0.0706	2	0	0	0	0	0	0	0	0
conserved hypothetical protein	238489765	59	3.6757	6.36649	0.385	11	0	0	0	0	0	0	0	0
PH domain protein	238486564	131	3.66654	6.35064	0.203	11	0	0	0	0	0	0	0	0
cofactor for methionyl- and glutamyl-tRNA synthetase, putative	238488551	47	3.57042	6.18415	0.273	8	0	0	0	0	0	0	0	0
glycine dehydrogenase	238492819	116	3.53939	6.1304	0.117	7	0	0	0	0	0	0	0	0
isopentenyl-diphosphate delta-isomerase	238491096	35	3.48495	6.03611	0.1	2	0	0	0	0	0	0	0	0
diphosphomevalonate decarboxylase	238491808	43	3.46397	5.99977	0.144	4	0	0	0	0	0	0	0	0
ribosome biogenesis ABC transporter Arb1, putative	238494494	69	3.4275	5.93661	0.16	7	0	0	0	0	0	0	0	0
proteasome component Pre5, putative	238494054	29	3.32101	5.75216	0.124	3	0	0	0	0	0	0	0	0
conserved hypothetical protein	238501774	41	3.26219	5.65028	0.207	4	0	0	0	0	0	0	0	0
alpha,alpha-trehalose-phosphate synthase subunit, putative	238484875	54	3.22321	5.58276	0.259	9	0	0	0	0	0	0	0	0
protein transport protein Sec61 alpha subunit, putative	238495400	52	3.13952	5.43781	0.123	5	0	0	0	0	0	0	0	0
calmodulin	238485748	17	3.12782	5.41754	0.336	4	0	0	0	0	0	0	0	0
26S proteasome regulatory subunit S5A	238488947	30	2.95138	5.11194	0.171	4	0	0	0	0	0	0	0	0
GDP-mannose pyrophosphorylase A	238487794	49	2.89345	5.0116	0.189	4	0	0	0	0	0	0	0	0
ribonucleotide reductase large subunit Rnr1, putative	238491914	96	2.82229	4.88834	0.193	10	0	0	0	0	0	0	0	0
t-complex protein 1, eta subunit, putative	238501468	61	2.7347	4.73664	0.133	5	0	0	0	0	0	0	0	0
HMG box protein, putative	238486422	34	2.64808	4.5866	0.277	5	0	0	0	0	0	0	0	0
6-phosphogluconolactonase, putative	238483435	29	2.60226	4.50725	0.162	3	0	0	0	0	0	0	0	0
conserved hypothetical protein	238506140	23	2.57549	4.46088	0.17	4	0	0	0	0	0	0	0	0
40S ribosomal protein S21	238499595	10	2.57019	4.4517	0.307	2	0	0	0	0	0	0	0	0
disulfide isomerase (TigA), putative	238499827	40	2.55931	4.43285	0.189	5	0	0	0	0	0	0	0	0
vacuolar ATP synthase subunit d, putative	238489657	46	2.52353	4.37088	0.325	7	0	0	0	0	0	0	0	0
eukaryotic translation initiation factor 3 subunit EifCg, putative	238493393	32	2.36951	4.10411	0.171	3	0	0	0	0	0	0	0	0
1-aminocyclopropane-1-carboxylate oxidase, putative	238495614	41	2.35915	4.08617	0.339	5	0	0	0	0	0	0	0	0
transcriptional repressor TupA/RocA, putative	238493978	64	2.31867	4.01606	0.121	6	0	0	0	0	0	0	0	0
conserved hypothetical protein	238494760	28	2.1975	3.80618	0.246	5	0	0	0	0	0	0	0	0
oxidoreductase, putative	238492713	29	1.89031	3.27411	0.38	7	0	0	0	0	0	0	0	0
conserved hypothetical protein	238491846	28	1.87718	3.25138	0.217	4	0	0	0	0	0	0	0	0
FAD binding domain protein	238505563	45	1.81664	3.14651	0.101	4	0	0	0	0	0	0	0	0
ATPase get3; AltName: Full=Arsenical pump-driving ATPase; AltName: Full=Arsenite-stimulated ATPase; AltName: Full=Golgi to ER traffic protein 3; AltName: Full=Guided entry of tail-anchored proteins 3	263432379	37	1.66968	2.89197	0.0855	2	0	0	0	0	0	0	0	0
proteasome component Pre6, putative	238502713	29	1.60492	2.7798	0.266	5	0	0	0	0	0	0	0	0
conserved hypothetical protein	238504298	28	1.58336	2.74245	0.184	2	0	0	0	0	0	0	0	0
nucleoside-diphosphate-sugar epimerase, putative	238494444	38	1.36968	2.37235	0.237	4	0	0	0	0	0	0	0	0
mitochondrial phosphate carrier protein, putative	238499271	40	1.35426	2.34564	0.168	5	0	0	0	0	0	0	0	0
helicase, putative	238482351	107	1.34558	2.33062	0.0701	4	0	0	0	0	0	0	0	0
anthranilate phosphoribosyltransferase, putative	238486156	47	1.32631	2.29724	0.155	4	0	0	0	0	0	0	0	0
glycosyltransferase, putative	238506165	37	1.29455	2.24222	0.148	3	0	0	0	0	0	0	0	0
nuclear protein Qri2/Nse4, putative	238505264	77	1.2827	2.22169	0.159	6	0	0	0	0	0	0	0	0
phenylalanyl-tRNA synthetase beta chain cytoplasmic	238499597	59	1.26498	2.19101	0.0907	3	0	0	0	0	0	0	0	0
F-actin capping protein beta subunit	238483471	38	1.08926	1.88666	0.255	5	0	0	0	0	0	0	0	0
adenylyl cyclase-associated protein (cap)	238489351	57	0.983999	1.70434	0.106	4	0	0	0	0	0	0	0	0

## Sheet: CE Homologues
A. fumigatus Protein	A. fumigatus Accession	A. flavus Accession	Identity
CipC-like antibiotic response protein	70997948	238500371	38.5
Putative peroxiredoxin pmp20 Asp f 3	3914384	238499383	86.3
Putative peroxiredoxin pmp20 Asp f 3	3914384	238489421	44.6
Putative peroxiredoxin pmp20 Asp f 3	3914384	238504400	30.4
Enolase Allergen Asp f 22	83288046	238488036	93.8
translation elongation factor EF-1 alpha subunit	146322501	238499327	86.4
glyceraldehyde 3-phosphate dehydrogenase GpdA	70985278	238485566	84
chaperonin	70992219	238490530	68
Nucleoside diphosphate kinase NDK	74663184	238503193	86.9
mitochondrial F1 ATPase subunit alpha	70983614	238483087	94.4
phosphoglycerate kinase PgkA	70995281	238498522	89.4
malate dehydrogenase NAD-dependent	70986899	238482699	92.4
malate dehydrogenase NAD-dependent	70986899	238493966	57.4
ATP synthase F1 beta subunit	70997705	238506943	93.1
Superoxide dismutase [Mn] mitochondrial Allergen Asp f 6	83305645	238487228	65.2
Superoxide dismutase [Mn] mitochondrial Allergen Asp f 6	83305645	238486060	33.8
60S acidic ribosomal protein P1	41688729	238501490	52.3
conserved hypothetical protein	70994988	238485063	75.7
cytochrome c	71001924	238496869	36.2
molecular chaperone Hsp70	70991282	238490041	94.7
molecular chaperone Hsp70	70991282	238487668	59.7
molecular chaperone Hsp70	70991282	238508549	55
molecular chaperone Hsp70	70991282	238493375	48.6
cytochrome c oxidase subunit Va	70985122	238502925	85.4
outer mitochondrial membrane protein porin	70994716	238491872	86.1
peptidyl-prolyl cis-trans isomerase/cyclophilin	71000343	238493059	63.2
tropomyosin	70987216	238482055	87.7
ATP synthase delta chain mitochondrial precursor	70990422	238483405	90.9
Glutamate/Leucine/Phenylalanine/Valine dehydrogenase	70994774	238491928	90.8
plasma membrane H+-ATPase Pma1	71000305	238505308	80.5
RNP domain protein	70998400	238494464	85.2
translation elongation factor eEF-1 subunit gamma	70984206	238494106	69.1
conserved lysine-rich protein	70993478	238503844	69.5
Nascent polypeptide-associated complex subunit alpha NAC-alpha	74667491	238494268	91.2
peptidyl-prolyl cis-trans isomerase	70989309	238493059	43.9
NAD-dependent formate dehydrogenase AciA/Fdh	70984134	238494028	82.1
transaldolase	70997968	238505090	87.7
mitochondrial peroxiredoxin Prx1	70994244	238491484	88.7
Ran-specific GTPase-activating protein 1	70997369	238499815	83.8
14-3-3 family protein ArtA	70989229	238499661	86.6
14-3-3 family protein ArtA	70989229	238488040	45.6
mitochondrial aconitate hydratase	70992645	238487354	91.5
telomere and ribosome associated protein Stm1	70999620	238486900	58.9
triosephosphate isomerase	70997109	238500097	76.2
L-PSP endoribonuclease family protein (Hmf1)	70982340	238498948	76.8
40S ribosomal protein S3	70990926	238503978	98.1
Nascent polypeptide-associated complex subunit beta NAC-beta	74667384	238499491	86
mitochondrial ATPase subunit ATP4	70983638	238483061	77
mitochondrial Hsp70 chaperone (Ssc70)	71001294	238493375	90.7
mitochondrial Hsp70 chaperone (Ssc70)	71001294	238490041	45
mitochondrial Hsp70 chaperone (Ssc70)	71001294	238487668	45.5
mitochondrial Hsp70 chaperone (Ssc70)	71001294	238508549	38.4
adenosylhomocysteinase	70995231	238498566	91.3
malate dehydrogenase NAD-dependent	70984070	238493966	84.8
malate dehydrogenase NAD-dependent	70984070	238482699	59.1
cytochrome c oxidase polypeptide vib	71001902	238496739	92.3
dihydrolipoamide succinyltransferase	71000765	238506138	75.5
aspartate transaminase	71001234	238485838	41.6
antigenic mitochondrial protein HSP60	71001164	238493601	91.7
ATP-dependent RNA helicase eIF4A	74674080	238484739	94.1
ATP-dependent RNA helicase eIF4A	74674080	238499455	33.5
ATP-dependent RNA helicase eIF4A	74674080	238491700	32
fructose-bisphosphate aldolase class II	70999466	238486730	90
4-aminobutyrate transaminase GatA	70998486	238494350	89.2
Eukaryotic translation initiation factor eIF-5A	70990614	238486304	64.6
cytochrome c subunit Vb	146322777	238496163	50.8
mitochondrial processing peptidase beta subunit	70996070	238488967	91
glycerol dehydrogenase (GldB)	70993620	238486090	85.5
glycerol dehydrogenase (GldB)	70993620	238489797	38.5
glycerol dehydrogenase (GldB)	70993620	238498618	38.2
cobalamin-independent methionine synthase MetH/D	70994626	238491758	91.2
ATP citrate lyase subunit (Acl) putatibe	70992211	238490538	90.9
calmodulin	146323805	238485748	100
40S ribosomal protein S17	71001364	238501096	56.6
inorganic diphosphatase	71000118	238484693	80.8
aspartate aminotransferase	70993876	238485838	90.4
60S ribosomal protein L4	70985070	238503079	90.3
heat shock protein Hsp98/Hsp104/ClpA	70996282	238484243	85.7
heat shock protein Hsp98/Hsp104/ClpA	70996282	238498322	35.9
Protein ecm33	74671175	238491888	62.3
Hsp70 chaperone (HscA)	70983346	238508549	97.2
Hsp70 chaperone (HscA)	70983346	238490041	57.8
Hsp70 chaperone (HscA)	70983346	238487668	51.5
Hsp70 chaperone (HscA)	70983346	238493375	44
translation elongation factor EF-2 subunit	71002010	238496883	83.8
Polyadenylate-binding protein cytoplasmic and nuclear PABP	74669855	238486326	83.3
ATP synthase oligomycin sensitivity conferral protein	71001782	238496663	79.7
Pyruvate decarboxylase	74674363	238486858	83.3
ssDNA binding protein	146324107	238495342	63.8
actin Act1	70984170	238494062	87.3
actin Act1	70984170	238496125	32.6
pyruvate dehydrogenase complex dihydrolipoamide acetyltransferase component	70986903	238482693	89.9
S-adenosylmethionine synthetase	70995343	238498450	90.2
ubiquinol-cytochrome C reductase complex core protein 2 putative	70984832	238503329	39.8
translation elongation factor EF-Tu	70995660	238498120	90.2
FK506-binding protein 1A FKBP	74670505	238501558	36.6
citrate synthase (Cit1)	70984828	238503333	94.5
citrate synthase (Cit1)	70984828	238503648	52.5
fumarate hydratase	70984647	238499425	82.5
60S ribosomal protein P0	70990816	238486572	86.3
glutamine synthetase	146323885	238504174	88.8
60S ribosomal protein L13	146323659	238508759	86.7
Histone H2B	74673812	238506144	98.6
protein disulfide isomerase Pdi1	70989789	238501980	80.7
cytochrome c oxidase subunit V	70997703	238506941	87.2
14-3-3 family protein	70991439	238499661	59
14-3-3 family protein	70991439	238488040	50.2
glycerol dehydrogenase Gcy1	70995191	238498618	91.6
glycerol dehydrogenase Gcy1	70995191	238489797	41.9
glycerol dehydrogenase Gcy1	70995191	238486090	38.9
spermidine synthase	70995928	238489149	91.5
regulatory protein SUAPRGA1	70999996	238484547	72.9
conserved hypothetical protein	70984575	238499521	48.5
transketolase TktA	70995930	238489147	89.6
UDP-glucose 4-epimerase	70997659	238506903	36.4
Hsp90 binding co-chaperone (Sba1)	70997019	238500289	60.2
dihydrolipoamide dehydrogenase	70988990	238493073	90.4
Histone H2A	90101335	238506142	100
metallopeptidase MepB	70986860	238482735	89.5
acetyl-CoA acetyltransferase	70983360	238508539	92.5
acetyl-CoA acetyltransferase	70983360	238507752	47
AhpC/TSA family thioredoxin peroxidase	70983971	238491484	54.3
BYS1 domain protein	70985274	238485572	66
40S ribosomal protein S0	74674582	269969626	89.9
Ubiquitin	51703339	238486822	96.1
isocitrate dehydrogenase NAD-dependent	70995790	238489335	91.7
isocitrate dehydrogenase NAD-dependent	70995790	238488122	46
conserved hypothetical protein	146323293	238505948	91
DUF636 domain protein	71002366	238488725	84.6
electron transfer flavoprotein alpha subunit	70986952	238482647	90
Ketol-acid reductoisomerase	70998911	238495076	72.4
ATP synthase subunit E	70984723	238499349	78
60S ribosomal protein L12	146322400	238483385	81.8
cofactor for methionyl- and glutamyl-tRNA synthetases	71002496	238488551	80.9
glycine dehydrogenase	70982069	238492819	88.6
phosphatidyl synthase	70993622	238486088	69.3
60S ribosomal protein L5	70995808	238489305	81.2
GTP-binding nuclear protein Ran	70992715	238487274	89.8
heat shock protein (Sti1)	70982436	238498850	81.4
glucose-6-phosphate isomerase	71001262	238493415	91.9
Heat shock protein 90 Allergen Asp f 12	83303658	238503321	91.6
Hsp70 chaperone Hsp88	70995752	238500363	74.6
40S ribosomal protein S7e	70999658	238486936	95
isocitrate dehydrogenase Idp1	71000064	238484631	82.6
Hsc70 cochaperone (SGT)	70995171	238498638	83.6
60S ribosomal protein L23	70998694	238503416	91
60S ribosomal protein L22	70999344	238483333	76.1
pyruvate dehydrogenase E1 beta subunit PdbA	70986482	238499015	92.6
flavohemoprotein	70981999	238492475	74.1
40S ribosomal protein S1	74672873	269969561	97.7
Phosphoglucomutase PGM	74674436	238486686	89.4
Mn superoxide dismutase SodB	70993650	238486060	67.7
Mn superoxide dismutase SodB	70993650	238487228	40.6
Hsp70 chaperone (BiP)	70989035	238493129	85.1
glucosamine-fructose-6-phosphate aminotransferase	70991353	238488132	95.2
nucleosome assembly protein Nap1	70998710	238503398	78
serine hydroxymethyltransferase	70999940	238484435	90
AhpC/TSA family protein	70992559	238504400	70.5
6-phosphogluconate dehydrogenase Gnd1	70991695	238487910	89.2
NADH-cytochrome b5 reductase 2	74669820	238486432	80.2
Peptidyl-prolyl cis-trans isomerase B PPIase B	74671259	238493059	51.7
40S ribosomal protein S9	71000429	238505532	67.5
40S ribosomal protein S15	146322894	238493357	95.4
pyruvate kinase	70991575	238484929	92.2
conserved hypothetical protein	146324598	238498886	49.5
60S ribosomal protein L17	74661742	238492849	83
Aha1 domain family	70993698	238486012	72
disulfide isomerase (TigA)	70997353	238499827	79.1
pyridoxine biosynthesis protein	70998202	238495392	93.8
cytoplasmic asparaginyl-tRNA synthetase	70989689	238501880	80.3
Peptidyl-prolyl cis-trans isomerase D PPIase D	74669308	238493059	83
BAR domain protein	146322926	238496423	93.8
Hsp70 chaperone BiP/Kar2	70989489	238487668	95.7
Hsp70 chaperone BiP/Kar2	70989489	238490041	56.7
Hsp70 chaperone BiP/Kar2	70989489	238508549	46.7
Hsp70 chaperone BiP/Kar2	70989489	238493375	47.9
60S ribosomal protein L1	70995564	238498248	92.2
IMP dehydrogenase	70989289	238499591	92.3
Adenylate kinase 1 AK 1	74669525	238490059	89.5
phosphoribosylaminoimidazolecarboxamide formyltransferase/IMP cyclohydrolase	70994557	238491694	93.1

## Sheet: CF Homologues
A. fumigatus Protein	A. fumigatus Accession	A. flavus Accession	Identity
Catalase B	2493539	238499309	83.8
Allergen Asp f 15	5902743	238496695	59.2
IgE-binding protein	70981460	238503676	51.5
IgE-binding protein	70981460	238483649	45
IgE-binding protein	70984416	238503676	43.8
IgE-binding protein	70984416	238483649	43.3
thioredoxin reductase	70984968	238503203	69.4
13-beta-glucanosyltransferase Bgt1	70995512	238498308	66.6
Tripeptidyl-peptidase sed2	74628155	238492537	30.9
Alkaline protease 2 ALP2 Allergen Asp f 18	74654932	327488328	35.2
Probable glucan endo-13-beta-glucosidase eglC	74668475	238504466	36.5
Protein ecm33	74671175	238491888	62.3
Probable mannosyl-oligosaccharide alpha-12-mannosidase 1B	74672290	238487224	72.8
13-beta-glucanosyltransferase gel1	193806027	238494712	82.5
13-beta-glucanosyltransferase gel2	229890269	238494712	30.1

## Sheet: CW Homologues
A. fumigatus Protein	A. fumigatus Accession	A. flavus Accession	Identity
Catalase B	2493539	238499309	83.8
Allergen Asp f 15	5902743	238496695	59.2
IgE-binding protein	70981460	238503676	51.5
IgE-binding protein	70981460	238483649	45
serine carboxypeptidase (CpdS)	70981484	238505416	77.3
IgE-binding protein	70984416	238503676	43.8
IgE-binding protein	70984416	238483649	43.3
thioredoxin reductase	70984968	238503203	69.4
BYS1 domain protein	70985274	238485572	66
carboxypeptidase S1	70985432	238494378	40
extracellular phytase	70985695	238506563	58.8
pheromone processing carboxypeptidase (Sxa2)	70989273	238505416	35
13-beta-glucanosyltransferase	70992541	238501806	57.1
13-beta-glucanosyltransferase Bgt1	70995512	238498308	66.6
Tripeptidyl-peptidase sed2	74628155	238492537	30.9
Alkaline protease 2 ALP2 Allergen Asp f 18	74654932	238505092	87.1
Probable glucan endo-13-beta-glucosidase eglC	74668475	238504466	36.5
Protein ecm33	74671175	238491888	62.3
Probable mannosyl-oligosaccharide alpha-12-mannosidase 1B	74672290	238487224	72.8
extracellular serine-rich protein	146323345	238484785	69.2
carboxypeptidase S1	146324735	238494378	42.5
13-beta-glucanosyltransferase gel1	193806027	238494712	82.5
13-beta-glucanosyltransferase gel1	193806027	238501806	33.4
13-beta-glucanosyltransferase gel2	229890269	238494712	30.1
13-beta-glucanosyltransferase gel3	229890271	238501806	56.1
13-beta-glucanosyltransferase gel4	229890273	238501806	69.2
Lysophospholipase 1	229891455	238494898	62.7
Lysophospholipase 3	229891458	238494898	68.7
