# Supplementary material for: Proteomic Analysis of Pathogenic Fungi Reveals Highly Expressed Conserved Cell Wall Proteins
Source: J Fungi (Basel). 2016 Jan 12;2(1):6. doi: 10.3390/jof2010006 (PMC4747415; doi:10.3390/jof2010006)
Supplement: Supplementary File 1 [file jof-02-00006-s001.zip › Suplementary Files/Supplemental Table 5 Aspergillus flavus CD.xls]

## Sheet: Aspergillus flavus CD
Aspergillus flavus Protein	Accession	MW (kDa)	CE fmol/µg protein	CE stdev	CE coverage	CE unique peptides	CF fmol/µg protein	CF stdev	CF coverage	CF unique peptides	CW fmol/µg protein	CW stdev	CW coverage	CW unique peptides	PSORT WoLF	Localization
phytase, putative	238506563	57	672.714	26.2028	0.213	10	23.2015	40.1862	0.0911	3	1876.27	318.158	0.304	13	238506563|ref|XP_002384483.1| details extr: 23, mito: 1, cyto_nucl: 1	extr
GPI-anchored cell wall organization protein Ecm33	238491888	41	753.555	60.3189	0.153	5	1391.93	37.5789	0.302	8	1865.89	96.4458	0.193	8	238491888|ref|XP_002377181.1| details extr: 22, mito: 2, vacu: 2	extr
mycelial catalase Cat1	238499309	80	428.836	7.25869	0.287	21	0	0	0	0	1626.51	242.542	0.415	26	238499309|ref|XP_002380889.1| details extr: 22, cyto: 2.5, cyto_nucl: 2	extr
allergenic cerato-platanin Asp F13	238496695	23	676.392	98.0653	0.107	2	0	0	0	0	1387.71	1333.24	0.0605	2	238496695|ref|XP_002379583.1| details extr: 18, mito: 5.5, cyto_mito: 4.5, cyto: 2.5	extr
oxalate decarboxylase, putative	238482001	52	385.095	14.0585	0.321	14	0	0	0	0	1205.13	190.498	0.469	22	238482001|ref|XP_002372239.1| details extr: 24, mito: 2	extr
carboxypeptidase S1, putative	238494378	67	237.016	1.37086	0.124	6	552.019	62.3946	0.232	13	1120.93	50.3881	0.193	10	238494378|ref|XP_002378425.1| details extr: 25	extr
BYS1 domain protein, putative	238485572	16	144.032	124.861	0.117	3	82.7157	76.284	0.565	4	889.783	773.15	0.117	2	238485572|ref|XP_002374024.1| details extr: 25	extr
lysophospholipase Plb3	238494898	68	76.0679	16.3747	0.0159	2	0	0	0	0	767.544	141.558	0.231	9	238494898|ref|XP_002378685.1| details extr: 27.0	extr
dihydrolipoamide dehydrogenase	238493073	55	97.8645	7.75499	0.084	4	0	0	0	0	728.122	1113.78	0.133	6	238493073|ref|XP_002377773.1| details mito: 26	mito
Probable alpha-N-arabinofuranosidase B ABF B	298351502	52	0	0	0	0	0	0	0	0	723.884	719.487	0.0929	3	298351502|sp|B8N7I7.1|ABFB_ASPFN details extr: 27	extr
extracellular serine-rich protein, putative	238484785	86	157.118	34.3263	0.0655	5	0	0	0	0	720.072	90.8284	0.252	14	238484785|ref|XP_002373631.1| details extr: 24, mito: 1	extr
Mn superoxide dismutase MnSOD	238487228	23	178.04	84.215	0.162	5	0	0	0	0	646.197	332.016	0.257	6	238487228|ref|XP_002374852.1| details cyto: 10.5, cyto_nucl: 8, mito: 7, nucl: 4.5, extr: 4	cyto
cytochrome b5, putative	238487644	15	94.6357	3.38095	0.248	3	0	0	0	0	607.826	25.2303	0.547	5	238487644|ref|XP_002375060.1| details cyto: 12, cyto_nucl: 8.5, mito: 6, nucl: 3, pero: 3	cyto
brain chitinase and chia, putative	238487254	39	0	0	0	0	0	0	0	0	564.16	51.8477	0.186	2	238487254|ref|XP_002374865.1| details mito: 13, cyto: 13	mito
Glycosyl hydrolases family 32 superfamily	238504866	67	194.056	10.3223	0.144	8	1254.61	68.5049	0.187	11	544.591	34.2423	0.144	12	238504866|ref|XP_002383662.1| details extr: 18, cyto: 5, cyto_mito: 4.333, cyto_nucl: 3.333, mito: 2.5	extr
hypothetical protein AFLA_107430	238490754	14	62.213	107.756	0.093	2	0	0	0	0	503.169	435.758	0.101	2	238490754|ref|XP_002376614.1| details extr: 25	extr
1,3-beta-glucanosyltransferase, putative	238501806	59	113.775	13.6189	0.0717	5	0	0	0	0	502.266	81.1396	0.292	10	238501806|ref|XP_002382137.1| details extr: 19, plas: 3, golg: 2, mito: 1	extr
Alkaline protease 1 ALP1 Allergen Asp fl 1	327488328	43	136.692	30.4235	0.0521	2	367.732	61.5889	0.067	3	467.475	170.602	0.0844	4	327488328|sp|B8N106.1|ORYZ_ASPFN details extr: 27	extr
cytosolic Cu/Zn superoxide dismutase, putative	238498264	22	159.027	5.00063	0.162	2	39.124	67.7648	0.0859	2	435.464	378.282	0.162	2	238498264|ref|XP_002380367.1| details extr: 19, cyto: 3, mito: 2, vacu: 2	extr
spermidine synthase	238489149	39	54.3074	47.0433	0.0676	2	0	0	0	0	389.532	17.7286	0.276	8	238489149|ref|XP_002375812.1| details mito: 10.5, nucl: 8.5, cyto_mito: 8.333, cyto_nucl: 7.333, cyto: 5	mito
tripeptidyl-peptidase (TppA), putative	238492537	51	90.2847	11.5855	0.0944	3	6045.16	402.305	0.35	9	382.161	11.9758	0.129	5	238492537|ref|XP_002377505.1| details extr: 25	extr
thioredoxin reductase, putative	238503203	42	54.7477	32.5096	0.0833	3	580.087	175.45	0.383	14	362.366	14.1083	0.24	10	238503203|ref|XP_002382835.1| details extr: 15, mito: 7.5, cyto_mito: 5.5, cyto: 2.5	extr
1,3-beta-glucanosyltransferase Gel1	238494712	48	159.584	6.53296	0.0749	3	318.842	12.2263	0.192	8	348.479	50.6756	0.126	8	238494712|ref|XP_002378592.1| details extr: 25	extr
1,3-beta-glucanosyltransferase Bgt1	238498308	33	132.826	2.08106	0.138	5	1543.57	58.2913	0.201	8	321.073	109.502	0.102	5	238498308|ref|XP_002380389.1| details extr: 26	extr
conserved hypothetical protein	238492355	40	0	0	0	0	190.761	165.547	0.11	4	270.736	33.4765	0.127	5	238492355|ref|XP_002377414.1| details extr: 17, golg: 4, E.R.: 3, plas: 2	extr
autophagic serine protease Alp2	238505092	52	246.679	4.79719	0.131	8	0	0	0	0	240.878	19.5766	0.0404	2	238505092|ref|XP_002383775.1| details extr: 26	extr
conserved hypothetical protein	238503676	21	0	0	0	0	419.955	173.028	0.22	3	213.677	185.053	0.15	2	238503676|ref|XP_002383070.1| details extr: 27	extr
Glutamate/Leucine/Phenylalanine/Valine dehydrogenase, putative	238491928	49	239.7	10.7341	0.354	15	0	0	0	0	205.049	19.5541	0.157	10	238491928|ref|XP_002377201.1| details cyto: 22, cyto_nucl: 14.5, nucl: 3	cyto
zinc-containing alcohol dehydrogenase, putative	238491570	38	0	0	0	0	0	0	0	0	179.088	155.269	0.094	3	238491570|ref|XP_002377022.1| details cyto: 19.5, cyto_nucl: 11, pero: 3, mito: 2	cyto
iron superoxide dismutase A, putative	238486060	93	0	0	0	0	0	0	0	0	161.651	141.72	0.0741	3	238486060|ref|XP_002374268.1| details mito: 14, cyto: 6, nucl: 3, plas: 2	mito
beta-N-acetylhexosaminidase NagA, putative	238483137	68	0	0	0	0	0	0	0	0	137.202	118.962	0.03	2	238483137|ref|XP_002372807.1| details extr: 24, mito: 1	extr
cytochrome c	238496869	12	21.8901	37.9148	0.0714	2	0	0	0	0	130.911	115.045	0.134	2	238496869|ref|XP_002379670.1| details mito: 19, cyto: 5, pero: 2	mito
conserved hypothetical protein	238498742	17	0	0	0	0	312.474	13.5539	0.451	4	115.475	100.156	0.136	2	238498742|ref|XP_002380606.1| details extr: 18, cyto: 5, mito: 2	extr
extracellular conserved serine-rich protein	238485246	20	621.27	19.5429	0.367	5	0	0	0	0	67.3891	59.6987	0.107	2	238485246|ref|XP_002373861.1| details extr: 27	extr
rho-gdp dissociation inhibitor	238496081	22	0	0	0	0	0	0	0	0	36.5128	63.2421	0.188	3	238496081|ref|XP_002379276.1| details cyto: 20.5, cyto_nucl: 13, pero: 3	cyto
Aspartic protease pep1	327488338	42	0	0	0	0	255.948	27.1555	0.146	4	19.8224	34.3335	0.0297	2	327488338|sp|B8NLY9.1|PEPA_ASPFN details extr: 26	extr
D-aminoacylase, putative	238482499	17	0	0	0	0	1049.14	1817.17	0.159	2	0	0	0	0	238482499|ref|XP_002372488.1| details cyto: 10.0, cyto_nucl: 9.0, pero: 9.0, nucl: 6.0	cyto
mannosidase MsdS	238487224	53	0	0	0	0	688.992	131.894	0.273	9	0	0	0	0	238487224|ref|XP_002374850.1| details extr: 26	extr
conserved hypothetical protein	238500499	15	0	0	0	0	613.483	531.297	0.116	2	0	0	0	0	238500499|ref|XP_002381484.1| details extr: 20, golg: 4, vacu: 2	extr
telomere length regulator protein (Rif1), putative	238491424	190	0	0	0	0	594.395	514.774	0.0401	3	0	0	0	0	238491424|ref|XP_002376949.1| details nucl: 21.0, mito: 4.0	nucl
glycosyl hydrolase, putative	238490246	25	0	0	0	0	511.668	13.4807	0.239	4	0	0	0	0	238490246|ref|XP_002376360.1| details extr: 24, mito: 2	extr
class V chitinase, putative	238505728	47	0	0	0	0	434.072	73.7712	0.276	12	0	0	0	0	238505728|ref|XP_002384073.1| details cyto_mito: 8.5, mito: 8, extr: 8, cyto: 7, vacu: 2	cyto_mito
exo-beta-1,3-glucanase Exg0	238492841	101	0	0	0	0	323.109	38.3147	0.188	9	0	0	0	0	238492841|ref|XP_002377657.1| details extr: 25.0	extr
Extracellular metalloproteinase mep	327488364	69	0	0	0	0	252.97	72.6715	0.195	12	0	0	0	0	327488364|sp|B8NC58.1|MEP1_ASPFN details extr: 27.0	extr
beta-fructofuranosidase, putative	238494736	38	0	0	0	0	239.763	415.281	0.046	2	0	0	0	0	238494736|ref|XP_002378604.1| details extr: 14.0, cyto: 8.0, cyto_nucl: 5.8, cyto_mito: 5.8, nucl: 2.5	extr
NADPH cytochrome P450 reductase (CprA), putative	238491134	77	0	0	0	0	235.69	213.547	0.0432	2	0	0	0	0	238491134|ref|XP_002376804.1| details extr: 15.0, E.R.: 6.0, golg: 3.0, cyto: 1.5	extr
Pfs domain protein	238505693	72	0	0	0	0	221.985	384.489	0.0552	2	0	0	0	0	238505693|ref|XP_002384058.1| details mito: 9.0, cyto: 7.0, cyto_nucl: 6.0, extr: 4.0, nucl: 3.0, pero: 2.0	mito
GPI-anchored cell wall beta-1,3-endoglucanase EglC	238504466	35	0	0	0	0	196.681	170.332	0.0943	3	0	0	0	0	238504466|ref|XP_002383464.1| details extr: 27.0	extr
UV-endonuclease UVE-1	238491146	82	0	0	0	0	182.997	316.961	0.131	5	0	0	0	0	238491146|ref|XP_002376810.1| details nucl: 14.5, mito: 11, cyto_nucl: 8	nucl
fungal specific transcription factor, putative	238500672	84	0	0	0	0	121.709	166.369	0.0538	2	0	0	0	0	238500672|ref|XP_002381570.1| details plas: 15, nucl: 6, cyto: 5	plas
conserved hypothetical protein	238487486	44	0	0	0	0	107.03	92.8568	0.0513	2	0	0	0	0	238487486|ref|XP_002374981.1| details extr: 17, mito: 6.5, cyto_mito: 5.5, cyto: 3.5	extr
muramidase, putative	238506819	19	0	0	0	0	99.4312	172.22	0.102	2	0	0	0	0	238506819|ref|XP_002384611.1| details extr: 25	extr
glucan 1,3-beta-glucosidase precursor, putative	238490826	46	0	0	0	0	87.6423	78.4466	0.187	4	0	0	0	0	238490826|ref|XP_002376650.1| details extr: 23, golg: 2	extr
extracellular arabinanase, putative	238500656	36	0	0	0	0	73.9978	128.168	0.0486	2	0	0	0	0	238500656|ref|XP_002381562.1| details extr: 27	extr
aminopeptidase	238491384	107	0	0	0	0	67.9468	61.9549	0.143	10	0	0	0	0	238491384|ref|XP_002376929.1| details mito: 22, pero: 2, nucl: 1	mito
conserved hypothetical protein	238499683	23	0	0	0	0	65.6102	113.64	0.284	4	0	0	0	0	238499683|ref|XP_002381076.1| details mito: 18.5, cyto_mito: 12.5, cyto: 5.5	mito
endo xylanase, putative	238487704	39	0	0	0	0	57.9666	100.401	0.0901	2	0	0	0	0	238487704|ref|XP_002375090.1| details extr: 22, mito: 2, nucl: 1.5	extr
glucose-6-phosphate isomerase	238493415	61	352.709	36.6922	0.514	22	55.0683	95.3811	0.295	7	0	0	0	0	238493415|ref|XP_002377944.1| details cyto: 17, cyto_nucl: 11.5, nucl: 4, pero: 3	cyto
extracellular GDSL-like lipase/acylhydrolase, putative	238494618	43	0	0	0	0	53.6062	92.8486	0.181	3	0	0	0	0	238494618|ref|XP_002378545.1| details cyto_nucl: 12, nucl: 11.5, cyto: 7.5, pero: 5	cyto_nucl
GTPase activating protein (Tsc2), putative	238494174	168	0	0	0	0	23.6775	41.0106	0.0444	2	0	0	0	0	238494174|ref|XP_002378323.1| details plas: 16, nucl: 3, vacu: 3, cyto: 2, E.R.: 2	plas
cytochrome B2, putative	238483347	54	0	0	0	0	19.9064	34.4789	0.133	4	0	0	0	0	238483347|ref|XP_002372912.1| details cysk: 18, cyto: 6, pero: 2	cysk
oligosaccharyl transferase subunit (alpha), putative	238501910	56	0	0	0	0	18.8007	32.5638	0.19	4	0	0	0	0	238501910|ref|XP_002382189.1| details extr: 17, mito: 4, cyto: 2, E.R.: 2	extr
allergen Asp F3	238499383	19	1095.32	133.309	0.565	10	0	0	0	0	0	0	0	0	238499383|ref|XP_002380926.1| details cyto: 23.5, cyto_nucl: 12.5	cyto
translation elongation factor EF-1 alpha subunit , putative	238499327	50	778.083	52.6422	0.204	10	0	0	0	0	0	0	0	0	238499327|ref|XP_002380898.1| details cyto: 26.5, cyto_nucl: 14.0	cyto
histone H4.1	238489089	11	753.375	44.3009	0.573	6	0	0	0	0	0	0	0	0	238489089|ref|XP_002375782.1| details nucl: 18.0, cyto: 6.0, mito: 3.0	nucl
nucleoside diphosphate kinase	238503193	17	668.511	33.7003	0.399	5	0	0	0	0	0	0	0	0	238503193|ref|XP_002382830.1| details cyto: 12.5, cysk: 8.0, cyto_nucl: 7.5, mito: 4.0	cyto
woronin body major protein precursor, putative	238505216	57	652.179	22.5231	0.0872	4	0	0	0	0	0	0	0	0	238505216|ref|XP_002383837.1| details nucl: 16.5, cyto_nucl: 12.8, mito_nucl: 10.8, cyto: 5.0, mito: 3.5	nucl
mitochondrial ADP,ATP carrier protein (Ant), putative	238503928	34	606.878	48.5487	0.317	12	0	0	0	0	0	0	0	0	238503928|ref|XP_002383196.1| details mito: 12, cyto: 10.5, cyto_nucl: 6, extr: 3	mito
glyceraldehyde 3-phosphate dehydrogenase GpdA	238485566	36	597.692	4.22107	0.462	11	0	0	0	0	0	0	0	0	238485566|ref|XP_002374021.1| details cyto: 26	cyto
histone H2B	238506144	15	593.016	52.2669	0.482	9	0	0	0	0	0	0	0	0	238506144|ref|XP_002384274.1| details nucl: 20.5, cyto_nucl: 13.5, cyto: 3.5	nucl
transaldolase	238505090	35	505.505	13.8554	0.398	16	0	0	0	0	0	0	0	0	238505090|ref|XP_002383774.1| details cyto: 23.5, cyto_nucl: 14	cyto
FG-GAP repeat protein, putative	238486310	34	494.884	11.8109	0.282	7	0	0	0	0	0	0	0	0	238486310|ref|XP_002374393.1| details extr: 25.0	extr
conserved hypothetical protein	238498746	20	478.432	8.4321	0.0984	2	0	0	0	0	0	0	0	0	238498746|ref|XP_002380608.1| details extr: 27.0	extr
conserved hypothetical protein	238488479	19	451.984	51.7813	0.132	2	0	0	0	0	0	0	0	0	238488479|ref|XP_002375477.1| details plas: 17.0, E.R.: 6.0, mito: 2.0	plas
conserved hypothetical protein	238498302	18	438.515	6.74149	0.293	5	0	0	0	0	0	0	0	0	238498302|ref|XP_002380386.1| details cyto: 12.0, cyto_mito: 9.3, cyto_nucl: 7.3, extr: 6.0, mito: 5.5	cyto
carboxylesterase, putative	238494574	65	399.25	136.209	0.106	6	0	0	0	0	0	0	0	0	238494574|ref|XP_002378523.1| details extr: 27.0	extr
histone H2A	238506142	14	369.134	117.912	0.346	4	0	0	0	0	0	0	0	0
adenosylhomocysteinase	238498566	49	308.855	25.6578	0.472	17	0	0	0	0	0	0	0	0	238498566|ref|XP_002380518.1| details cyto: 26	cyto
molecular chaperone Hsp70	238490041	70	277.868	6.28774	0.225	15	0	0	0	0	0	0	0	0	238490041|ref|XP_002376258.1| details cyto: 20.5, cyto_nucl: 13.5, nucl: 3.5	cyto
mitochondrial F1 ATPase subunit alpha, putative	238483087	60	273.434	18.4296	0.194	12	0	0	0	0	0	0	0	0
histone H3	238489087	15	261.491	233.268	0.25	6	0	0	0	0	0	0	0	0
aspartic endopeptidase Pep2	238486794	43	260.166	27.0717	0.262	7	0	0	0	0	0	0	0	0
40S ribosomal protein S1	269969561	29	251.123	25.9513	0.367	11	0	0	0	0	0	0	0	0	269969561|sp|B8NSD4.1|RS3A_ASPFN details nucl: 23, cyto: 3	nucl
40S ribosomal protein S13	238482363	17	250.497	9.77439	0.384	6	0	0	0	0	0	0	0	0
citrate synthase (Cit1), putative	238503333	52	246.722	60.9297	0.209	8	0	0	0	0	0	0	0	0
60S ribosomal protein L4, putative	238503079	40	238.628	23.5487	0.457	16	0	0	0	0	0	0	0	0	238503079|ref|XP_002382773.1| details mito: 11, cyto: 10, nucl: 4	mito
6-phosphogluconate dehydrogenase Gnd1, putative	238487910	54	236.672	41.1018	0.13	8	0	0	0	0	0	0	0	0
40S ribosomal protein S9	238505532	22	229.708	30.5568	0.487	10	0	0	0	0	0	0	0	0
pyruvate decarboxylase PdcA, putative	238486858	63	224.745	17.6681	0.139	6	0	0	0	0	0	0	0	0
Ribosomal L18ae protein family	238486434	29	205.859	11.4936	0.12	3	0	0	0	0	0	0	0	0
60S ribosomal protein L18	238493939	21	205.407	26.735	0.348	7	0	0	0	0	0	0	0	0
40S ribosomal protein S12	238503950	16	201.908	7.12345	0.14	2	0	0	0	0	0	0	0	0
cobalamin-independent methionine synthase MetH/D	238491758	87	201.586	15.3639	0.18	11	0	0	0	0	0	0	0	0
molecular chaperone and allergen Mod-E/Hsp90/Hsp1	238503321	80	200.66	10.0249	0.368	24	0	0	0	0	0	0	0	0	238503321|ref|XP_002382894.1| details nucl: 14, cyto_nucl: 13.333, cyto: 10.5, cyto_mito: 6.166	nucl
60S ribosomal protein L7	238492793	29	197.898	7.304	0.359	8	0	0	0	0	0	0	0	0
40S ribosomal protein S3, putative	238503978	29	193.531	21.659	0.323	9	0	0	0	0	0	0	0	0
actin Act1	238494062	42	192.966	6.37285	0.283	9	0	0	0	0	0	0	0	0
60S ribosomal protein L9, putative	238485023	22	188.423	9.40053	0.474	9	0	0	0	0	0	0	0	0
malate dehydrogenase, NAD-dependent	238482699	45	186.797	11.0186	0.353	13	0	0	0	0	0	0	0	0	238482699|ref|XP_002372588.1| details cyto: 12.5, cyto_mito: 10.166, cyto_nucl: 9.833, mito: 6.5, nucl: 5	cyto
outer mitochondrial membrane protein porin	238491872	37	185.761	21.047	0.295	9	0	0	0	0	0	0	0	0
ribosomal protein L16a	238503790	23	174.102	29.6235	0.218	6	0	0	0	0	0	0	0	0
ribosomal protein S5	238506609	28	171.093	31.6239	0.429	10	0	0	0	0	0	0	0	0
60S ribosomal protein L32	238502631	15	169.853	55.3455	0.351	5	0	0	0	0	0	0	0	0
60S ribosomal protein L27e	238501362	16	169.092	6.2371	0.452	7	0	0	0	0	0	0	0	0
aldehyde dehydrogenase AldA, putative	238491024	54	167.79	4.952	0.227	9	0	0	0	0	0	0	0	0
40S ribosomal protein S4, putative	238505502	29	165.391	30.3212	0.211	7	0	0	0	0	0	0	0	0
Probable beta-glucosidase btgE	298351598	62	159.976	48.574	0.0648	4	0	0	0	0	0	0	0	0
60S ribosomal protein L5, putative	238489305	35	159.197	17.5449	0.26	8	0	0	0	0	0	0	0	0
mitochondrial phosphate carrier protein (Mir1), putative	238484217	33	151.812	2.23697	0.192	7	0	0	0	0	0	0	0	0
60S ribosomal protein L11	238491682	20	147.018	30.831	0.166	3	0	0	0	0	0	0	0	0
40S ribosomal protein S22	238484101	15	146.842	13.0126	0.4	7	0	0	0	0	0	0	0	0
14-3-3 family protein ArtA, putative	238499661	27	145.261	16.2157	0.626	12	0	0	0	0	0	0	0	0	238499661|ref|XP_002381065.1| details cyto_nucl: 13.5, cyto: 12.5, nucl: 11.5	cyto_nucl
translation elongation factor EF-2 subunit, putative	238496883	94	141.858	20.818	0.107	12	0	0	0	0	0	0	0	0
60S ribosomal protein L3	238496503	44	134.563	48.7066	0.153	7	0	0	0	0	0	0	0	0
inorganic diphosphatase, putative	238484693	44	134.126	6.79043	0.116	5	0	0	0	0	0	0	0	0
enolase/allergen Asp F 22	238488036	47	131.721	45.5516	0.212	7	0	0	0	0	0	0	0	0
plasma membrane H+-ATPase Pma1	238505308	94	131.281	15.9004	0.0678	6	0	0	0	0	0	0	0	0
40S ribosomal protein Rps16, putative	238493273	16	130.47	21.4481	0.566	8	0	0	0	0	0	0	0	0
aspartate aminotransferase, putative	238485838	47	129.298	0.727799	0.347	12	0	0	0	0	0	0	0	0	238485838|ref|XP_002374157.1| details mito: 24.5, cyto_mito: 13.5	mito
ribosomal protein S13p/S18e	238507888	18	128.88	1.97193	0.406	8	0	0	0	0	0	0	0	0
ribosomal protein L14	238494266	17	128.433	5.59044	0.201	3	0	0	0	0	0	0	0	0
60S ribosomal protein L17	238492849	26	128.273	111.497	0.159	5	0	0	0	0	0	0	0	0
40S ribosomal protein S11	238484901	18	127.121	19.5166	0.188	3	0	0	0	0	0	0	0	0
60S ribosomal protein L27a, putative	238506090	17	123.634	16.9882	0.456	7	0	0	0	0	0	0	0	0
ATP synthase F1, beta subunit, putative	238506943	55	118.556	7.73016	0.195	8	0	0	0	0	0	0	0	0
60S ribosomal protein L15, putative	238486396	34	118.125	45.8493	0.119	3	0	0	0	0	0	0	0	0
40S ribosomal protein S7e	238486936	23	117.012	8.52204	0.373	6	0	0	0	0	0	0	0	0
ribosomal protein L34 protein, putative	238496155	13	113.599	100.667	0.214	3	0	0	0	0	0	0	0	0
60S ribosomal protein L21, putative	238505530	18	111.895	2.05793	0.222	4	0	0	0	0	0	0	0	0
60S ribosomal protein L13	238508759	26	103.79	30.7483	0.226	5	0	0	0	0	0	0	0	0
glucosamine-fructose-6-phosphate aminotransferase	238488132	77	103.129	11.9576	0.0996	8	0	0	0	0	0	0	0	0
transketolase TktA	238489147	75	100.599	13.6743	0.124	10	0	0	0	0	0	0	0	0
60S ribosomal protein L12	238483385	18	100.444	21.5303	0.345	5	0	0	0	0	0	0	0	0
60S ribosomal protein L22, putative	238483333	14	98.3144	6.6924	0.323	4	0	0	0	0	0	0	0	0
60S ribosomal protein L6	238498332	22	97.4097	7.2076	0.231	4	0	0	0	0	0	0	0	0
60S ribosomal protein L23	238503416	17	95.2809	82.5416	0.299	4	0	0	0	0	0	0	0	0
cytosolic large ribosomal subunit protein L7A	238487340	29	94.5812	21.814	0.233	8	0	0	0	0	0	0	0	0
60S ribosomal protein L1	238498248	24	93.9243	81.4235	0.134	3	0	0	0	0	0	0	0	0
cytochrome c peroxidase Ccp1, putative	238491402	40	90.7872	16.7282	0.199	6	0	0	0	0	0	0	0	0
40S ribosomal protein S6	238485910	27	89.9663	4.13367	0.219	7	0	0	0	0	0	0	0	0
thiamine biosynthesis protein (Nmt1), putative	238502865	38	89.5259	5.70047	0.196	5	0	0	0	0	0	0	0	0
40S ribosomal protein S5, putative	238484275	24	84.4595	76.6181	0.168	5	0	0	0	0	0	0	0	0
antigenic mitochondrial protein HSP60, putative	238493601	62	84.3732	3.92423	0.165	10	0	0	0	0	0	0	0	0
S-adenosylmethionine synthetase	238498450	42	83.9519	32.1546	0.0615	2	0	0	0	0	0	0	0	0
protein disulfide isomerase Pdi1, putative	238501980	56	76.8448	11.6572	0.0602	4	0	0	0	0	0	0	0	0
NAD-dependent formate dehydrogenase AciA/Fdh	238494028	40	74.2814	64.3561	0.142	6	0	0	0	0	0	0	0	0
60S ribosomal protein L30, putative	238493609	11	72.9607	17.1712	0.434	5	0	0	0	0	0	0	0	0
60S ribosomal protein L36	238491742	12	72.6325	63.4402	0.314	5	0	0	0	0	0	0	0	0
translation elongation factor eEF-1 subunit gamma, putative	238494106	46	69.8728	28.5642	0.137	4	0	0	0	0	0	0	0	0
mitochondrial processing peptidase beta subunit, putative	238488967	53	69.6512	1.40276	0.115	6	0	0	0	0	0	0	0	0
40S ribosomal protein S11	238493285	16	64.699	7.60679	0.433	5	0	0	0	0	0	0	0	0
14-3-3 protein sigma, gamma, zeta, beta/alpha, putative	238488040	23	59.4119	70.2147	0.144	4	0	0	0	0	0	0	0	0
60S ribosomal protein L35	238498484	15	56.0476	97.0774	0.129	2	0	0	0	0	0	0	0	0
phosphoglycerate kinase PgkA, putative	238498522	44	50.6573	44.0306	0.0911	4	0	0	0	0	0	0	0	0
mitochondrial peroxiredoxin Prx1, putative	238491484	38	47.5235	44.2707	0.0641	2	0	0	0	0	0	0	0	0
eukaryotic translation initiation factor 4, putative	238484739	49	43.3684	37.5909	0.041	2	0	0	0	0	0	0	0	0
40S ribosomal protein S0	269969626	32	41.1989	71.3585	0.087	3	0	0	0	0	0	0	0	0
histone H2A	238485562	15	36.031	42.1094	0.203	3	0	0	0	0	0	0	0	0
40S ribosomal protein S10a	238493081	13	34.3127	29.7203	0.284	4	0	0	0	0	0	0	0	0
fructose-bisphosphate aldolase, class II	238486730	40	30.5631	28.1526	0.11	3	0	0	0	0	0	0	0	0
Rho GTPase Rho1	238488004	22	21.3014	36.8951	0.166	4	0	0	0	0	0	0	0	0
Aha1 domain family	238486012	37	20.4931	35.4951	0.139	4	0	0	0	0	0	0	0	0
chaperonin, putative	238490530	11	19.7221	34.1597	0.202	2	0	0	0	0	0	0	0	0
oxidoreductase CipA-like, putative	238488299	33	19.1469	33.1634	0.0792	2	0	0	0	0	0	0	0	0
pyruvate dehydrogenase E1 component alpha subunit, putative	238489957	45	15.2551	26.4225	0.0469	2	0	0	0	0	0	0	0	0
60S ribosomal protein P0	238486572	33	13.537	23.4467	0.0543	2	0	0	0	0	0	0	0	0
1,3-beta-glucanosyltransferase Gel2	238491038	51	12.554	21.7442	0.0571	3	0	0	0	0	0	0	0	0

## Sheet: CE Homologues
A. fumigatus Protein	A. fumigatus Accession	A. flavus CD Accession	Identity
14-3-3 family protein	70991439	238499661	59
14-3-3 family protein	70991439	238488040	50.2
14-3-3 family protein ArtA	70989229	238499661	86.6
14-3-3 family protein ArtA	70989229	238488040	45.6
40S ribosomal protein S0	74674582	269969626	89.9
40S ribosomal protein S1	74672873	269969561	97.7
40S ribosomal protein S3	70990926	238503978	98.1
40S ribosomal protein S7e	70999658	238486936	95
40S ribosomal protein S9	71000429	238505532	67.5
60S ribosomal protein L1	70995564	238498248	92.2
60S ribosomal protein L12	146322400	238483385	81.8
60S ribosomal protein L13	146323659	238508759	86.7
60S ribosomal protein L17	74661742	238492849	83
60S ribosomal protein L22	70999344	238483333	76.1
60S ribosomal protein L23	70998694	238503416	91
60S ribosomal protein L4	70985070	238503079	90.3
60S ribosomal protein L5	70995808	238489305	81.2
60S ribosomal protein P0	70990816	238486572	86.3
6-phosphogluconate dehydrogenase Gnd1	70991695	238487910	89.2
actin Act1	70984170	238494062	87.3
adenosylhomocysteinase	70995231	238498566	91.3
Aha1 domain family	70993698	238486012	72
AhpC/TSA family thioredoxin peroxidase	70983971	238491484	54.3
antigenic mitochondrial protein HSP60	71001164	238493601	91.7
aspartate aminotransferase	70993876	238485838	90.4
aspartate transaminase	71001234	238485838	41.6
ATP synthase F1 beta subunit	70997705	238506943	93.1
ATP-dependent RNA helicase eIF4A	74674080	238484739	94.1
BYS1 domain protein	70985274	238485572	66
chaperonin	70992219	238490530	68
citrate synthase (Cit1)	70984828	238503333	94.5
cobalamin-independent methionine synthase MetH/D	70994626	238491758	91.2
cytochrome c	71001924	238496869	36.2
dihydrolipoamide dehydrogenase	70988990	238493073	90.4
Enolase Allergen Asp f 22	83288046	238488036	93.8
fructose-bisphosphate aldolase class II	70999466	238486730	90
glucosamine-fructose-6-phosphate aminotransferase	70991353	238488132	95.2
glucose-6-phosphate isomerase	71001262	238493415	91.9
Glutamate/Leucine/Phenylalanine/Valine dehydrogenase	70994774	238491928	90.8
glyceraldehyde 3-phosphate dehydrogenase GpdA	70985278	238485566	84
Heat shock protein 90 Allergen Asp f 12	83303658	238503321	91.6
Histone H2A	90101335	238506142	100
Histone H2A	90101335	238485562	51.9
Histone H2B	74673812	238506144	98.6
Hsp70 chaperone (HscA)	70983346	238490041	57.8
Hsp70 chaperone BiP/Kar2	70989489	238490041	56.7
inorganic diphosphatase	71000118	238484693	80.8
Lysophospholipase 3	229891458	238494898	68.7
malate dehydrogenase NAD-dependent	70986899	238482699	92.4
malate dehydrogenase NAD-dependent	70984070	238482699	59.1
mitochondrial F1 ATPase subunit alpha	70983614	238483087	94.4
mitochondrial Hsp70 chaperone (Ssc70)	71001294	238490041	45
mitochondrial peroxiredoxin Prx1	70994244	238491484	88.7
mitochondrial processing peptidase beta subunit	70996070	238488967	91
Mn superoxide dismutase SodB	70993650	238487228	40.6
molecular chaperone Hsp70	70991282	238490041	94.7
NAD-dependent formate dehydrogenase AciA/Fdh	70984134	238494028	82.1
Nucleoside diphosphate kinase NDK	74663184	238503193	86.9
outer mitochondrial membrane protein porin	70994716	238491872	86.1
phosphoglycerate kinase PgkA	70995281	238498522	89.4
plasma membrane H+-ATPase Pma1	71000305	238505308	80.5
protein disulfide isomerase Pdi1	70989789	238501980	80.7
Protein ecm33	74671175	238491888	62.3
Putative peroxiredoxin pmp20 Asp f 3	3914384	238499383	86.3
Pyruvate decarboxylase	74674363	238486858	83.3
S-adenosylmethionine synthetase	70995343	238498450	90.2
spermidine synthase	70995928	238489149	91.5
Superoxide dismutase [Mn] mitochondrial Allergen Asp f 6	83305645	238487228	65.2
transaldolase	70997968	238505090	87.7
transketolase TktA	70995930	238489147	89.6
translation elongation factor eEF-1 subunit gamma	70984206	238494106	69.1
translation elongation factor EF-1 alpha subunit	146322501	238499327	86.4
translation elongation factor EF-2 subunit	71002010	238496883	83.8

## Sheet: CF Homologues
A. fumigatus Protein	A. fumigatus Accession	A. flavus CD Accession	Identity
IgE-binding protein	70981460	238503676	51.5
IgE-binding protein	70984416	238503676	43.8
thioredoxin reductase	70984968	238503203	69.4
BYS1 domain protein	70985274	238485572	66
carboxypeptidase S1	70985432	238494378	40
extracellular phytase	70985695	238506563	58.8
conserved hypothetical protein	70989609	238487486	41.8
13-beta-glucanosyltransferase Bgt1	70995512	238498308	66.6
Tripeptidyl-peptidase sed2	74628155	238492537	30.9
Alkaline protease 2 ALP2 Allergen Asp f 18	74654932	327488328	35.2
Probable glucan endo-13-beta-glucosidase eglC	74668475	238504466	36.5
Protein ecm33	74671175	238491888	62.3
Probable mannosyl-oligosaccharide alpha-12-mannosidase 1B	74672290	238487224	72.8
Aspartic protease pep1	85541049	327488338	72.2
carboxypeptidase S1	146324735	238494378	42.5
13-beta-glucanosyltransferase gel1	193806027	238494712	82.5
13-beta-glucanosyltransferase gel2	229890269	238494712	30.1

## Sheet: CW Homologues
A. fumigatus Protein	A. fumigatus Accession	A. flavus CD Accession	Identity
Catalase B	2493539	238499309	83.8
Allergen Asp f 15	5902743	238496695	59.2
IgE-binding protein	70981460	238503676	51.5
IgE-binding protein	70984416	238503676	43.8
thioredoxin reductase	70984968	238503203	69.4
BYS1 domain protein	70985274	238485572	66
carboxypeptidase S1	70985432	238494378	40
extracellular phytase	70985695	238506563	58.8
13-beta-glucanosyltransferase	70992541	238501806	57.1
13-beta-glucanosyltransferase Bgt1	70995512	238498308	66.6
Tripeptidyl-peptidase sed2	74628155	238492537	30.9
Alkaline protease 2 ALP2 Allergen Asp f 18	74654932	238505092	87.1
Alkaline protease 2 ALP2 Allergen Asp f 18	74654932	327488328	35.2
Probable alpha-N-arabinofuranosidase B ABF B	74670267	298351502	86
Protein ecm33	74671175	238491888	62.3
Aspartic protease pep1	85541049	327488338	72.2
extracellular serine-rich protein	146323345	238484785	69.2
carboxypeptidase S1	146324735	238494378	42.5
13-beta-glucanosyltransferase gel1	193806027	238494712	82.5
13-beta-glucanosyltransferase gel1	193806027	238501806	33.4
13-beta-glucanosyltransferase gel2	229890269	238494712	30.1
13-beta-glucanosyltransferase gel3	229890271	238501806	56.1
13-beta-glucanosyltransferase gel4	229890273	238501806	69.2
Lysophospholipase 1	229891455	238494898	62.7
Lysophospholipase 3	229891458	238494898	68.7
