# Supplementary material for: Proteomic Analysis of Pathogenic Fungi Reveals Highly Expressed Conserved Cell Wall Proteins
Source: J Fungi (Basel). 2016 Jan 12;2(1):6. doi: 10.3390/jof2010006 (PMC4747415; doi:10.3390/jof2010006)
Supplement: Supplementary File 1 [file jof-02-00006-s001.zip › Suplementary Files/Supplemental Table 6 Aspergillus terreus.xls]

## Sheet: Aspergillus terreus
Aspergillus terreus Protein	Accession	MW (kDa)	CE fmol/µg protein	CE stdev	CE coverage	CE unique peptides	CF fmol/µg protein	CF stdev	CF coverage	CF unique peptides	CW fmol/µg protein	CW stdev	CW coverage	CW unique peptides	WoLF PSORT	Localization
predicted protein	115387137	62	5.88304	5.41984	0.134	5	0	0	0	0	1604.59	1189.19	0.497	18	115387137|ref|XP_001211074.1| details extr: 27	extr
Probable alpha-N-arabinofuranosidase B ABF B	121735455	52	0	0	0	0	0	0	0	0	1480.58	314.602	0.117	4	121735455|sp|Q0CEE5.1|ABFB_ASPTN details extr: 27	extr
predicted protein	115387641	41	0	0	0	0	0	0	0	0	1469.11	332.545	0.0749	2	115387641|ref|XP_001211326.1| details extr: 26	extr
hypothetical protein ATEG_00024	115490965	60	80.5804	4.59148	0.106	4	293.003	261.226	0.228	8	1040.49	195.85	0.321	13	115490965|ref|XP_001210110.1| details extr: 24.0, vacu: 2.0	extr
Pyruvate decarboxylase	121738759	63	435.443	133.429	0.627	23	0	0	0	0	951.321	710.187	0.717	25	121738759|sp|Q0CNV1.1|PDC_ASPTN details cyto: 21.5, cyto_nucl: 13.8, cyto_pero: 12.2, nucl: 4.0	cyto
conserved hypothetical protein	115402759	12	66.1709	34.7985	0.708	6	0	0	0	0	902.78	384.447	0.877	7	115402759|ref|XP_001217456.1| details cyto_nucl: 13.833, cyto: 13, nucl: 9.5, cyto_mito: 8.165	cyto_nucl
40S ribosomal protein S27a	115396396	18	83.7632	62.3464	0.416	8	0	0	0	0	865.167	346.269	0.383	9	115396396|ref|XP_001213837.1| details nucl: 16, cyto_nucl: 16, cyto: 8	nucl
cytochrome c	115384196	14	7.8752	13.6402	0.237	2	0	0	0	0	671.507	154.232	0.351	4	115384196|ref|XP_001208645.1| details mito: 19, cyto: 4, nucl: 2	mito
serine-type carboxypeptidase F precursor	115442704	60	129.24	28.1287	0.186	7	230.371	399.014	0.164	5	660.283	102.214	0.339	12	115442704|ref|XP_001218159.1| details extr: 20.0, mito: 2.0, vacu: 2.0, cyto: 1.0	extr
conserved hypothetical protein	115388037	26	0	0	0	0	0	0	0	0	599.041	1037.57	0.179	3	115388037|ref|XP_001211524.1| details mito: 20, cyto: 4, extr: 2	mito
conserved hypothetical protein	115398239	17	0	0	0	0	2240.55	400.242	0.684	10	588.866	150.731	0.626	9	115398239|ref|XP_001214711.1| details extr: 24, mito: 1	extr
conserved hypothetical protein	115400701	22	21.9834	21.7716	0.503	7	0	0	0	0	564.066	75.1158	0.759	11	115400701|ref|XP_001215939.1| details cyto: 16, cyto_nucl: 12.166, cyto_mito: 9.999, cyto_pero: 9.499, nucl: 6	cyto
thioredoxin	115401518	12	46.1989	11.3677	0.578	4	0	0	0	0	532.659	129.889	0.817	8	115401518|ref|XP_001216347.1| details cyto: 18, cyto_nucl: 12, nucl: 4, pero: 2	cyto
hypothetical protein ATEG_02150	115387645	65	14.1881	3.78247	0.168	10	59.5677	103.174	0.107	4	491.326	92.0487	0.288	15	115387645|ref|XP_001211328.1| details extr: 25	extr
conserved hypothetical protein	115386274	46	64.1978	8.27525	0.523	15	0	0	0	0	414.511	99.8129	0.479	15	115386274|ref|XP_001209678.1| details cyto: 23.0, nucl: 4.0	cyto
superoxide dismutase	115400265	17	74.6285	24.2373	0.356	4	0	0	0	0	408.443	126.295	0.423	6	115400265|ref|XP_001215721.1| details extr: 25	extr
Probable glucan endo-1,3-beta-glucosidase eglC	121733106	49	41.0941	9.51969	0.179	7	267.049	239.398	0.144	5	385.299	96.84	0.237	8	121733106|sp|Q0C7P6.1|EGLC_ASPTN details extr: 25.0	extr
hypothetical protein ATEG_05185	115397543	41	43.2178	2.13501	0.358	7	0	0	0	0	358.768	61.7499	0.274	9	115397543|ref|XP_001214363.1| details extr: 26.0	extr
glycolipid-anchored surface protein 5 precursor	115433266	48	9.58481	8.92407	0.178	8	0	0	0	0	356.218	89.1543	0.46	17	115433266|ref|XP_001216770.1| details extr: 26.0	extr
hypothetical protein ATEG_09343	115438046	68	11.5346	1.31177	0.131	6	33.2789	57.6407	0.0359	2	354.61	82.9892	0.468	17	115438046|ref|XP_001217965.1| details extr: 24.0, mito: 1.0	extr
allergen Asp f 15 precursor	115384120	14	35.4497	2.15201	0.447	3	5014.72	1997.88	0.723	7	348.479	70.6554	0.681	6	115384120|ref|XP_001208607.1| details extr: 27.0	extr
Probable dipeptidyl-peptidase 5 DppV	121733519	80	1.34205	2.32449	0.0761	3	20.4909	35.4912	0.286	17	328.186	63.9134	0.481	27	121733519|sp|Q0C8V9.1|DPP5_ASPTN details extr: 25.0	extr
pH-responsive protein 2 precursor	115400631	93	2.69744	4.67209	0.0415	2	0	0	0	0	326.362	109.802	0.296	19	115400631|ref|XP_001215904.1| details plas: 16.0, E.R.: 5.0, extr: 4.0	plas
cytochrome b5	115399244	14	15.445	15.4159	0.547	5	0	0	0	0	311.106	88.8282	0.584	7	115399244|ref|XP_001215211.1| details extr: 12.0, cyto: 7.0, mito: 6.0	extr
conserved hypothetical protein	115399428	65	0	0	0	0	405.878	111.709	0.42	23	308.786	70.6788	0.324	17	115399428|ref|XP_001215303.1| details extr: 27	extr
protein EPD1 precursor	115396724	57	37.732	6.98032	0.0865	4	83.6915	75	0.0921	3	308.663	64.8374	0.306	11	115396724|ref|XP_001214001.1| details extr: 22.0, plas: 2.0, mito: 1.0	extr
dolichol-phosphate mannosyltransferase	115396224	54	0	0	0	0	0	0	0	0	306.595	70.1425	0.307	11	115396224|ref|XP_001213751.1| details cyto: 13.5, extr: 9, cyto_nucl: 8, mito: 3	cyto
predicted protein	115399708	63	0	0	0	0	0	0	0	0	304.277	65.6728	0.394	18	115399708|ref|XP_001215452.1| details extr: 25.0	extr
spermidine synthase	115492019	33	0	0	0	0	0	0	0	0	296.038	58.4694	0.595	15	115492019|ref|XP_001210637.1| details nucl: 12.0, cyto_nucl: 12.0, cyto: 10.0, pero: 2.0	nucl
protein MMF1, mitochondrial precursor	115385368	13	0	0	0	0	0	0	0	0	283.973	9.98988	0.976	7	115385368|ref|XP_001209231.1| details cyto: 15.0, cyto_mito: 11.0, cyto_nucl: 10.3, mito: 5.5, nucl: 2.5	cyto
conserved hypothetical protein	115399991	54	19.1804	7.07972	0.241	5	0	0	0	0	273.199	388.407	0.198	6	115399991|ref|XP_001215584.1| details extr: 15.0, mito: 4.0, cyto: 4.0, cyto_nucl: 4.0, nucl: 2.0	extr
conserved hypothetical protein	115391039	26	79.742	9.73908	0.252	2	0	0	0	0	268.09	51.1313	0.252	2	115391039|ref|XP_001213024.1| details extr: 20.0, E.R.: 3.0, mito: 2.0	extr
hypothetical protein ATEG_06875	115386040	49	23.3316	5.54855	0.228	6	6850.34	644.363	0.661	17	254.519	94.6831	0.37	12	115386040|ref|XP_001209561.1| details extr: 26.0	extr
hypothetical protein ATEG_07125	115386540	22	0	0	0	0	196.827	340.915	0.263	4	230.597	114.861	0.263	5	115386540|ref|XP_001209811.1| details extr: 24.0, mito: 2.0	extr
endochitinase 1 precursor	115396398	45	2.39404	4.1466	0.151	3	0	0	0	0	223.304	215.24	0.104	4	115396398|ref|XP_001213838.1| details extr: 18.0, mito: 7.0	extr
hypothetical protein ATEG_00336	115491589	33	0	0	0	0	0	0	0	0	179.315	32.4707	0.44	10	115491589|ref|XP_001210422.1| details extr: 24.0, mito: 1.0	extr
catalase B precursor	115401020	78	28.1995	6.41997	0.292	18	71.2831	123.466	0.0592	2	176.008	36.9815	0.511	27	115401020|ref|XP_001216098.1| details extr: 25.0	extr
nuclear transport factor 2	115396234	14	0	0	0	0	0	0	0	0	166.807	113.064	0.298	3	115396234|ref|XP_001213756.1| details cyto: 15.0, cyto_nucl: 12.5, nucl: 6.0, mito: 2.0, plas: 2.0	cyto
predicted protein	115391141	28	0	0	0	0	0	0	0	0	162.188	280.918	0.327	3	115391141|ref|XP_001213075.1| details cyto_nucl: 10.0, cyto: 9.0, nucl: 7.0, pero: 7.0, mito: 3.0	cyto_nucl
cerevisin precursor	115400271	52	3.61603	6.26315	0.218	5	0	0	0	0	151.502	36.2123	0.246	7	115400271|ref|XP_001215724.1| details extr: 16.0, cyto: 9.5, cyto_nucl: 5.5	extr
conserved hypothetical protein	115397933	37	17.5792	6.89641	0.349	9	0	0	0	0	147.004	29.8929	0.375	10	115397933|ref|XP_001214558.1| details cyto: 19.5, cyto_nucl: 12.5, nucl: 2.5, pero: 2.0	cyto
predicted protein	115433036	58	0	0	0	0	0	0	0	0	146.501	16.8582	0.163	6	115433036|ref|XP_001216655.1| details extr: 24.0, cyto: 2.0	extr
10 kDa heat shock protein, mitochondrial	115388105	11	87.7711	12.6021	0.524	6	0	0	0	0	144.32	43.3051	0.495	5	115388105|ref|XP_001211558.1| details mito: 27.0	mito
acid phosphatase precursor	115387697	46	11.0567	9.60937	0.147	4	6989.52	2244.05	0.606	19	144.317	27.7533	0.363	9	115387697|ref|XP_001211354.1| details extr: 25.0	extr
hypothetical protein ATEG_00512	115491941	40	0	0	0	0	0	0	0	0	141.15	244.48	0.366	6	115491941|ref|XP_001210598.1| details cyto: 9.5, cyto_mito: 8.666, cyto_nucl: 8.166, cyto_pero: 7.166, mito: 6.5, nucl: 5.5, pero: 3.5	cyto
conserved hypothetical protein	115491055	12	52.4084	7.2914	0.691	6	0	0	0	0	134.096	26.1846	0.718	6	115491055|ref|XP_001210155.1| details cyto_nucl: 12.5, cyto: 11.5, nucl: 10.5, plas: 3.0	cyto_nucl
aminopeptidase 2	115397799	98	1.00866	1.74705	0.0601	3	0	0	0	0	129.419	31.747	0.356	27	115397799|ref|XP_001214491.1| details pero: 11.5, cyto_pero: 9.333, cyto_nucl: 6.333, cyto: 6, nucl: 5.5	pero
conserved hypothetical protein	115385781	44	0	0	0	0	0	0	0	0	126.362	218.865	0.275	5	115385781|ref|XP_001209437.1| details cyto: 14.5, cyto_mito: 10.0, mito: 4.5, cysk: 4.0, pero: 3.0	cyto
60S ribosomal protein L40	115390965	46	0	0	0	0	0	0	0	0	121.937	211.202	0.118	5	115390965|ref|XP_001212987.1| details mito: 11.0, cyto: 11.0, nucl: 2.0, pero: 2.0	mito
heat shock protein 60, mitochondrial precursor	115443330	62	109.982	8.53867	0.441	24	0	0	0	0	121.422	9.15693	0.326	18	115443330|ref|XP_001218472.1| details mito: 24.0, cyto: 3.0	mito
predicted protein	115491189	21	189.592	16.7721	0.386	4	1103.7	313.282	0.386	4	117.769	9.49285	0.264	4	115491189|ref|XP_001210222.1| details extr: 26.0	extr
Probable beta-glucosidase A	121740345	93	0	0	0	0	0	0	0	0	115.872	22.4122	0.352	21	121740345|sp|Q0CTD7.1|BGLA_ASPTN details extr: 23, cyto: 1.5, cyto_nucl: 1.5	extr
hypothetical protein ATEG_07419	115400904	78	0	0	0	0	0	0	0	0	112.977	195.682	0.145	5	115400904|ref|XP_001216040.1| details extr: 27	extr
methionine aminopeptidase 1	115390747	44	0	0	0	0	0	0	0	0	98.2273	170.135	0.188	3	115390747|ref|XP_001212878.1| details cyto: 13.0, cyto_nucl: 12.2, cyto_mito: 10.2, cyto_pero: 8.2, nucl: 7.0, mito: 5.5	cyto
hypothetical protein ATEG_00011	115490939	109	0	0	0	0	0	0	0	0	95.3766	165.197	0.16	9	115490939|ref|XP_001210097.1| details nucl: 15.5, cyto_nucl: 14.0, cyto: 9.5	nucl
predicted protein	115402563	27	0	0	0	0	0	0	0	0	91.9816	79.7175	0.335	4	115402563|ref|XP_001217358.1| details nucl: 13.5, cyto_nucl: 11.5, cyto: 8.5, mito: 2.0	nucl
hypothetical protein ATEG_07980	115432928	99	12.1087	13.0317	0.175	14	0	0	0	0	84.7847	24.8484	0.0962	7	115432928|ref|XP_001216601.1| details cyto: 15.5, cyto_nucl: 10.8, cyto_mito: 10.2, nucl: 4.0, pero: 4.0	cyto
conserved hypothetical protein	115384986	87	0	0	0	0	0	0	0	0	83.0882	79.2761	0.196	8	115384986|ref|XP_001209040.1| details extr: 26.0	extr
conserved hypothetical protein	115384178	61	0	0	0	0	360.239	127.147	0.214	8	79.485	19.3731	0.23	8	115384178|ref|XP_001208636.1| details extr: 23.0, mito: 2.0, cyto: 1.5	extr
glucosamine 6-phosphate N-acetyltransferase	115386702	22	0	0	0	0	0	0	0	0	76.388	6.94049	0.387	6	115386702|ref|XP_001209892.1| details mito: 12.0, cyto: 10.5, cyto_nucl: 9.3, cyto_pero: 6.3	mito
dihydrolipoyl dehydrogenase, mitochondrial precursor	115398588	55	35.9924	3.23549	0.46	24	0	0	0	0	76.2118	13.1993	0.371	14	115398588|ref|XP_001214883.1| details mito: 25	mito
conserved hypothetical protein	115384472	33	99.443	2.46869	0.423	13	0	0	0	0	75.0302	17.3542	0.4	10	115384472|ref|XP_001208783.1| details mito: 23, cyto: 4	mito
nucleoside diphosphate kinase	115433100	17	115.525	21.5899	0.386	6	0	0	0	0	71.1046	22.5227	0.32	6	115433100|ref|XP_001216687.1| details cyto: 16.0, cysk: 7.0, mito: 2.0	cyto
hypothetical protein ATEG_02372	115388089	29	0	0	0	0	0	0	0	0	69.7961	4.63927	0.256	6	115388089|ref|XP_001211550.1| details cyto: 21.5, cyto_nucl: 13.0, pero: 4.0	cyto
hypothetical protein ATEG_07484	115401034	19	0	0	0	0	458.44	401.281	0.398	5	62.3255	13.049	0.124	2	115401034|ref|XP_001216105.1| details extr: 26.0	extr
conserved hypothetical protein	115442790	44	0	0	0	0	0	0	0	0	59.5987	52.164	0.323	9	115442790|ref|XP_001218202.1| details extr: 25.0	extr
phosphomannomutase	115400940	27	0	0	0	0	0	0	0	0	57.036	16.4384	0.131	4	115400940|ref|XP_001216058.1| details nucl: 12.5, cyto_nucl: 12.5, cyto: 9.5, mito: 2.0	nucl
conserved hypothetical protein	115492445	20	9.42563	8.67957	0.223	3	0	0	0	0	53.9914	9.73995	0.418	5	115492445|ref|XP_001210850.1| details mito: 25.5, cyto_mito: 13.5	mito
predicted protein	115384722	48	0	0	0	0	0	0	0	0	46.8991	81.2316	0.315	5	115384722|ref|XP_001208908.1| details mito: 23.0, cyto: 4.0	mito
NADP-specific glutamate dehydrogenase	115398299	49	32.0479	2.70122	0.315	9	0	0	0	0	38.032	33.0066	0.05	2	115398299|ref|XP_001214741.1| details cyto: 21.5, cyto_nucl: 12.0, mito: 2.0	cyto
predicted protein	115433785	12	87.7704	45.8816	0.462	5	0	0	0	0	36.7648	31.9722	0.708	6	115433785|ref|XP_001217029.1| details cyto: 19.0, cyto_nucl: 14.5, nucl: 6.0	cyto
conserved hypothetical protein	115385535	62	0	0	0	0	0	0	0	0	30.4258	52.699	0.237	9	115385535|ref|XP_001209314.1| details extr: 24.0, mito: 1.0	extr
hypothetical protein ATEG_07222	115386734	18	402.038	109.561	0.827	13	0	0	0	0	21.1212	19.4061	0.506	5	115386734|ref|XP_001209908.1| details cyto: 25.0, cyto_nucl: 14.0	cyto
transaldolase	115400267	35	147.438	15.5353	0.597	19	0	0	0	0	20.4948	35.498	0.0219	2	115400267|ref|XP_001215722.1| details cyto: 17.5, cyto_nucl: 11.0, mito: 5.0	cyto
glutathione reductase	115397545	52	12.9481	2.91857	0.21	10	0	0	0	0	20.2822	35.1298	0.303	9	115397545|ref|XP_001214364.1| details cyto: 19.0, cyto_nucl: 12.5, nucl: 4.0, mito: 2.0	cyto
conserved hypothetical protein	115389090	69	0	0	0	0	0	0	0	0	19.2689	33.3748	0.301	8	115389090|ref|XP_001212050.1| details extr: 26	extr
predicted protein	115437680	20	0	0	0	0	129.089	223.589	0.269	4	16.3483	28.316	0.228	3	115437680|ref|XP_001217872.1| details extr: 27.0	extr
inositolphosphorylceramide-B C-26 hydroxylase	115397597	43	0	0	0	0	0	0	0	0	13.8817	24.0438	0.161	3	115397597|ref|XP_001214390.1| details cyto: 12.0, cyto_mito: 9.8, cyto_nucl: 8.8, mito: 6.5, nucl: 4.5	cyto
conserved hypothetical protein	115395970	39	0	0	0	0	0	0	0	0	13.625	23.5992	0.391	8	115395970|ref|XP_001213624.1| details mito: 12.0, cyto: 10.5, cyto_nucl: 8.0, nucl: 2.5	mito
Carboxypeptidase Y homolog A	121739991	62	6.9287	12.0009	0.117	4	0	0	0	0	11.7975	20.4339	0.126	4	121739991|sp|Q0CSD3.1|CBPYA_ASPTN details extr: 21.0, vacu: 2.0, nucl: 1.0, mito: 1.0	extr
hypothetical protein ATEG_07295	115386880	50	3.24341	2.86485	0.101	3	0	0	0	0	11.6681	20.2097	0.191	3	115386880|ref|XP_001209981.1| details mito: 11.0, cyto: 7.5, cyto_nucl: 6.5, nucl: 4.5, cysk: 3.0	mito
conserved hypothetical protein	115391517	44	0	0	0	0	0	0	0	0	10.0321	17.376	0.229	4	115391517|ref|XP_001213263.1| details extr: 24.0, vacu: 2.0	extr
lysophospholipase precursor	115390394	42	87.7199	5.45312	0.149	7	0	0	0	0	9.98419	17.2931	0.0334	2	115390394|ref|XP_001212702.1| details extr: 27.0	extr
hypothetical protein ATEG_07221	115386732	18	3.89301	1.15147	0.325	3	0	0	0	0	8.84692	15.3233	0.268	3	115386732|ref|XP_001209907.1| details cyto: 12.0, cyto_pero: 9.3, cyto_nucl: 7.8, mito: 6.0, pero: 5.5	cyto
aspergillopepsin F precursor	115399542	32	0	0	0	0	726.673	183.152	0.437	8	0	0	0	0	115399542|ref|XP_001215360.1| details extr: 26	extr
conserved hypothetical protein	115398271	41	71.8546	6.3317	0.259	10	410.72	35.8957	0.251	8	0	0	0	0	115398271|ref|XP_001214727.1| details extr: 23, mito: 1, cyto: 1	extr
hypothetical protein ATEG_07110	115386510	62	0	0	0	0	287.39	249.496	0.152	6	0	0	0	0	115386510|ref|XP_001209796.1| details extr: 21, mito: 3, cyto: 2.5	extr
Probable glucan endo-1,6-beta-glucosidase B	121733550	46	0	0	0	0	210.419	66.4487	0.354	11	0	0	0	0	121733550|sp|Q0C8Z0.1|EXGB_ASPTN details extr: 16, golg: 7, E.R.: 2	extr
hypothetical protein ATEG_00302	115491521	28	0	0	0	0	120.779	209.196	0.138	4	0	0	0	0	115491521|ref|XP_001210388.1| details extr: 25.0	extr
carboxypeptidase S1	115387036	47	0	0	0	0	96.8927	167.823	0.165	3	0	0	0	0	115387036|ref|XP_001210059.1| details cyto_nucl: 10.5, cyto: 10, nucl: 9, extr: 5	cyto_nucl
predicted protein	115387030	21	0	0	0	0	93.3193	161.634	0.227	3	0	0	0	0	115387030|ref|XP_001210056.1| details extr: 18, plas: 3, mito: 2, nucl: 1, cyto: 1	extr
glyceraldehyde-3-phosphate dehydrogenase	115443264	40	608.027	78.1346	0.659	25	0	0	0	0	0	0	0	0	115443264|ref|XP_001218439.1| details extr: 15.0, cyto: 10.0	extr
ATP synthase beta chain, mitochondrial precursor	115401284	54	423.006	46.8507	0.766	30	0	0	0	0	0	0	0	0	115401284|ref|XP_001216230.1| details mito: 25.0	mito
elongation factor 1-alpha	115389366	50	408.429	120.655	0.607	22	0	0	0	0	0	0	0	0	115389366|ref|XP_001212188.1| details cyto: 27.0	cyto
ADP,ATP carrier protein	115389520	34	392.27	40.7653	0.61	18	0	0	0	0	0	0	0	0	115389520|ref|XP_001212265.1| details , mito: 11.0, cyto: 11.0, cyto_nucl: 7.0, extr: 3.0	mito
conserved hypothetical protein	115398658	59	374.361	34.5687	0.237	12	0	0	0	0	0	0	0	0	115398658|ref|XP_001214918.1| details cyto: 10.5, cyto_nucl: 6.5, mito: 6.0, pero: 6.0, extr: 3.0	cyto
alcohol dehydrogenase I	115438292	37	338.783	18.7872	0.54	15	0	0	0	0	0	0	0	0	115438292|ref|XP_001218029.1| details cyto: 21.5, cyto_nucl: 11.5, mito: 3.0	cyto
ATP synthase alpha chain, mitochondrial precursor	115396612	60	313.789	26.134	0.437	24	0	0	0	0	0	0	0	0	115396612|ref|XP_001213945.1| details mito: 26.5, cyto_mito: 14.0	mito
actin	115386236	40	280.555	64.939	0.694	18	0	0	0	0	0	0	0	0	115386236|ref|XP_001209659.1| details cysk: 26.0	cysk
phosphoglycerate kinase	115491365	44	270.788	45.5241	0.796	29	0	0	0	0	0	0	0	0	115491365|ref|XP_001210310.1| details cyto: 27.0	cyto
hypothetical protein ATEG_05951	115399080	49	265.095	46.1999	0.737	29	0	0	0	0	0	0	0	0	115399080|ref|XP_001215129.1| details mito: 10.0, pero: 7.0, cyto: 5.0, extr: 3.0	mito
heat shock 70 kDa protein	115385867	70	261.176	35.3796	0.613	35	0	0	0	0	0	0	0	0	115385867|ref|XP_001209480.1| details cyto: 18.5, cyto_nucl: 13.5, nucl: 5.5	cyto
enolase	115389150	47	252.536	17.5318	0.692	23	0	0	0	0	0	0	0	0	115389150|ref|XP_001212080.1| details cyto: 24.0, cyto_nucl: 13.5	cyto
elongation factor 2	115384290	83	245.948	14.9888	0.437	31	0	0	0	0	0	0	0	0	115384290|ref|XP_001208692.1| details cyto: 17.5, cyto_nucl: 11.0, nucl: 3.5, mito: 3.0	cyto
peptidyl-prolyl cis-trans isomerase, mitochondrial precursor	115442666	18	234.639	60.9372	0.645	8	0	0	0	0	0	0	0	0	115442666|ref|XP_001218140.1| details cyto: 12.5, cyto_mito: 12.5, mito: 11.5	cyto
Histone H2A	121734392	14	222.894	41.9345	0.351	4	0	0	0	0	0	0	0	0	121734392|sp|Q0CBD2.1|H2A_ASPTN details nucl: 13.5, mito: 10.0, cyto_nucl: 8.5	nucl
heat shock protein 82	115432960	80	207.557	28.4637	0.411	29	0	0	0	0	0	0	0	0	115432960|ref|XP_001216617.1| details nucl: 13.0, cyto_nucl: 12.8, cyto: 11.5, mito_nucl: 7.3	nucl
malate dehydrogenase, mitochondrial precursor	115399894	36	205.606	26.1165	0.768	23	0	0	0	0	0	0	0	0	115399894|ref|XP_001215536.1| details mito: 21.0, cyto: 3.0, pero: 2.0	mito
Histone H2B	121734391	15	189.774	10.0496	0.364	5	0	0	0	0	0	0	0	0	121734391|sp|Q0CBD1.1|H2B_ASPTN details nucl: 23.5, cyto_nucl: 14.0	nucl
woronin body major protein	115400341	54	186.548	13.0304	0.346	13	0	0	0	0	0	0	0	0	115400341|ref|XP_001215759.1| details nucl: 17.0, cyto_nucl: 13.8, mito_nucl: 10.2, cyto: 5.5	nucl
UDP-glucose 4-epimerase	115401328	41	184.711	38.5906	0.571	21	0	0	0	0	0	0	0	0	115401328|ref|XP_001216252.1| details cyto: 15.5, cyto_mito: 9.5, extr: 4.0, pero: 4.0	cyto
60S ribosomal protein L4-2	115437794	40	172.321	20.5144	0.524	16	0	0	0	0	0	0	0	0	115437794|ref|XP_001217901.1| details mito: 14.0, cyto: 5.0, pero: 4.0, nucl: 3.0	mito
formate dehydrogenase	115398548	46	165.356	3.32115	0.507	21	0	0	0	0	0	0	0	0
histone H4	115492091	11	164.002	38.1515	0.592	9	0	0	0	0	0	0	0	0	115492091|ref|XP_001210673.1| details nucl: 18.0, cyto: 6.0, mito: 3.0	nucl
40S ribosomal protein S7	115396282	23	162.655	26.4778	0.493	8	0	0	0	0	0	0	0	0
conserved hypothetical protein	115401210	24	158.727	12.0859	0.616	15	0	0	0	0	0	0	0	0	115401210|ref|XP_001216193.1| details cyto: 12.5, cyto_nucl: 9.3, mito: 7.5, mito_nucl: 6.8, nucl: 5.0	cyto
outer mitochondrial membrane protein porin	115398257	33	154.015	24.5864	0.553	14	0	0	0	0	0	0	0	0
DNA damage checkpoint protein rad24	115442758	29	152.341	18.3375	0.603	16	0	0	0	0	0	0	0	0
mitochondrial phosphate carrier protein	115492591	33	149.924	18.0167	0.603	11	0	0	0	0	0	0	0	0
40S ribosomal protein S1	121733910	29	147.884	12.6749	0.523	17	0	0	0	0	0	0	0	0
6-phosphogluconate dehydrogenase	115398880	52	144.964	12.3394	0.497	21	0	0	0	0	0	0	0	0
40S ribosomal protein S2	115402405	28	143.567	16.155	0.477	11	0	0	0	0	0	0	0	0
conserved hypothetical protein	115492421	24	142.655	23.9814	0.459	9	0	0	0	0	0	0	0	0
30 kDa heat shock protein	115390372	20	135.378	44.4156	0.326	6	0	0	0	0	0	0	0	0
glyceraldehyde-3-phosphate dehydrogenase	115385909	36	131.927	22.4359	0.644	20	0	0	0	0	0	0	0	0
ATP-citrate synthase subunit 1	115388095	72	130.987	9.32109	0.419	25	0	0	0	0	0	0	0	0
hypothetical protein ATEG_06521	115400221	14	124.573	41.2581	0.667	8	0	0	0	0	0	0	0	0	115400221|ref|XP_001215699.1| details cyto: 10.0, cyto_nucl: 8.0, pero: 7.0, nucl: 4.0, mito: 4.0	cyto
40S ribosomal protein S22	115397615	15	121.633	10.1137	0.531	5	0	0	0	0	0	0	0	0
adenosylhomocysteinase	115491243	47	119.69	5.26146	0.284	10	0	0	0	0	0	0	0	0
fructose-bisphosphate aldolase	115396484	39	116.065	20.7803	0.569	16	0	0	0	0	0	0	0	0
tubulin beta chain	115491491	50	114.962	16.39	0.424	17	0	0	0	0	0	0	0	0
40S ribosomal protein S18	115390150	18	111.407	0.53308	0.31	5	0	0	0	0	0	0	0	0
predicted protein	115389274	19	108.478	11.9591	0.232	3	0	0	0	0	0	0	0	0
ATP-dependent RNA helicase eIF4A	134034145	45	105.42	3.81195	0.452	17	0	0	0	0	0	0	0	0
60S ribosomal protein L7	115387757	30	103.531	11.353	0.473	10	0	0	0	0	0	0	0	0
hypothetical protein ATEG_06421	115400021	37	103.455	9.98993	0.493	17	0	0	0	0	0	0	0	0
40S ribosomal protein S15	115395964	18	101.383	32.3754	0.405	3	0	0	0	0	0	0	0	0
plasma membrane ATPase 2	115385042	109	100.703	23.2488	0.243	35	0	0	0	0	0	0	0	0
mitochondrial processing peptidase beta subunit	115492163	53	98.6688	6.65606	0.43	19	0	0	0	0	0	0	0	0
40S ribosomal protein S4-A	115402491	27	97.9029	5.03356	0.385	10	0	0	0	0	0	0	0	0
glucose-6-phosphate isomerase	115395896	61	94.1101	8.74722	0.416	20	0	0	0	0	0	0	0	0
60S ribosomal protein L5	115491879	35	93.9666	3.88399	0.495	9	0	0	0	0	0	0	0	0
hypothetical protein ATEG_05472	115398117	87	93.8008	10.62	0.411	25	0	0	0	0	0	0	0	0
tubulin alpha-1 chain	115396754	50	93.3831	10.6346	0.463	16	0	0	0	0	0	0	0	0
elongation factor 1-beta	115491559	25	93.2241	1.20595	0.394	7	0	0	0	0	0	0	0	0
predicted protein	115389216	11	91.3395	30.9849	0.593	5	0	0	0	0	0	0	0	0
ketol-acid reductoisomerase, mitochondrial precursor	115390364	44	90.7728	6.94871	0.428	14	0	0	0	0	0	0	0	0
60S ribosomal protein L9-B	115402089	22	90.4927	11.9239	0.604	10	0	0	0	0	0	0	0	0
60S ribosomal protein L27a	115402969	17	90.3521	6.01631	0.403	6	0	0	0	0	0	0	0	0
60S ribosomal protein L27-A	115389360	17	89.2346	4.50449	0.385	6	0	0	0	0	0	0	0	0
conserved hypothetical protein	115432952	47	86.9574	8.13378	0.573	18	0	0	0	0	0	0	0	0
60S ribosomal protein L14-A	115386448	17	86.3457	34.2808	0.315	3	0	0	0	0	0	0	0	0
conserved hypothetical protein	115399088	58	86.1638	19.4698	0.291	10	0	0	0	0	0	0	0	0
heat shock protein SSC1, mitochondrial precursor	115395942	73	86.0174	1.98714	0.386	18	0	0	0	0	0	0	0	0
40S ribosomal protein S0	121739314	32	82.399	13.2432	0.493	12	0	0	0	0	0	0	0	0
transketolase 1	115492021	75	82.3748	15.009	0.503	24	0	0	0	0	0	0	0	0
cytochrome c oxidase polypeptide IV, mitochondrial precursor	115442816	21	82.2443	5.85685	0.332	6	0	0	0	0	0	0	0	0
conserved hypothetical protein	115401926	31	81.5511	7.59413	0.565	11	0	0	0	0	0	0	0	0
predicted protein	115384514	28	81.4941	2.17337	0.714	16	0	0	0	0	0	0	0	0
cytochrome c oxidase polypeptide VI, mitochondrial precursor	115437650	18	81.3664	8.70264	0.5	9	0	0	0	0	0	0	0	0
heat shock 70 kDa protein	115490923	67	81.0045	5.33332	0.498	24	0	0	0	0	0	0	0	0
40S ribosomal protein S6	115391325	27	80.5006	5.58722	0.325	7	0	0	0	0	0	0	0	0
glutamate decarboxylase	115390140	58	80.4651	4.38932	0.408	15	0	0	0	0	0	0	0	0
40S ribosomal protein S9	115402469	22	80.2898	32.4899	0.337	10	0	0	0	0	0	0	0	0
conserved hypothetical protein	115492377	25	79.904	1.90139	0.382	7	0	0	0	0	0	0	0	0
60S ribosomal protein L18	115385984	21	77.9877	21.4727	0.283	6	0	0	0	0	0	0	0	0
40S ribosomal protein S8-B	115390907	23	77.1633	33.9843	0.385	6	0	0	0	0	0	0	0	0
60S ribosomal protein L12	115388429	21	76.1858	5.81605	0.339	5	0	0	0	0	0	0	0	0
malate dehydrogenase, mitochondrial precursor	115398484	37	76.0675	11.2887	0.575	15	0	0	0	0	0	0	0	0
citrate synthase, mitochondrial precursor	115432948	52	75.155	41.5078	0.463	18	0	0	0	0	0	0	0	0
40S ribosomal protein S13-1	115400095	17	74.6896	19.6387	0.331	6	0	0	0	0	0	0	0	0
conserved hypothetical protein	115395832	47	74.0382	1.18618	0.357	12	0	0	0	0	0	0	0	0
isocitrate dehydrogenase subunit 1, mitochondrial precursor	115400882	42	73.4556	3.82565	0.335	13	0	0	0	0	0	0	0	0
hypothetical protein ATEG_07892	115401850	60	73.2029	43.4081	0.316	15	0	0	0	0	0	0	0	0
ATP synthase D chain, mitochondrial	115386450	40	71.9591	5.40076	0.449	17	0	0	0	0	0	0	0	0
conserved hypothetical protein	115433436	59	70.4218	4.87388	0.255	9	0	0	0	0	0	0	0	0
hypothetical protein ATEG_07804	115401674	50	69.5944	4.3127	0.289	8	0	0	0	0	0	0	0	0
conserved hypothetical protein	115390615	34	69.5911	15.1327	0.426	9	0	0	0	0	0	0	0	0
40S ribosomal protein S14	115384692	16	69.5484	13.3216	0.537	6	0	0	0	0	0	0	0	0
vacuolar protease A precursor	115396430	43	69.4623	3.92342	0.31	10	0	0	0	0	0	0	0	0
60S ribosomal protein L23A	115438528	18	69.3094	2.20797	0.284	4	0	0	0	0	0	0	0	0
40S ribosomal protein S19	115389538	16	69.1904	5.5294	0.327	6	0	0	0	0	0	0	0	0
pyruvate kinase	115390717	58	67.7395	14.8554	0.382	15	0	0	0	0	0	0	0	0
aconitate hydratase, mitochondrial precursor	115389996	85	67.403	5.22435	0.239	23	0	0	0	0	0	0	0	0
40S ribosomal protein S16	115384680	16	67.249	12.3732	0.336	9	0	0	0	0	0	0	0	0
cytochrome c peroxidase, mitochondrial precursor	115397779	40	67.1217	2.56412	0.283	11	0	0	0	0	0	0	0	0
60S ribosomal protein L17	115492199	17	66.0161	33.9404	0.189	3	0	0	0	0	0	0	0	0
glutamine synthetase	115389736	38	66.0011	27.2399	0.431	10	0	0	0	0	0	0	0	0
NADH-cytochrome b5 reductase 2	187609616	36	63.8114	18.8117	0.417	14	0	0	0	0	0	0	0	0
pyruvate dehydrogenase E1 component beta subunit, mitochondrial precursor	115394858	40	63.7034	18.3863	0.393	12	0	0	0	0	0	0	0	0
60S ribosomal protein L13	115388823	25	62.7766	10.7996	0.251	7	0	0	0	0	0	0	0	0
60S ribosomal protein L22	115391663	14	62.7139	0.584885	0.28	4	0	0	0	0	0	0	0	0
pyruvate dehydrogenase E1 component alpha subunit, mitochondrial precursor	115390821	45	61.8386	2.21364	0.212	9	0	0	0	0	0	0	0	0
predicted protein	115385096	42	60.7192	4.07101	0.23	7	0	0	0	0	0	0	0	0
hypothetical protein ATEG_00195	115491307	36	60.4106	21.8422	0.511	14	0	0	0	0	0	0	0	0
ATP synthase gamma chain, mitochondrial precursor	115388447	32	58.618	16.5634	0.555	9	0	0	0	0	0	0	0	0
60S ribosomal protein L3	115383888	45	58.2312	4.64991	0.281	8	0	0	0	0	0	0	0	0
predicted protein	115402341	37	58.1069	58.6269	0.223	9	0	0	0	0	0	0	0	0
conserved hypothetical protein	115401134	26	57.9068	7.71806	0.45	10	0	0	0	0	0	0	0	0
40S ribosomal protein S5	115492609	24	57.4408	1.8674	0.358	8	0	0	0	0	0	0	0	0
UTP--glucose-1-phosphate uridylyltransferase	115385262	74	57.4405	3.53193	0.397	22	0	0	0	0	0	0	0	0
40S ribosomal protein S27	115402529	9	56.8141	3.96988	0.378	4	0	0	0	0	0	0	0	0
isocitrate dehydrogenase subunit 2, mitochondrial precursor	115491851	42	56.699	5.65611	0.413	13	0	0	0	0	0	0	0	0
hypothetical protein ATEG_03766	115390879	38	55.6463	1.85868	0.466	12	0	0	0	0	0	0	0	0
60S ribosomal protein L10-B	115443340	25	55.2273	47.8475	0.308	7	0	0	0	0	0	0	0	0
predicted protein	115384798	37	55.1179	1.03323	0.361	8	0	0	0	0	0	0	0	0
protein BMH2	115389146	30	54.531	9.93777	0.502	10	0	0	0	0	0	0	0	0
succinate dehydrogenase flavoprotein subunit, mitochondrial precursor	115385024	71	54.4544	0.241939	0.393	16	0	0	0	0	0	0	0	0
fumarate hydratase class II	115386700	59	53.2586	3.92082	0.329	15	0	0	0	0	0	0	0	0
aspartate aminotransferase, mitochondrial precursor	115492715	47	52.9053	19.0941	0.335	17	0	0	0	0	0	0	0	0
conserved hypothetical protein	115397395	20	52.7953	15.1479	0.438	5	0	0	0	0	0	0	0	0
acetyl-CoA hydrolase	115401560	58	52.6196	13.2355	0.284	10	0	0	0	0	0	0	0	0
conserved hypothetical protein	115491191	38	52.4463	7.69076	0.459	15	0	0	0	0	0	0	0	0
elongation factor 3	115399924	112	52.0598	15.9871	0.265	18	0	0	0	0	0	0	0	0
40S ribosomal protein S20	115398580	15	51.0376	9.33912	0.153	2	0	0	0	0	0	0	0	0
60S acidic ribosomal protein P0	115388497	33	50.9019	9.7573	0.353	9	0	0	0	0	0	0	0	0
triosephosphate isomerase	115399504	27	50.3119	12.1961	0.462	12	0	0	0	0	0	0	0	0
ADP-ribosylation factor	115491645	21	50.1462	2.01538	0.585	7	0	0	0	0	0	0	0	0
conserved hypothetical protein	115437878	40	49.3595	6.24382	0.342	10	0	0	0	0	0	0	0	0
60S ribosomal protein L20	115390837	20	48.7913	35.8591	0.413	10	0	0	0	0	0	0	0	0
predicted protein	115384358	33	48.1277	4.60386	0.458	10	0	0	0	0	0	0	0	0
protoplast secreted protein 2 precursor	115387237	22	47.51	2.65432	0.448	8	0	0	0	0	0	0	0	0
60S ribosomal protein L2	115438248	28	46.944	11.6654	0.15	2	0	0	0	0	0	0	0	0
eukaryotic translation initiation factor 5A	115390961	18	46.6309	6.27909	0.259	5	0	0	0	0	0	0	0	0
acetyl-CoA acetyltransferase	115490941	39	46.0234	14.2021	0.274	9	0	0	0	0	0	0	0	0
hypothetical protein ATEG_09084	115437024	24	45.5046	4.0292	0.612	10	0	0	0	0	0	0	0	0
conserved hypothetical protein	115389968	27	45.4373	25.2036	0.437	7	0	0	0	0	0	0	0	0
superoxide dismutase, mitochondrial precursor	115391187	25	45.1735	7.78206	0.573	6	0	0	0	0	0	0	0	0
cell division cycle protein 48	115385577	90	45.1502	1.75756	0.38	32	0	0	0	0	0	0	0	0
Small COPII coat GTPase sar1	121740795	21	44.8092	6.25483	0.556	8	0	0	0	0	0	0	0	0
ATP synthase subunit 4, mitochondrial precursor	115396632	26	44.1752	29.8096	0.25	7	0	0	0	0	0	0	0	0
hypothetical protein ATEG_03200	115389746	32	43.0751	7.37374	0.533	11	0	0	0	0	0	0	0	0
hypothetical protein ATEG_01476	115384588	17	43.0588	24.8134	0.534	9	0	0	0	0	0	0	0	0
S-adenosylmethionine synthetase	115491427	27	42.3156	14.1145	0.498	9	0	0	0	0	0	0	0	0
hypothetical protein ATEG_08505	115402029	39	41.4961	17.463	0.316	8	0	0	0	0	0	0	0	0
2,3-bisphosphoglycerate-independent phosphoglycerate mutase	115384730	56	41.2183	3.47172	0.472	17	0	0	0	0	0	0	0	0
60S ribosomal protein L6	115491545	19	40.8879	9.24655	0.429	6	0	0	0	0	0	0	0	0
GTP-binding nuclear protein GSP1/Ran	115390076	26	40.609	23.0289	0.248	5	0	0	0	0	0	0	0	0
mitochondrial peroxiredoxin PRX1	115397857	25	40.5613	15.4649	0.296	9	0	0	0	0	0	0	0	0
conserved hypothetical protein	115402061	19	40.0924	15.9054	0.396	6	0	0	0	0	0	0	0	0
succinyl-CoA ligase beta-chain, mitochondrial precursor	115388833	48	39.8882	2.30034	0.368	12	0	0	0	0	0	0	0	0
predicted protein	115386706	18	39.3539	11.7709	0.168	4	0	0	0	0	0	0	0	0
hypothetical protein ATEG_03892	115391131	37	38.9949	2.66023	0.382	14	0	0	0	0	0	0	0	0
conserved hypothetical protein	115401672	102	38.9855	9.79412	0.15	13	0	0	0	0	0	0	0	0
conserved hypothetical protein	115402843	32	38.8905	1.18248	0.283	6	0	0	0	0	0	0	0	0
inorganic pyrophosphatase	115384900	32	38.4166	7.06609	0.566	11	0	0	0	0	0	0	0	0
4-aminobutyrate aminotransferase	115438092	55	38.2603	3.38979	0.498	17	0	0	0	0	0	0	0	0
40S ribosomal protein S10-A	115389952	16	38.2476	13.7712	0.271	3	0	0	0	0	0	0	0	0
conserved hypothetical protein	115443066	92	37.2723	64.5576	0.127	5	0	0	0	0	0	0	0	0
2-oxoglutarate dehydrogenase E1 component, mitochondrial precursor	115391169	118	37.2628	4.50193	0.239	24	0	0	0	0	0	0	0	0
cytochrome c oxidase polypeptide V, mitochondrial precursor	115401286	22	37.2085	6.00401	0.33	7	0	0	0	0	0	0	0	0
aryl-alcohol dehydrogenase	115384538	43	36.7353	4.50638	0.238	8	0	0	0	0	0	0	0	0
dihydrolipoyllysine-residue acetyltransferase component of pyruvate dehydrogenase complex, mitochondrial precursor	115399900	52	36.1758	6.81652	0.274	16	0	0	0	0	0	0	0	0
60S ribosomal protein L8	115390006	32	36.0385	16.3362	0.243	10	0	0	0	0	0	0	0	0
60S ribosomal protein L10a	115491653	24	35.8246	15.7409	0.35	8	0	0	0	0	0	0	0	0
conserved hypothetical protein	115387141	36	35.4952	7.82613	0.416	11	0	0	0	0	0	0	0	0
conserved hypothetical protein	115387651	34	35.4658	30.8596	0.159	4	0	0	0	0	0	0	0	0
hypothetical protein ATEG_08708	115402435	70	35.1362	3.71292	0.3	15	0	0	0	0	0	0	0	0
78 kDa glucose-regulated protein precursor	115399258	73	32.8138	1.41414	0.265	21	0	0	0	0	0	0	0	0
hypothetical protein ATEG_02219	115387783	91	32.6047	1.7552	0.26	17	0	0	0	0	0	0	0	0
glucosamine--fructose-6-phosphate aminotransferase	115400874	77	32.548	5.46619	0.282	18	0	0	0	0	0	0	0	0
6-phosphofructokinase beta subunit	115401358	78	32.328	8.57728	0.208	14	0	0	0	0	0	0	0	0
glucose-6-phosphate 1-dehydrogenase	115384882	59	32.1565	0.937011	0.351	19	0	0	0	0	0	0	0	0
electron transfer flavoprotein alpha-subunit, mitochondrial precursor	115399950	36	32.1079	10.3211	0.337	8	0	0	0	0	0	0	0	0
hypothetical protein ATEG_09284	115437814	36	31.6049	27.5079	0.254	4	0	0	0	0	0	0	0	0
60S ribosomal protein L32-A	115387955	15	31.4617	6.37907	0.183	2	0	0	0	0	0	0	0	0
succinyl-CoA ligase alpha-chain, mitochondrial precursor	115438324	35	31.4053	4.94498	0.296	9	0	0	0	0	0	0	0	0
40S ribosomal protein S24	115385332	15	31.2018	2.15102	0.286	4	0	0	0	0	0	0	0	0
NADH-ubiquinone oxidoreductase 30.4 kDa subunit, mitochondrial precursor	115400439	76	30.6071	6.25365	0.108	8	0	0	0	0	0	0	0	0
60S ribosomal protein L23	115442740	15	30.5597	10.7728	0.543	9	0	0	0	0	0	0	0	0
heat shock protein Hsp88	115491823	81	30.0248	5.69066	0.304	20	0	0	0	0	0	0	0	0
serine palmitoyltransferase 2	115389400	99	29.8725	51.7407	0.0997	7	0	0	0	0	0	0	0	0
hypothetical protein ATEG_07710	115401486	29	29.817	25.8338	0.341	7	0	0	0	0	0	0	0	0
conserved hypothetical protein	115491201	68	29.6569	4.56612	0.309	15	0	0	0	0	0	0	0	0
ATP synthase subunit 5, mitochondrial precursor	115383982	22	29.636	9.82064	0.541	9	0	0	0	0	0	0	0	0
2-methylcitrate synthase, mitochondrial precursor	115386528	51	29.6055	3.58845	0.268	11	0	0	0	0	0	0	0	0
Probable beta-glucosidase btgE	121735639	58	29.4526	2.5961	0.145	9	0	0	0	0	0	0	0	0
phosphoglucomutase	115396526	60	29.13	2.61998	0.261	13	0	0	0	0	0	0	0	0
40S ribosomal protein S12	115389506	16	29.0296	26.427	0.139	3	0	0	0	0	0	0	0	0
conserved hypothetical protein	115397717	17	28.9799	25.0992	0.241	3	0	0	0	0	0	0	0	0
serine hydroxymethyltransferase	115384732	52	28.8988	3.99532	0.338	13	0	0	0	0	0	0	0	0
eukaryotic translation initiation factor 2 gamma subunit	115398063	56	28.861	13.0151	0.221	11	0	0	0	0	0	0	0	0
ubiquinol-cytochrome c reductase iron-sulfur subunit, mitochondrial precursor	115401296	26	28.6518	3.37898	0.441	7	0	0	0	0	0	0	0	0
predicted protein	115395966	11	28.6067	28.3217	0.555	6	0	0	0	0	0	0	0	0
aldehyde dehydrogenase	115433568	55	28.5014	43.1586	0.233	12	0	0	0	0	0	0	0	0
conserved hypothetical protein	115443044	35	28.4177	6.9727	0.353	14	0	0	0	0	0	0	0	0
hypothetical protein ATEG_08990	115402999	53	27.6405	0.899005	0.419	15	0	0	0	0	0	0	0	0
hypothetical protein ATEG_04419	115395916	38	27.4099	34.7657	0.166	6	0	0	0	0	0	0	0	0
40S ribosomal protein S26E	115389226	14	27.3111	23.6552	0.227	2	0	0	0	0	0	0	0	0
hypothetical protein ATEG_04611	115396300	29	26.7515	23.2498	0.26	5	0	0	0	0	0	0	0	0
cytochrome c1, mitochondrial precursor	115396848	35	26.4964	22.9899	0.31	8	0	0	0	0	0	0	0	0
L-xylulose reductase	115388155	28	26.4953	12.4927	0.361	6	0	0	0	0	0	0	0	0
GTP-binding protein ypt1	115432930	18	26.2541	3.2217	0.252	3	0	0	0	0	0	0	0	0
thioredoxin reductase	115389708	38	25.98	2.96137	0.313	10	0	0	0	0	0	0	0	0
Sulfate adenylyltransferase SAT	121734629	64	25.8213	1.23172	0.368	18	0	0	0	0	0	0	0	0
conserved hypothetical protein	115385625	44	25.7589	1.31239	0.31	11	0	0	0	0	0	0	0	0
60S ribosomal protein L30-2	115443346	11	25.7114	7.025	0.226	4	0	0	0	0	0	0	0	0
dihydrolipoyllysine-residue succinyltransferase component of 2-oxoglutarate dehydrogenase complex, mitochondrial precursor	115403019	49	25.6691	3.26568	0.171	11	0	0	0	0	0	0	0	0
predicted protein	115384580	16	25.3121	3.6633	0.451	6	0	0	0	0	0	0	0	0
hypothetical protein ATEG_06850	115385990	30	25.1292	13.76	0.429	8	0	0	0	0	0	0	0	0
conserved hypothetical protein	115442722	50	24.5597	3.82558	0.362	15	0	0	0	0	0	0	0	0
superoxide dismutase, mitochondrial precursor	115492231	23	24.5293	3.01657	0.6	5	0	0	0	0	0	0	0	0
conserved hypothetical protein	115383944	64	24.4512	4.61942	0.182	10	0	0	0	0	0	0	0	0
2-methylcitrate dehydratase	115386472	61	24.4191	2.2928	0.451	17	0	0	0	0	0	0	0	0
fatty acid synthase beta subunit dehydratase	115394850	232	24.2835	4.56531	0.155	38	0	0	0	0	0	0	0	0
D-3-phosphoglycerate dehydrogenase 2	115438570	51	24.228	1.37496	0.262	10	0	0	0	0	0	0	0	0
predicted protein	115390989	46	24.1713	41.866	0.166	5	0	0	0	0	0	0	0	0
60S ribosomal protein L21-A	115402471	18	23.8884	19.0164	0.247	3	0	0	0	0	0	0	0	0
clathrin heavy chain 1	115398041	190	23.7768	3.00698	0.247	39	0	0	0	0	0	0	0	0
argininosuccinate synthase	115391769	46	23.5362	3.57884	0.242	7	0	0	0	0	0	0	0	0
predicted protein	115491205	105	23.365	9.35151	0.211	17	0	0	0	0	0	0	0	0
60S ribosomal protein L15	115390875	24	23.3455	24.3249	0.128	2	0	0	0	0	0	0	0	0
NADH-ubiquinone oxidoreductase 78 kDa subunit, mitochondrial precursor	115432916	82	23.079	2.92834	0.212	16	0	0	0	0	0	0	0	0
aldehyde reductase I (Alcohol dehydrogenase [NADP+])	115388353	37	23.004	1.64973	0.416	8	0	0	0	0	0	0	0	0
NADH-ubiquinone oxidoreductase 49 kDa subunit, mitochondrial precursor	115384346	53	22.9502	1.08514	0.234	9	0	0	0	0	0	0	0	0
NADH-ubiquinone oxidoreductase 40 kDa subunit, mitochondrial precursor	115389976	34	22.7836	1.9341	0.304	8	0	0	0	0	0	0	0	0
ubiquitin-activating enzyme E1 1	115388247	117	22.7525	8.19941	0.225	15	0	0	0	0	0	0	0	0
conserved hypothetical protein	115399446	23	22.6141	19.6696	0.287	8	0	0	0	0	0	0	0	0
uridylate kinase	115394894	23	22.5556	11.9297	0.362	5	0	0	0	0	0	0	0	0
UDP-N-acetylglucosamine pyrophosphorylase	115385338	55	22.0399	4.9707	0.249	11	0	0	0	0	0	0	0	0
hypothetical protein ATEG_03359	115390064	27	22.0086	1.53508	0.342	8	0	0	0	0	0	0	0	0
casein kinase II	115491123	39	21.8476	8.84522	0.178	4	0	0	0	0	0	0	0	0
protein disulfide-isomerase precursor	115398391	56	21.5764	3.77683	0.295	12	0	0	0	0	0	0	0	0
40S ribosomal protein S3	115389474	29	21.2504	22.4693	0.342	8	0	0	0	0	0	0	0	0
seryl-tRNA synthetase	115438574	54	21.2398	0.511288	0.19	11	0	0	0	0	0	0	0	0
heat shock protein HSP98	115492567	103	21.1778	2.74462	0.231	20	0	0	0	0	0	0	0	0
conserved hypothetical protein	115390082	13	21.0898	18.3461	0.435	3	0	0	0	0	0	0	0	0
hypothetical protein ATEG_03394	115390134	56	20.9012	4.50171	0.113	5	0	0	0	0	0	0	0	0
tubulin alpha chain	115401758	50	20.8793	10.5396	0.259	12	0	0	0	0	0	0	0	0
cell division control protein 12	115437832	43	20.6447	0.631651	0.311	11	0	0	0	0	0	0	0	0
elongation factor Tu, mitochondrial precursor	115491749	49	20.5727	1.68832	0.279	12	0	0	0	0	0	0	0	0
conserved hypothetical protein	115391237	37	20.4977	4.18623	0.269	7	0	0	0	0	0	0	0	0
conserved hypothetical protein	115390887	59	20.4754	3.48004	0.203	10	0	0	0	0	0	0	0	0
bifunctional purine biosynthesis protein ADE16	115398043	65	20.4535	4.40972	0.368	20	0	0	0	0	0	0	0	0
conserved hypothetical protein	115402575	16	20.0975	17.473	0.229	2	0	0	0	0	0	0	0	0
hypothetical protein ATEG_09475	115438560	49	20.0846	4.07692	0.223	12	0	0	0	0	0	0	0	0
conserved hypothetical protein	115433198	117	19.6304	34.0009	0.115	5	0	0	0	0	0	0	0	0
Nascent polypeptide-associated complex subunit beta NAC-beta	121736225	18	19.6213	6.13403	0.413	5	0	0	0	0	0	0	0	0
26S proteasome regulatory subunit rpn-8	115385919	39	19.3249	1.29286	0.264	8	0	0	0	0	0	0	0	0
26S protease regulatory subunit 6B	115396426	45	19.2679	4.76517	0.299	9	0	0	0	0	0	0	0	0
vacuolar ATP synthase subunit B	115384236	57	19.2623	2.08962	0.253	18	0	0	0	0	0	0	0	0
adenine phosphoribosyltransferase 1	115385362	23	19.2264	25.5633	0.207	4	0	0	0	0	0	0	0	0
argininosuccinate lyase	115385020	52	18.8485	5.74556	0.194	7	0	0	0	0	0	0	0	0
conserved hypothetical protein	115400655	11	18.5502	16.2135	0.356	3	0	0	0	0	0	0	0	0
farnesyl pyrophosphate synthetase 1	115437522	40	18.4586	1.32191	0.118	3	0	0	0	0	0	0	0	0
uricase	115384676	34	18.3985	16.061	0.425	11	0	0	0	0	0	0	0	0
hypothetical protein ATEG_02989	115389324	62	18.264	13.0522	0.133	8	0	0	0	0	0	0	0	0
cell division control protein 3	115400025	47	17.9454	4.84923	0.304	10	0	0	0	0	0	0	0	0
ARP2/3 complex 34 kDa subunit	115396726	37	17.7965	5.59288	0.259	8	0	0	0	0	0	0	0	0
conserved hypothetical protein	115399038	46	17.7711	3.74977	0.351	12	0	0	0	0	0	0	0	0
conserved hypothetical protein	115391129	49	17.7406	8.36215	0.264	11	0	0	0	0	0	0	0	0
mannose-1-phosphate guanyltransferase	115391209	36	17.6793	8.3323	0.186	4	0	0	0	0	0	0	0	0
conserved hypothetical protein	115387871	82	17.5381	30.3769	0.0794	4	0	0	0	0	0	0	0	0
Adenylate kinase 1 AK 1	121733191	28	17.4394	2.85064	0.245	7	0	0	0	0	0	0	0	0
predicted protein	115402639	20	17.3811	30.1049	0.119	2	0	0	0	0	0	0	0	0
conserved hypothetical protein	115391043	31	17.2068	2.87236	0.305	7	0	0	0	0	0	0	0	0
predicted protein	115387617	26	17.0554	15.4697	0.162	2	0	0	0	0	0	0	0	0
predicted protein	115437954	37	17.0186	4.14001	0.255	8	0	0	0	0	0	0	0	0
isocitrate dehydrogenase, mitochondrial precursor	115384842	52	17.0108	1.0777	0.174	8	0	0	0	0	0	0	0	0
importin alpha subunit	115388015	61	16.9372	0.912905	0.156	10	0	0	0	0	0	0	0	0
hypothetical protein ATEG_04259	115394852	204	16.8802	2.37545	0.171	30	0	0	0	0	0	0	0	0
inositol-3-phosphate synthase	115433242	115	16.7502	2.19256	0.128	13	0	0	0	0	0	0	0	0
aldehyde dehydrogenase	115397213	54	16.7442	0.70266	0.227	12	0	0	0	0	0	0	0	0
60S ribosomal protein L35	115491403	15	16.7417	28.9975	0.258	3	0	0	0	0	0	0	0	0
Eukaryotic translation initiation factor 3 subunit A eIF3a	121740804	119	16.4941	10.3353	0.128	15	0	0	0	0	0	0	0	0
40S ribosomal protein S11	115390685	19	16.2927	28.2199	0.3	4	0	0	0	0	0	0	0	0
conserved hypothetical protein	115402837	73	16.1663	1.00231	0.145	9	0	0	0	0	0	0	0	0
rab GDP-dissociation inhibitor	115384560	52	16.1403	2.14904	0.338	13	0	0	0	0	0	0	0	0
hypothetical protein ATEG_03935	115391217	53	15.7799	8.99215	0.268	12	0	0	0	0	0	0	0	0
hypothetical protein ATEG_10377	115449899	39	15.7329	13.6379	0.233	9	0	0	0	0	0	0	0	0
NADPH--cytochrome P450 reductase CPR	121738328	77	15.5767	0.909203	0.194	16	0	0	0	0	0	0	0	0
glucokinase	115386740	54	15.5471	2.77645	0.307	15	0	0	0	0	0	0	0	0
conserved hypothetical protein	115389362	55	15.5026	11.2921	0.137	6	0	0	0	0	0	0	0	0
glycogen phosphorylase	115491885	97	15.4444	2.17983	0.228	18	0	0	0	0	0	0	0	0
hypothetical protein ATEG_05775	115398728	44	15.3841	3.90452	0.281	10	0	0	0	0	0	0	0	0
protein phosphatase PP2A regulatory subunit A	115389478	69	15.2414	0.292725	0.205	12	0	0	0	0	0	0	0	0
predicted protein	115399048	33	15.0545	2.6965	0.196	6	0	0	0	0	0	0	0	0
conserved hypothetical protein	115391195	33	14.9155	0.994819	0.114	4	0	0	0	0	0	0	0	0
hypothetical protein ATEG_05908	115398994	48	14.7992	1.60326	0.249	10	0	0	0	0	0	0	0	0
26S protease regulatory subunit 8	115388861	43	14.7178	7.54792	0.242	9	0	0	0	0	0	0	0	0
succinate dehydrogenase iron-sulfur protein, mitochondrial precursor	115401250	32	14.6586	13.2087	0.151	5	0	0	0	0	0	0	0	0
mitochondrial phosphate carrier protein 2	115384890	41	14.5996	12.6817	0.149	4	0	0	0	0	0	0	0	0
Leukotriene A-4 hydrolase homolog	172047004	70	14.5272	2.04312	0.151	7	0	0	0	0	0	0	0	0
coproporphyrinogen III oxidase, mitochondrial precursor	115385869	50	14.5193	1.81549	0.239	8	0	0	0	0	0	0	0	0
proteasome component Y7	115399872	30	14.4048	2.84642	0.183	4	0	0	0	0	0	0	0	0
predicted protein	115491593	20	14.379	6.94917	0.353	4	0	0	0	0	0	0	0	0
hypothetical protein ATEG_02343	115388031	66	14.3699	1.71758	0.225	10	0	0	0	0	0	0	0	0
vacuolar ATP synthase subunit E	115386774	26	14.2372	2.13318	0.16	3	0	0	0	0	0	0	0	0
conserved hypothetical protein	115397523	21	14.105	12.2673	0.259	3	0	0	0	0	0	0	0	0
proteasome component C5	115400894	29	13.9133	2.45058	0.184	3	0	0	0	0	0	0	0	0
hypothetical protein ATEG_00145	115491207	227	13.8625	14.877	0.0721	15	0	0	0	0	0	0	0	0
conserved hypothetical protein	115397931	96	13.514	23.4069	0.125	6	0	0	0	0	0	0	0	0
prohibitin	115492015	31	13.2483	2.30398	0.393	11	0	0	0	0	0	0	0	0
aldehyde dehydrogenase 9	115433208	39	13.1489	3.43308	0.276	7	0	0	0	0	0	0	0	0
protein rho1	115389176	22	13.0704	12.5975	0.254	5	0	0	0	0	0	0	0	0
40S ribosomal protein S23	115402153	16	13.0283	12.8533	0.276	3	0	0	0	0	0	0	0	0
mitochondrial precursor proteins import receptor	115433392	69	12.8776	22.3046	0.232	9	0	0	0	0	0	0	0	0
conserved hypothetical protein	115398275	14	12.7027	11.558	0.443	3	0	0	0	0	0	0	0	0
protein transport protein SEC61 alpha subunit	115433596	52	12.6711	4.14458	0.107	5	0	0	0	0	0	0	0	0
hypothetical protein ATEG_01758	115385152	38	12.1849	0.839991	0.183	3	0	0	0	0	0	0	0	0
mitogen-activated protein kinase spm1	115389850	48	12.1295	4.57946	0.145	5	0	0	0	0	0	0	0	0
hypothetical protein ATEG_02000	115387345	90	11.7684	20.3835	0.127	7	0	0	0	0	0	0	0	0
hexokinase	115400741	54	11.7245	1.16812	0.153	7	0	0	0	0	0	0	0	0
Nascent polypeptide-associated complex subunit alpha NAC-alpha	124015170	22	11.6663	1.10599	0.401	6	0	0	0	0	0	0	0	0
conserved hypothetical protein	115385346	32	11.6001	11.5283	0.0817	2	0	0	0	0	0	0	0	0
aspartyl aminopeptidase	115384914	54	11.5365	1.13453	0.197	6	0	0	0	0	0	0	0	0
Cyanate hydratase	121741116	17	11.5199	1.71955	0.305	3	0	0	0	0	0	0	0	0
vacuolar ATP synthase catalytic subunit A	115437496	66	11.4535	10.0043	0.253	10	0	0	0	0	0	0	0	0
60S ribosomal protein L11	115398033	20	11.4223	11.4579	0.114	2	0	0	0	0	0	0	0	0
inosine-5'-monophosphate dehydrogenase	115442686	58	11.4103	1.68455	0.17	6	0	0	0	0	0	0	0	0
ornithine aminotransferase	115397773	49	11.0591	8.48022	0.141	7	0	0	0	0	0	0	0	0
hypothetical protein ATEG_01588	115384812	37	10.9022	1.16617	0.122	4	0	0	0	0	0	0	0	0
actin	115387575	48	10.8774	4.29396	0.187	6	0	0	0	0	0	0	0	0
predicted protein	115397171	48	10.8512	9.47549	0.0825	4	0	0	0	0	0	0	0	0
eukaryotic peptide chain release factor subunit 1	115438516	50	10.8192	18.7394	0.157	5	0	0	0	0	0	0	0	0
60S ribosomal protein L33-A	115384884	12	10.7862	18.6822	0.22	2	0	0	0	0	0	0	0	0
Eukaryotic translation initiation factor 3 subunit C eIF3c	121741188	97	10.6778	2.82815	0.168	17	0	0	0	0	0	0	0	0
hypothetical protein ATEG_05351	115397875	125	10.6288	2.25762	0.11	10	0	0	0	0	0	0	0	0
T-complex protein 1 subunit delta	115385028	53	10.4734	14.8561	0.187	6	0	0	0	0	0	0	0	0
methylmalonate-semialdehyde dehydrogenase, mitochondrial precursor	115389680	59	10.4492	9.53179	0.271	12	0	0	0	0	0	0	0	0
conserved hypothetical protein	115438264	19	10.4144	18.0383	0.195	4	0	0	0	0	0	0	0	0
conserved hypothetical protein	115437410	113	10.1079	17.5074	0.145	7	0	0	0	0	0	0	0	0
retinal dehydrogenase 2	115397849	59	10.0281	8.69903	0.273	15	0	0	0	0	0	0	0	0
fumarylacetoacetase	115399026	47	9.91981	1.01344	0.102	3	0	0	0	0	0	0	0	0
phenylalanyl-tRNA synthetase beta chain	115389476	68	9.69741	2.77691	0.142	8	0	0	0	0	0	0	0	0
hypothetical protein ATEG_06442	115400063	78	9.62451	4.83223	0.102	8	0	0	0	0	0	0	0	0
Pyruvate carboxylase PCB	143360658	131	9.59718	16.6228	0.231	27	0	0	0	0	0	0	0	0
Eukaryotic translation initiation factor 3 subunit E eIF3e	121738721	51	9.59348	1.95157	0.204	8	0	0	0	0	0	0	0	0
Protein transport protein sec23	121740849	86	9.47792	8.52892	0.126	7	0	0	0	0	0	0	0	0
hypothetical protein ATEG_01571	115384778	35	9.37124	8.2645	0.212	4	0	0	0	0	0	0	0	0
conserved hypothetical protein	115389136	12	9.366	10.6666	0.51	4	0	0	0	0	0	0	0	0
predicted protein	115397725	24	9.36216	8.1079	0.278	4	0	0	0	0	0	0	0	0
hypothetical protein ATEG_09612	115442854	38	9.32109	9.73541	0.27	7	0	0	0	0	0	0	0	0
fimbrin	115385992	72	9.30193	1.99792	0.161	12	0	0	0	0	0	0	0	0
hypothetical protein ATEG_08351	115433670	48	9.14545	7.94047	0.187	5	0	0	0	0	0	0	0	0
proteasome component Y13	115400489	28	8.98352	7.79767	0.251	5	0	0	0	0	0	0	0	0
predicted protein	115401354	19	8.81256	7.63229	0.107	2	0	0	0	0	0	0	0	0
conserved hypothetical protein	115386194	61	8.65596	7.49673	0.176	6	0	0	0	0	0	0	0	0
lactoylglutathione lyase	115398910	33	8.65064	7.72543	0.136	3	0	0	0	0	0	0	0	0
conserved hypothetical protein	115390226	32	8.63203	7.47571	0.3	5	0	0	0	0	0	0	0	0
vacuolar protein sorting-associated protein 21	115396284	27	8.61474	7.48211	0.156	3	0	0	0	0	0	0	0	0
predicted protein	115491197	50	8.54135	7.39737	0.176	6	0	0	0	0	0	0	0	0
60S ribosomal protein L31	115390068	8	8.53631	8.56994	0.406	4	0	0	0	0	0	0	0	0
predicted protein	115399168	51	8.52164	7.93491	0.183	6	0	0	0	0	0	0	0	0
NADH-ubiquinone oxidoreductase 51 kDa subunit, mitochondrial precursor	115391293	55	8.40326	14.5549	0.121	4	0	0	0	0	0	0	0	0
conserved hypothetical protein	115385945	33	8.35333	7.58419	0.426	8	0	0	0	0	0	0	0	0
conserved hypothetical protein	115388357	33	8.28351	14.3475	0.236	4	0	0	0	0	0	0	0	0
6-phosphofructokinase alpha subunit	115386954	86	8.24901	7.6712	0.161	10	0	0	0	0	0	0	0	0
proteasome subunit alpha type 1	115386226	28	7.79029	1.4244	0.187	5	0	0	0	0	0	0	0	0
conserved hypothetical protein	115388755	40	7.7834	13.4812	0.258	5	0	0	0	0	0	0	0	0
predicted protein	115388948	83	7.77945	13.4744	0.148	7	0	0	0	0	0	0	0	0
hypothetical protein ATEG_00709	115492335	58	7.68338	1.68938	0.137	6	0	0	0	0	0	0	0	0
26S protease regulatory subunit S10B	115389152	44	7.65667	6.86376	0.214	8	0	0	0	0	0	0	0	0
conserved hypothetical protein	115390979	67	7.53313	13.0478	0.136	6	0	0	0	0	0	0	0	0
predicted protein	115388727	153	7.46447	12.9288	0.13	9	0	0	0	0	0	0	0	0
conserved hypothetical protein	115433552	36	7.43391	6.45809	0.157	3	0	0	0	0	0	0	0	0
26S proteasome regulatory subunit RPN11	115442736	37	7.24358	1.05482	0.242	5	0	0	0	0	0	0	0	0
predicted protein	115391533	50	7.16856	12.4163	0.065	3	0	0	0	0	0	0	0	0
conserved hypothetical protein	115402845	89	7.1499	12.384	0.171	9	0	0	0	0	0	0	0	0
vacuolar sorting protein 1	115437492	78	7.1348	6.22978	0.235	13	0	0	0	0	0	0	0	0
homoisocitrate dehydrogenase, mitochondrial precursor	115390729	43	7.05734	3.54124	0.171	8	0	0	0	0	0	0	0	0
conserved hypothetical protein	115389956	12	6.98637	6.4826	0.431	3	0	0	0	0	0	0	0	0
branched-chain-amino-acid aminotransferase	115400795	45	6.90572	11.9611	0.196	6	0	0	0	0	0	0	0	0
hypothetical protein ATEG_04128	115391603	57	6.73031	11.6572	0.213	8	0	0	0	0	0	0	0	0
T-complex protein 1 subunit zeta	115384706	59	6.70786	11.6184	0.23	6	0	0	0	0	0	0	0	0
conserved hypothetical protein	115399450	86	6.64616	6.14377	0.0999	7	0	0	0	0	0	0	0	0
acyl-CoA dehydrogenase, mitochondrial precursor	115492645	48	6.63972	5.85553	0.18	4	0	0	0	0	0	0	0	0
mitochondrial import receptor subunit tom-20	115397237	19	6.53724	2.49298	0.2	3	0	0	0	0	0	0	0	0
hypothetical protein ATEG_07062	115386414	37	6.5152	11.2847	0.19	4	0	0	0	0	0	0	0	0
predicted protein	115402807	43	6.50666	11.2699	0.0691	2	0	0	0	0	0	0	0	0
hypothetical protein ATEG_08570	115402159	41	6.50415	11.2655	0.0933	2	0	0	0	0	0	0	0	0
Eukaryotic translation initiation factor 3 subunit F eIF3f	121734835	37	6.47312	5.71604	0.235	6	0	0	0	0	0	0	0	0
hypothetical protein ATEG_05498	115398169	43	6.40336	11.0909	0.214	4	0	0	0	0	0	0	0	0
conserved hypothetical protein	115397751	31	6.3944	11.0754	0.256	4	0	0	0	0	0	0	0	0
NADH-ubiquinone oxidoreductase 19.3 kDa subunit, mitochondrial precursor	115400845	34	6.39098	11.0695	0.0814	2	0	0	0	0	0	0	0	0
E3 ubiquitin ligase complex SCF subunit sconC	121733969	18	6.34818	5.54402	0.385	3	0	0	0	0	0	0	0	0
hypothetical protein ATEG_04182	115391711	53	6.26881	5.56501	0.142	5	0	0	0	0	0	0	0	0
5-oxoprolinase	115386000	131	6.26677	10.8544	0.151	9	0	0	0	0	0	0	0	0
26S protease regulatory subunit 6A-B	115389314	51	6.26116	5.98469	0.141	5	0	0	0	0	0	0	0	0
predicted protein	115385473	44	6.20992	10.7559	0.179	4	0	0	0	0	0	0	0	0
conserved hypothetical protein	115396542	22	6.18658	5.35903	0.414	5	0	0	0	0	0	0	0	0
hypothetical protein ATEG_06923	115386136	99	6.08618	5.35254	0.117	10	0	0	0	0	0	0	0	0
26S proteasome regulatory subunit rpn-1	115387541	101	6.08512	5.27001	0.11	8	0	0	0	0	0	0	0	0
calmodulin	115492389	16	6.05219	10.4827	0.31	3	0	0	0	0	0	0	0	0
Eukaryotic translation initiation factor 3 subunit L eIF3l	121738916	55	6.03846	5.25015	0.179	6	0	0	0	0	0	0	0	0
hypothetical protein ATEG_10181	115385873	32	6.01178	10.4127	0.244	4	0	0	0	0	0	0	0	0
conserved hypothetical protein	115384316	8	5.93236	10.2751	0.529	2	0	0	0	0	0	0	0	0
hypothetical protein ATEG_03955	115391257	39	5.83478	10.1061	0.244	5	0	0	0	0	0	0	0	0
conserved hypothetical protein	115389662	44	5.83022	10.0982	0.314	6	0	0	0	0	0	0	0	0
hypothetical protein ATEG_07382	115387054	30	5.8261	5.48685	0.158	3	0	0	0	0	0	0	0	0
conserved hypothetical protein	115400383	19	5.81954	10.0797	0.301	3	0	0	0	0	0	0	0	0
ATP synthase beta chain, mitochondrial precursor	115442862	44	5.74922	9.95793	0.225	6	0	0	0	0	0	0	0	0
protein ura1	115397253	248	5.64268	9.7734	0.0802	11	0	0	0	0	0	0	0	0
hypothetical protein ATEG_04198	115391743	46	5.60073	4.85216	0.214	7	0	0	0	0	0	0	0	0
conserved hypothetical protein	115386824	26	5.59155	9.68484	0.126	3	0	0	0	0	0	0	0	0
conserved hypothetical protein	115396354	66	5.58237	9.66895	0.177	5	0	0	0	0	0	0	0	0
hypothetical protein ATEG_10036	115385583	27	5.57723	9.66004	0.167	2	0	0	0	0	0	0	0	0
conserved hypothetical protein	115402811	51	5.53041	9.57895	0.0445	2	0	0	0	0	0	0	0	0
conserved hypothetical protein	115389934	29	5.41956	9.38696	0.14	2	0	0	0	0	0	0	0	0
5-oxoprolinase	115492799	135	5.40021	9.35344	0.14	9	0	0	0	0	0	0	0	0
predicted protein	115433849	45	5.34421	4.75679	0.206	5	0	0	0	0	0	0	0	0
conserved hypothetical protein	115449555	93	5.29252	9.16692	0.133	6	0	0	0	0	0	0	0	0
hypothetical protein ATEG_00021	115490959	60	5.25835	4.61142	0.0941	4	0	0	0	0	0	0	0	0
coatomer alpha subunit	115384792	136	5.096	8.82652	0.129	10	0	0	0	0	0	0	0	0
conserved hypothetical protein	115385198	64	5.07195	8.78487	0.128	5	0	0	0	0	0	0	0	0
acetyl-coenzyme A synthetase	115391287	74	5.07053	8.78241	0.101	5	0	0	0	0	0	0	0	0
ARP2/3 complex 21 kDa subunit	115443242	21	5.00316	4.33899	0.149	2	0	0	0	0	0	0	0	0
GTP-binding protein ypt7	115387465	31	4.88241	5.21941	0.332	7	0	0	0	0	0	0	0	0
phosphoenolpyruvate carboxykinase	115398968	61	4.88032	4.92242	0.0845	4	0	0	0	0	0	0	0	0
conserved hypothetical protein	115437970	38	4.80054	8.31477	0.202	4	0	0	0	0	0	0	0	0
S-(hydroxymethyl)glutathione dehydrogenase	115433246	39	4.71523	8.16701	0.16	4	0	0	0	0	0	0	0	0
Nuclear distribution protein nudF	121742984	49	4.68835	8.12046	0.249	6	0	0	0	0	0	0	0	0
microsomal dipeptidase precursor	115397193	47	4.65546	8.0635	0.208	4	0	0	0	0	0	0	0	0
eukaryotic translation initiation factor 6	115438384	26	4.51249	4.25421	0.224	4	0	0	0	0	0	0	0	0
predicted protein	115388984	53	4.40889	7.63643	0.189	4	0	0	0	0	0	0	0	0
Eukaryotic translation initiation factor 3 subunit K eIF3k	121741841	28	4.39188	4.34225	0.135	2	0	0	0	0	0	0	0	0
conserved hypothetical protein	115388265	50	4.38397	7.59326	0.177	4	0	0	0	0	0	0	0	0
conserved hypothetical protein	115391357	12	4.38184	7.58957	0.481	4	0	0	0	0	0	0	0	0
hypothetical protein ATEG_08828	115402675	162	4.3733	7.57479	0.121	8	0	0	0	0	0	0	0	0
arginyl-tRNA synthetase	115384424	75	4.28279	3.71564	0.11	6	0	0	0	0	0	0	0	0
conserved hypothetical protein	115395502	8	4.25216	7.36495	0.279	3	0	0	0	0	0	0	0	0
serine/threonine-protein kinase 24	115437404	68	4.2258	7.3193	0.113	3	0	0	0	0	0	0	0	0
homoserine dehydrogenase	115396478	38	4.14034	4.19518	0.238	4	0	0	0	0	0	0	0	0
predicted protein	115396152	148	4.10835	7.11587	0.103	9	0	0	0	0	0	0	0	0
hypothetical protein ATEG_00074	115491065	49	4.06179	7.03523	0.186	8	0	0	0	0	0	0	0	0
glycyl-tRNA synthetase 1	115438430	74	4.03079	6.98153	0.18	9	0	0	0	0	0	0	0	0
Methionine aminopeptidase 2 homolog ATEG_10146	121733248	49	3.95949	6.85804	0.0883	2	0	0	0	0	0	0	0	0
conserved hypothetical protein	115399094	119	3.84008	3.44318	0.089	6	0	0	0	0	0	0	0	0
Polyadenylate-binding protein, cytoplasmic and nuclear PABP	121739603	81	3.82008	6.61657	0.0571	4	0	0	0	0	0	0	0	0
predicted protein	115401790	26	3.81081	3.32293	0.183	3	0	0	0	0	0	0	0	0
carbamoyl-phosphate synthase, mitochondrial precursor	115395960	129	3.79756	6.57757	0.113	9	0	0	0	0	0	0	0	0
prohibitin-2	115443366	34	3.79089	6.56602	0.106	3	0	0	0	0	0	0	0	0
conserved hypothetical protein	115391549	44	3.76045	6.5133	0.127	3	0	0	0	0	0	0	0	0
eukaryotic translation initiation factor 2 alpha subunit	115391449	35	3.70364	6.4149	0.175	3	0	0	0	0	0	0	0	0
Kynurenine 3-monooxygenase	121739693	57	3.6859	6.38416	0.244	7	0	0	0	0	0	0	0	0
hypothetical protein ATEG_05713	115398604	49	3.66983	6.35633	0.209	4	0	0	0	0	0	0	0	0
hypothetical protein ATEG_04713	115396504	109	3.65715	6.33437	0.0729	6	0	0	0	0	0	0	0	0
conserved hypothetical protein	115385805	152	3.65398	6.32889	0.0997	7	0	0	0	0	0	0	0	0
conserved hypothetical protein	115433220	62	3.6166	6.26413	0.0914	2	0	0	0	0	0	0	0	0
conserved hypothetical protein	115386598	42	3.60798	6.2492	0.213	6	0	0	0	0	0	0	0	0
hypothetical protein ATEG_09377	115438178	49	3.52497	6.10542	0.0561	2	0	0	0	0	0	0	0	0
conserved hypothetical protein	115433372	37	3.51758	6.09262	0.196	4	0	0	0	0	0	0	0	0
hypothetical protein ATEG_02736	115388817	77	3.49373	6.05131	0.135	7	0	0	0	0	0	0	0	0
mitochondrial protein import protein MAS5	115388493	45	3.46122	5.99501	0.155	4	0	0	0	0	0	0	0	0
predicted protein	115385036	87	3.39761	5.88484	0.132	7	0	0	0	0	0	0	0	0
conserved hypothetical protein	115433270	34	3.37516	5.84596	0.302	4	0	0	0	0	0	0	0	0
conserved hypothetical protein	115400853	19	3.36182	5.82285	0.25	3	0	0	0	0	0	0	0	0
mitochondrial 2-oxodicarboxylate carrier 1	115391757	35	3.31167	5.73598	0.247	4	0	0	0	0	0	0	0	0
predicted protein	115390294	80	3.3072	5.72823	0.145	6	0	0	0	0	0	0	0	0
predicted protein	115433010	27	3.30498	5.7244	0.147	2	0	0	0	0	0	0	0	0
glutathione peroxidase	115391669	21	3.26202	5.64999	0.266	4	0	0	0	0	0	0	0	0
conserved hypothetical protein	115388087	62	3.2465	5.62311	0.106	6	0	0	0	0	0	0	0	0
Altered inheritance of mitochondria protein 24, mitochondrial	121740073	41	3.2327	5.5992	0.128	3	0	0	0	0	0	0	0	0
hydroxymethylglutaryl-CoA synthase	115396268	49	3.21324	5.56549	0.143	4	0	0	0	0	0	0	0	0
conserved hypothetical protein	115395802	62	3.18947	5.52432	0.0701	2	0	0	0	0	0	0	0	0
predicted protein	115391179	36	3.14053	3.16536	0.172	4	0	0	0	0	0	0	0	0
hypothetical protein ATEG_04849	115396776	51	3.05131	5.28503	0.115	4	0	0	0	0	0	0	0	0
GTP-binding protein SAS1	115388891	23	3.04714	5.2778	0.209	3	0	0	0	0	0	0	0	0
conserved hypothetical protein	115401420	52	3.04494	5.27399	0.116	3	0	0	0	0	0	0	0	0
predicted protein	115401470	19	2.98273	5.16624	0.17	3	0	0	0	0	0	0	0	0
predicted protein	115399130	63	2.9423	5.09621	0.116	3	0	0	0	0	0	0	0	0
conserved hypothetical protein	115402533	56	2.83966	4.91843	0.162	5	0	0	0	0	0	0	0	0
hypothetical protein ATEG_05093	115397359	29	2.81849	4.88177	0.0984	2	0	0	0	0	0	0	0	0
conserved hypothetical protein	115433364	50	2.73413	4.73565	0.156	4	0	0	0	0	0	0	0	0
conserved hypothetical protein	115387315	35	2.72344	4.71714	0.125	2	0	0	0	0	0	0	0	0
acetoacetyl-CoA reductase	115387787	96	2.69146	4.66174	0.105	5	0	0	0	0	0	0	0	0
NADH-cytochrome b5 reductase 1	121741995	33	2.6531	4.5953	0.284	5	0	0	0	0	0	0	0	0
hypothetical protein ATEG_01506	115384648	60	2.64804	4.58654	0.108	3	0	0	0	0	0	0	0	0
predicted protein	115492713	61	2.59865	4.501	0.102	3	0	0	0	0	0	0	0	0
conserved hypothetical protein	115401482	36	2.56345	4.44002	0.116	3	0	0	0	0	0	0	0	0
conserved hypothetical protein	115491437	95	2.54611	4.41	0.0784	3	0	0	0	0	0	0	0	0
predicted protein	115384952	54	2.54385	4.40607	0.0598	2	0	0	0	0	0	0	0	0
L-xylulose reductase	115400201	31	2.53971	4.3989	0.085	2	0	0	0	0	0	0	0	0
xanthine phosphoribosyltransferase 1	115388839	23	2.53173	4.38509	0.201	3	0	0	0	0	0	0	0	0
glutamyl-tRNA synthetase	115433080	81	2.49325	4.31844	0.127	6	0	0	0	0	0	0	0	0
2-isopropylmalate synthase	115492613	70	2.47713	4.29052	0.0574	2	0	0	0	0	0	0	0	0
conserved hypothetical protein	115395936	77	2.47588	4.28835	0.146	4	0	0	0	0	0	0	0	0
plasma membrane ATPase	115433082	112	2.47185	4.28137	0.169	10	0	0	0	0	0	0	0	0
predicted protein	115387561	84	2.44967	4.24296	0.169	8	0	0	0	0	0	0	0	0
predicted protein	115433781	42	2.43986	4.22596	0.259	5	0	0	0	0	0	0	0	0
conserved hypothetical protein	115385266	64	2.38934	4.13846	0.175	5	0	0	0	0	0	0	0	0
hypothetical protein ATEG_00640	115492197	35	2.33655	4.04703	0.159	6	0	0	0	0	0	0	0	0
conserved hypothetical protein	115384920	31	2.30004	2.00954	0.154	3	0	0	0	0	0	0	0	0
ATPase get3	121738722	38	2.28089	3.95063	0.118	3	0	0	0	0	0	0	0	0
protein arg-6, mitochondrial precursor	115386610	99	2.27167	3.93465	0.122	8	0	0	0	0	0	0	0	0
conserved hypothetical protein	115389884	20	2.20012	3.81072	0.31	4	0	0	0	0	0	0	0	0
conserved hypothetical protein	115397343	24	2.15342	3.72983	0.353	4	0	0	0	0	0	0	0	0
O-acetylhomoserine	115432944	48	2.14807	3.72057	0.107	3	0	0	0	0	0	0	0	0
lysyl-tRNA synthetase	115398990	70	2.12653	3.68326	0.122	5	0	0	0	0	0	0	0	0
hypothetical protein ATEG_01425	115384486	62	2.10449	3.64509	0.0771	3	0	0	0	0	0	0	0	0
conserved hypothetical protein	115395870	47	2.10049	3.63816	0.0873	2	0	0	0	0	0	0	0	0
hydroxymethylglutaryl-CoA lyase	115384004	41	2.00742	3.47696	0.165	3	0	0	0	0	0	0	0	0
hypothetical protein ATEG_00394	115491705	65	1.89058	3.27458	0.188	6	0	0	0	0	0	0	0	0
decaprenyl-diphosphate synthase subunit 1	115402649	49	1.86748	3.23457	0.107	3	0	0	0	0	0	0	0	0
predicted protein	115433278	55	1.76507	3.05719	0.0982	3	0	0	0	0	0	0	0	0
predicted protein	115491203	42	1.68714	2.92221	0.177	3	0	0	0	0	0	0	0	0
dihydroxy-acid dehydratase	115383796	65	1.65	2.85789	0.159	6	0	0	0	0	0	0	0	0
conserved hypothetical protein	115397975	64	1.61656	2.79997	0.127	5	0	0	0	0	0	0	0	0
hypothetical protein ATEG_08154	115433276	86	1.59906	2.76966	0.202	7	0	0	0	0	0	0	0	0
hypothetical protein ATEG_05829	115398836	18	1.57245	2.72357	0.191	2	0	0	0	0	0	0	0	0
ATP-dependent RNA helicase dbp5	121735241	54	1.55533	2.69391	0.0431	2	0	0	0	0	0	0	0	0
fibrillarin	115492167	33	1.55139	2.68709	0.145	3	0	0	0	0	0	0	0	0
hypothetical protein ATEG_04451	115395980	63	1.49584	2.59087	0.123	3	0	0	0	0	0	0	0	0
hypothetical protein ATEG_07077	115386444	70	1.48937	2.57967	0.135	4	0	0	0	0	0	0	0	0
5-oxoprolinase	115492721	145	1.47683	2.55795	0.114	9	0	0	0	0	0	0	0	0
orotate phosphoribosyltransferase	115384532	26	1.46104	2.5306	0.137	2	0	0	0	0	0	0	0	0
hypothetical protein ATEG_02725	115388795	103	1.40239	2.42901	0.171	9	0	0	0	0	0	0	0	0
conserved hypothetical protein	115402183	65	1.37919	2.38883	0.0763	2	0	0	0	0	0	0	0	0
conserved hypothetical protein	115384432	26	1.37538	2.38223	0.0826	2	0	0	0	0	0	0	0	0
protein ras-1	115401484	24	1.3304	2.30432	0.136	2	0	0	0	0	0	0	0	0
predicted protein	115492819	74	1.21081	2.09718	0.0701	3	0	0	0	0	0	0	0	0
conserved hypothetical protein	115384126	33	1.16354	2.01531	0.213	4	0	0	0	0	0	0	0	0
conserved hypothetical protein	115389224	72	1.1328	1.96207	0.124	4	0	0	0	0	0	0	0	0
predicted protein	115396782	67	1.1293	1.95601	0.144	4	0	0	0	0	0	0	0	0
proteasome component PRE3 precursor	115395784	27	1.09932	1.90408	0.203	3	0	0	0	0	0	0	0	0
conserved hypothetical protein	115432994	109	1.07285	1.85824	0.0555	3	0	0	0	0	0	0	0	0
hypothetical protein ATEG_03360	115390066	31	1.07162	1.8561	0.152	3	0	0	0	0	0	0	0	0
hypothetical protein ATEG_02851	115389048	72	1.03121	1.78611	0.116	3	0	0	0	0	0	0	0	0
predicted protein	115396058	41	1.02453	1.77454	0.163	3	0	0	0	0	0	0	0	0
IMP-specific 5'-nucleotidase 1	115386952	48	1.01411	1.75648	0.161	4	0	0	0	0	0	0	0	0
cysteine synthase	115437378	40	1.01329	1.75507	0.137	3	0	0	0	0	0	0	0	0
ubiquinone biosynthesis methyltransferase coq5	115400457	35	0.92857	1.60833	0.0958	3	0	0	0	0	0	0	0	0

## Sheet: CE Homologues
A. fumigatus Protein	A. fumigatus Accession	A. terreus Accession	Identity
14-3-3 family protein	70991439	115389146	82.7
14-3-3 family protein	70991439	115442758	63.5
14-3-3 family protein ArtA	70989229	115442758	96.6
14-3-3 family protein ArtA	70989229	115389146	71.6
40S ribosomal protein S0	74674582	121739314	85.2
40S ribosomal protein S1	74672873	121733910	98
40S ribosomal protein S15	146322894	115395964	98.7
40S ribosomal protein S3	70990926	115389474	81.6
40S ribosomal protein S7e	70999658	115396282	97.5
40S ribosomal protein S9	71000429	115402469	70.5
4-aminobutyrate transaminase GatA	70998486	115438092	91.4
50S ribosomal protein L12	70994008	115492445	81.8
60S acidic ribosomal protein P1	41688729	115389216	82.9
60S acidic ribosomal protein P2AfP2 Allergen Asp f 8	83305635	115395966	80.2
60S ribosomal protein L1	70995564	115491653	92.6
60S ribosomal protein L12	146322400	115388429	82.4
60S ribosomal protein L13	146323659	115388823	80.5
60S ribosomal protein L17	74661742	115492199	67
60S ribosomal protein L22	70999344	115391663	77.8
60S ribosomal protein L23	70998694	115438528	89.6
60S ribosomal protein L4	70985070	115437794	91.2
60S ribosomal protein L5	70995808	115491879	82.1
60S ribosomal protein P0	70990816	115388497	87.2
6-phosphogluconate dehydrogenase Gnd1	70991695	115398880	84.1
acetyl-CoA acetyltransferase	70983360	115490941	81.9
Acid phosphatase	74622867	115387697	58.2
actin Act1	70984170	115386236	86.8
actin Act1	70984170	115387575	33.3
Acyl CoA binding protein family	71001516	115384580	52.5
adenosylhomocysteinase	70995231	115491243	89.7
Adenylate kinase 1 AK 1	74669525	121733191	89.9
Aha1 domain family	70993698	115391237	75.7
AhpC/TSA family protein	70992559	115389884	70
AhpC/TSA family thioredoxin peroxidase	70983971	115397857	52.4
alpha-ketoglutarate dehydrogenase complex subunit Kgd1 putative	70993636	115391169	91.1
antigenic mitochondrial protein HSP60	71001164	115443330	92.7
aspartate aminotransferase	70993876	115492715	90.2
aspartate transaminase	71001234	115492715	42.4
ATP citrate lyase subunit 1	70992209	115388095	80.4
ATP synthase D chain mitochondrial	70984364	115386450	56.9
ATP synthase F1 beta subunit	70997705	115401284	88.8
ATP synthase F1 beta subunit	70997705	115442862	62.4
ATP synthase oligomycin sensitivity conferral protein	71001782	115383982	55.5
ATP synthase subunit E	70984723	115386774	83.2
ATP-dependent RNA helicase eIF4A	74674080	134034145	89.4
ATP-dependent RNA helicase eIF4A	74674080	121735241	39.7
calmodulin	146323805	115492389	86.6
chaperonin	70992219	115388105	70.5
CipC-like antibiotic response protein	70997948	115400221	75.4
citrate synthase (Cit1)	70984828	115432948	94.7
citrate synthase (Cit1)	70984828	115386528	51.9
cobalamin-independent methionine synthase MetH/D	70994626	115398117	89.5
conserved hypothetical protein	70994988	115402061	69.4
conserved hypothetical protein	70990260	115402759	64.2
conserved hypothetical protein	146323293	115402575	93.1
coproporphyrinogen III oxidase	70991290	115385869	86.4
cytochrome c	71001924	115384196	39.1
cytochrome c oxidase subunit V	70997703	115401286	62.2
cytochrome c oxidase subunit Va	70985122	115437650	86.7
cytochrome c subunit Vb	146322777	115442816	86.4
dienelactone hydrolase family protein	70992607	115389968	82.9
dienelactone hydrolase family protein	70992607	115385990	58.4
dihydrolipoamide dehydrogenase	70988990	115398588	91
dihydrolipoamide succinyltransferase	71000765	115403019	75.3
electron transfer flavoprotein alpha subunit	70986952	115399950	87.8
Enolase Allergen Asp f 22	83288046	115389150	96.8
eukaryotic translation elongation factor 1 subunit Eef1-beta putative	146322600	115491559	86.8
Eukaryotic translation initiation factor eIF-5A	70990614	115390961	67.7
fructose-bisphosphate aldolase class II	70999466	115396484	89.4
fumarate hydratase	70984647	115386700	85.2
glucosamine-fructose-6-phosphate aminotransferase	70991353	115400874	97.1
glucose-6-phosphate isomerase	71001262	115395896	91.7
Glutamate/Leucine/Phenylalanine/Valine dehydrogenase	70994774	115398299	88.2
glutamine synthetase	146323885	115389736	89.7
glyceraldehyde 3-phosphate dehydrogenase GpdA	70985278	115443264	81.4
glyceraldehyde 3-phosphate dehydrogenase GpdA	70985278	115385909	74.3
glycerol dehydrogenase (GldB)	70993620	115391131	84.9
glycerol dehydrogenase (GldB)	70993620	115388353	40.6
glycerol dehydrogenase (GldB)	70993620	115491307	33.8
glycerol dehydrogenase (GldB)	70993620	115385945	32.3
glycerol dehydrogenase Gcy1	70995191	115491307	88.6
glycerol dehydrogenase Gcy1	70995191	115388353	43
glycerol dehydrogenase Gcy1	70995191	115391131	38.3
glycerol dehydrogenase Gcy1	70995191	115385945	31.5
GTP-binding nuclear protein Ran	70992715	115390076	93
heat shock protein (Sti1)	70982436	115385266	80.9
Heat shock protein 90 Allergen Asp f 12	83303658	115432960	93.5
heat shock protein Hsp98/Hsp104/ClpA	70996282	115492567	84.5
Histone H2A	90101335	121734392	97.7
Histone H2B	74673812	121734391	98.6
Hsp70 chaperone (BiP)	70989035	115386194	84.6
Hsp70 chaperone (HscA)	70983346	115490923	96.6
Hsp70 chaperone (HscA)	70983346	115385867	57.7
Hsp70 chaperone (HscA)	70983346	115399258	51.3
Hsp70 chaperone (HscA)	70983346	115395942	44.6
Hsp70 chaperone BiP/Kar2	70989489	115399258	94.2
Hsp70 chaperone BiP/Kar2	70989489	115385867	58.3
Hsp70 chaperone BiP/Kar2	70989489	115490923	46.3
Hsp70 chaperone BiP/Kar2	70989489	115395942	48.2
Hsp70 chaperone BiP/Kar2	70989489	115491823	30.1
Hsp70 chaperone Hsp88	70995752	115491823	88.8
Hsp90 binding co-chaperone (Sba1)	70997019	115399446	75.1
hypothetical protein AFUA_2G13590	71002022	115384316	38.3
IMP dehydrogenase	70989289	115442686	91.2
inorganic diphosphatase	71000118	115384900	63.4
isocitrate dehydrogenase Idp1	71000064	115384842	67.1
isocitrate dehydrogenase NAD-dependent	70995790	115491851	91.4
isocitrate dehydrogenase NAD-dependent	70995790	115400882	45.2
isocitrate dehydrogenase NAD-dependent	70995790	115390729	34
Ketol-acid reductoisomerase	70998911	115390364	73.6
Lysophospholipase 3	229891458	115390394	43.8
malate dehydrogenase NAD-dependent	70986899	115399894	92.6
malate dehydrogenase NAD-dependent	70986899	115398484	55
malate dehydrogenase NAD-dependent	70984070	115398484	86.4
malate dehydrogenase NAD-dependent	70984070	115399894	58.5
mitochondrial aconitate hydratase	70992645	115389996	88.1
mitochondrial ATPase subunit ATP4	70983638	115396632	79.2
mitochondrial F1 ATPase subunit alpha	70983614	115396612	95.3
mitochondrial Hsp70 chaperone (Ssc70)	71001294	115395942	93
mitochondrial Hsp70 chaperone (Ssc70)	71001294	115385867	44.8
mitochondrial Hsp70 chaperone (Ssc70)	71001294	115399258	46.9
mitochondrial Hsp70 chaperone (Ssc70)	71001294	115490923	38.4
mitochondrial peroxiredoxin Prx1	70994244	115397857	88.3
mitochondrial processing peptidase beta subunit	70996070	115492163	91
Mn superoxide dismutase SodB	70993650	115391187	89.5
Mn superoxide dismutase SodB	70993650	115492231	44.1
molecular chaperone Hsp70	70991282	115385867	94.4
molecular chaperone Hsp70	70991282	115399258	60.3
molecular chaperone Hsp70	70991282	115490923	55
molecular chaperone Hsp70	70991282	115395942	48.9
molecular chaperone Hsp70	70991282	115491823	33.5
NAD-dependent formate dehydrogenase AciA/Fdh	70984134	115398548	92.3
NADH-cytochrome b5 reductase 2	74669820	187609616	85.4
Nascent polypeptide-associated complex subunit alpha NAC-alpha	74667491	124015170	85.8
Nascent polypeptide-associated complex subunit alpha NAC-alpha	74667491	115386450	81.4
Nascent polypeptide-associated complex subunit beta NAC-beta	74667384	121736225	78.5
Nucleoside diphosphate kinase NDK	74663184	115433100	81.7
nucleosome assembly protein Nap1	70998710	115438560	76.6
outer mitochondrial membrane protein porin	70994716	115398257	79.7
peptidyl-prolyl cis-trans isomerase	70989309	115442666	62.9
Peptidyl-prolyl cis-trans isomerase B PPIase B	74671259	115442666	44.5
peptidyl-prolyl cis-trans isomerase/cyclophilin	71000343	115442666	66.3
pheromone processing carboxypeptidase (Sxa2)	70989273	115442704	77.2
phosphatidyl synthase	70993622	115391129	62
Phosphoglucomutase PGM	74674436	115396526	85.8
phosphoglycerate kinase PgkA	70995281	115491365	89.2
phosphoribosylaminoimidazolecarboxamide formyltransferase/IMP cyclohydrolase	70994557	115398043	94.5
plasma membrane H+-ATPase Pma1	71000305	115385042	90.5
plasma membrane H+-ATPase Pma1	71000305	115433082	67.1
Polyadenylate-binding protein cytoplasmic and nuclear PABP	74669855	121739603	87.1
Probable glycosidase crf1 Allergen Asp f 9	85540942	115397543	51.1
protein disulfide isomerase Pdi1	70989789	115398391	82.6
Protein ecm33	74671175	115398271	68.6
Putative peroxiredoxin pmp20 Asp f 3	3914384	115386734	91.7
Putative peroxiredoxin pmp20 Asp f 3	3914384	115389884	31
Pyruvate decarboxylase	74674363	121738759	84
pyruvate dehydrogenase complex dihydrolipoamide acetyltransferase component	70986903	115399900	87
pyruvate dehydrogenase E1 beta subunit PdbA	70986482	115394858	92.3
pyruvate kinase	70991575	115390717	92
regulatory protein SUAPRGA1	70999996	115384778	74
RNA binding protein	146324524	115390082	67
RNP domain protein	70998400	115437954	67.3
S-adenosylmethionine synthetase	70995343	115491427	60.2
serine carboxypeptidase (CpdS)	70981484	115442704	36.7
serine hydroxymethyltransferase	70999940	115384732	92.4
Superoxide dismutase [Mn] mitochondrial Allergen Asp f 6	83305645	115492231	63.3
Superoxide dismutase [Mn] mitochondrial Allergen Asp f 6	83305645	115391187	48.6
thioredoxin TrxA	70997545	115401518	60
thioredoxin TrxA	70997545	115433785	31.8
transaldolase	70997968	115400267	88.9
transketolase TktA	70995930	115492021	89.8
translation elongation factor eEF-1 subunit gamma	70984206	115386274	68.7
translation elongation factor EF-1 alpha subunit	146322501	115389366	85.2
translation elongation factor EF-2 subunit	71002010	115384290	80.6
translation elongation factor EF-Tu	70995660	115491749	90.7
Translationally-controlled tumor protein homolog TCTP	74672063	115397395	84.4
triosephosphate isomerase	70997109	115399504	80.9
Tripeptidyl-peptidase sed4	74671885	115387645	43.3
ubiquinol-cytochrome C reductase complex core protein 2 putative	70984832	115432952	75
Ubiquitin	51703339	115396396	96.1
UDP-glucose 4-epimerase	70997659	115401328	95.7
WW domain protein	146323605	115387617	42.4

## Sheet: CF Homologues
A. fumigatus Protein	A. fumigatus Accession	A. terreus Accession	Identity
Catalase B	2493539	115401020	80.4
Allergen Asp f 15	5902743	115384120	57.9
IgE-binding protein	70981460	115386540	48.5
serine carboxypeptidase (CpdS)	70981484	115442704	36.7
acid phosphatase	70982049	115387697	79.2
FAD/FMN-containing isoamyl alcohol oxidase MreA	70984404	115386510	76.4
FAD/FMN-containing isoamyl alcohol oxidase MreA	70984404	115384178	47.5
IgE-binding protein	70984416	115386540	54.7
carboxypeptidase S1	70985432	115490965	37.9
carboxypeptidase S1	70985432	115438046	39.8
cell wall protein PhiA	70986268	115401034	70.8
pheromone processing carboxypeptidase (Sxa2)	70989273	115442704	77.2
13-beta-glucanosyltransferase	70992541	115396724	62.5
phosphoesterase superfamily protein	70996740	115386040	81.1
amidase	70997715	115399428	32.9
Acid phosphatase	74622867	115387697	58.2
Tripeptidyl-peptidase sed2	74628155	115387645	70.3
Probable glucan endo-13-beta-glucosidase eglC	74668475	121733106	51.8
Protein ecm33	74671175	115398271	68.6
Aspartic protease pep1	85541049	115399542	50.6
isoamyl alcohol oxidase	146322331	115384178	61.8
isoamyl alcohol oxidase	146322331	115386510	49
carboxypeptidase S1	146324735	115490965	80.4
carboxypeptidase S1	146324735	115438046	44.3
phosphatidylglycerol specific phospholipase C	146324828	115386040	50.2
13-beta-glucanosyltransferase gel1	193806027	115396724	33.2
Dipeptidyl-peptidase 5 DppV	229485355	121733519	73.5
13-beta-glucanosyltransferase gel3	229890271	115396724	50.4
13-beta-glucanosyltransferase gel4	229890273	115396724	53.6

## Sheet: CW Homologues
A. fumigatus Protein	A. fumigatus Accession	A. terreus Accession	Identity
Catalase B	2493539	115401020	80.4
Allergen Asp f 15	5902743	115384120	57.9
IgE-binding protein	70981460	115386540	48.5
serine carboxypeptidase (CpdS)	70981484	115442704	36.7
acid phosphatase	70982049	115387697	79.2
FAD/FMN-containing isoamyl alcohol oxidase MreA	70984404	115384178	47.5
IgE-binding protein	70984416	115386540	54.7
carboxypeptidase S1	70985432	115490965	37.9
carboxypeptidase S1	70985432	115438046	39.8
carboxypeptidase S1	70985432	121739991	30.5
carboxypeptidase S1	70985432	115389090	30.5
cell wall protein PhiA	70986268	115401034	70.8
pheromone processing carboxypeptidase (Sxa2)	70989273	115442704	77.2
cytochrome b5	70989507	115399244	43.8
13-beta-glucanosyltransferase	70992541	115396724	62.5
13-beta-glucanosyltransferase	70992541	115400631	54.7
13-beta-glucanosyltransferase Bgt1	70995512	115491589	71.5
phosphoesterase superfamily protein	70996740	115386040	81.1
amidase	70997715	115399428	32.9
Acid phosphatase	74622867	115387697	58.2
Tripeptidyl-peptidase sed2	74628155	115387645	70.3
Alkaline protease 2 ALP2 Allergen Asp f 18	74654932	115400271	85.5
Probable glucan endo-13-beta-glucosidase eglC	74668475	121733106	51.8
Probable glycosidase crf2	74669201	115442790	61.4
Probable alpha-N-arabinofuranosidase B ABF B	74670267	121735455	88.5
Probable glycosidase crf1 Allergen Asp f 9	85540942	115397543	51.1
isoamyl alcohol oxidase	146322331	115384178	61.8
extracellular serine-rich protein	146323345	115384986	67.9
class V chitinase	146323424	115396398	61.1
carboxypeptidase S1	146324735	115490965	80.4
carboxypeptidase S1	146324735	115438046	44.3
carboxypeptidase S1	146324735	115389090	37
phosphatidylglycerol specific phospholipase C	146324828	115386040	50.2
13-beta-glucanosyltransferase gel1	193806027	115433266	84.5
13-beta-glucanosyltransferase gel1	193806027	115396724	33.2
13-beta-glucanosyltransferase gel1	193806027	115400631	33.2
Dipeptidyl-peptidase 5 DppV	229485355	121733519	73.5
13-beta-glucanosyltransferase gel2	229890269	115433266	32
13-beta-glucanosyltransferase gel3	229890271	115400631	57.5
13-beta-glucanosyltransferase gel3	229890271	115396724	50.4
13-beta-glucanosyltransferase gel4	229890273	115400631	70.6
13-beta-glucanosyltransferase gel4	229890273	115396724	53.6
Lysophospholipase 1	229891455	115390394	38.2
Lysophospholipase 3	229891458	115390394	43.8
