# Supplementary material for: Proteomic Analysis of Pathogenic Fungi Reveals Highly Expressed Conserved Cell Wall Proteins
Source: J Fungi (Basel). 2016 Jan 12;2(1):6. doi: 10.3390/jof2010006 (PMC4747415; doi:10.3390/jof2010006)
Supplement: Supplementary File 1 [file jof-02-00006-s001.zip › Suplementary Files/Supplemental Table 7 Aspergillus terreus CD.xls]

## Sheet: Aspergillus terreus CD
Aspergillus terreus Protein	Accession	MW (kDa)	CE fmol/µg protein	CE stdev	CE coverage	CE unique peptides	CF fmol/µg protein	CF stdev	CF coverage	CF unique peptides	CW fmol/µg protein	CW stdev	CW coverage	CW unique peptides	WoLF PSORT	Localization
catalase B precursor	115401020	78	537.116	54.8707	0.517	31	0	0	0	0	2492.99	272.198	0.546	37	115401020|ref|XP_001216098.1| details extr: 25	extr
predicted protein	115390294	80	599.276	79.1644	0.113	6	0	0	0	0	1883.85	526.922	0.231	12	115390294|ref|XP_001212652.1| details mito: 14, cyto: 6, pero: 4, extr: 3	cyto
Probable 1,4-beta-D-glucan cellobiohydrolase A	121739665	48	0	0	0	0	0	0	0	0	1287.2	1115.82	0.0839	2	121739665|sp|Q0CRF7.1|CBHA_ASPTN details extr: 25.0	extr
hypothetical protein ATEG_07110	115386510	62	0	0	0	0	0	0	0	0	779.489	1350.11	0.0991	2	115386510|ref|XP_001209796.1| details extr: 21, mito: 3, cyto: 2.5	extr
hypothetical protein ATEG_05185	115397543	41	65.211	12.1852	0.153	4	1020.27	50.7763	0.19	4	697.1	80.7735	0.294	11	115397543|ref|XP_001214363.1| details extr: 26	extr
Probable alpha-N-arabinofuranosidase B ABF B	121735455	52	0	0	0	0	0	0	0	0	696.198	362.685	0.134	5	121735455|sp|Q0CEE5.1|ABFB_ASPTN details extr: 27	extr
allergen Asp f 15 precursor	115384120	14	0	0	0	0	0	0	0	0	579.153	222.703	0.482	6	115384120|ref|XP_001208607.1| details extr: 27	extr
hypothetical protein ATEG_01932	115387209	75	285.959	25.3622	0.274	14	0	0	0	0	574.523	82.8107	0.268	19	115387209|ref|XP_001211110.1| details mito: 7, extr: 7, plas: 6, cyto: 3, golg: 2	extr
hypothetical protein ATEG_00024	115490965	60	8.83749	15.307	0.029	2	0	0	0	0	568.817	46.1253	0.179	9	115490965|ref|XP_001210110.1| details extr: 24, vacu: 2	extr
conserved hypothetical protein	115391039	26	160.704	22.9433	0.252	2	0	0	0	0	522.51	97.4678	0.252	2	115391039|ref|XP_001213024.1| details extr: 20, E.R.: 3, mito: 2	extr
hypothetical protein ATEG_00336	115491589	33	93.3336	11.4001	0.319	8	10178.9	264.861	0.668	18	515.684	82.6115	0.609	15	115491589|ref|XP_001210422.1| details extr: 25	extr
pH-responsive protein 2 precursor	115400631	93	42.2054	17.6282	0.0242	2	0	0	0	0	501.721	38.4592	0.154	13	115400631|ref|XP_001215904.1| details plas: 12, extr: 7, E.R.: 6	plas
predicted protein	115399708	63	110.47	12.3293	0.268	11	0	0	0	0	491.016	47.0657	0.322	18	115399708|ref|XP_001215452.1| details extr: 25	extr
Probable glucan endo-1,3-beta-glucosidase eglC	121733106	49	35.006	31.2222	0.0844	3	110.906	192.095	0.146	4	479.908	65.5916	0.208	10	121733106|sp|Q0C7P6.1|EGLC_ASPTN details extr: 25	extr
major allergen Asp f 2 precursor	115492501	12	175.516	5.83324	0.678	4	0	0	0	0	460.491	188.788	0.678	4	115492501|ref|XP_001210878.1| details extr: 22.0, mito: 2.0, plas: 2.0	extr
predicted protein	115387641	41	0	0	0	0	0	0	0	0	442.12	765.775	0.0749	2	115387641|ref|XP_001211326.1| details extr: 26	extr
conserved hypothetical protein	115402759	12	214.188	46.9851	0.472	4	203.292	352.112	0.311	2	409.974	435.827	0.821	7	115402759|ref|XP_001217456.1| details cyto_nucl: 13.833, cyto: 13, nucl: 9.5, cyto_mito: 8.165	cyto_nucl
conserved hypothetical protein	115384986	87	10.9493	18.9647	0.0123	2	0	0	0	0	399.269	121.325	0.136	10	115384986|ref|XP_001209040.1| details extr: 26	extr
glycolipid-anchored surface protein 5 precursor	115433266	48	31.1024	26.9639	0.1	4	428.601	33.2567	0.173	6	374.014	38.2202	0.547	20	115433266|ref|XP_001216770.1| details extr: 26	extr
hypothetical protein ATEG_07484	115401034	19	0	0	0	0	175.266	303.569	0.0645	2	350.371	349.483	0.124	2	115401034|ref|XP_001216105.1| details extr: 26	extr
endoglucanase 3 precursor	115395858	48	0	0	0	0	0	0	0	0	344.523	596.731	0.178	3	115395858|ref|XP_001213568.1| details extr: 26.0	extr
cytochrome b5	115399244	14	29.7358	25.7598	0.248	3	0	0	0	0	334.079	44.9572	0.46	6	115399244|ref|XP_001215211.1| details extr: 12.0, cyto: 7.0, mito: 6.0	extr
conserved hypothetical protein	115398239	17	0	0	0	0	7195	294.357	0.768	10	310.141	63.025	0.452	8	115398239|ref|XP_001214711.1| details extr: 24, mito: 1	extr
conserved hypothetical protein	115397933	37	307.834	56.5986	0.637	19	47.3671	82.0423	0.0692	2	300.245	114.411	0.481	16	115397933|ref|XP_001214558.1| details cyto: 19.5, cyto_nucl: 12.5, nucl: 2.5, pero: 2	cyto
hypothetical protein ATEG_05269	115397711	172	0	0	0	0	0	0	0	0	256.286	22.9025	0.198	16	115397711|ref|XP_001214447.1| details extr: 16, nucl: 4, cyto: 4, mito: 3	extr
conserved hypothetical protein	115442790	44	52.1205	6.26287	0.0843	3	0	0	0	0	244.241	35.2676	0.212	11	115442790|ref|XP_001218202.1| details extr: 25.0	extr
hypothetical protein ATEG_02150	115387645	65	0	0	0	0	425.32	38.4998	0.145	6	190.024	41.7326	0.25	12	115387645|ref|XP_001211328.1| details extr: 25	extr
endochitinase 1 precursor	115396398	45	0	0	0	0	0	0	0	0	179.626	157.975	0.151	3	115396398|ref|XP_001213838.1| details extr: 18.0, mito: 7.0	extr
UTP--glucose-1-phosphate uridylyltransferase	115385262	74	87.4643	2.933	0.18	11	0	0	0	0	153.9	266.562	0.0932	3	115385262|ref|XP_001209178.1| details plas: 17.0, E.R.: 3.0, golg: 3.0, vacu: 2.0	plas
ubiquitin	115492305	34	0	0	0	0	264.823	240.792	0.0492	2	148.586	257.358	0.0295	2	115492305|ref|XP_001210780.1| details cyto_nucl: 17.0, nucl: 12.0, cyto: 12.0	cyto_nucl
protein MMF1, mitochondrial precursor	115385368	13	0	0	0	0	0	0	0	0	133.366	78.328	0.52	6	115385368|ref|XP_001209231.1| details cyto: 15.0, cyto_mito: 11.0, cyto_nucl: 10.3, mito: 5.5, nucl: 2.5	cyto
conserved hypothetical protein	115398271	41	222.118	5.73847	0.226	8	925.562	15.0913	0.327	11	132.185	23.4728	0.0279	2	115398271|ref|XP_001214727.1| details extr: 23.0, mito: 1.0, cyto: 1.0	extr
conserved hypothetical protein	115400701	22	0	0	0	0	0	0	0	0	130.015	112.947	0.169	3	115400701|ref|XP_001215939.1| details cyto: 16.0, cyto_nucl: 12.2, cyto_mito: 10.0, cyto_pero: 9.5, nucl: 6.0	cyto
transaldolase	115400267	35	267.321	49.0473	0.534	17	116.381	106.765	0.0781	2	104.08	8.42743	0.131	3	115400267|ref|XP_001215722.1| details cyto: 17.5, cyto_nucl: 11, mito: 5	cyto
hypothetical protein ATEG_07125	115386540	22	0	0	0	0	86.5649	149.935	0.105	2	101.95	30.3627	0.325	5	115386540|ref|XP_001209811.1| details extr: 24, mito: 2	extr
conserved hypothetical protein	115387315	35	73.2841	8.02173	0.245	5	154.891	136.759	0.191	3	101.892	20.4281	0.288	5	115387315|ref|XP_001211163.1| details mito: 11.0, extr: 9.0, cyto: 5.5, cyto_nucl: 4.0	mito
negative regulator of differentiation 1	115400693	89	0	0	0	0	0	0	0	0	94.8688	164.318	0.13	4	115400693|ref|XP_001215935.1| details nucl: 18.5, cyto_nucl: 14.0, cyto: 6.5	nucl
lysophospholipase precursor	115397827	68	0	0	0	0	0	0	0	0	77.6145	9.94898	0.179	6	115397827|ref|XP_001214505.1| details extr: 25	extr
conserved hypothetical protein	115384472	33	228.253	5.59401	0.506	15	0	0	0	0	72.3201	5.74259	0.103	4	115384472|ref|XP_001208783.1| details mito: 23.0, cyto: 4.0	mito
thioredoxin	115401518	12	135.253	69.105	0.624	6	0	0	0	0	69.0001	60.2627	0.514	4	115401518|ref|XP_001216347.1| details cyto: 18.0, cyto_nucl: 12.0, nucl: 4.0, pero: 2.0	cyto
Probable mannosyl-oligosaccharide alpha-1,2-mannosidase 1B	121742734	56	0	0	0	0	876.997	30.1042	0.352	14	55.6868	51.4208	0.0531	2	121742734|sp|Q0D076.1|MNS1B_ASPTN details extr: 24, mito: 2	extr
conserved hypothetical protein	115401540	56	42.4307	36.7786	0.0739	3	0	0	0	0	51.1537	47.6485	0.0898	3	115401540|ref|XP_001216358.1| details mito: 11, cyto: 6.5, cyto_pero: 6.5, pero: 5.5, nucl: 3	mito
dihydrolipoyl dehydrogenase, mitochondrial precursor	115398588	55	14.9721	13.9453	0.0602	2	0	0	0	0	37.6742	34.0119	0.107	4	115398588|ref|XP_001214883.1| details mito: 25	mito
lysophospholipase precursor	115390394	42	0	0	0	0	0	0	0	0	14.0779	24.3836	0.0797	2	115390394|ref|XP_001212702.1| details extr: 27	extr
predicted protein	115433785	12	97.9754	11.4467	0.519	4	0	0	0	0	5.84063	10.1163	0.236	2	115433785|ref|XP_001217029.1| details cyto: 19, cyto_nucl: 14.5, nucl: 6	cyto
conserved hypothetical protein	115398630	94	343.557	5.61752	0.165	9	1251.64	83.1668	0.0644	4	0	0	0	0	115398630|ref|XP_001214904.1| details extr: 18, cyto: 5, mito: 2	extr
hypothetical protein ATEG_05135	115397443	37	0	0	0	0	932.785	65.4025	0.158	4	0	0	0	0	115397443|ref|XP_001214313.1| details cyto: 9.0, extr: 7.0, mito: 6.0, pero: 3.0	cyto
predicted protein	115388721	51	0	0	0	0	920.662	127.73	0.338	15	0	0	0	0	115388721|ref|XP_001211866.1| details extr: 21, mito: 4	extr
glucose-6-phosphate isomerase	115395896	61	100.571	48.0354	0.181	9	916.913	118.774	0.244	10	0	0	0	0	115395896|ref|XP_001213587.1| details cyto: 16.5, cyto_nucl: 11.5, nucl: 5.5, pero: 3.0	cyto
enolase	115389150	47	381.916	40.3452	0.699	23	602.73	38.8667	0.388	12	0	0	0	0	115389150|ref|XP_001212080.1| details cyto: 24, cyto_nucl: 13.5	cyto
predicted protein	115399592	41	0	0	0	0	521.477	37.9401	0.373	7	0	0	0	0	115399592|ref|XP_001215423.1| details extr: 14.0, cyto_mito: 7.3, mito: 7.0, cyto: 5.5	extr
conserved hypothetical protein	115398193	49	0	0	0	0	88.6534	153.552	0.0515	2	0	0	0	0	115398193|ref|XP_001214688.1| details extr: 26	extr
aspartate aminotransferase, mitochondrial precursor	115492715	47	16.3605	14.1703	0.0465	2	73.2046	126.794	0.0558	2	0	0	0	0	115492715|ref|XP_001210985.1| details mito: 25.0	mito
conserved hypothetical protein	115491461	70	0	0	0	0	56.8573	51.0129	0.0315	2	0	0	0	0	115491461|ref|XP_001210358.1| details extr: 21, mito: 2, nucl: 1, cyto: 1	extr
aconitate hydratase, mitochondrial precursor	115389996	85	78.1696	12.4926	0.152	12	45.7668	79.2705	0.0359	2	0	0	0	0	115389996|ref|XP_001212503.1| details mito: 14.0, cyto: 8.0, extr: 4.0	mito
aminopeptidase 2	115397799	98	0	0	0	0	42.6191	73.8184	0.0454	3	0	0	0	0	115397799|ref|XP_001214491.1| details pero: 11.5, cyto_pero: 9.333, cyto_nucl: 6.333, cyto: 6, nucl: 5.5	pero
adenosylhomocysteinase	115491243	47	174.713	42.5326	0.334	12	42.5797	73.7501	0.111	4	0	0	0	0	115491243|ref|XP_001210249.1| details cyto: 25.0	cyto
elongation factor 1-alpha	115389366	50	1026.09	114.616	0.459	17	0	0	0	0	0	0	0	0	115389366|ref|XP_001212188.1| details cyto: 27	cyto
glyceraldehyde-3-phosphate dehydrogenase	115443264	40	911.807	38.0362	0.753	23	0	0	0	0	0	0	0	0	115443264|ref|XP_001218439.1| details extr: 15, cyto: 10	extr
hypothetical protein ATEG_07222	115386734	18	421.152	34.6701	0.696	9	0	0	0	0	0	0	0	0	115386734|ref|XP_001209908.1| details cyto: 25, cyto_nucl: 14	cyto
Histone H2B	121734391	15	405.651	41.7923	0.421	8	0	0	0	0	0	0	0	0	121734391|sp|Q0CBD1.1|H2B_ASPTN details nucl: 23.5, cyto_nucl: 14	nucl
peptidyl-prolyl cis-trans isomerase, mitochondrial precursor	115442666	18	390.568	201.563	0.523	8	0	0	0	0	0	0	0	0	115442666|ref|XP_001218140.1| details cyto: 12.5, cyto_mito: 12.5, mito: 11.5	cyto
superoxide dismutase, mitochondrial precursor	115492231	23	389.508	22.1616	0.943	13	0	0	0	0	0	0	0	0	115492231|ref|XP_001210743.1| details extr: 9, cyto_mito: 7.166, cyto_nucl: 6.833, mito: 6.5, cyto: 6.5, nucl: 5	extr
actin	115386236	40	378.176	15.3313	0.481	16	0	0	0	0	0	0	0	0	115386236|ref|XP_001209659.1| details cysk: 26	cysk
histone H4	115492091	11	368.312	42.0939	0.583	7	0	0	0	0	0	0	0	0	115492091|ref|XP_001210673.1| details nucl: 18, cyto: 6, mito: 3	nucl
Histone H3	121742806	15	327.924	37.4376	0.265	6	0	0	0	0	0	0	0	0	121742806|sp|Q0D0E8.1|H3_ASPTN details nucl: 21, cyto: 4	nucl
phosphoglycerate kinase	115491365	44	312.467	13.3048	0.614	27	0	0	0	0	0	0	0	0	115491365|ref|XP_001210310.1| details cyto: 27	cyto
ADP,ATP carrier protein	115389520	34	306.517	30.4242	0.422	12	0	0	0	0	0	0	0	0	115389520|ref|XP_001212265.1| details , mito: 11, cyto: 11, cyto_nucl: 7, extr: 3	mito
conserved hypothetical protein	115389362	55	292.172	63.8786	0.196	9	0	0	0	0	0	0	0	0	115389362|ref|XP_001212186.1| details nucl: 19, cyto_nucl: 13.5, cyto: 6	nucl
Pyruvate decarboxylase	121738759	63	278.806	16.9008	0.432	21	0	0	0	0	0	0	0	0	121738759|sp|Q0CNV1.1|PDC_ASPTN details cyto: 21.5, cyto_nucl: 13.833, cyto_pero: 12.166, nucl: 4	cyto
Histone H2A	121734392	14	276.774	199.46	0.351	5	0	0	0	0	0	0	0	0	121734392|sp|Q0CBD2.1|H2A_ASPTN details nucl: 13.5, mito: 10, cyto_nucl: 8.5	nucl
heat shock 70 kDa protein	115385867	70	266.536	16.7805	0.583	31	0	0	0	0	0	0	0	0
malate dehydrogenase, mitochondrial precursor	115399894	36	258.778	29.8555	0.732	20	0	0	0	0	0	0	0	0	115399894|ref|XP_001215536.1| details mito: 21, cyto: 3, pero: 2	mito
ATP synthase beta chain, mitochondrial precursor	115401284	54	258.268	26.6478	0.64	22	0	0	0	0	0	0	0	0
protoplast secreted protein 2 precursor	115387237	22	252.308	49.5016	0.562	11	0	0	0	0	0	0	0	0
ATP synthase alpha chain, mitochondrial precursor	115396612	60	244.818	10.6039	0.419	23	0	0	0	0	0	0	0	0
conserved hypothetical protein	115390290	97	239.79	43.7379	0.0789	8	0	0	0	0	0	0	0	0
mitochondrial peroxiredoxin PRX1	115397857	25	238.156	28.4255	0.525	13	0	0	0	0	0	0	0	0
predicted protein	115390298	11	235.14	63.191	0.576	4	0	0	0	0	0	0	0	0	115390298|ref|XP_001212654.1| details cyto: 11.5, cyto_nucl: 9.5, pero: 7, nucl: 6.5	cyto
woronin body major protein	115400341	54	191.898	19.7767	0.244	11	0	0	0	0	0	0	0	0
nucleoside diphosphate kinase	115433100	17	187.62	29.4965	0.379	6	0	0	0	0	0	0	0	0
conserved hypothetical protein	115401210	24	178.396	4.02681	0.374	7	0	0	0	0	0	0	0	0
outer mitochondrial membrane protein porin	115398257	33	172.46	20.0928	0.264	8	0	0	0	0	0	0	0	0
conserved hypothetical protein	115389606	58	166.898	20.97	0.415	21	0	0	0	0	0	0	0	0
plasma membrane ATPase 2	115385042	109	165.856	11.4863	0.256	24	0	0	0	0	0	0	0	0
Probable beta-glucosidase btgE	121735639	58	158.235	63.1596	0.108	6	0	0	0	0	0	0	0	0
elongation factor 2	115384290	83	155.891	3.27313	0.298	23	0	0	0	0	0	0	0	0
hypothetical protein ATEG_05472	115398117	87	154.956	49.2332	0.262	19	0	0	0	0	0	0	0	0
60S ribosomal protein L4-2	115437794	40	148.958	7.99765	0.465	14	0	0	0	0	0	0	0	0
DNA damage checkpoint protein rad24	115442758	29	142.831	13.8617	0.573	12	0	0	0	0	0	0	0	0
6-phosphogluconate dehydrogenase	115398880	52	141.616	9.39014	0.328	13	0	0	0	0	0	0	0	0
formate dehydrogenase	115398548	46	138.445	27.7249	0.321	14	0	0	0	0	0	0	0	0
hypothetical protein ATEG_07892	115401850	60	137.76	36.4629	0.132	7	0	0	0	0	0	0	0	0
ATP-citrate synthase subunit 1	115388095	72	136.476	13.5981	0.328	16	0	0	0	0	0	0	0	0
predicted protein	115390284	17	135.274	117.242	0.31	5	0	0	0	0	0	0	0	0
fructose-bisphosphate aldolase	115396484	39	135.114	4.17658	0.492	13	0	0	0	0	0	0	0	0
glycogen phosphorylase	115491885	97	134.294	9.38673	0.284	22	0	0	0	0	0	0	0	0
malate dehydrogenase, mitochondrial precursor	115398484	37	132.389	6.15883	0.407	12	0	0	0	0	0	0	0	0
tubulin beta chain	115491491	50	131.15	12.7111	0.34	12	0	0	0	0	0	0	0	0
vacuolar protease A precursor	115396430	43	129.938	13.0933	0.272	8	0	0	0	0	0	0	0	0
heat shock protein 82	115432960	80	129.866	20.4942	0.355	24	0	0	0	0	0	0	0	0
predicted protein	115384952	54	124.065	14.0513	0.112	5	0	0	0	0	0	0	0	0
predicted protein	115399716	41	123.613	19.9337	0.151	5	0	0	0	0	0	0	0	0
transketolase 1	115492021	75	119.061	10.8586	0.346	22	0	0	0	0	0	0	0	0
S-adenosylmethionine synthetase	115491427	27	113.251	32.4025	0.364	6	0	0	0	0	0	0	0	0
6-methylsalicylic acid synthase	115399712	194	111.797	17.4042	0.116	20	0	0	0	0	0	0	0	0
tubulin alpha-1 chain	115396754	50	107.991	13.5494	0.278	11	0	0	0	0	0	0	0	0
60S ribosomal protein L14-A	115386448	17	104.705	8.22716	0.289	4	0	0	0	0	0	0	0	0
UDP-glucose 4-epimerase	115401328	41	103.135	3.76301	0.291	8	0	0	0	0	0	0	0	0
40S ribosomal protein S8-B	115390907	23	101.963	30.3479	0.395	6	0	0	0	0	0	0	0	0
conserved hypothetical protein	115388797	11	101.428	30.5744	0.241	2	0	0	0	0	0	0	0	0
phosphoglucomutase	115396526	60	101.122	8.89674	0.25	11	0	0	0	0	0	0	0	0
40S ribosomal protein S1	121733910	29	99.5424	8.04766	0.301	9	0	0	0	0	0	0	0	0
40S ribosomal protein S18	115390150	18	98.1547	1.05916	0.368	6	0	0	0	0	0	0	0	0
30 kDa heat shock protein	115390372	20	93.7093	13.0522	0.417	6	0	0	0	0	0	0	0	0
zinc-regulated transporter 2	115442626	40	92.4647	7.56527	0.115	3	0	0	0	0	0	0	0	0
predicted protein	115390282	26	91.8019	11.161	0.246	5	0	0	0	0	0	0	0	0
40S ribosomal protein S9	115402469	22	89.8898	7.75868	0.301	7	0	0	0	0	0	0	0	0
protein rho1	115389176	22	89.7898	26.5071	0.197	4	0	0	0	0	0	0	0	0
40S ribosomal protein S4-A	115402491	27	88.3323	13.6278	0.28	7	0	0	0	0	0	0	0	0
glutamine synthetase	115389736	38	88.0274	17.5334	0.162	7	0	0	0	0	0	0	0	0
40S ribosomal protein S13-1	115400095	17	86.6171	9.45647	0.424	7	0	0	0	0	0	0	0	0
ATP-dependent RNA helicase eIF4A	134034145	45	86.5788	2.59683	0.26	8	0	0	0	0	0	0	0	0
mitochondrial processing peptidase beta subunit	115492163	53	82.9253	8.97023	0.342	12	0	0	0	0	0	0	0	0
conserved hypothetical protein	115432952	47	82.4779	12.7263	0.273	10	0	0	0	0	0	0	0	0
60S ribosomal protein L27-A	115389360	17	81.6669	9.3273	0.412	6	0	0	0	0	0	0	0	0
40S ribosomal protein S2	115402405	28	81.3492	7.82921	0.287	7	0	0	0	0	0	0	0	0
40S ribosomal protein S0	121739314	32	80.9895	13.9727	0.177	6	0	0	0	0	0	0	0	0
dihydrolipoyllysine-residue acetyltransferase component of pyruvate dehydrogenase complex, mitochondrial precursor	115399900	52	80.5537	13.087	0.179	6	0	0	0	0	0	0	0	0
40S ribosomal protein S7	115396282	23	80.5038	6.87523	0.527	7	0	0	0	0	0	0	0	0
60S ribosomal protein L5	115491879	35	80.3227	10.1443	0.196	4	0	0	0	0	0	0	0	0
60S ribosomal protein L9-B	115402089	22	79.9148	9.90716	0.406	8	0	0	0	0	0	0	0	0
GTP-binding nuclear protein GSP1/Ran	115390076	26	79.7373	10.4968	0.107	2	0	0	0	0	0	0	0	0
60S ribosomal protein L18	115385984	21	79.4896	19.9106	0.283	5	0	0	0	0	0	0	0	0
cell division control protein 3	115400025	47	78.217	26.4837	0.138	5	0	0	0	0	0	0	0	0
40S ribosomal protein S22	115397615	15	77.0237	6.91214	0.438	5	0	0	0	0	0	0	0	0
60S ribosomal protein L7	115387757	30	73.236	63.43	0.202	6	0	0	0	0	0	0	0	0
hypothetical protein ATEG_08505	115402029	39	73.0651	6.29001	0.29	7	0	0	0	0	0	0	0	0
ADP-ribosylation factor	115491645	21	72.7561	5.08828	0.115	2	0	0	0	0	0	0	0	0
60S ribosomal protein L17	115492199	17	72.2935	64.4036	0.189	3	0	0	0	0	0	0	0	0
pyruvate kinase	115390717	58	71.2866	23.5544	0.205	10	0	0	0	0	0	0	0	0
40S ribosomal protein S3	115389474	29	71.0996	12.8441	0.308	7	0	0	0	0	0	0	0	0
40S ribosomal protein S16	115384680	16	70.1506	6.08733	0.448	6	0	0	0	0	0	0	0	0
triosephosphate isomerase	115399504	27	70.0168	22.9699	0.265	7	0	0	0	0	0	0	0	0
Histone H2A.Z	121733579	15	69.7547	50.6807	0.203	3	0	0	0	0	0	0	0	0
hypothetical protein ATEG_03666	115390679	32	69.744	9.45545	0.139	3	0	0	0	0	0	0	0	0
glyceraldehyde-3-phosphate dehydrogenase	115385909	36	69.1471	11.2349	0.21	10	0	0	0	0	0	0	0	0
citrate synthase, mitochondrial precursor	115432948	52	68.2373	21.4802	0.0909	5	0	0	0	0	0	0	0	0
cerevisin precursor	115400271	52	66.5484	57.6584	0.0768	4	0	0	0	0	0	0	0	0
40S ribosomal protein S19	115389538	16	66.1866	26.6676	0.211	3	0	0	0	0	0	0	0	0
predicted protein	115395966	11	65.9945	10.7401	0.509	3	0	0	0	0	0	0	0	0
60S ribosomal protein L10-B	115443340	25	65.8511	8.78172	0.267	6	0	0	0	0	0	0	0	0
40S ribosomal protein S14	115384692	16	65.6515	10.4085	0.369	4	0	0	0	0	0	0	0	0
ketol-acid reductoisomerase, mitochondrial precursor	115390364	44	62.7562	18.025	0.085	2	0	0	0	0	0	0	0	0
60S ribosomal protein L11	115398033	20	62.5843	15.6338	0.125	2	0	0	0	0	0	0	0	0
60S ribosomal protein L13	115388823	25	62.0407	7.19101	0.386	7	0	0	0	0	0	0	0	0
60S ribosomal protein L32-A	115387955	15	58.8808	51.5332	0.176	2	0	0	0	0	0	0	0	0
serine hydroxymethyltransferase	115384732	52	57.957	9.55035	0.212	9	0	0	0	0	0	0	0	0
pyruvate dehydrogenase E1 component alpha subunit, mitochondrial precursor	115390821	45	57.1586	9.99612	0.109	5	0	0	0	0	0	0	0	0
mitochondrial phosphate carrier protein	115492591	33	55.945	21.8403	0.189	7	0	0	0	0	0	0	0	0
cell division control protein 12	115437832	43	55.8492	8.46593	0.277	8	0	0	0	0	0	0	0	0
60S ribosomal protein L8	115390006	32	55.8262	11.8539	0.219	7	0	0	0	0	0	0	0	0
60S ribosomal protein L6	115491545	19	55.7431	2.08689	0.393	6	0	0	0	0	0	0	0	0
predicted protein	115391533	50	55.6312	48.7777	0.0569	3	0	0	0	0	0	0	0	0
60S ribosomal protein L27a	115402969	17	54.9682	2.87195	0.389	6	0	0	0	0	0	0	0	0
inorganic pyrophosphatase	115384900	32	54.8891	12.8589	0.167	4	0	0	0	0	0	0	0	0
60S ribosomal protein L35	115491403	15	54.615	47.3012	0.153	2	0	0	0	0	0	0	0	0
conserved hypothetical protein	115396694	19	54.424	94.2651	0.157	2	0	0	0	0	0	0	0	0
conserved hypothetical protein	115389884	20	52.8696	73.3438	0.241	4	0	0	0	0	0	0	0	0
elongation factor 1-beta	115491559	25	52.8655	15.0775	0.434	6	0	0	0	0	0	0	0	0
pyruvate dehydrogenase E1 component beta subunit, mitochondrial precursor	115394858	40	52.5721	11.5779	0.19	6	0	0	0	0	0	0	0	0
heat shock protein SSC1, mitochondrial precursor	115395942	73	51.0277	12.0538	0.148	9	0	0	0	0	0	0	0	0
hypothetical protein ATEG_10356	115449821	67	50.5151	18.7769	0.0488	2	0	0	0	0	0	0	0	0
60S ribosomal protein L20	115390837	20	49.8143	43.1595	0.238	4	0	0	0	0	0	0	0	0
60S ribosomal protein L2	115438248	28	49.4814	43.1409	0.232	5	0	0	0	0	0	0	0	0
D-3-phosphoglycerate dehydrogenase 2	115438570	51	48.9846	7.03857	0.124	5	0	0	0	0	0	0	0	0
predicted protein	115397725	24	47.3109	41.4067	0.198	4	0	0	0	0	0	0	0	0
protein BMH2	115389146	30	45.8062	10.1013	0.207	5	0	0	0	0	0	0	0	0
60S ribosomal protein L3	115383888	45	45.7226	5.47173	0.129	4	0	0	0	0	0	0	0	0
conserved hypothetical protein	115398275	14	45.7128	39.6326	0.205	2	0	0	0	0	0	0	0	0
60S ribosomal protein L21-A	115402471	18	45.3028	6.83383	0.19	3	0	0	0	0	0	0	0	0
tubulin alpha chain	115401758	50	43.1692	13.2512	0.162	8	0	0	0	0	0	0	0	0
conserved hypothetical protein	115397395	20	42.7267	3.94458	0.197	3	0	0	0	0	0	0	0	0
ATP synthase subunit d, mitochondrial	124007118	19	42.4215	36.849	0.566	6	0	0	0	0	0	0	0	0
60S ribosomal protein L23A	115438528	18	42.4011	36.974	0.272	4	0	0	0	0	0	0	0	0
60S ribosomal protein L22	115391663	14	41.4098	35.8658	0.168	2	0	0	0	0	0	0	0	0
conserved hypothetical protein	115400655	11	40.5365	39.7084	0.317	3	0	0	0	0	0	0	0	0
seryl-tRNA synthetase	115438574	54	40.1712	4.38261	0.0867	2	0	0	0	0	0	0	0	0
predicted protein	115386706	18	40.1355	34.7855	0.168	3	0	0	0	0	0	0	0	0
hypothetical protein ATEG_01476	115384588	17	39.2267	9.45194	0.28	3	0	0	0	0	0	0	0	0
bacterial hemoglobin	115387639	45	37.8568	13.6985	0.123	3	0	0	0	0	0	0	0	0
cytochrome c peroxidase, mitochondrial precursor	115397779	40	36.3557	33.3698	0.127	3	0	0	0	0	0	0	0	0
conserved hypothetical protein	115386274	46	36.0643	16.4102	0.163	5	0	0	0	0	0	0	0	0
hypothetical protein ATEG_04611	115396300	29	34.5453	31.846	0.132	2	0	0	0	0	0	0	0	0
60S ribosomal protein L12	115388429	21	34.3144	31.3494	0.18	3	0	0	0	0	0	0	0	0
hypothetical protein ATEG_03200	115389746	32	32.6414	28.5864	0.108	3	0	0	0	0	0	0	0	0
60S acidic ribosomal protein P0	115388497	33	32.1662	27.9943	0.0962	3	0	0	0	0	0	0	0	0
conserved hypothetical protein	115389968	27	30.2281	12.5898	0.167	3	0	0	0	0	0	0	0	0
predicted protein	115389216	11	30.1697	52.2555	0.213	2	0	0	0	0	0	0	0	0
60S ribosomal protein L26-2	115388900	15	28.6552	24.934	0.364	4	0	0	0	0	0	0	0	0
serine palmitoyltransferase 2	115389400	99	28.4303	49.2427	0.0168	2	0	0	0	0	0	0	0	0
conserved hypothetical protein	115399704	53	28.0705	27.2406	0.0399	2	0	0	0	0	0	0	0	0
10 kDa heat shock protein, mitochondrial	115388105	11	27.6252	24.1558	0.32	3	0	0	0	0	0	0	0	0
cytochrome c oxidase polypeptide VI, mitochondrial precursor	115437650	18	27.0966	23.5602	0.266	5	0	0	0	0	0	0	0	0
fatty acid synthase beta subunit dehydratase	115394850	232	25.2847	22.4893	0.00956	2	0	0	0	0	0	0	0	0
ATP synthase subunit 4, mitochondrial precursor	115396632	26	24.3174	21.8188	0.102	3	0	0	0	0	0	0	0	0
cytochrome c oxidase polypeptide V, mitochondrial precursor	115401286	22	23.4689	20.3309	0.13	2	0	0	0	0	0	0	0	0
elongation factor 3	115399924	112	23.4373	20.3132	0.0396	4	0	0	0	0	0	0	0	0
40S ribosomal protein S11	115390685	19	22.5255	24.6613	0.112	2	0	0	0	0	0	0	0	0
hypothetical protein ATEG_05775	115398728	44	22.3038	22.2882	0.0563	2	0	0	0	0	0	0	0	0
60S ribosomal protein L34-B	115442810	13	21.8239	37.8002	0.155	2	0	0	0	0	0	0	0	0
L-xylulose reductase	115388155	28	20.8193	18.1832	0.15	3	0	0	0	0	0	0	0	0
pyruvate carboxylase	115398039	126	20.6077	19.2621	0.0244	2	0	0	0	0	0	0	0	0
40S ribosomal protein S5	115492609	24	16.5827	28.7221	0.0977	2	0	0	0	0	0	0	0	0
cell division cycle protein 48	115385577	90	16.5328	14.3183	0.0499	3	0	0	0	0	0	0	0	0
eukaryotic translation initiation factor 5A	115390961	18	16.2382	28.1254	0.247	3	0	0	0	0	0	0	0	0
heat shock protein 60, mitochondrial precursor	115443330	62	15.7046	19.2698	0.0645	3	0	0	0	0	0	0	0	0
Small COPII coat GTPase sar1	121740795	21	15.5667	26.9624	0.106	2	0	0	0	0	0	0	0	0
alcohol dehydrogenase I	115438292	37	13.5063	23.3936	0.129	2	0	0	0	0	0	0	0	0
protein ras-1	115401484	24	12.6657	21.9376	0.113	2	0	0	0	0	0	0	0	0
60S ribosomal protein L30-2	115443346	11	12.4509	21.5655	0.179	3	0	0	0	0	0	0	0	0
2-oxoglutarate dehydrogenase E1 component, mitochondrial precursor	115391169	118	12.3807	13.3264	0.0484	3	0	0	0	0	0	0	0	0
conserved hypothetical protein	115397523	21	12.2881	21.2837	0.173	2	0	0	0	0	0	0	0	0
ATP synthase gamma chain, mitochondrial precursor	115388447	32	10.1539	17.5872	0.0793	2	0	0	0	0	0	0	0	0
conserved hypothetical protein	115492017	11	9.4946	16.4451	0.286	2	0	0	0	0	0	0	0	0
40S ribosomal protein S17	115396008	16	8.89578	15.4079	0.259	3	0	0	0	0	0	0	0	0
conserved hypothetical protein	115398099	12	8.89219	15.4017	0.18	2	0	0	0	0	0	0	0	0
Carboxypeptidase Y homolog A	121739991	62	7.81537	13.5366	0.088	3	0	0	0	0	0	0	0	0
40S ribosomal protein S6	115391325	27	5.02031	8.69544	0.131	3	0	0	0	0	0	0	0	0

## Sheet: CE Homologues
A. fumigatus Protein	A. fumigatus Accession	A. terreus CD Accession	Identity
14-3-3 family protein	70991439	115389146	82.7
14-3-3 family protein	70991439	115442758	63.5
14-3-3 family protein ArtA	70989229	115442758	96.6
14-3-3 family protein ArtA	70989229	115389146	71.6
40S ribosomal protein S0	74674582	121739314	85.2
40S ribosomal protein S1	74672873	121733910	98
40S ribosomal protein S17	71001364	115396008	62.3
40S ribosomal protein S3	70990926	115389474	81.6
40S ribosomal protein S7e	70999658	115396282	97.5
40S ribosomal protein S9	71000429	115402469	70.5
60S acidic ribosomal protein P1	41688729	115389216	82.9
60S acidic ribosomal protein P2AfP2 Allergen Asp f 8	83305635	115395966	80.2
60S ribosomal protein L12	146322400	115388429	82.4
60S ribosomal protein L13	146323659	115388823	80.5
60S ribosomal protein L17	74661742	115492199	67
60S ribosomal protein L22	70999344	115391663	77.8
60S ribosomal protein L23	70998694	115438528	89.6
60S ribosomal protein L4	70985070	115437794	91.2
60S ribosomal protein L5	70995808	115491879	82.1
60S ribosomal protein P0	70990816	115388497	87.2
6-phosphogluconate dehydrogenase Gnd1	70991695	115398880	84.1
actin Act1	70984170	115386236	86.8
adenosylhomocysteinase	70995231	115491243	89.7
AhpC/TSA family protein	70992559	115389884	70
AhpC/TSA family thioredoxin peroxidase	70983971	115397857	52.4
alpha-ketoglutarate dehydrogenase complex subunit Kgd1 putative	70993636	115391169	91.1
antigenic mitochondrial protein HSP60	71001164	115443330	92.7
aspartate aminotransferase	70993876	115492715	90.2
aspartate transaminase	71001234	115492715	42.4
ATP citrate lyase subunit 1	70992209	115388095	80.4
ATP synthase D chain mitochondrial	70984364	124007118	56.9
ATP synthase F1 beta subunit	70997705	115401284	88.8
ATP-dependent RNA helicase eIF4A	74674080	134034145	89.4
chaperonin	70992219	115388105	70.5
citrate synthase (Cit1)	70984828	115432948	94.7
cobalamin-independent methionine synthase MetH/D	70994626	115398117	89.5
conserved hypothetical protein	70990260	115402759	64.2
cytochrome c oxidase subunit V	70997703	115401286	62.2
cytochrome c oxidase subunit Va	70985122	115437650	86.7
dienelactone hydrolase family protein	70992607	115389968	82.9
dihydrolipoamide dehydrogenase	70988990	115398588	91
Enolase Allergen Asp f 22	83288046	115389150	96.8
eukaryotic translation elongation factor 1 subunit Eef1-beta putative	146322600	115491559	86.8
Eukaryotic translation initiation factor eIF-5A	70990614	115390961	67.7
flavohemoprotein	70981999	115387639	73.8
fructose-bisphosphate aldolase class II	70999466	115396484	89.4
glucose-6-phosphate isomerase	71001262	115395896	91.7
glutamine synthetase	146323885	115389736	89.7
glyceraldehyde 3-phosphate dehydrogenase GpdA	70985278	115443264	81.4
glyceraldehyde 3-phosphate dehydrogenase GpdA	70985278	115385909	74.3
GTP-binding nuclear protein Ran	70992715	115390076	93
Heat shock protein 90 Allergen Asp f 12	83303658	115432960	93.5
Histone H2A	90101335	121734392	97.7
Histone H2A	90101335	121733579	54.1
Histone H2B	74673812	121734391	98.6
Hsp70 chaperone (HscA)	70983346	115385867	57.7
Hsp70 chaperone (HscA)	70983346	115395942	44.6
Hsp70 chaperone BiP/Kar2	70989489	115385867	58.3
Hsp70 chaperone BiP/Kar2	70989489	115395942	48.2
inorganic diphosphatase	71000118	115384900	63.4
Ketol-acid reductoisomerase	70998911	115390364	73.6
malate dehydrogenase NAD-dependent	70986899	115399894	92.6
malate dehydrogenase NAD-dependent	70986899	115398484	55
malate dehydrogenase NAD-dependent	70984070	115398484	86.4
malate dehydrogenase NAD-dependent	70984070	115399894	58.5
mitochondrial aconitate hydratase	70992645	115389996	88.1
mitochondrial ATPase subunit ATP4	70983638	115396632	79.2
mitochondrial F1 ATPase subunit alpha	70983614	115396612	95.3
mitochondrial Hsp70 chaperone (Ssc70)	71001294	115395942	93
mitochondrial Hsp70 chaperone (Ssc70)	71001294	115385867	44.8
mitochondrial peroxiredoxin Prx1	70994244	115397857	88.3
mitochondrial processing peptidase beta subunit	70996070	115492163	91
Mn superoxide dismutase SodB	70993650	115492231	44.1
molecular chaperone Hsp70	70991282	115385867	94.4
molecular chaperone Hsp70	70991282	115395942	48.9
NAD-dependent formate dehydrogenase AciA/Fdh	70984134	115398548	92.3
Nucleoside diphosphate kinase NDK	74663184	115433100	81.7
outer mitochondrial membrane protein porin	70994716	115398257	79.7
peptidyl-prolyl cis-trans isomerase	70989309	115442666	62.9
Peptidyl-prolyl cis-trans isomerase B PPIase B	74671259	115442666	44.5
peptidyl-prolyl cis-trans isomerase/cyclophilin	71000343	115442666	66.3
Phosphoglucomutase PGM	74674436	115396526	85.8
phosphoglycerate kinase PgkA	70995281	115491365	89.2
plasma membrane H+-ATPase Pma1	71000305	115385042	90.5
Probable glycosidase crf1 Allergen Asp f 9	85540942	115397543	51.1
Protein ecm33	74671175	115398271	68.6
Putative peroxiredoxin pmp20 Asp f 3	3914384	115386734	91.7
Putative peroxiredoxin pmp20 Asp f 3	3914384	115389884	31
Pyruvate decarboxylase	74674363	121738759	84
pyruvate dehydrogenase complex dihydrolipoamide acetyltransferase component	70986903	115399900	87
pyruvate dehydrogenase E1 beta subunit PdbA	70986482	115394858	92.3
pyruvate kinase	70991575	115390717	92
S-adenosylmethionine synthetase	70995343	115491427	60.2
serine hydroxymethyltransferase	70999940	115384732	92.4
Superoxide dismutase [Mn] mitochondrial Allergen Asp f 6	83305645	115492231	63.3
thioredoxin TrxA	70997545	115401518	60
thioredoxin TrxA	70997545	115433785	31.8
transaldolase	70997968	115400267	88.9
transketolase TktA	70995930	115492021	89.8
translation elongation factor eEF-1 subunit gamma	70984206	115386274	68.7
translation elongation factor EF-1 alpha subunit	146322501	115389366	85.2
translation elongation factor EF-2 subunit	71002010	115384290	80.6
Translationally-controlled tumor protein homolog TCTP	74672063	115397395	84.4
triosephosphate isomerase	70997109	115399504	80.9
ubiquinol-cytochrome C reductase complex core protein 2 putative	70984832	115432952	75
UDP-glucose 4-epimerase	70997659	115401328	95.7

## Sheet: CF Homologues
A. fumigatus Protein	A. fumigatus Accession	A. terreus CD Accession	Identity
IgE-binding protein	70981460	115386540	48.5
IgE-binding protein	70984416	115386540	54.7
cell wall protein PhiA	70986268	115401034	70.8
conserved hypothetical protein	70989609	115399592	34.8
13-beta-glucanosyltransferase Bgt1	70995512	115491589	71.5
Tripeptidyl-peptidase sed2	74628155	115387645	70.3
Probable glucan endo-13-beta-glucosidase eglC	74668475	121733106	51.8
Protein ecm33	74671175	115398271	68.6
Probable mannosyl-oligosaccharide alpha-12-mannosidase 1B	74672290	121742734	76.1
Probable glycosidase crf1 Allergen Asp f 9	85540942	115397543	51.1
13-beta-glucanosyltransferase gel1	193806027	115433266	84.5
13-beta-glucanosyltransferase gel2	229890269	115433266	32

## Sheet: CW Homologues
A. fumigatus Protein	A. fumigatus Accession	A. terreus CD Accession	Identity
Catalase B	2493539	115401020	80.4
Allergen Asp f 15	5902743	115384120	57.9
IgE-binding protein	70981460	115386540	48.5
FAD/FMN-containing isoamyl alcohol oxidase MreA	70984404	115386510	76.4
IgE-binding protein	70984416	115386540	54.7
carboxypeptidase S1	70985432	115490965	37.9
cell wall protein PhiA	70986268	115401034	70.8
cytochrome b5	70989507	115399244	43.8
13-beta-glucanosyltransferase Bgt1	70995512	115491589	71.5
Tripeptidyl-peptidase sed2	74628155	115387645	70.3
Probable glucan endo-13-beta-glucosidase eglC	74668475	121733106	51.8
Probable glycosidase crf2	74669201	115442790	61.4
Probable alpha-N-arabinofuranosidase B ABF B	74670267	121735455	88.5
Probable 14-beta-D-glucan cellobiohydrolase A	74670999	121739665	81
Protein ecm33	74671175	115398271	68.6
Probable mannosyl-oligosaccharide alpha-12-mannosidase 1B	74672290	121742734	76.1
Probable glycosidase crf1 Allergen Asp f 9	85540942	115397543	51.1
isoamyl alcohol oxidase	146322331	115386510	49
extracellular serine-rich protein	146323345	115384986	67.9
class V chitinase	146323424	115396398	61.1
carboxypeptidase S1	146324735	115490965	80.4
13-beta-glucanosyltransferase gel1	193806027	115433266	84.5
13-beta-glucanosyltransferase gel2	229890269	115433266	32
Lysophospholipase 1	229891455	115397827	75.5
Lysophospholipase 1	229891455	115390394	38.2
Lysophospholipase 3	229891458	115397827	63.8
Lysophospholipase 3	229891458	115390394	43.8
