# Supplementary material for: Proteomic Analysis of Pathogenic Fungi Reveals Highly Expressed Conserved Cell Wall Proteins
Source: J Fungi (Basel). 2016 Jan 12;2(1):6. doi: 10.3390/jof2010006 (PMC4747415; doi:10.3390/jof2010006)
Supplement: Supplementary File 1 [file jof-02-00006-s001.zip › Suplementary Files/Supplemental Table 8 Aspergillus niger.xls]

## Sheet: Aspergillus niger
Aspergillus niger Protein	Accession	MW (kDa)	CE fmol/µg protein	CE stdev	CE coverage	CE unique peptides	CF fmol/µg protein	CF stdev	CF coverage	CF unique peptides	CW fmol/µg protein	CW stdev	CW coverage	CW unique peptides	WoLF PSORT	Localization
catalase R	145228625	80	60.8082	44.983	0.284	16	638.646	11.4316	0.308	14	4312.81	253.149	0.192	11	145228625|ref|XP_001388621.1| details extr: 21, mito: 2, nucl: 1, cyto: 1	extr
glucose oxidase	317025816	44	32.2349	24.0237	0.296	10	1794.37	76.5248	0.298	11	2645.88	479.314	0.38	9	317025816|ref|XP_001389862.2| details extr: 27	extr
protein ecm33	145256696	41	61.2009	46.0508	0.14	4	213.631	10.5786	0.14	4	2413.87	251.284	0.14	4	145256696|ref|XP_001401488.1| details extr: 26	extr
Probable glucan endo-1,3-beta-glucosidase eglC	298351856	46	20.2661	14.9697	0.104	3	665.164	111.938	0.178	4	2145.9	1507.93	0.0978	4	298351856|sp|A2QH21.2|EGLC_ASPNC details extr: 26	extr
Aspartic protease pep1	327488339	41	0	0	0	0	35.529	7.41108	0.142	2	1592.23	68.3904	0.284	4	327488339|sp|A2R3L3.1|PEPA_ASPNC details extr: 26	extr
1,3-beta-glucanosyltransferase gel3	145241490	57	22.3355	18.4545	0.446	4	112.583	3.92996	0.346	6	1482.14	96.3524	0.346	6	145241490|ref|XP_001393391.1| details extr: 23, plas: 2	extr
cell wall protein PhiA	145248938	19	0	0	0	0	106.002	2.60974	0.12	2	1246.02	228.968	0.12	2	145248938|ref|XP_001400808.1| details extr: 27	extr
serine-type carboxypeptidase F	317026828	58	14.8493	11.1004	0.148	6	1143.2	118.329	0.215	6	1134.11	120.593	0.0827	3	317026828|ref|XP_001399607.2| details extr: 24, vacu: 2	extr
hypothetical protein ANI_1_1990014	317025814	42	6.62378	5.19509	0.198	5	1635.01	443.227	0.279	7	1010.56	276.903	0.156	4	317025814|ref|XP_001389861.2| details extr: 26	extr
aminopeptidase 2	145257498	98	16.5184	12.3198	0.213	24	0	0	0	0	706.121	77.5669	0.108	9	145257498|ref|XP_001401759.1| details cyto: 13.5, cyto_pero: 13, pero: 11.5	cyto
serine peptidase	317030966	57	0	0	0	0	808.253	73.8116	0.126	6	467.047	433.274	0.0413	2	317030966|ref|XP_001392567.2| details extr: 25	extr
serine carboxypeptidase	145235505	63	0.576883	0.99919	0.131	3	1350.76	26.3123	0.277	10	362.573	323.523	0.0389	2	145235505|ref|XP_001390401.1| details extr: 25	extr
purine nucleoside permease	145256244	44	10.9938	19.0417	0.12	3	461.907	338.751	0.059	2	337.128	583.924	0.059	2	145256244|ref|XP_001402471.1| details extr: 23, mito: 2	extr
inulinase	145247260	59	6.93577	6.03909	0.0466	2	1059.94	48.8998	0.0857	6	210.099	363.902	0.0857	6	145247260|ref|XP_001395879.1| details extr: 26	extr
thioredoxin	145228757	12	82.5666	65.5553	0.324	3	0	0	0	0	177.91	308.149	0.176	2	145228757|ref|XP_001388687.1| details cyto: 15.5, cyto_nucl: 11.5, nucl: 6.5, mito: 3	cyto
acid phosphatase	145248129	67	0	0	0	0	207.725	12.298	0.14	6	131.995	228.622	0.14	6	145248129|ref|XP_001396313.1| details extr: 24, mito: 2	extr
ribonuclease T2	145230335	29	0	0	0	0	1335.13	3.84423	0.361	6	106.721	94.8865	0.361	6	145230335|ref|XP_001389476.1| details extr: 21, mito: 2, cyto: 2	extr
FAD binding domain protein	145235707	61	0	0	0	0	1048.32	101.073	0.235	10	0	0	0	0	145235707|ref|XP_001390502.1| details extr: 25	extr
extracellular invertase	317031334	68	5.47321	4.79552	0.0494	2	642.413	67.0056	0.183	8	0	0	0	0	317031334|ref|XP_001393209.2| details extr: 25	extr
FAD-dependent oxygenase	145234607	55	0	0	0	0	634.479	10.4428	0.348	14	0	0	0	0	145234607|ref|XP_001389952.1| details extr: 25	extr
carboxylesterase	317032568	58	0	0	0	0	605.056	18.5034	0.301	11	0	0	0	0	317032568|ref|XP_001394014.2| details extr: 25	extr
FAD binding domain protein	145243717	61	0	0	0	0	556.986	20.6342	0.112	5	0	0	0	0	145243717|ref|XP_001394372.1| details extr: 25	extr
amidase	145231345	63	0	0	0	0	531.765	23.511	0.4	17	0	0	0	0	145231345|ref|XP_001399157.1| details extr: 24, cyto: 1.5	extr
tripeptidyl-peptidase sed2	145239871	62	0	0	0	0	510.827	82.4907	0.107	4	0	0	0	0	145239871|ref|XP_001392582.1| details extr: 27	extr
glucose oxidase	145236982	64	0	0	0	0	418.145	14.1311	0.356	12	0	0	0	0	145236982|ref|XP_001391138.1| details extr: 24, mito: 2	extr
glucoamylase	145235763	68	0	0	0	0	384.11	16.7393	0.25	8	0	0	0	0	145235763|ref|XP_001390530.1| details extr: 26	extr
tripeptidyl-peptidase sed2	145236399	64	0	0	0	0	264.686	50.7444	0.113	5	0	0	0	0	145236399|ref|XP_001390847.1| details extr: 26	extr
extracellular serine carboxypeptidase	145246822	63	0	0	0	0	237.327	15.0403	0.0879	3	0	0	0	0	145246822|ref|XP_001395660.1| details extr: 26	extr
serine-type carboxypeptidase F	145238462	60	0	0	0	0	160.837	38.9103	0.13	5	0	0	0	0	145238462|ref|XP_001391878.1| details extr: 23, mito: 2	extr
aorsin	145234709	73	0	0	0	0	155.242	6.65128	0.0964	3	0	0	0	0	145234709|ref|XP_001390003.1| details extr: 26	extr
FAD binding domain protein	317027355	62	0	0	0	0	151.667	12.6626	0.0968	4	0	0	0	0	317027355|ref|XP_001399184.2| details extr: 26	extr
glycosidase crf1	145230419	40	0.394067	0.682545	0.0934	2	108.556	11.7202	0.0505	2	0	0	0	0	145230419|ref|XP_001389518.1| details extr: 26	extr
aorsin	145228611	70	0	0	0	0	97.3404	9.34797	0.0681	2	0	0	0	0	145228611|ref|XP_001388614.1| details extr: 25	extr
Probable alpha-galactosidase B	292495600	49	0	0	0	0	78.3966	15.0037	0.135	5	0	0	0	0	292495600|sp|A2QEJ9.1|AGALB_ASPNC details extr: 24, mito: 2	extr
1,3-beta-glucanosyltransferase gel2	145240407	52	0	0	0	0	75.6795	9.26478	0.0535	2	0	0	0	0	145240407|ref|XP_001392850.1| details extr: 26	extr
acid trehalase	145228571	116	0	0	0	0	60.5309	1.657	0.0681	3	0	0	0	0	145228571|ref|XP_001388594.1| details extr: 26	extr
aspartic endopeptidase (AP1)	317025164	47	4.93395	4.3435	0.12	5	4.67673	8.10034	0	0	0	0	0	0	317025164|ref|XP_001388485.2| details nucl: 11.5, cyto_nucl: 9, mito: 8, pero: 4	nucl
elongation factor 1-alpha	145255366	50	413.982	309.743	0.637	23	0	0	0	0	0	0	0	0	145255366|ref|XP_001398942.1| details cyto: 27	cyto
malate dehydrogenase	145250065	34	353.637	480.623	0.555	12	0	0	0	0	0	0	0	0	145250065|ref|XP_001396546.1| details cyto: 18, mito: 4, pero: 4	cyto
heat shock protein 90	145242802	80	336.451	257.54	0.697	48	0	0	0	0	0	0	0	0	145242802|ref|XP_001393974.1| details cyto_nucl: 13.333, cyto: 12.5, nucl: 12, cyto_mito: 7.166	cyto_nucl
peroxiredoxin pmp20	145247318	19	266.717	203.715	0.548	8	0	0	0	0	0	0	0	0	145247318|ref|XP_001395908.1| details cyto: 25.5, cyto_nucl: 13.5	cyto
NAD binding Rossmann fold oxidoreductase	145253475	40	236.85	173.442	0.711	24	0	0	0	0	0	0	0	0	145253475|ref|XP_001398250.1| details cyto: 17.5, cyto_mito: 12.166, cyto_nucl: 11.833, mito: 5.5	cyto
heat shock protein	317030189	65	234.914	175.081	0.76	41	0	0	0	0	0	0	0	0	317030189|ref|XP_001392074.2| details cyto: 14.5, cyto_nucl: 13.5, nucl: 9.5	cyto
glyceraldehyde-3-phosphate dehydrogenase	145251966	36	193.786	143.686	0.86	25	0	0	0	0	0	0	0	0	145251966|ref|XP_001397496.1| details cyto: 27	cyto
ADP,ATP carrier protein	145255160	34	192.123	142.649	0.498	16	0	0	0	0	0	0	0	0	145255160|ref|XP_001398880.1| details cyto: 12, mito: 11, cyto_nucl: 7.5	cyto
peptidyl-prolyl cis-trans isomerase	317029570	24	182.253	135.323	0.361	5	0	0	0	0	0	0	0	0	317029570|ref|XP_003188720.1| details mito: 23, cyto_mito: 13.5	mito
elongation factor 2	145232525	94	177.992	133.321	0.646	54	0	0	0	0	0	0	0	0	145232525|ref|XP_001399706.1| details cyto: 16, cyto_nucl: 12, nucl: 6, mito: 4	cyto
actin	145250163	42	152.487	113.252	0.784	22	0	0	0	0	0	0	0	0	145250163|ref|XP_001396595.1| details cysk: 27	cysk
nucleoside diphosphate kinase	145242650	17	151.312	115.052	0.446	15	0	0	0	0	0	0	0	0	145242650|ref|XP_001393898.1| details cyto: 12.5, cyto_nucl: 8, cysk: 7, pero: 3, nucl: 2.5	cyto
enolase	145255754	47	149.155	111.197	0.671	22	0	0	0	0	0	0	0	0	145255754|ref|XP_001399078.1| details cyto: 25, cyto_nucl: 14	cyto
40S ribosomal protein S1	269969562	29	146.775	110.577	0.605	18	0	0	0	0	0	0	0	0	269969562|sp|A2R9S1.1|RS3A_ASPNC details nucl: 22, cyto_nucl: 14.5, cyto: 5	nucl
40S ribosomal protein S7	145232754	23	142.853	112.2	0.655	12	0	0	0	0	0	0	0	0	145232754|ref|XP_001399776.1| details cyto: 12.5, mito: 9, cyto_nucl: 8.5, nucl: 3.5	cyto
plasma membrane ATPase 2	317027984	107	142.745	108.992	0.43	34	0	0	0	0	0	0	0	0	317027984|ref|XP_001400382.2| details plas: 22, golg: 2, nucl: 1	plas
60S ribosomal protein L4-B	317032010	42	141.954	106.387	0.569	22	0	0	0	0	0	0	0	0	317032010|ref|XP_001393829.2| details mito: 19, cyto: 4, nucl: 2	mito
ATP synthase subunit beta	145249406	20	136.998	104.473	0.808	11	0	0	0	0	0	0	0	0	145249406|ref|XP_001401042.1| details cysk: 8, pero: 7, cyto_nucl: 5.5, cyto: 5, nucl: 4	cysk
ATP synthase subunit alpha	145253056	60	134.786	99.893	0.392	26	0	0	0	0	0	0	0	0	145253056|ref|XP_001398041.1| details mito: 26.5, cyto_mito: 14	mito
40S ribosomal protein S2	145245948	28	127.406	95.1	0.533	10	0	0	0	0	0	0	0	0	145245948|ref|XP_001395223.1| details nucl: 9.5, cyto_nucl: 9, cyto: 7.5, mito:	nucl
malate dehydrogenase	145237310	36	124.147	96.2051	0.424	15	0	0	0	0	0	0	0	0
40S ribosomal protein S22	145231088	15	121.548	94.4861	0.592	8	0	0	0	0	0	0	0	0
40S ribosomal protein S8	145228883	23	121.422	90.2513	0.345	5	0	0	0	0	0	0	0	0
40S ribosomal protein S27a	145232925	18	120.774	88.0707	0.474	7	0	0	0	0	0	0	0	0	145232925|ref|XP_001399835.1| details nucl: 17, cyto_nucl: 16.5, cyto: 8	nucl
translation elongation factor 1 subunit beta	317030381	25	118.226	89.886	0.613	9	0	0	0	0	0	0	0	0
60S ribosomal protein L9-B	145239065	22	116.904	87.5399	0.599	12	0	0	0	0	0	0	0	0
ATP-dependent RNA helicase eIF4A	134034144	45	115.899	86.3487	0.661	20	0	0	0	0	0	0	0	0
cipC protein	145241482	13	112.765	87.5279	0.0128	2	0	0	0	0	0	0	0	0
60S ribosomal protein L14-A	145250389	17	111.984	83.8582	0.477	8	0	0	0	0	0	0	0	0
60S ribosomal protein L27a	145245585	17	110.734	82.7192	0.671	11	0	0	0	0	0	0	0	0
40S ribosomal protein S3	145254885	29	110.69	82.0833	0.789	20	0	0	0	0	0	0	0	0
fructosyl amine:oxygen oxidoreductase	145244026	49	109.439	81.652	0.636	28	0	0	0	0	0	0	0	0
elongation factor 3	145237402	117	108.54	82.2597	0.558	48	0	0	0	0	0	0	0	0
histone H4	145240325	11	107.739	80.1951	0.524	7	0	0	0	0	0	0	0	0
40S ribosomal protein S18	145240679	18	107.685	80.9084	0.477	10	0	0	0	0	0	0	0	0
60S ribosomal protein L7	317034622	29	107.239	80.0758	0.534	13	0	0	0	0	0	0	0	0
40S ribosomal protein S4-A	145245281	29	106.542	79.784	0.519	15	0	0	0	0	0	0	0	0
40S ribosomal protein S9	145234288	22	106.204	78.9686	0.523	12	0	0	0	0	0	0	0	0
60S ribosomal protein L10-B	145246616	26	105.207	77.7786	0.493	13	0	0	0	0	0	0	0	0
heat shock protein	145253422	67	104.968	78.1972	0.555	30	0	0	0	0	0	0	0	0
60S ribosomal protein L20	317025299	20	103.602	76.8039	0.616	13	0	0	0	0	0	0	0	0
40S ribosomal protein S0	229891580	32	102.629	76.0507	0.477	8	0	0	0	0	0	0	0	0
60S ribosomal protein L12	145229185	18	101.371	78.3639	0.491	6	0	0	0	0	0	0	0	0
Histone H2A	229890274	14	100.905	74.9692	0.366	4	0	0	0	0	0	0	0	0
60S ribosomal protein L5	317030503	35	100.768	75.8259	0.538	15	0	0	0	0	0	0	0	0
40S ribosomal protein S15	145252578	18	100.748	74.506	0.627	7	0	0	0	0	0	0	0	0
60S ribosomal protein L3	145232153	44	95.6105	70.8002	0.531	26	0	0	0	0	0	0	0	0
60S ribosomal protein L17	145230770	20	94.6074	70.8307	0.272	5	0	0	0	0	0	0	0	0
40S ribosomal protein S12	145255198	16	94.2472	72.0862	0.433	8	0	0	0	0	0	0	0	0
heat shock protein 60	145246630	62	93.0665	70.1034	0.656	37	0	0	0	0	0	0	0	0
40S ribosomal protein S13	145237464	17	92.061	68.9416	0.57	10	0	0	0	0	0	0	0	0
60S acidic ribosomal protein P2	145252576	11	91.3516	67.791	0.827	6	0	0	0	0	0	0	0	0
60S ribosomal protein L27-A	145255413	16	90.0467	66.4169	0.474	7	0	0	0	0	0	0	0	0
phosphate carrier protein 2	145230994	33	86.6429	66.2088	0.748	17	0	0	0	0	0	0	0	0
40S ribosomal protein S5	145230912	24	86.606	63.2758	0.498	17	0	0	0	0	0	0	0	0
fructose-bisphosphate aldolase	145233017	40	86.1679	64.0678	0.494	17	0	0	0	0	0	0	0	0
UTP--glucose-1-phosphate uridylyltransferase	145245828	58	86.128	63.8398	0.595	31	0	0	0	0	0	0	0	0
citrate synthase	145242820	52	85.4016	63.7115	0.407	17	0	0	0	0	0	0	0	0
Histone H2B	156630821	15	81.973	61.5924	0.319	5	0	0	0	0	0	0	0	0
60S acidic ribosomal protein P0	145229087	33	81.2399	60.062	0.417	9	0	0	0	0	0	0	0	0
60S ribosomal protein L2	145253705	27	81.1231	61.7945	0.484	8	0	0	0	0	0	0	0	0
oxaloacetate acetylhydrolase	317037797	37	79.0494	59.38	0.616	18	0	0	0	0	0	0	0	0
40S ribosomal protein S14	145232619	16	79.0043	59.5156	0.613	9	0	0	0	0	0	0	0	0
60S ribosomal protein L6-B	145239625	22	78.6531	58.1502	0.54	10	0	0	0	0	0	0	0	0
60S ribosomal protein L34-B	145238340	13	78.528	58.304	0.231	3	0	0	0	0	0	0	0	0
40S ribosomal protein S19	145255149	16	78.4701	57.8443	0.367	6	0	0	0	0	0	0	0	0
60S ribosomal protein L16	145255027	23	77.8401	58.5118	0.287	9	0	0	0	0	0	0	0	0
60S ribosomal protein L22	145233137	14	77.4162	57.7026	0.452	7	0	0	0	0	0	0	0	0
60S ribosomal protein L19-A	317028763	22	77.3063	59.7981	0.411	12	0	0	0	0	0	0	0	0
40S ribosomal protein S11	145238624	18	77.1088	57.4586	0.431	10	0	0	0	0	0	0	0	0
60S ribosomal protein L23a	145253881	17	77.0379	56.8628	0.461	9	0	0	0	0	0	0	0	0
60S ribosomal protein L13	145248654	26	76.7012	57.0516	0.391	11	0	0	0	0	0	0	0	0
transaldolase	145237640	35	76.2146	56.7599	0.633	19	0	0	0	0	0	0	0	0	145237640|ref|XP_001391467.1| details cyto: 21.5, cyto_nucl: 13, mito: 1	cyto
14-3-3 protein	145238408	29	75.3958	57.5182	0.688	20	0	0	0	0	0	0	0	0
60S ribosomal protein L11	317038093	20	74.2198	55.0519	0.291	5	0	0	0	0	0	0	0	0
40S ribosomal protein S27	145245315	9	73.184	54.3919	0.305	3	0	0	0	0	0	0	0	0
tubulin alpha-1 chain	145239579	50	73.1163	55.2794	0.519	17	0	0	0	0	0	0	0	0
alpha-ketoglutarate-dependent taurine dioxygenase	145234643	41	73.1009	54.6478	0.505	17	0	0	0	0	0	0	0	0
NADP-specific glutamate dehydrogenase	145256621	49	72.8759	54.2336	0.615	21	0	0	0	0	0	0	0	0	145256621|ref|XP_001401464.1| details cyto: 20, cyto_nucl: 14, nucl: 4	cyto
glycerol dehydrogenase Gcy1	145239293	33	72.734	53.8775	0.544	16	0	0	0	0	0	0	0	0
40S ribosomal protein S16	145232601	16	72.585	54.2771	0.629	10	0	0	0	0	0	0	0	0
alcohol dehydrogenase, zinc-containing	317025286	38	72.0467	53.7563	0.543	15	0	0	0	0	0	0	0	0
acetyl-CoA hydrolase	145252996	58	70.3193	56.2606	0.295	12	0	0	0	0	0	0	0	0
cytochrome c peroxidase	145257538	40	70.2625	52.4736	0.365	11	0	0	0	0	0	0	0	0
60S ribosomal protein L15	145228935	24	68.3409	50.8001	0.34	6	0	0	0	0	0	0	0	0
40S ribosomal protein S6-B	145258133	27	67.8969	50.3146	0.38	10	0	0	0	0	0	0	0	0
hypothetical protein ANI_1_562064	317029414	9	67.2833	49.4094	0.525	4	0	0	0	0	0	0	0	0
hypothetical protein ANI_1_558124	145249336	41	67.265	51.1815	0.606	16	0	0	0	0	0	0	0	0
60S ribosomal protein L8-B	145241011	29	66.8149	49.8662	0.521	15	0	0	0	0	0	0	0	0
ubiquinol-cytochrome C reductase complex core protein 2	317031673	48	64.8709	48.7152	0.458	15	0	0	0	0	0	0	0	0
60S ribosomal protein L10a	145239723	24	64.6178	48.0618	0.516	12	0	0	0	0	0	0	0	0
6-phosphogluconate dehydrogenase, decarboxylating 1	317032184	54	64.2744	48.1767	0.572	24	0	0	0	0	0	0	0	0
60S ribosomal protein L36	145256890	12	63.3347	48.297	0.257	3	0	0	0	0	0	0	0	0
40S ribosomal protein S25	145230361	10	62.8082	47.097	0.461	5	0	0	0	0	0	0	0	0
pyruvate kinase	145238652	58	62.687	46.7704	0.47	24	0	0	0	0	0	0	0	0
60S ribosomal protein L33-A	145233935	12	62.4823	46.8633	0.422	4	0	0	0	0	0	0	0	0
aconitate hydratase	317030695	85	61.8468	47.895	0.367	28	0	0	0	0	0	0	0	0
tubulin alpha-1 chain	145229359	50	61.3412	46.5656	0.415	16	0	0	0	0	0	0	0	0
40S ribosomal protein S10-B	145236721	18	60.7937	45.3698	0.266	3	0	0	0	0	0	0	0	0
40S ribosomal protein S17	145252530	16	60.6554	45.9832	0.576	10	0	0	0	0	0	0	0	0
ribosomal protein S20	317030042	18	59.7011	44.5878	0.17	3	0	0	0	0	0	0	0	0
60S ribosomal protein L21-A	145234290	18	59.5959	44.6613	0.418	6	0	0	0	0	0	0	0	0
hypothetical protein ANI_1_684114	317034433	145	58.4593	43.629	0.164	25	0	0	0	0	0	0	0	0
5-methyltetrahydropteroyltriglutamate--homocysteine methyltransferase	145256869	87	57.8664	43.765	0.487	36	0	0	0	0	0	0	0	0
60S ribosomal protein L24	145247170	18	57.6481	42.732	0.34	8	0	0	0	0	0	0	0	0
guanine nucleotide-binding protein subunit beta-like protein	145229997	35	57.3314	42.8334	0.699	18	0	0	0	0	0	0	0	0
aspartate aminotransferase	145258306	47	57.1509	42.7029	0.452	22	0	0	0	0	0	0	0	0
phosphoglycerate kinase	145239391	44	56.2624	41.8148	0.612	21	0	0	0	0	0	0	0	0
ATP-citrate synthase subunit 1	145243014	72	54.8626	40.3268	0.555	30	0	0	0	0	0	0	0	0
triosephosphate isomerase	145249552	27	54.3442	39.9065	0.655	12	0	0	0	0	0	0	0	0
ATP synthase subunit 4	145253032	27	54.2727	41.8808	0.418	9	0	0	0	0	0	0	0	0
adenosylhomocysteinase	145239337	49	54.0112	40.1418	0.481	16	0	0	0	0	0	0	0	0
40S ribosomal protein S26E	145255651	14	53.9755	39.5041	0.378	5	0	0	0	0	0	0	0	0
40S ribosomal protein S24	145245759	15	51.4203	38.3619	0.368	7	0	0	0	0	0	0	0	0
Nascent polypeptide-associated complex subunit alpha NAC-alpha	143354976	22	51.1381	39.9734	0.48	8	0	0	0	0	0	0	0	0
GTP-binding nuclear protein GSP1/Ran	145240935	24	50.7798	39.1208	0.266	6	0	0	0	0	0	0	0	0
hypothetical protein ANI_1_1132134	317035580	32	50.7092	37.707	0.45	13	0	0	0	0	0	0	0	0
60S ribosomal protein L23	145238424	15	50.4994	37.534	0.414	6	0	0	0	0	0	0	0	0
pyruvate carboxylase	145256972	131	49.1279	36.7043	0.483	51	0	0	0	0	0	0	0	0
60S ribosomal protein L31	145240951	14	49.0068	36.5471	0.439	7	0	0	0	0	0	0	0	0
transketolase	145240251	75	48.2396	35.8523	0.48	27	0	0	0	0	0	0	0	0
60S ribosomal protein L35	317030865	19	48.1239	46.9096	0.261	5	0	0	0	0	0	0	0	0
formate dehydrogenase	317035277	46	47.7311	35.6753	0.511	18	0	0	0	0	0	0	0	0
mitochondrial-processing peptidase subunit beta	145230728	53	47.6738	36.1836	0.514	20	0	0	0	0	0	0	0	0
40S ribosomal protein S23	145239137	16	45.723	36.1742	0.421	6	0	0	0	0	0	0	0	0
ribose/galactose isomerase	145231930	17	45.0921	34.0854	0.549	9	0	0	0	0	0	0	0	0
hypothetical protein ANI_1_1370014	145230231	20	43.9272	34.1702	0.238	4	0	0	0	0	0	0	0	0
Inorganic pyrophosphatase	317027186	37	43.7599	32.4539	0.58	16	0	0	0	0	0	0	0	0
14-3-3 protein	145255758	31	43.7333	32.9456	0.64	17	0	0	0	0	0	0	0	0
curved DNA-binding protein	145259014	44	43.62	33.1906	0.365	17	0	0	0	0	0	0	0	0
glutamate decarboxylase 1	145240697	58	43.1816	32.2035	0.274	16	0	0	0	0	0	0	0	0
60S ribosomal protein L26-1	145245205	15	42.9646	32.0671	0.157	3	0	0	0	0	0	0	0	0
60S ribosomal protein L32	317035514	15	42.2399	30.1113	0.42	7	0	0	0	0	0	0	0	0
cell division control protein 48	145259126	90	42.1222	32.2142	0.422	31	0	0	0	0	0	0	0	0
Superoxide dismutase [Cu-Zn]	215274647	16	41.5524	31.6128	0.825	8	0	0	0	0	0	0	0	0	215274647|sp|A2QMY6.1|SODC_ASPNC details cyto: 23.5, cyto_nucl: 13	cyto
ATP synthase subunit d	145250393	19	41.3804	30.9788	0.647	10	0	0	0	0	0	0	0	0
glucose-6-phosphate isomerase	145252674	62	41.3732	31.3722	0.458	21	0	0	0	0	0	0	0	0
elongation factor Tu	145239837	48	41.3058	41.2236	0.52	19	0	0	0	0	0	0	0	0
ATP synthase subunit delta	145229221	18	40.3748	30.3419	0.212	3	0	0	0	0	0	0	0	0
60S ribosomal protein L30-2	145246614	11	39.947	30.4467	0.689	9	0	0	0	0	0	0	0	0
Ketol-acid reductoisomerase	145242128	45	39.0402	29.9005	0.0758	3	0	0	0	0	0	0	0	0
glutamine synthetase	317025552	40	38.6262	58.0609	0.538	13	0	0	0	0	0	0	0	0
S-adenosylmethionine synthase	145239481	42	37.5436	27.9744	0.587	15	0	0	0	0	0	0	0	0
spermidine synthase	317030551	33	37.3087	27.9501	0.406	12	0	0	0	0	0	0	0	0	317030551|ref|XP_001392771.2| details cyto: 12, cyto_nucl: 12, nucl: 10, pero: 2	cyto
60S ribosomal protein L43	145259059	10	37.0907	27.8414	0.38	3	0	0	0	0	0	0	0	0
minor allergen Alt a 7	317026095	25	36.8932	29.8275	0.393	6	0	0	0	0	0	0	0	0
glucosamine--fructose-6-phosphate aminotransferase [isomerizing]	145255893	77	36.6423	27.0444	0.447	28	0	0	0	0	0	0	0	0
peptidyl-prolyl cis-trans isomerase D	317029463	41	36.5968	27.2219	0.44	13	0	0	0	0	0	0	0	0
heat shock protein	145252608	72	36.4048	29.6741	0.554	32	0	0	0	0	0	0	0	0
ATP-citrate synthase subunit 2	145243018	53	35.9326	26.4593	0.489	19	0	0	0	0	0	0	0	0
cytochrome c oxidase subunit 6	145233497	18	35.9325	26.9328	0.652	9	0	0	0	0	0	0	0	0
Hsp90 binding co-chaperone (Sba1)	145249632	22	35.8443	26.8819	0.116	2	0	0	0	0	0	0	0	0
heat shock protein Hsp88	145240001	80	35.6775	26.8631	0.353	24	0	0	0	0	0	0	0	0
peroxiredoxin PRX1	317038166	25	35.179	27.4567	0.468	9	0	0	0	0	0	0	0	0
cytochrome c oxidase subunit 6B	317026665	11	32.8812	25.0356	0.581	7	0	0	0	0	0	0	0	0
dihydrolipoyllysine-residue acetyltransferase component of pyruvate dehydrogenase complex	317029306	51	32.6144	27.7507	0.333	13	0	0	0	0	0	0	0	0
septin spn2	145239005	39	30.6094	23.1138	0.468	16	0	0	0	0	0	0	0	0
Aha1 domain family	145257927	36	30.6024	22.9627	0.572	18	0	0	0	0	0	0	0	0
60S ribosomal protein L38	145257035	9	30.5451	26.4595	0.2	2	0	0	0	0	0	0	0	0
heat shock protein	317032116	11	30.2994	22.7517	0.544	5	0	0	0	0	0	0	0	0
glutamine synthetase	317025550	123	30.278	52.443	0.156	11	0	0	0	0	0	0	0	0
ATP synthase subunit gamma	145229163	32	28.9681	21.772	0.562	13	0	0	0	0	0	0	0	0
phosphoglycerate mutase, 2,3-bisphosphoglycerate-independent	145252196	57	28.7886	23.4378	0.315	16	0	0	0	0	0	0	0	0
pyruvate dehydrogenase E1 component subunit alpha	145238760	45	28.3763	21.6846	0.317	13	0	0	0	0	0	0	0	0
telomere and ribosome associated protein Stm1	145232867	33	28.291	22.9943	0.314	11	0	0	0	0	0	0	0	0
NADH-ubiquinone oxidoreductase subunit	145242854	81	28.1995	29.6023	0.239	19	0	0	0	0	0	0	0	0
ATP synthase subunit f	317032415	11	27.4451	20.4396	0.248	2	0	0	0	0	0	0	0	0
catalase	145231892	58	27.3671	20.9427	0.325	15	0	0	0	0	0	0	0	0
mRNA binding post-transcriptional regulator (Csx1)	317033242	43	27.3501	22.6093	0.223	8	0	0	0	0	0	0	0	0
aldehyde dehydrogenase	145240395	54	27.2365	20.2347	0.36	17	0	0	0	0	0	0	0	0
Small COPII coat GTPase SAR1	229891662	21	27.0218	20.0406	0.614	12	0	0	0	0	0	0	0	0
acetyl-CoA acetyltransferase IA	145253406	41	26.4795	20.1031	0.216	7	0	0	0	0	0	0	0	0
tropomyosin	145247935	19	25.941	18.7307	0.59	10	0	0	0	0	0	0	0	0
phosphoglucomutase	145233051	60	25.9257	19.2979	0.438	20	0	0	0	0	0	0	0	0
hypothetical protein ANI_1_408054	317029101	115	25.8292	18.6563	0.285	32	0	0	0	0	0	0	0	0
pyruvate decarboxylase	317026934	63	25.683	19.2285	0.503	23	0	0	0	0	0	0	0	0
60S ribosomal protein L44	145236008	12	25.5831	18.6319	0.17	3	0	0	0	0	0	0	0	0
calnexin protein	145229911	62	25.4664	18.971	0.265	15	0	0	0	0	0	0	0	0
pyruvate dehydrogenase E1 component subunit beta	145228307	40	25.3848	18.8373	0.334	8	0	0	0	0	0	0	0	0
26S protease regulatory subunit 6B	317026957	47	25.3502	28.1799	0.346	9	0	0	0	0	0	0	0	0
Nascent polypeptide-associated complex subunit beta NAC-beta	143355005	17	25.0777	18.5925	0.587	9	0	0	0	0	0	0	0	0
40S ribosomal protein S29	145236733	7	24.7541	18.1486	0.339	2	0	0	0	0	0	0	0	0
cytochrome b5	145243840	15	24.6295	18.612	0.587	6	0	0	0	0	0	0	0	0	145243840|ref|XP_001394432.1| details cyto: 10.5, cyto_nucl: 8, mito: 6, nucl: 4.5, extr: 2, pero: 2	cyto
succinate dehydrogenase [ubiquinone] flavoprotein subunit	145234071	71	24.4028	19.5762	0.347	18	0	0	0	0	0	0	0	0
ADP-ribosylation factor	145239679	21	24.1149	17.8056	0.475	6	0	0	0	0	0	0	0	0
fumarate hydratase	317033460	59	23.9676	18.4334	0.325	14	0	0	0	0	0	0	0	0
GTP-binding protein rhoA	145255691	22	23.5357	18.2001	0.358	6	0	0	0	0	0	0	0	0
isocitrate dehydrogenase (NAD+) subunit	145255875	42	23.512	17.7678	0.382	11	0	0	0	0	0	0	0	0
eukaryotic translation initiation factor 2 subunit gamma	145256921	56	23.4141	17.6357	0.382	17	0	0	0	0	0	0	0	0
cell division control protein 3	317029333	52	23.1603	18.2309	0.355	12	0	0	0	0	0	0	0	0
RNP domain protein	145253507	38	23.0954	17.4286	0.291	9	0	0	0	0	0	0	0	0
dihydrolipoyl dehydrogenase	145238226	55	23.0131	17.3223	0.403	21	0	0	0	0	0	0	0	0	145238226|ref|XP_001391760.1| details mito: 22.5, cyto_mito: 13, cyto: 2.5	mito
oxidoreductase, short-chain dehydrogenase/reductase family	317029499	30	22.6863	16.9474	0.394	8	0	0	0	0	0	0	0	0
hypothetical protein ANI_1_1276094	317032455	17	22.6182	17.6223	0.377	4	0	0	0	0	0	0	0	0
40S ribosomal protein S28	145247995	8	22.5013	17.8987	0.368	3	0	0	0	0	0	0	0	0
inositol-3-phosphate synthase	145256175	58	22.4913	18.7289	0.355	21	0	0	0	0	0	0	0	0
4-aminobutyrate aminotransferase	145253615	56	22.0853	17.6003	0.402	18	0	0	0	0	0	0	0	0
pyrroline-5-carboxylate reductase	145257207	30	21.8354	31.6495	0.196	4	0	0	0	0	0	0	0	0
hexokinase	145234396	54	21.6382	15.6512	0.243	13	0	0	0	0	0	0	0	0
UDP-galactopyranose mutase	317027047	59	21.6176	16.0609	0.335	18	0	0	0	0	0	0	0	0
isocitrate dehydrogenase [NAD] subunit 2	317030493	42	21.5991	16.4752	0.249	10	0	0	0	0	0	0	0	0
60S ribosomal protein L28e	145250067	17	21.2521	17.4765	0.484	9	0	0	0	0	0	0	0	0
expressed protein	145248087	12	21.0401	15.626	0.618	6	0	0	0	0	0	0	0	0
high expression lethality protein Hel10	145255597	21	20.9547	15.3245	0.212	3	0	0	0	0	0	0	0	0
succinyl-CoA ligase [GDP-forming] subunit beta	145248642	48	20.849	15.2061	0.481	20	0	0	0	0	0	0	0	0
Polyadenylate-binding protein, cytoplasmic and nuclear PABP	158512764	79	20.6597	15.2924	0.245	18	0	0	0	0	0	0	0	0
NACHT domain protein	317028313	234	20.6056	15.8056	0.0888	20	0	0	0	0	0	0	0	0
Cys-Gly metallodipeptidase dug1	145245615	53	20.5443	15.5651	0.403	16	0	0	0	0	0	0	0	0
Eukaryotic translation initiation factor 3 subunit D eIF3d	223635137	65	20.4433	16.3988	0.271	11	0	0	0	0	0	0	0	0
sulfate adenylyltransferase	145245341	64	20.3418	15.0753	0.399	20	0	0	0	0	0	0	0	0
60S acidic ribosomal protein P1	145255663	11	19.961	22.2889	0.62	3	0	0	0	0	0	0	0	0
cytochrome c1	145229467	35	19.8894	15.1998	0.272	7	0	0	0	0	0	0	0	0
cytochrome c oxidase subunit 4	145238332	22	19.3718	16.2106	0.149	2	0	0	0	0	0	0	0	0
cytochrome c oxidase subunit VIa	145245421	17	19.2497	14.4261	0.305	5	0	0	0	0	0	0	0	0
phospho-2-dehydro-3-deoxyheptonate aldolase, phenylalanine-inhibited	145247893	40	19.1463	15.7864	0.353	10	0	0	0	0	0	0	0	0
phosphoacetylglucosamine mutase	317037716	51	19.1421	15.6974	0.158	5	0	0	0	0	0	0	0	0
seryl-tRNA synthetase, cytoplasmic	145253905	54	19.1161	15.4265	0.209	11	0	0	0	0	0	0	0	0
vacuolar protease A	145232965	43	18.8616	14.3033	0.317	10	0	0	0	0	0	0	0	0
Nucleolar protein 58	206558113	63	18.791	16.1019	0.305	12	0	0	0	0	0	0	0	0
fructosyl amine:oxygen oxidoreductase	145238042	49	18.7814	14.0362	0.264	8	0	0	0	0	0	0	0	0
cytochrome c	145231699	12	18.6424	14.4203	0.223	4	0	0	0	0	0	0	0	0	145231699|ref|XP_001399324.1| details mito: 19, cyto: 5, nucl: 2	mito
2-oxoglutarate dehydrogenase	145257753	118	18.529	13.8488	0.268	24	0	0	0	0	0	0	0	0
aspartate aminotransferase, cytoplasmic	317036232	51	18.3879	13.8056	0.233	9	0	0	0	0	0	0	0	0
reductase-like protein	145229623	37	18.3144	14.6206	0.372	10	0	0	0	0	0	0	0	0
heat shock protein STI1	317033275	64	18.1461	13.8463	0.322	16	0	0	0	0	0	0	0	0
aldehyde reductase 1	317032140	37	17.8208	14.1438	0.374	8	0	0	0	0	0	0	0	0
cipC-like antibiotic response protein	317029381	15	17.6479	13.0669	0.527	6	0	0	0	0	0	0	0	0
serine hydroxymethyltransferase, cytosolic	145252192	52	17.5977	13.4567	0.295	16	0	0	0	0	0	0	0	0
hypothetical protein ANI_1_1396104	317033624	73	17.0674	21.3563	0.104	6	0	0	0	0	0	0	0	0
peptidyl-prolyl cis-trans isomerase B	317038079	23	17.0663	13.1124	0.269	4	0	0	0	0	0	0	0	0
septin spn4	145242526	44	17.0495	12.7622	0.397	17	0	0	0	0	0	0	0	0
argininosuccinate lyase	145229545	52	16.8805	12.8297	0.175	6	0	0	0	0	0	0	0	0
short-chain dehydrogenase	145257405	31	16.8648	29.2107	0.135	2	0	0	0	0	0	0	0	0
clathrin heavy chain	317038086	191	16.7968	14.4286	0.229	27	0	0	0	0	0	0	0	0
alanine aminotransferase	317032218	60	16.7604	12.8044	0.246	9	0	0	0	0	0	0	0	0
thioredoxin reductase	145229941	39	16.7595	11.9451	0.335	13	0	0	0	0	0	0	0	0
argininosuccinate synthase	145250519	47	16.675	12.3981	0.235	11	0	0	0	0	0	0	0	0
UDP-N-acetylglucosamine pyrophosphorylase	145245751	56	16.5767	12.0142	0.454	22	0	0	0	0	0	0	0	0
formyltetrahydrofolate deformylase	145230533	31	16.5521	28.6691	0.385	4	0	0	0	0	0	0	0	0
cytochrome b-c1 complex subunit Rieske	145249386	26	16.3052	11.9223	0.391	7	0	0	0	0	0	0	0	0
3-oxoacyl-[acyl-carrier-protein] synthase	145228299	205	16.2429	11.2781	0.164	26	0	0	0	0	0	0	0	0
aspartate carbamoyltransferase	317030601	248	15.9855	11.9603	0.0832	17	0	0	0	0	0	0	0	0
RNA binding protein	145240929	13	15.9262	13.5445	0.54	4	0	0	0	0	0	0	0	0
NAD-specific glutamate dehydrogenase	145234434	124	15.8566	12.6702	0.286	25	0	0	0	0	0	0	0	0
IMP cyclohydrolase	317038084	65	15.8222	11.9611	0.343	20	0	0	0	0	0	0	0	0
hypothetical protein ANI_1_3342014	317026563	180	15.7305	27.246	0.0276	3	0	0	0	0	0	0	0	0
septin spn3	317029437	43	15.684	11.8303	0.245	8	0	0	0	0	0	0	0	0
rRNA 2'-O-methyltransferase fibrillarin	145230732	33	15.5163	11.7074	0.422	9	0	0	0	0	0	0	0	0
carbamoyl-phosphate synthase (glutamine-hydrolysing) large subunit	317036661	119	15.502	12.3097	0.225	19	0	0	0	0	0	0	0	0
Protein transport protein sec24	158512844	100	15.4783	26.3234	0.0326	2	0	0	0	0	0	0	0	0
hypothetical protein ANI_1_1866104	317033880	141	15.4176	13.4339	0.0407	3	0	0	0	0	0	0	0	0
ATP-dependent RNA helicase ded1	134034089	72	15.2331	11.4826	0.27	18	0	0	0	0	0	0	0	0
glutathione S-transferase	317027660	36	15.1545	14.5187	0.255	8	0	0	0	0	0	0	0	0
glucose-regulated protein	145243802	73	15.1142	11.4631	0.488	31	0	0	0	0	0	0	0	0
protein import protein mas5	145229095	45	14.9909	11.1875	0.252	8	0	0	0	0	0	0	0	0
hypothetical protein ANI_1_370064	145237486	78	14.945	17.893	0.0835	6	0	0	0	0	0	0	0	0
glycyl-tRNA synthetase 1	317036964	83	14.8771	11.4368	0.172	13	0	0	0	0	0	0	0	0
54S ribosomal protein L12	145258557	20	14.8757	11.0241	0.238	3	0	0	0	0	0	0	0	0
uricase	145232597	34	14.7869	13.513	0.344	10	0	0	0	0	0	0	0	0
cytochrome b-c1 complex subunit 7	145256687	14	14.7832	12.122	0.443	3	0	0	0	0	0	0	0	0
citrate synthase	145250435	51	14.7445	11.1114	0.0731	3	0	0	0	0	0	0	0	0
prolyl-tRNA synthetase YHR020W	145251301	67	14.5517	18.0488	0.136	7	0	0	0	0	0	0	0	0
fatty acid synthase beta subunit	317025828	134	14.4491	11.1031	0.249	22	0	0	0	0	0	0	0	0
GTP-dependent nucleic acid-binding protein engD	145239267	44	14.4063	10.7522	0.462	16	0	0	0	0	0	0	0	0
Eukaryotic translation initiation factor 3 subunit A eIF3a	238685485	120	14.3985	10.9958	0.222	20	0	0	0	0	0	0	0	0
ubiquitin-activating enzyme E1 1	317035897	123	14.3701	11.3656	0.229	19	0	0	0	0	0	0	0	0
D-3-phosphoglycerate dehydrogenase 1	317037003	52	14.2909	10.7094	0.272	11	0	0	0	0	0	0	0	0
proteasome subunit alpha type-2	145237280	30	14.2369	11.459	0.151	3	0	0	0	0	0	0	0	0
glucose-6-phosphate 1-dehydrogenase	145233939	59	14.2353	10.4972	0.222	14	0	0	0	0	0	0	0	0
eukaryotic translation initiation factor 3 subunit M	145247869	40	13.8087	10.3875	0.339	7	0	0	0	0	0	0	0	0
homocitrate synthase	145258246	51	13.7256	9.21422	0.245	7	0	0	0	0	0	0	0	0
acyl carrier protein	317037352	15	13.6563	20.6192	0.204	2	0	0	0	0	0	0	0	0
NADH-ubiquinone oxidoreductase subunit	145232479	53	13.5924	10.5495	0.132	5	0	0	0	0	0	0	0	0
threonyl-tRNA synthetase, cytoplasmic	145230123	82	13.5093	10.1275	0.175	14	0	0	0	0	0	0	0	0
Eukaryotic translation initiation factor 3 subunit K eIF3k	224494940	30	13.3944	11.0419	0.127	2	0	0	0	0	0	0	0	0
nucleolar protein 56	145252216	58	13.2363	9.96779	0.264	13	0	0	0	0	0	0	0	0
nucleosome assembly protein Nap1	145253897	47	13.1711	9.61012	0.231	8	0	0	0	0	0	0	0	0
eukaryotic translation initiation factor 2 subunit alpha	317027825	28	13.1689	10.7107	0.384	6	0	0	0	0	0	0	0	0
protein disulfide-isomerase	145234476	56	13.1102	16.654	0.165	8	0	0	0	0	0	0	0	0
Rab GDP-dissociation inhibitor	145231961	52	13.0646	10.2596	0.188	8	0	0	0	0	0	0	0	0
26S proteasome regulatory subunit RPN8	145238878	40	13.0394	10.1169	0.34	11	0	0	0	0	0	0	0	0
sec14 cytosolic factor	145252316	36	12.9597	9.87523	0.441	12	0	0	0	0	0	0	0	0
glycolipid transfer protein HET-C2	145233425	22	12.9163	9.53664	0.422	6	0	0	0	0	0	0	0	0
eukaryotic translation initiation factor 3 subunit F	317030245	37	12.8579	9.82205	0.353	10	0	0	0	0	0	0	0	0
t-complex protein 1 subunit zeta	145252218	59	12.8084	11.0043	0.0815	5	0	0	0	0	0	0	0	0
EB1 domain protein	145233059	27	12.6453	9.23042	0.378	9	0	0	0	0	0	0	0	0
GTP-binding protein ypt1	145242842	22	12.6304	9.87557	0.244	6	0	0	0	0	0	0	0	0
NADH-ubiquinone oxidoreductase subunit	145258049	54	12.6242	9.56166	0.21	9	0	0	0	0	0	0	0	0
alpha,alpha-trehalose-phosphate synthase [UDP-forming] 1	145238596	54	12.5639	10.9103	0.156	6	0	0	0	0	0	0	0	0
ATP synthase subunit 5	145232277	24	12.4318	8.8058	0.263	5	0	0	0	0	0	0	0	0
hypothetical protein ANI_1_140124	317034608	8	12.4305	9.21929	0.274	2	0	0	0	0	0	0	0	0
ATP-dependent RNA helicase sub2	143586076	50	12.3924	9.15684	0.23	8	0	0	0	0	0	0	0	0
eukaryotic translation initiation factor 5B	145228819	118	12.1297	9.53163	0.11	10	0	0	0	0	0	0	0	0
NADH-ubiquinone oxidoreductase subunit	145250189	15	12.0543	8.9208	0.431	4	0	0	0	0	0	0	0	0
plasma membrane ATPase 2	145242666	113	12.0394	20.8529	0.503	7	0	0	0	0	0	0	0	0
protein YOP1	145253717	19	11.9973	8.71763	0.225	6	0	0	0	0	0	0	0	0
mannose-1-phosphate guanyltransferase	145257835	40	11.9855	9.29988	0.225	7	0	0	0	0	0	0	0	0
arginyl-tRNA synthetase, cytoplasmic	145232355	73	11.9661	10.3968	0.195	9	0	0	0	0	0	0	0	0
cofilin	145249402	17	11.7059	9.33048	0.374	5	0	0	0	0	0	0	0	0
Protein transport protein sec23	158512766	85	11.6876	7.46374	0.116	9	0	0	0	0	0	0	0	0
importin subunit alpha-1	317035910	57	11.6219	9.27631	0.161	9	0	0	0	0	0	0	0	0
protein disulfide-isomerase	145254554	39	11.3613	8.60794	0.27	8	0	0	0	0	0	0	0	0
GYF domain protein	317026685	161	11.2686	19.5178	0.0308	2	0	0	0	0	0	0	0	0
RNP domain protein	317029025	45	11.2305	8.42001	0.229	7	0	0	0	0	0	0	0	0
NADH-cytochrome b5 reductase 2	187609601	36	11.0865	8.63573	0.245	8	0	0	0	0	0	0	0	0
NADH-ubiquinone oxidoreductase subunit	145239925	18	10.9907	8.70724	0.371	4	0	0	0	0	0	0	0	0
alcohol dehydrogenase 2	145253739	37	10.9724	9.27527	0.369	11	0	0	0	0	0	0	0	0
Adenylate kinase 1 AK 1	224493046	29	10.7375	8.08608	0.221	7	0	0	0	0	0	0	0	0
thiJ/PfpI family protein	145251786	25	10.7181	8.43271	0.316	5	0	0	0	0	0	0	0	0
transport protein SEC61 subunit alpha	145235333	52	10.4902	8.18568	0.1	6	0	0	0	0	0	0	0	0
hypoxia induced family protein	145239919	30	10.4814	17.2809	0.259	5	0	0	0	0	0	0	0	0
Eukaryotic translation initiation factor 3 subunit L eIF3l	224495248	55	10.395	8.05991	0.235	10	0	0	0	0	0	0	0	0
alanyl-tRNA synthetase, cytoplasmic	317036398	114	10.2448	7.53707	0.157	13	0	0	0	0	0	0	0	0
HMG box protein	317025296	33	10.2013	7.43185	0.244	7	0	0	0	0	0	0	0	0
Catalase-peroxidase CP	215275382	84	10.1994	7.60625	0.307	21	0	0	0	0	0	0	0	0
v-type proton ATPase catalytic subunit A	145233601	66	10.1674	7.71562	0.217	12	0	0	0	0	0	0	0	0
hypothetical protein ANI_1_814024	317026889	10	10.1372	15.251	0.5	4	0	0	0	0	0	0	0	0
L-aminoadipate-semialdehyde dehydrogenase large subunit	317038649	159	10.0431	15.0557	0.0214	3	0	0	0	0	0	0	0	0
S-(hydroxymethyl)glutathione dehydrogenase	145256170	40	10.0407	4.30344	0.359	8	0	0	0	0	0	0	0	0
isocitrate lyase	145230077	60	9.96175	7.8502	0.223	9	0	0	0	0	0	0	0	0
proteasome regulatory particle subunit (RpnI)	145241057	44	9.94598	12.987	0.0522	2	0	0	0	0	0	0	0	0
NADH-ubiquinone oxidoreductase subunit	317030711	44	9.89257	7.3131	0.228	9	0	0	0	0	0	0	0	0
hydroxymethylglutaryl-CoA synthase	145232723	51	9.88426	9.29241	0.185	4	0	0	0	0	0	0	0	0
dipeptidyl peptidase III	145256471	79	9.86881	7.34977	0.236	13	0	0	0	0	0	0	0	0	145256471|ref|XP_001401404.1| details cyto: 17.5, cyto_nucl: 10, pero: 6	cyto
Eukaryotic translation initiation factor 3 subunit B eIF3b	223635119	84	9.61233	6.70264	0.23	18	0	0	0	0	0	0	0	0
pyridoxine biosynthesis protein pyroA	145235321	33	9.4636	7.63732	0.272	7	0	0	0	0	0	0	0	0	145235321|ref|XP_001390309.1| details cyto: 13, cyto_nucl: 8, mito: 6, cysk: 6	cyto
isocitrate dehydrogenase [NADP]	145233997	47	9.45331	6.91907	0.169	9	0	0	0	0	0	0	0	0
Eukaryotic translation initiation factor 3 subunit E eIF3e	224487983	52	9.26514	8.22123	0.319	13	0	0	0	0	0	0	0	0
trehalose-phosphatase	317032529	106	9.11776	7.01428	0.152	8	0	0	0	0	0	0	0	0
Adenylosuccinate synthetase AMPSase AdSS	308191541	46	9.10903	7.931	0.182	8	0	0	0	0	0	0	0	0
hypothetical protein ANI_1_874074	317030532	10	9.03037	7.96802	0.372	3	0	0	0	0	0	0	0	0
coatomer subunit gamma	145238068	101	8.99822	7.49251	0.13	10	0	0	0	0	0	0	0	0
glutaredoxin	145255349	11	8.9813	15.5561	0.375	4	0	0	0	0	0	0	0	0
hypothetical protein ANI_1_1256064	317029656	47	8.80093	6.6817	0.149	4	0	0	0	0	0	0	0	0
ABC transporter ATP-binding protein ARB1	145253481	69	8.64857	6.53835	0.0946	6	0	0	0	0	0	0	0	0
centromere/microtubule-binding protein cbf5	145253867	55	8.63276	6.56606	0.0907	4	0	0	0	0	0	0	0	0
lysine--tRNA ligase KRS1	317032210	69	8.59028	6.59069	0.132	7	0	0	0	0	0	0	0	0
T-complex protein 1 subunit theta	145258560	61	8.50654	6.27637	0.162	9	0	0	0	0	0	0	0	0
centrin-binding protein Sfi1	145240289	129	8.3998	14.5489	0.0471	2	0	0	0	0	0	0	0	0
acetyl-coenzyme A synthetase	145258043	74	8.31	6.50079	0.234	11	0	0	0	0	0	0	0	0
glutamyl-tRNA synthetase, cytoplasmic	145242672	81	8.30457	6.61485	0.132	9	0	0	0	0	0	0	0	0
sulfide quinone reductase	317028542	55	8.2653	6.43615	0.124	6	0	0	0	0	0	0	0	0
NADH-ubiquinone oxidoreductase subunit	145232563	27	8.24737	5.97827	0.295	5	0	0	0	0	0	0	0	0
stomatin-like protein 2	145239263	47	8.2442	8.23561	0.142	4	0	0	0	0	0	0	0	0
Hsp70 chaperone (BiP)	145238164	61	8.2254	12.6631	0.311	10	0	0	0	0	0	0	0	0
phenylalanine--tRNA ligase subunit beta	145254883	68	8.21865	5.77223	0.182	10	0	0	0	0	0	0	0	0
ATPase get3	263429102	38	8.19206	6.4415	0.141	4	0	0	0	0	0	0	0	0
NADH-ubiquinone oxidoreductase	145236627	21	8.06029	6.01863	0.395	6	0	0	0	0	0	0	0	0
saccharopine dehydrogenase [NADP+, L-glutamate-forming]	145257925	49	7.96186	6.90262	0.201	6	0	0	0	0	0	0	0	0
calmodulin	145258474	17	7.95445	12.0188	0.383	5	0	0	0	0	0	0	0	0
cytochrome b-c1 complex subunit 8	145240247	11	7.92992	7.31616	0.698	6	0	0	0	0	0	0	0	0	145240247|ref|XP_001392770.1| details mito: 8, cyto: 7.5, cyto_pero: 6, nucl: 4, pero: 3.5, cysk: 3	mito
proteasome subunit alpha type-5	145232021	27	7.85154	6.8015	0.183	3	0	0	0	0	0	0	0	0	145232021|ref|XP_001399476.1| details mito: 10, cyto_nucl: 10, nucl: 8, cyto: 8	mito
Inosine-5'-monophosphate dehydrogenase	317029557	58	7.83227	12.0302	0.239	9	0	0	0	0	0	0	0	0
endoplasmic reticulum protein	145237436	31	7.8301	6.2806	0.188	5	0	0	0	0	0	0	0	0
dienelactone hydrolase family protein	145241063	27	7.79885	5.81416	0.171	5	0	0	0	0	0	0	0	0
electron transfer flavoprotein subunit alpha	145237412	36	7.66933	6.85234	0.204	5	0	0	0	0	0	0	0	0
eukaryotic translation initiation factor 3 subunit C	317034913	84	7.60667	5.11312	0.12	8	0	0	0	0	0	0	0	0
succinate dehydrogenase [ubiquinone] flavoprotein subunit	145233041	72	7.55116	11.2898	0.0777	4	0	0	0	0	0	0	0	0
sarcoplasmic/endoplasmic reticulum calcium ATPase 1	145255762	109	7.51088	13.0092	0.0258	2	0	0	0	0	0	0	0	0
proteasome subunit alpha type-4	145244710	28	7.41606	6.70532	0.255	4	0	0	0	0	0	0	0	0	145244710|ref|XP_001394650.1| details mito: 19.5, cyto_mito: 13.333, cyto: 6, cyto_nucl: 4.333	mito
2-methylcitrate dehydratase	317035368	62	7.41598	6.2234	0.113	7	0	0	0	0	0	0	0	0
alpha/beta fold family hydrolase	145229391	33	7.34465	5.82302	0.203	5	0	0	0	0	0	0	0	0
T-complex protein 1 subunit delta	145234067	58	7.28402	5.13509	0.17	6	0	0	0	0	0	0	0	0
isoleucyl-tRNA synthetase, cytoplasmic	145240291	124	7.18218	5.35708	0.109	8	0	0	0	0	0	0	0	0
glucokinase	145247326	55	7.15673	7.19031	0.101	8	0	0	0	0	0	0	0	0
Formation of crista junctions protein 1	327488141	70	7.11274	4.87058	0.192	11	0	0	0	0	0	0	0	0
phosphatase PP2A regulatory subunit A	145254879	69	7.0019	6.04645	0.136	5	0	0	0	0	0	0	0	0
Inorganic phosphate transport protein PHO88	317036033	21	6.99124	6.05798	0.139	2	0	0	0	0	0	0	0	0
superoxide dismutase [Mn]	145257791	25	6.89315	5.97789	0.177	2	0	0	0	0	0	0	0	0
26S proteasome regulatory subunit Rpn2	145257344	126	6.88597	5.19178	0.0288	2	0	0	0	0	0	0	0	0
hypothetical protein ANI_1_1734064	317029926	54	6.87279	5.15708	0.0748	3	0	0	0	0	0	0	0	0
proteasome component PUP3	145256886	22	6.8645	10.2381	0.218	2	0	0	0	0	0	0	0	0
hypothetical protein ANI_1_1666074	145239207	143	6.74865	10.4404	0.162	13	0	0	0	0	0	0	0	0
hypothetical protein ANI_1_846184	145257817	33	6.68904	10.0126	0.149	5	0	0	0	0	0	0	0	0
hypothetical protein ANI_1_2954014	317026341	53	6.64238	11.5049	0.0909	2	0	0	0	0	0	0	0	0
Carboxypeptidase Y homolog A	332313305	62	6.62993	10.1019	0.0628	2	0	0	0	0	0	0	0	0
biotin synthase	145250451	42	6.62733	5.74844	0.31	7	0	0	0	0	0	0	0	0
alpha,alpha-trehalose phosphate synthase subunit	145238598	103	6.45263	5.60102	0.0775	4	0	0	0	0	0	0	0	0
proteasome regulatory particle subunit (RpnE)	145245319	57	6.4384	4.95221	0.1	5	0	0	0	0	0	0	0	0
nuclear segregation protein (Bfr1)	145230682	57	6.35537	9.59281	0.156	8	0	0	0	0	0	0	0	0
regulatory protein SUAPRGA1	145252114	35	6.3541	6.7943	0.213	7	0	0	0	0	0	0	0	0
aspartyl aminopeptidase	145233899	54	6.3041	5.08144	0.145	8	0	0	0	0	0	0	0	0
nuclease domain-containing protein 1	145237622	98	6.2809	10.4212	0.043	4	0	0	0	0	0	0	0	0
eukaryotic peptide chain release factor subunit 1	317036981	49	6.25699	4.70053	0.115	3	0	0	0	0	0	0	0	0
importin subunit beta-4	317032849	117	6.09229	4.83118	0.0581	6	0	0	0	0	0	0	0	0
26S protease regulatory subunit 6A	145255480	52	6.06396	4.54491	0.183	8	0	0	0	0	0	0	0	0
uridylate kinase	145247871	23	5.73481	8.73654	0.151	3	0	0	0	0	0	0	0	0
anthranilate synthase component 1	145236699	57	5.70109	9.87457	0.0734	2	0	0	0	0	0	0	0	0
eukaryotic translation initiation factor 5A	145228831	18	5.69355	9.86152	0.2	4	0	0	0	0	0	0	0	0
protein vip1	145252594	28	5.68714	4.99505	0.21	3	0	0	0	0	0	0	0	0
threonine synthase	317036071	59	5.602	5.02566	0.169	7	0	0	0	0	0	0	0	0
myosin regulatory light chain cdc4	317029288	17	5.55761	4.27809	0.309	3	0	0	0	0	0	0	0	0
t-complex protein 1 subunit epsilon	317032197	60	5.55094	9.6145	0.162	4	0	0	0	0	0	0	0	0
hypothetical protein ANI_1_250124	145248888	51	5.43524	4.86965	0.159	7	0	0	0	0	0	0	0	0
ATP-dependent RNA helicase dbp5	134034074	53	5.43351	3.3513	0.118	8	0	0	0	0	0	0	0	0
ATP-dependent RNA helicase dbp2	317026711	61	5.32745	9.22742	0.113	4	0	0	0	0	0	0	0	0
delta-1-pyrroline-5-carboxylate dehydrogenase	145244192	62	5.22288	4.52421	0.123	4	0	0	0	0	0	0	0	0
long chain fatty alcohol oxidase	145230147	82	5.21504	4.95483	0.0881	3	0	0	0	0	0	0	0	0
26S protease subunit rpt4	145255749	44	5.14193	4.45313	0.191	4	0	0	0	0	0	0	0	0
import receptor subunit tom-70	145235423	70	5.12395	3.06312	0.0938	5	0	0	0	0	0	0	0	0
hypothetical protein ANI_1_2514074	317031338	150	5.09326	8.82179	0.0598	3	0	0	0	0	0	0	0	0
t-complex protein 1 subunit gamma	145233309	59	5.01904	3.979	0.168	7	0	0	0	0	0	0	0	0
branched-chain amino acid aminotransferase, cytosolic	145232623	44	4.91641	7.47321	0.11	4	0	0	0	0	0	0	0	0
diphosphomevalonate decarboxylase	145256805	43	4.81778	4.17325	0.0941	2	0	0	0	0	0	0	0	0
translation initiation factor RLI1	317030846	66	4.80312	4.21765	0.0579	3	0	0	0	0	0	0	0	0
NADH-ubiquinone oxidoreductase subunit	145246598	30	4.79722	7.0285	0.164	4	0	0	0	0	0	0	0	0
proteasome component C1	317037422	32	4.7394	3.43989	0.152	4	0	0	0	0	0	0	0	0	317037422|ref|XP_001399133.2| details cyto: 22, cyto_nucl: 14.833, cyto_mito: 11.999	cyto
eukaryotic translation initiation factor 3 subunit I	317027968	36	4.71195	3.44016	0.171	5	0	0	0	0	0	0	0	0
proteasome component PRE3	317034265	25	4.67999	4.55175	0.345	7	0	0	0	0	0	0	0	0	317034265|ref|XP_001396260.2| details cysk: 16, cyto: 7, cyto_nucl: 5.333, cyto_pero: 4.833, nucl: 2.5	cysk
hypothetical protein ANI_1_212024	145231651	29	4.66125	7.32124	0.203	5	0	0	0	0	0	0	0	0
aminotransferase, classes I and II	145257883	54	4.64476	8.04497	0.2	7	0	0	0	0	0	0	0	0
tryptophan synthase	145231771	77	4.56974	7.2874	0.0553	3	0	0	0	0	0	0	0	0
Leukotriene A-4 hydrolase homolog	171769879	70	4.54538	6.50118	0.188	7	0	0	0	0	0	0	0	0
geranyltranstransferase	145233581	40	4.40404	7.62801	0.127	4	0	0	0	0	0	0	0	0
import receptor subunit tom-20	145240409	18	4.28151	7.41579	0.204	2	0	0	0	0	0	0	0	0
aminopeptidase	317031689	99	4.12739	7.14885	0.0931	4	0	0	0	0	0	0	0	0
Ran-specific GTPase-activating protein 1	145254588	28	4.07384	7.0561	0.171	3	0	0	0	0	0	0	0	0
Histone H2A.Z	156630808	15	3.93009	6.80711	0.152	2	0	0	0	0	0	0	0	0
NADH-ubiquinone oxidoreductase subunit	317032320	33	3.88827	5.74926	0.254	5	0	0	0	0	0	0	0	0
proteasome regulatory particle subunit (RpnL)	145252042	31	3.85404	5.79087	0.263	4	0	0	0	0	0	0	0	0
sulfite reductase [NADPH] subunit beta	317035453	168	3.83647	6.64497	0.0223	2	0	0	0	0	0	0	0	0
3-oxoacyl-[acyl-carrier-protein] synthase	145241099	194	3.8186	6.61401	0.306	7	0	0	0	0	0	0	0	0
cofactor for methionyl- and glutamyl-tRNA synthetase	145251281	48	3.81258	6.60358	0.214	5	0	0	0	0	0	0	0	0
proteasome component C5	145255859	28	3.79278	6.56929	0.127	3	0	0	0	0	0	0	0	0	145255859|ref|XP_001399123.1| details cyto: 12.5, cyto_nucl: 11, nucl: 6.5, mito: 5	cyto
HAD superfamily hydrolase	145235371	27	3.71987	5.67132	0.201	3	0	0	0	0	0	0	0	0	145235371|ref|XP_001390334.1| details cyto: 15, cyto_nucl: 13.833, nucl: 10.5, mito_nucl: 6.166	cyto
26S protease subunit rpt4	145248616	43	3.61451	5.66963	0.129	5	0	0	0	0	0	0	0	0
aminopeptidase C	145257217	72	3.55019	6.14912	0.0603	2	0	0	0	0	0	0	0	0
nucleolin protein Nsr1	317027210	57	3.54672	6.14311	0.138	4	0	0	0	0	0	0	0	0
importin beta-1 subunit	317025785	96	3.46848	5.60051	0.031	4	0	0	0	0	0	0	0	0
amidohydrolase	317031091	44	3.43055	5.94189	0.142	2	0	0	0	0	0	0	0	0
tubulin alpha-1 chain	145250687	50	3.35984	5.8194	0.0865	3	0	0	0	0	0	0	0	0
Ras-related protein Rab-11A	145229443	24	3.30073	5.0786	0.166	4	0	0	0	0	0	0	0	0
phosphomannomutase	145255807	31	3.21404	5.56688	0.123	2	0	0	0	0	0	0	0	0
N-terminal acetyltransferase A complex subunit nat1	145229671	95	3.18211	5.51158	0.0348	2	0	0	0	0	0	0	0	0
actin-related protein 2/3 complex subunit 3	145251914	21	3.03637	5.25915	0.223	2	0	0	0	0	0	0	0	0
import receptor subunit tom-40	145250089	38	3.03221	5.25194	0.0932	2	0	0	0	0	0	0	0	0
hypothetical protein ANI_1_1826074	317030909	79	3.02213	5.23448	0.0989	3	0	0	0	0	0	0	0	0
C6 transcription factor (Mut3)	145233093	114	3.02155	5.23348	0.0486	2	0	0	0	0	0	0	0	0
FK506-binding protein 4	145244058	52	3.01348	5.2195	0.112	3	0	0	0	0	0	0	0	0
t-complex protein 1 subunit beta	145229529	57	2.97672	4.76474	0.115	3	0	0	0	0	0	0	0	0
asparaginyl-tRNA synthetase, cytoplasmic	145234338	65	2.89413	4.31701	0.0784	3	0	0	0	0	0	0	0	0
carrier protein YHM1/SHM1	145238858	33	2.82714	4.89676	0.0809	2	0	0	0	0	0	0	0	0
DNA replication protein YHM2	145242818	34	2.81459	4.87501	0.149	2	0	0	0	0	0	0	0	0
KH domain RNA binding protein	317032830	46	2.78427	4.8225	0.0878	3	0	0	0	0	0	0	0	0
hypothetical protein ANI_1_128174	317037802	54	2.76364	4.78677	0.0609	2	0	0	0	0	0	0	0	0
pathogenesis associated protein Cap20	145255404	21	2.7558	3.91125	0.207	2	0	0	0	0	0	0	0	0
ornithine aminotransferase	145257558	50	2.7475	4.75881	0.129	3	0	0	0	0	0	0	0	0
ATP-dependent RNA helicase fal1	152032452	46	2.74709	4.7581	0.0627	2	0	0	0	0	0	0	0	0
26S proteasome regulatory subunit RPN11	145238428	37	2.74104	4.74762	0.0967	2	0	0	0	0	0	0	0	0
carbonic anhydrase	317028546	29	2.70708	4.6888	0.101	2	0	0	0	0	0	0	0	0
26S proteasome regulatory subunit RPN6	145255427	48	2.57498	4.46	0.0731	2	0	0	0	0	0	0	0	0
dienelactone hydrolase family protein	145232291	28	2.55153	4.41938	0.12	2	0	0	0	0	0	0	0	0
succinyl-CoA ligase [GDP-forming] subunit alpha	145253767	35	2.49829	4.32717	0.111	3	0	0	0	0	0	0	0	0
C-8 sterol isomerase	145228917	24	2.49041	4.31352	0.284	3	0	0	0	0	0	0	0	0
acetylglutamate kinase	317033440	99	2.3931	4.14496	0.0319	2	0	0	0	0	0	0	0	0
mannose-1-phosphate guanyltransferase	145243422	48	2.34589	3.57761	0.0892	3	0	0	0	0	0	0	0	0
T-complex protein 1 subunit eta	317037363	61	2.33236	4.03977	0.0566	2	0	0	0	0	0	0	0	0
acetolactate synthase small subunit	145256824	35	2.31106	3.53143	0.161	3	0	0	0	0	0	0	0	0
6-phosphogluconolactonase	145229265	29	2.25798	3.91094	0.109	2	0	0	0	0	0	0	0	0
actin-related protein 2/3 complex subunit 1	145255828	40	2.24548	3.88929	0.105	2	0	0	0	0	0	0	0	0
fatty acid activator Faa4	145252620	78	2.22735	3.85789	0.101	4	0	0	0	0	0	0	0	0
deoxyribose-phosphate aldolase	317027338	28	2.22735	3.85789	0.154	2	0	0	0	0	0	0	0	0
proteasome subunit alpha type-1	145250153	29	2.17559	3.76823	0.084	2	0	0	0	0	0	0	0	0
homoserine dehydrogenase	145233009	39	2.08708	3.61493	0.116	2	0	0	0	0	0	0	0	0
hypothetical protein ANI_1_760094	145244098	27	1.74013	3.01399	0.254	4	0	0	0	0	0	0	0	0
26S protease regulatory subunit 7	145234069	49	1.70999	2.96179	0.0911	3	0	0	0	0	0	0	0	0
histidyl-tRNA synthetase	317025540	68	1.70326	2.95014	0.147	6	0	0	0	0	0	0	0	0
hypothetical protein ANI_1_1746064	317029935	120	1.68222	2.91369	0.034	2	0	0	0	0	0	0	0	0
protein kinase gsk3	145250085	45	1.57608	2.22382	0.0761	2	0	0	0	0	0	0	0	0
hypothetical protein ANI_1_34	317028123	137	1.48099	2.29957	0.0682	6	0	0	0	0	0	0	0	0
acetolactate synthase catalytic subunit	145252430	76	1.43282	2.48171	0.0957	3	0	0	0	0	0	0	0	0
acetyl-CoA acetyltransferase IA	317034427	45	1.34864	2.33592	0.127	2	0	0	0	0	0	0	0	0
casein kinase I hhp1	317029479	43	1.25228	2.16901	0.0992	2	0	0	0	0	0	0	0	0
aspartate aminotransferase, cytoplasmic	145247178	47	1.16665	2.0207	0.0747	2	0	0	0	0	0	0	0	0
dynamin-related protein DNM1	317028334	89	0.983576	1.7036	0.055	3	0	0	0	0	0	0	0	0
oxidoreductase	145232072	32	0.916614	1.58762	0.131	2	0	0	0	0	0	0	0	0
Rho GDP-dissociation inhibitor	145255286	22	0.853582	1.47845	0.218	2	0	0	0	0	0	0	0	0
6-phosphofructokinase	145254438	86	0.691186	1.19717	0.0549	3	0	0	0	0	0	0	0	0
serine hydroxymethyltransferase	145235934	58	0.517574	0.896464	0.146	4	0	0	0	0	0	0	0	0
glucosamine--fructose-6-phosphate aminotransferase [isomerizing]	145235647	78	0.509816	0.883027	0.117	9	0	0	0	0	0	0	0	0
hypothetical protein ANI_1_52124	145248636	23	0.504229	0.873351	0.113	2	0	0	0	0	0	0	0	0
protein HMF1	317033557	12	0.496481	0.85993	0.177	2	0	0	0	0	0	0	0	0	317033557|ref|XP_001395113.2| details cyto: 25.5, cyto_nucl: 13.5	cyto
hypothetical protein ANI_1_60074	317030227	20	0.398078	0.689491	0.383	5	0	0	0	0	0	0	0	0
v-type proton ATPase subunit B	145231739	57	0.363701	0.629948	0.0966	3	0	0	0	0	0	0	0	0
small nuclear ribonucleoprotein Sm D1	145243932	13	0.355377	0.615531	0.289	2	0	0	0	0	0	0	0	0
transcriptional repressor rco-1	317035262	64	0.334122	0.578717	0.0441	2	0	0	0	0	0	0	0	0
actin-related protein 2/3 complex subunit ARP3	145254855	48	0.300301	0.520137	0.0706	2	0	0	0	0	0	0	0	0
COPII-coated vesicle protein SurF4/Erv29	317030409	34	0.296634	0.513785	0.106	2	0	0	0	0	0	0	0	0
Protein TIF31 homolog	229557985	139	0.29622	0.513068	0.0352	3	0	0	0	0	0	0	0	0
phytanoyl-CoA dioxygenase family protein	145240539	33	0.288158	0.499105	0.0651	2	0	0	0	0	0	0	0	0
heat shock protein	145254127	16	0.274965	0.476254	0.293	3	0	0	0	0	0	0	0	0
proteasome component PRE2	317032170	33	0.258257	0.447314	0.0912	2	0	0	0	0	0	0	0	0
hypothetical protein ANI_1_310014	317025209	34	0.248306	0.430079	0.309	7	0	0	0	0	0	0	0	0
actin-related protein 2/3 complex subunit ARC19	145247280	20	0.241982	0.419126	0.201	2	0	0	0	0	0	0	0	0
vacuolar protein sorting-associated protein 21	145232756	28	0.212545	0.368139	0.168	2	0	0	0	0	0	0	0	0
hypothetical protein ANI_1_118154	317036908	53	0.180421	0.312498	0.0402	2	0	0	0	0	0	0	0	0

## Sheet: CE Homologues
A. fumigatus Protein	A. fumigatus Accession	A. niger Accession	Identity
14-3-3 family protein	70991439	145255758	83.8
14-3-3 family protein	70991439	145238408	63.5
14-3-3 family protein ArtA	70989229	145238408	96.2
14-3-3 family protein ArtA	70989229	145255758	72
40S ribosomal protein S0	74674582	229891580	89.2
40S ribosomal protein S1	74672873	269969562	97.7
40S ribosomal protein S15	146322894	145252578	96.1
40S ribosomal protein S17	71001364	145252530	61.3
40S ribosomal protein S3	70990926	145254885	98.5
40S ribosomal protein S7e	70999658	145232754	94
40S ribosomal protein S9	71000429	145234288	70
4-aminobutyrate transaminase GatA	70998486	145253615	89.4
50S ribosomal protein L12	70994008	145258557	82.4
60S acidic ribosomal protein P1	41688729	145255663	87.4
60S acidic ribosomal protein P2AfP2 Allergen Asp f 8	83305635	145252576	37.8
60S ribosomal protein L1	70995564	145239723	96.3
60S ribosomal protein L12	146322400	145229185	82.9
60S ribosomal protein L13	146323659	145248654	87.6
60S ribosomal protein L17	74661742	145230770	85.1
60S ribosomal protein L22	70999344	145233137	82.9
60S ribosomal protein L23	70998694	145253881	89.6
60S ribosomal protein L4	70985070	317032010	89.3
60S ribosomal protein L5	70995808	317030503	80.2
60S ribosomal protein P0	70990816	145229087	86.3
6-phosphogluconate dehydrogenase Gnd1	70991695	317032184	90
acetyl-CoA acetyltransferase	70983360	145253406	92
acetyl-CoA acetyltransferase	70983360	317034427	48.7
actin Act1	70984170	145250163	86.8
actin Act1	70984170	145254855	33.8
actin cytoskeleton protein (VIP1)	71001310	145252594	76.2
adenosylhomocysteinase	70995231	145239337	93.5
Adenylate kinase 1 AK 1	74669525	224493046	89.5
Aha1 domain family	70993698	145257927	71.8
AhpC/TSA family thioredoxin peroxidase	70983971	317038166	53.2
alanine aminotransferase	70991639	317032218	86.2
alpha-ketoglutarate dehydrogenase complex subunit Kgd1 putative	70993636	145257753	90.9
antigenic mitochondrial protein HSP60	71001164	145246630	91.8
aspartate aminotransferase	70993876	145258306	90.6
aspartate aminotransferase	70993876	317036232	45.1
aspartate aminotransferase	70993876	145247178	38
aspartate transaminase	71001234	317036232	77.2
aspartate transaminase	71001234	145258306	42.4
aspartate transaminase	71001234	145247178	39.2
ATP citrate lyase subunit (Acl) putatibe	70992211	145243018	93
ATP citrate lyase subunit 1	70992209	145243014	79.8
ATP synthase D chain mitochondrial	70984364	145250393	54.5
ATP synthase delta chain mitochondrial precursor	70990422	145229221	90.9
ATP synthase F1 beta subunit	70997705	145249406	33.9
ATP synthase oligomycin sensitivity conferral protein	71001782	145232277	83.7
ATP-dependent RNA helicase eIF4A	74674080	134034144	90.9
ATP-dependent RNA helicase eIF4A	74674080	152032452	66.3
ATP-dependent RNA helicase eIF4A	74674080	134034074	40.1
ATP-dependent RNA helicase eIF4A	74674080	143586076	34
ATP-dependent RNA helicase eIF4A	74674080	317026711	31.3
ATP-dependent RNA helicase eIF4A	74674080	134034089	32
calmodulin	146323805	145258474	100
calmodulin	146323805	317029288	36.2
carbonic anhydrase Nce103	70993714	317028546	54.4
chaperonin	70992219	317032116	66.4
CipC-like antibiotic response protein	70997948	317029381	73.1
CipC-like antibiotic response protein	70997948	145241482	36.2
citrate synthase (Cit1)	70984828	145242820	96
citrate synthase (Cit1)	70984828	145250435	51.5
cobalamin-independent methionine synthase MetH/D	70994626	145256869	89.9
cofactor for methionyl- and glutamyl-tRNA synthetases	71002496	145251281	81.6
cofilin	70997699	145249402	91.6
conserved hypothetical protein	70994988	317030227	70.8
conserved hypothetical protein	146323293	317032455	91
cytochrome c	71001924	145231699	38.3
cytochrome c oxidase polypeptide vib	71001902	317026665	92.3
cytochrome c oxidase subunit Va	70985122	145233497	84.2
cytochrome c subunit Vb	146322777	145238332	82.2
cytoplasmic asparaginyl-tRNA synthetase	70989689	145234338	87.6
dienelactone hydrolase family protein	70992607	145241063	73.1
dienelactone hydrolase family protein	70992607	145232291	54.3
dihydrolipoamide dehydrogenase	70988990	145238226	92.2
disulfide isomerase (TigA)	70997353	145254554	77.7
electron transfer flavoprotein alpha subunit	70986952	145237412	85.3
Enolase Allergen Asp f 22	83288046	145255754	95.7
eukaryotic translation elongation factor 1 subunit Eef1-beta putative	146322600	317030381	84.1
Eukaryotic translation initiation factor eIF-5A	70990614	145228831	70.8
FK506-binding protein 1A FKBP	74670505	145244058	42
fructose-bisphosphate aldolase class II	70999466	145233017	91.1
fumarate hydratase	70984647	317033460	83
glucosamine-fructose-6-phosphate aminotransferase	70991353	145255893	96.3
glucosamine-fructose-6-phosphate aminotransferase	70991353	145235647	80.7
glucose-6-phosphate isomerase	71001262	145252674	92.6
Glutamate/Leucine/Phenylalanine/Valine dehydrogenase	70994774	145256621	88.4
glutamine synthetase	146323885	317025552	91.6
glutamine synthetase	146323885	317025550	91.6
glyceraldehyde 3-phosphate dehydrogenase GpdA	70985278	145251966	86.7
glycerol dehydrogenase (GldB)	70993620	145229623	86.8
glycerol dehydrogenase (GldB)	70993620	317032140	38.8
glycerol dehydrogenase (GldB)	70993620	145239293	36.6
glycerol dehydrogenase Gcy1	70995191	145239293	88.6
glycerol dehydrogenase Gcy1	70995191	145229623	38.6
glycerol dehydrogenase Gcy1	70995191	317032140	40.6
GTP-binding nuclear protein Ran	70992715	145240935	91.6
heat shock protein (Sti1)	70982436	317033275	83.6
Heat shock protein 90 Allergen Asp f 12	83303658	145242802	90.8
Histone H2A	90101335	229890274	100
Histone H2A	90101335	156630808	51.9
Histone H2B	74673812	156630821	99.3
Hsp70 chaperone (BiP)	70989035	145238164	86.3
Hsp70 chaperone (HscA)	70983346	145253422	97.6
Hsp70 chaperone (HscA)	70983346	317030189	51.8
Hsp70 chaperone (HscA)	70983346	145243802	50.7
Hsp70 chaperone (HscA)	70983346	145252608	44
Hsp70 chaperone BiP/Kar2	70989489	145243802	94.8
Hsp70 chaperone BiP/Kar2	70989489	317030189	53.1
Hsp70 chaperone BiP/Kar2	70989489	145253422	46.7
Hsp70 chaperone BiP/Kar2	70989489	145252608	49
Hsp70 chaperone Hsp88	70995752	145240001	86.7
Hsp90 binding co-chaperone (Sba1)	70997019	145249632	57.7
IMP dehydrogenase	70989289	317029557	91.6
inorganic diphosphatase	71000118	317027186	69.4
isocitrate dehydrogenase Idp1	71000064	145233997	75.4
isocitrate dehydrogenase NAD-dependent	70995790	317030493	92.7
isocitrate dehydrogenase NAD-dependent	70995790	145255875	46.2
Ketol-acid reductoisomerase	70998911	145242128	72.4
L-PSP endoribonuclease family protein (Hmf1)	70982340	317033557	37.5
malate dehydrogenase NAD-dependent	70986899	145237310	87.9
malate dehydrogenase NAD-dependent	70986899	145250065	57.4
malate dehydrogenase NAD-dependent	70984070	145250065	87.6
malate dehydrogenase NAD-dependent	70984070	145237310	56.4
mitochondrial aconitate hydratase	70992645	317030695	92.5
mitochondrial ATPase subunit ATP4	70983638	145253032	77.7
mitochondrial F1 ATPase subunit alpha	70983614	145253056	95.1
mitochondrial Hsp70 chaperone (Ssc70)	71001294	145252608	88.5
mitochondrial Hsp70 chaperone (Ssc70)	71001294	145243802	46.9
mitochondrial Hsp70 chaperone (Ssc70)	71001294	317030189	39.4
mitochondrial Hsp70 chaperone (Ssc70)	71001294	145253422	39.1
mitochondrial peroxiredoxin Prx1	70994244	317038166	86.9
mitochondrial processing peptidase beta subunit	70996070	145230728	91.6
Mn superoxide dismutase SodB	70993650	145257791	90.8
molecular chaperone Hsp70	70991282	317030189	88.2
molecular chaperone Hsp70	70991282	145243802	60.3
molecular chaperone Hsp70	70991282	145253422	55.8
molecular chaperone Hsp70	70991282	145252608	48.6
molecular chaperone Hsp70	70991282	145240001	32.6
NAD-dependent formate dehydrogenase AciA/Fdh	70984134	317035277	92.3
NADH-cytochrome b5 reductase 2	74669820	187609601	85.4
NADH-ubiquinone oxidoreductase 19 kDa subunit	70995684	145239925	82.3
NADH-ubiquinone oxidoreductase 299 kDa subunit	71001424	145232563	79.8
Nascent polypeptide-associated complex subunit alpha NAC-alpha	74667491	143354976	89.2
Nascent polypeptide-associated complex subunit beta NAC-beta	74667384	143355005	79.6
nuclear segregation protein (Bfr1)	70996054	145230682	85.5
Nucleoside diphosphate kinase NDK	74663184	145242650	84.3
nucleosome assembly protein Nap1	70998710	145253897	75.7
peptidyl-prolyl cis-trans isomerase	70989309	317029570	64.9
peptidyl-prolyl cis-trans isomerase	70989309	317038079	45.4
peptidyl-prolyl cis-trans isomerase	70989309	317029463	44.4
Peptidyl-prolyl cis-trans isomerase B PPIase B	74671259	317038079	89
Peptidyl-prolyl cis-trans isomerase B PPIase B	74671259	317029463	52.6
Peptidyl-prolyl cis-trans isomerase B PPIase B	74671259	317029570	46.9
Peptidyl-prolyl cis-trans isomerase D PPIase D	74669308	317029463	85.7
peptidyl-prolyl cis-trans isomerase/cyclophilin	71000343	317029570	66.9
peptidyl-prolyl cis-trans isomerase/cyclophilin	71000343	317029463	64.4
peptidyl-prolyl cis-trans isomerase/cyclophilin	71000343	317038079	61.3
pheromone processing carboxypeptidase (Sxa2)	70989273	317026828	40.1
Phosphoglucomutase PGM	74674436	145233051	89
phosphoglycerate kinase PgkA	70995281	145239391	89.7
phosphoribosylaminoimidazolecarboxamide formyltransferase/IMP cyclohydrolase	70994557	317038084	92.6
plasma membrane H+-ATPase Pma1	71000305	317027984	87.7
plasma membrane H+-ATPase Pma1	71000305	145242666	65.9
Polyadenylate-binding protein cytoplasmic and nuclear PABP	74669855	158512764	81.5
Probable glycosidase crf1 Allergen Asp f 9	85540942	145230419	43
protein disulfide isomerase Pdi1	70989789	145234476	81.8
Protein ecm33	74671175	145256696	66.6
Putative peroxiredoxin pmp20 Asp f 3	3914384	145247318	90.5
pyridoxine biosynthesis protein	70998202	145235321	88.3
Pyruvate decarboxylase	74674363	317026934	84.4
pyruvate dehydrogenase complex dihydrolipoamide acetyltransferase component	70986903	317029306	85.2
pyruvate dehydrogenase E1 beta subunit PdbA	70986482	145228307	92.8
pyruvate kinase	70991575	145238652	93
Ran-specific GTPase-activating protein 1	70997369	145254588	83
regulatory protein SUAPRGA1	70999996	145252114	75.7
rho-gdp dissociation inhibitor	70997531	145255286	86.8
ribosome associated DnaJ chaperone Zuotin	70982047	145248888	85.7
RNA binding protein	146324524	145240929	67
RNP domain protein	70998400	145253507	81.8
S-adenosylmethionine synthetase	70995343	145239481	89.4
serine carboxypeptidase (CpdS)	70981484	317026828	71.3
serine hydroxymethyltransferase	70999940	145252192	92.4
serine hydroxymethyltransferase	70999940	145235934	63.9
spermidine synthase	70995928	317030551	95.9
Superoxide dismutase [Mn] mitochondrial Allergen Asp f 6	83305645	145257791	47.6
telomere and ribosome associated protein Stm1	70999620	145232867	62.5
thioredoxin TrxA	70997545	145228757	58.2
transaldolase	70997968	145237640	91.7
transketolase TktA	70995930	145240251	89.3
translation elongation factor EF-1 alpha subunit	146322501	145255366	87.9
translation elongation factor EF-2 subunit	71002010	145232525	91.7
translation elongation factor EF-Tu	70995660	145239837	86.1
translation elongation factor EF-Tu	70995660	145255366	30.5
Translationally-controlled tumor protein homolog TCTP	74672063	145230231	81.6
triosephosphate isomerase	70997109	145249552	80.1
tropomyosin	70987216	145247935	94.8
ubiquinol-cytochrome C reductase complex core protein 2 putative	70984832	317031673	81.1
Ubiquitin	51703339	145232925	96.1
UDP-glucose 4-epimerase	70997659	145249336	94.1

## Sheet: CF Homologues
A. fumigatus Protein	A. fumigatus Accession	A. niger Accession	Identity
Catalase B	2493539	145228625	60.2
serine carboxypeptidase (CpdS)	70981484	317026828	71.3
serine carboxypeptidase (CpdS)	70981484	145238462	39.8
isoamyl alcohol oxidase	70982616	317027355	39.5
FAD/FMN-containing isoamyl alcohol oxidase MreA	70984404	145235707	62.5
FAD/FMN-containing isoamyl alcohol oxidase MreA	70984404	145243717	50.3
acid phosphatase AphA	70985406	145248129	78.8
carboxypeptidase S1	70985432	145235505	37.9
FAD-dependent oxygenase	70985799	145234607	65.7
alphaalpha-trehalose glucohydrolase TreA/Ath1	70986106	145228571	67.1
cell wall protein PhiA	70986268	145248938	66.5
pheromone processing carboxypeptidase (Sxa2)	70989273	145238462	74.5
pheromone processing carboxypeptidase (Sxa2)	70989273	317026828	40.1
conserved hypothetical protein	70989609	317025814	37.5
13-beta-glucanosyltransferase	70992541	145241490	51.4
ribonuclease T2	70996544	145230335	59.9
amidase	70997715	145231345	32.6
Tripeptidyl-peptidase sed2	74628155	145236399	44
Tripeptidyl-peptidase sed2	74628155	145239871	41
Tripeptidyl-peptidase sed2	74628155	145228611	33.7
Probable glucan endo-13-beta-glucosidase eglC	74668475	298351856	67
Protein ecm33	74671175	145256696	66.6
Probable glycosidase crf1 Allergen Asp f 9	85540942	145230419	43
Aspartic protease pep1	85541049	327488339	70.6
isoamyl alcohol oxidase	146322331	145243717	62.9
isoamyl alcohol oxidase	146322331	145235707	46.5
carboxypeptidase S1	146324735	145235505	39.7
13-beta-glucanosyltransferase gel1	193806027	145240407	32.5
13-beta-glucanosyltransferase gel1	193806027	145241490	31.4
13-beta-glucanosyltransferase gel2	229890269	145240407	69.3
13-beta-glucanosyltransferase gel2	229890269	145241490	30.3
13-beta-glucanosyltransferase gel3	229890271	145241490	45.8
13-beta-glucanosyltransferase gel4	229890273	145241490	49.1

## Sheet: CW Homologues
A. fumigatus Protein	A. fumigatus Accession	A. niger Accession	Identity
Catalase B	2493539	145228625	60.2
serine carboxypeptidase (CpdS)	70981484	317026828	71.3
acid phosphatase AphA	70985406	145248129	78.8
carboxypeptidase S1	70985432	145235505	37.9
cell wall protein PhiA	70986268	145248938	66.5
pheromone processing carboxypeptidase (Sxa2)	70989273	317026828	40.1
conserved hypothetical protein	70989609	317025814	37.5
13-beta-glucanosyltransferase	70992541	145241490	51.4
ribonuclease T2	70996544	145230335	59.9
Probable glucan endo-13-beta-glucosidase eglC	74668475	298351856	67
Protein ecm33	74671175	145256696	66.6
Aspartic protease pep1	85541049	327488339	70.6
carboxypeptidase S1	146324735	145235505	39.7
13-beta-glucanosyltransferase gel1	193806027	145241490	31.4
13-beta-glucanosyltransferase gel2	229890269	145241490	30.3
13-beta-glucanosyltransferase gel3	229890271	145241490	45.8
13-beta-glucanosyltransferase gel4	229890273	145241490	49.1
