# Supplementary material for: Proteomic Analysis of Pathogenic Fungi Reveals Highly Expressed Conserved Cell Wall Proteins
Source: J Fungi (Basel). 2016 Jan 12;2(1):6. doi: 10.3390/jof2010006 (PMC4747415; doi:10.3390/jof2010006)
Supplement: Supplementary File 1 [file jof-02-00006-s001.zip › Suplementary Files/Supplemental Table 9 Aspergillus nidulans.xls]

## Sheet: Aspergillus nidulans
Aspergillus nidulans Protein	Accession	MW (kDa)	CE fmol/µg protein	CE stdev	CE coverage	CE unique peptides	CF fmol/µg protein	CF stdev	CF coverage	CF unique peptides	CW fmol/µg protein	CW stdev	CW coverage	CW unique peptides	WoLF PSORT	Localization
Catalase B	90110011	79	97.709	36.781	0.499	30	0	0	0	0	2976.12	755.502	0.608	29	90110011|sp|P78619.2|CATB_EMENI details extr: 23, mito: 1, cyto: 1	extr
ThioredoxinTrx	146291082	12	230.213	88.0067	0.709	6	12.8882	2.23757	0.236	2	2542.47	339.123	0.818	6	146291082|sp|P29429.2|THIO_EMENI details cyto: 21.5, cyto_nucl: 12.5, mito: 3	cyto
Probable glucan endo-1,3-beta-glucosidase eglC	74593233	47	65.9567	32.3251	0.209	6	23.1153	4.52159	0.0581	3	2269.82	364.07	0.312	9	74593233|sp|Q5AUT0.1|EGLC_EMENI details extr: 26	extr
Alkaline protease 1 ALP1	74654949	42	0	0	0	0	0	0	0	0	1704.11	129.987	0.434	9	74654949|sp|Q00208.1|ORYZ_EMENI details extr: 27	extr
hypothetical protein AN8333.2	67902692	19	0	0	0	0	281.567	35.9872	0.484	5	1437.99	209.219	0.28	3	67902692|ref|XP_681602.1| details extr: 27	extr
hypothetical protein AN8043.2	67902112	17	0	0	0	0	0	0	0	0	1317.98	208.734	0.264	3	67902112|ref|XP_681312.1| details extr: 27	extr
1,3-beta-glucanosyltransferase, putative (AFU_orthologue; AFUA_8G02130)	259486610	56	10.4679	9.84513	0.137	4	0	0	0	0	1248.96	1227.62	0.063	3	259486610|tpe|CBF84598.1| details extr: 27	extr
hypothetical protein AN2555.2	67524195	60	14.9219	2.39792	0.105	4	0	0	0	0	865.452	125.267	0.116	5	67524195|ref|XP_660159.1| details extr: 20, nucl: 3, mito: 1, cyto: 1	extr
hypothetical protein AN7657.2	67901340	49	35.8578	9.69521	0.367	12	22.5638	2.51745	0.152	6	829.726	116.373	0.435	15	67901340|ref|XP_680926.1| details extr: 26	extr
hypothetical protein AN7159.2	67541991	71	18.7922	8.67912	0.155	7	35.372	5.63381	0.164	6	629.853	65.5661	0.184	6	67541991|ref|XP_664763.1| details extr: 27	extr
hypothetical protein AN4390.2	67528384	41	14.2905	12.5444	0.104	5	37.3203	9.07188	0.0682	3	616.727	159.592	0.212	6	67528384|ref|XP_661994.1| details extr: 27	extr
hypothetical protein AN9080.2	67904186	13	15.9141	15.831	0.16	2	0	0	0	0	586.691	102.113	0.688	7	67904186|ref|XP_682349.1| details cyto: 14.5, cyto_nucl: 13, nucl: 8.5, pero: 2	cyto
hypothetical protein AN1813.2	67522713	17	0	0	0	0	65.7389	8.80353	0.497	3	577.937	89.2201	0.541	4	67522713|ref|XP_659417.1| details extr: 23, cyto: 2	extr
hypothetical protein AN2336.2	67523761	51	39.5689	13.0925	0.215	9	0	0	0	0	564.95	63.2932	0.0966	4	67523761|ref|XP_659940.1| details extr: 24, mito: 1	extr
NADP-specific glutamate dehydrogenase NADP-GDH	238054266	50	24.5671	10.0154	0.444	18	0	0	0	0	475.242	65.4951	0.449	13	238054266|sp|P18819.2|DHE4_EMENI details cyto: 19.5, cyto_nucl: 13.5, nucl: 4.5	cyto
hypothetical protein AN2954.2	67524993	96	23.2989	7.91466	0.0965	5	0	0	0	0	411.973	66.4638	0.0351	2	67524993|ref|XP_660558.1| details extr: 27	extr
hypothetical protein AN0493.2	67516423	15	0	0	0	0	37.4259	6.8238	0.31	3	401.886	69.9254	0.207	2	67516423|ref|XP_658097.1| details extr: 25	extr
Zinc-binding alcohol dehydrogenase domain-containing protein cipB	74593275	33	467.504	150.489	0.538	13	194.695	23.3061	0.455	9	371.933	141.443	0.0892	2	74593275|sp|Q5AUY5.1|CIPB_EMENI details cyto: 19.5, cyto_nucl: 11.5, extr: 3, nucl: 2.5	cyto
hypothetical protein AN2069.2	67523225	14	6.10467	10.5736	0.162	2	20.7774	2.74182	0.0956	2	362.384	44.762	0.162	3	67523225|ref|XP_659673.1| details cyto: 14.5, cyto_nucl: 12, extr: 5, nucl: 4.5	cyto
Cytochrome c	238054392	12	26.6507	5.15174	0.504	6	0	0	0	0	354.595	42.1454	0.186	2	238054392|sp|P38091.3|CYC_EMENI details mito: 18, cyto: 4, nucl: 3	mito
SPEE_NEUCR Spermidine synthase (Putrescine aminopropyltransferase) (SPDSY)	67516811	33	42.0416	13.4244	0.377	11	0	0	0	0	350.663	49.8181	0.288	7	67516811|ref|XP_658291.1| details nucl: 11.5, cyto_nucl: 11.5, cyto: 10.5, pero: 2	nucl
hypothetical protein AN7142.2	67541957	48	6.90708	11.9634	0.156	5	52.9261	6.74697	0.345	11	319.541	56.4582	0.0653	3	67541957|ref|XP_664746.1| details extr: 25	extr
Uncharacterized protein AN7484	74593578	22	0	0	0	0	0	0	0	0	308.493	127.353	0.08	2	74593578|sp|Q5AW46.1|Y7484_EMENI details cyto: 19.5, cyto_nucl: 12.5, nucl: 2.5, mito: 2	cyto
hypothetical protein AN2366.2	67523821	25	0	0	0	0	0	0	0	0	269.9	117.657	0.671	8	67523821|ref|XP_659970.1| details extr: 17, cyto: 7.5, cyto_nucl: 4.5	extr
hypothetical protein AN1675.2	67522437	68	0	0	0	0	0	0	0	0	265.982	444.39	0.113	6	67522437|ref|XP_659279.1| details extr: 26	extr
hypothetical protein AN8145.2	67902316	19	13.8042	3.21518	0.241	2	0	0	0	0	239.75	40.4391	0.118	2	67902316|ref|XP_681414.1| details cyto: 12.5, cyto_nucl: 12.333, cyto_mito: 8.332, nucl: 8, mito: 2.5	cyto
Heat shock protein 60 Cpn60	74680843	62	52.6682	15.2321	0.514	31	5.07168	0.932338	0.194	9	222.696	93.3491	0.194	9	74680843|sp|Q5B041.1|HSP60_EMENI details mito: 23, cyto: 2	mito
hypothetical serine protease (Eurofung)	259489544	50	0	0	0	0	0	0	0	0	197.287	20.6001	0.0524	2	259489544|tpe|CBF89903.1| details extr: 25	extr
hypothetical protein AN7511.2	67901048	58	0	0	0	0	0	0	0	0	175.766	30.1375	0.269	9	67901048|ref|XP_680780.1| details extr: 23, mito: 1, cyto: 1	extr
hypothetical protein AN1638.2	67522362	98	8.18213	9.0376	0.0747	7	0	0	0	0	149.504	28.8721	0.0147	2	67522362|ref|XP_659242.1| details pero: 14, cyto: 7.5, cyto_nucl: 6, nucl: 3.5	pero
Pyruvate decarboxylase	357529473	63	145.966	46.1324	0.66	26	0	0	0	0	147.334	56.3748	0.33	13	357529473|sp|P87208.3|PDC_EMENI details cyto: 19, cyto_pero: 11.333, cyto_nucl: 10.333, mito: 4	cyto
hypothetical protein AN2237.2	67523563	68	0	0	0	0	0	0	0	0	146.106	14.1861	0.209	11	67523563|ref|XP_659841.1| details extr: 25	extr
Superoxide dismutase [Cu-Zn]	51702151	16	85.5755	22.57	0.429	6	0	0	0	0	141.094	64.4257	0.0649	2	51702151|sp|Q9HEY7.3|SODC_EMENI details cyto: 23, cyto_nucl: 13	cyto
Pyridoxine biosynthesis protein pyroA Pdx1 homolog	45477171	32	3.07944	5.33375	0.135	4	4.14541	3.64838	0.135	4	138.485	54.3651	0.431	11	45477171|sp|Q9UW83.1|PDX1_EMENI details cyto: 21, mito: 6	cyto
phosphomannomutase (Sec53), putative (AFU_orthologue; AFUA_6G06580)	259484745	31	4.87111	8.43701	0.104	2	0	0	0	0	108.342	95.7155	0.0741	2	259484745|tpe|CBF81230.1| details cyto: 15, cyto_nucl: 15, nucl: 11	cyto
hypothetical protein AN2648.2	67524381	61	0	0	0	0	0.888895	1.53961	0.074	3	101.427	46.7439	0.198	9	67524381|ref|XP_660252.1| details extr: 26	extr
hypothetical protein AN2038.2	67523163	51	0	0	0	0	40.5402	5.39337	0.0842	3	97.5465	19.2462	0.0842	3	67523163|ref|XP_659642.1| details extr: 27	extr
hypothetical protein AN8086.2	67902198	17	0	0	0	0	0.877692	1.52021	0.222	2	90.8878	14.3346	0.353	2	67902198|ref|XP_681355.1| details extr: 25	extr
Probable dipeptidyl-peptidase 5 DppV	74597328	79	0	0	0	0	0	0	0	0	72.9276	23.6004	0.281	16	74597328|sp|Q5BA58.1|DPP5_EMENI details extr: 25	extr
hypothetical protein AN5012.2	67537684	133	0	0	0	0	0	0	0	0	71.397	123.663	0.0216	2	67537684|ref|XP_662616.1| details nucl: 12, extr: 5, cyto: 4, pero: 3, mito: 2	nucl
hypothetical protein AN6273.2	67540206	16	0	0	0	0	76.8279	51.9387	0.348	3	50.2918	87.1079	0.0633	2	67540206|ref|XP_663877.1| details extr: 26	extr
hypothetical protein AN2387.2	67523863	54	0	0	0	0	3.49283	4.25987	0.153	7	40.0515	11.0096	0.153	7	67523863|ref|XP_659991.1| details extr: 22, mito: 2, cyto: 1	extr
hypothetical protein AN0933.2	67517318	42	0	0	0	0	0	0	0	0	33.186	57.4798	0.369	6	67517318|ref|XP_658537.1| details extr: 23, golg: 2	extr
hypothetical protein AN5719.2	67539098	11	124.24	59.7101	0.477	4	11.4496	0.141852	0.394	2	30.034	52.0205	0.45	4	67539098|ref|XP_663323.1| details cyto: 19, cyto_nucl: 12, mito: 4, nucl: 3	cyto
Phosphatidylglycerol/phosphatidylinositol transfer protein PG/PI-TP	73621323	18	0	0	0	0	0	0	0	0	25.5	44.1674	0.107	2	73621323|sp|Q5B0Q1.1|NPC2_EMENI details extr: 24, E.R.: 2	extr
hypothetical protein AN1735.2	67522557	95	0	0	0	0	0	0	0	0	25.357	43.9196	0.087	3	67522557|ref|XP_659339.1| details cysk: 27	cysk
malate dehydrogenase, NAD-dependent (AFU_orthologue; AFUA_6G05210)	259480065	34	74.3793	21.464	0.809	19	913.244	14.0825	0.809	18	0	0	0	0	259480065|tpe|CBF70858.1| details cyto: 18, cyto_nucl: 10.5, mito: 5	cyto
cell wall cysteine-rich protein (AFU_orthologue; AFUA_2G00400)	259484497	31	0	0	0	0	510.537	99.6669	0.55	9	0	0	0	0	259484497|tpe|CBF80768.1| details extr: 21, mito: 4	extr
hypothetical protein AN5942.2	67539544	17	0	0	0	0	220.788	36.7161	0.244	4	0	0	0	0	67539544|ref|XP_663546.1| details extr: 24, cyto: 2	extr
hypothetical protein AN7215.2	67900456	17	0	0	0	0	172.992	32.9653	0.491	6	0	0	0	0	67900456|ref|XP_680484.1| details mito: 17, cyto: 5, extr: 4	mito
ATPB_NEUCR ATP synthase beta chain, mitochondrial precursor	67523719	55	232.137	84.0181	0.747	27	139.849	46.0582	0.191	9	0	0	0	0	67523719|ref|XP_659919.1| details mito: 26	mito
hypothetical protein AN4379.2	67528362	28	0	0	0	0	104.923	18.5098	0.123	3	0	0	0	0	67528362|ref|XP_661983.1| details extr: 21, cyto: 4	extr
hypothetical protein AN5459.2	67538578	14	0	0	0	0	65.7619	15.9799	0.359	3	0	0	0	0	67538578|ref|XP_663063.1| details extr: 25	extr
hypothetical protein AN1837.2	67522761	13	0	0	0	0	65.5926	4.73086	0.378	2	0	0	0	0	67522761|ref|XP_659441.1| details extr: 23, mito: 2	extr
elongation factor 1-alpha (Broad)	259481175	51	424.718	218.917	0.53	20	57.1011	10.626	0.0919	3	0	0	0	0	259481175|tpe|CBF74460.1| details cyto: 27	cyto
Heat shock 70 kDa protein HSP70	74657175	70	141.624	42.2071	0.661	39	49.949	15.2214	0.217	10	0	0	0	0	74657175|sp|Q5B2V1.1|HSP70_EMENI details cyto: 17, cyto_nucl: 14, nucl: 7	cyto
hypothetical protein AN0005.2	67515447	17	0	0	0	0	44.0149	6.30318	0.238	2	0	0	0	0	67515447|ref|XP_657609.1| details extr: 16, E.R.: 5, mito: 2, golg: 2	extr
hypothetical protein AN3310.2	67525705	22	0	0	0	0	43.8447	5.49655	0.177	2	0	0	0	0	67525705|ref|XP_660914.1| details extr: 24, mito: 3	extr
ATP synthase alpha chain, mitochondrial precursor (Broad)	259486849	60	149.385	52.1537	0.439	24	41.3929	6.10581	0.115	6	0	0	0	0	259486849|tpe|CBF85040.1| details mito: 26.5, cyto_mito: 14	mito
hypothetical protein AN0492.2	67516421	15	0	0	0	0	38.3578	33.5921	0.383	2	0	0	0	0	67516421|ref|XP_658096.1| details extr: 18, mito: 4, cyto: 4, cyto_nucl: 3.5	extr
hypothetical protein AN7912.2	67901850	42	0	0	0	0	30.0341	4.57565	0.125	7	0	0	0	0	67901850|ref|XP_681181.1| details extr: 22, mito: 2, cyto: 1.5	extr
hypothetical protein AN7322.2	67900670	31	0	0	0	0	28.3235	2.93735	0.104	2	0	0	0	0	67900670|ref|XP_680591.1| details extr: 25	extr
hypothetical protein AN4575.2	67536810	36	103.66	40.3434	0.215	2	26.0738	4.69401	0.215	2	0	0	0	0	67536810|ref|XP_662179.1| details extr: 20, cyto: 5	extr
EF2_NEUCR Elongation factor 2 (EF-2) (Colonial temperature-sensitive 3)	67540320	94	159.622	53.237	0.585	47	25.6324	4.10449	0.0308	2	0	0	0	0	67540320|ref|XP_663934.1| details cyto: 17, cyto_nucl: 12.5, nucl: 6, mito: 3	cyto
hypothetical protein AN5996.2	67539652	11	51.9383	70.7498	0.541	5	24.894	6.59764	0.339	4	0	0	0	0	67539652|ref|XP_663600.1| details cyto: 14, cyto_nucl: 9, extr: 5, mito: 4, nucl: 2	cyto
hypothetical protein AN5125.2	67537910	10	0	0	0	0	19.0606	6.90919	0.495	2	0	0	0	0	67537910|ref|XP_662729.1| details extr: 27	extr
hypothetical protein AN3804.2	67526693	34	20.2148	8.68295	0.162	3	18.488	3.17665	0.144	3	0	0	0	0	67526693|ref|XP_661408.1| details extr: 25	extr
Nucleoside diphosphate kinase NDK	30315965	17	185.263	48.6306	0.863	12	16.0758	7.12448	0.229	3	0	0	0	0	30315965|sp|Q8TFN0.1|NDK_EMENI details cyto: 13, cyto_nucl: 9, mito: 6, cysk: 5	cyto
hypothetical protein AN1162.2	67517987	25	178.453	90.0568	0.768	13	14.1472	5.60697	0.241	3	0	0	0	0	67517987|ref|XP_658766.1| details cyto: 18.5, cyto_nucl: 13.833, nucl: 8, mito_nucl: 4.833	cyto
hypothetical protein AN2037.2	67523161	36	63.9749	24.6638	0.488	13	13.5345	3.82352	0.0833	3	0	0	0	0	67523161|ref|XP_659641.1| details cyto: 12.5, cyto_nucl: 7, extr: 5, E.R.: 5, mito: 2	cyto
hypothetical protein AN6004.2	67539668	29	69.6766	22.2845	0.526	10	10.7329	9.43775	0.13	2	0	0	0	0	67539668|ref|XP_663608.1| details nucl: 20, cyto_nucl: 13.5, cyto: 5	nucl
Glyceraldehyde-3-phosphate dehydrogenase GAPDH	205371757	36	361.501	122.601	0.836	23	10.1845	9.99713	0.342	9	0	0	0	0	205371757|sp|P20445.2|G3P_EMENI details cyto: 27	cyto
hypothetical protein AN6697.2	67541054	43	0	0	0	0	10.028	1.72929	0.0805	2	0	0	0	0	67541054|ref|XP_664301.1| details extr: 26	extr
hypothetical protein AN4087.2	67527620	29	103.815	25.0128	0.72	20	9.35388	2.29522	0.106	3	0	0	0	0	67527620|ref|XP_661691.1| details mito: 22, cyto: 3.5, cyto_nucl: 3	mito
FK506-binding protein 1A FKBP	74611206	12	41.1544	3.87106	0.648	5	9.31895	3.03665	0.13	2	0	0	0	0	74611206|sp|Q6KBA8.1|FKB1A_EMENI details cyto: 16, cyto_pero: 10.833, cyto_nucl: 9.833, pero: 4.5, nucl: 2.5	cyto
Heat shock 70 kDa protein	74657077	72	54.932	14.6479	0.42	28	9.13717	1.0825	0.042	2	0	0	0	0	74657077|sp|Q5B0C0.1|HSP7M_EMENI details mito: 25	mito
hypothetical protein AN4016.2	67527200	15	62.8386	79.1522	0.359	4	7.63986	13.2326	0.26	3	0	0	0	0	67527200|ref|XP_661620.1| details nucl: 19, cyto_nucl: 14.5, mito: 4	nucl
Nascent polypeptide-associated complex subunit beta NAC-beta	74592627	18	37.3595	16.3441	0.6	7	7.43066	3.27512	0.133	2	0	0	0	0	74592627|sp|Q5ASI4.1|NACB_EMENI details nucl: 16, mito_nucl: 11.833, cyto_nucl: 10.833, mito: 6.5	nucl
hypothetical protein AN8605.2	67903236	18	183.247	74.6023	0.753	13	6.44066	11.1555	0.0988	2	0	0	0	0	67903236|ref|XP_681874.1| details cyto: 17, cyto_nucl: 14.5, nucl: 6	cyto
HS90_PODAN HEAT SHOCK PROTEIN 90 HOMOLOG (SUPPRESSOR OF VEGETATIVE INCOMPATIBILITY MOD-E)	67902564	80	147.621	60.6046	0.58	38	6.34991	6.67395	0.0143	2	0	0	0	0	67902564|ref|XP_681538.1| details nucl: 14, cyto_nucl: 13.5, cyto: 11	nucl
hypothetical protein AN4252.2	67528029	21	11.8263	8.29962	0.217	2	5.42153	5.63478	0.0952	2	0	0	0	0	67528029|ref|XP_661856.1| details nucl: 15, cyto_nucl: 13.333, cyto: 7.5, cyto_pero: 4.832	nucl
hypothetical protein AN7143.2	67541959	52	3.34537	3.81105	0.188	7	3.88133	6.72267	0.188	7	0	0	0	0	67541959|ref|XP_664747.1| details nucl: 21, cyto_nucl: 14.5, cyto: 6	nucl
Putative peroxiredoxin pmp20	74680531	19	222.022	83.426	0.738	14	3.68596	3.23683	0.179	2	0	0	0	0	74680531|sp|Q5ASN8.1|PMP20_EMENI details cyto: 27	cyto
4-aminobutyrate aminotransferase GABA-AT	120965	55	53.3832	18.1455	0.618	24	3.47035	3.01962	0	0	0	0	0	0	120965|sp|P14010.1|GABAT_EMENI details mito: 22.5, cyto_mito: 13.5, cyto: 3.5	mito
METK_NEUCR S-adenosylmethionine synthetase (Methionine adenosyltransferase) (AdoMet synthetase)	67518128	42	37.4401	9.59225	0.436	17	3.07955	3.95201	0.0258	2	0	0	0	0	67518128|ref|XP_658826.1| details cyto: 21, cyto_nucl: 12, mito: 5	cyto
Probable Xaa-Pro aminopeptidase P AMPP	342162003	73	0	0	0	0	2.8459	4.92924	0.0229	2	0	0	0	0	342162003|sp|Q5AVF0.2|AMPP1_EMENI details mito: 23.5, cyto_mito: 13.5	mito
hypothetical protein AN6287.2	67540234	24	36.1858	16.2938	0.498	10	1.94361	3.36643	0	0	0	0	0	0	67540234|ref|XP_663891.1| details mito: 23, cyto: 4	mito
telomere and ribosome associated protein Stm1, putative (AFU_orthologue; AFUA_3G10920)	259482233	33	92.559	30.1687	0.53	17	1.84029	3.18748	0.108	2	0	0	0	0	259482233|tpe|CBF76519.1| details nucl: 17.5, cyto_nucl: 11.5, cyto: 4.5, mito: 4	nucl
Peptidyl-prolyl cis-trans isomerase B PPIase B	74657233	23	9.17066	8.4667	0.206	3	1.40635	2.43588	0.206	3	0	0	0	0	74657233|sp|Q5B4R3.1|PPIB_EMENI details extr: 12, E.R.: 11, golg: 2	extr
GR78_NEUCR 78 KDA GLUCOSE-REGULATED PROTEIN HOMOLOG PRECURSOR (GRP 78) (IMMUNOGLOBULIN HEAVY CHAIN BINDING PROTEIN HOMOLOG) (BIP)	67523211	74	14.1655	7.06308	0.297	18	1.38349	2.39627	0.0163	2	0	0	0	0	67523211|ref|XP_659666.1| details extr: 15, E.R.: 8, golg: 2	extr
hypothetical protein AN8863.2	67903752	44	17.9312	18.6179	0.264	6	1.25021	2.16543	0.264	6	0	0	0	0	67903752|ref|XP_682132.1| details nucl: 14.5, cyto_nucl: 13.5, cyto: 11.5	nucl
hypothetical protein AN1003.2	67517573	39	11.7927	5.60244	0.27	8	1.16734	2.0219	0.09	3	0	0	0	0	67517573|ref|XP_658607.1| details mito: 20, cyto: 7	mito
hypothetical protein AN7177.2	67542027	26	164.927	53.9087	0.346	5	0.868708	1.50465	0.142	2	0	0	0	0	67542027|ref|XP_664781.1| details nucl: 12.5, cyto_nucl: 9.5, cyto: 5.5, plas: 3, mito: 2, cysk: 2	nucl
hypothetical protein AN3674.2	67526433	58	32.2641	9.34999	0.507	19	0.620844	1.07533	0.122	4	0	0	0	0	67526433|ref|XP_661278.1| details nucl: 17.5, cyto_nucl: 11.833, mito_nucl: 11.666, mito: 4.5	nucl
hypothetical protein AN6341.2	67540342	65	12.1244	13.1008	0.111	5	0.49348	0.854732	0.065	2	0	0	0	0	67540342|ref|XP_663945.1| details pero: 9, cyto_nucl: 8.5, cyto: 8, nucl: 7	pero
Enolase	74657112	47	239.038	76.1087	0.742	24	0	0	0	0	0	0	0	0	74657112|sp|Q5B135.1|ENO_EMENI details cyto: 25, cyto_nucl: 14	cyto
Actin, gamma	238054270	42	180.097	53.2009	0.771	23	0	0	0	0	0	0	0	0	238054270|sp|P20359.2|ACTG_EMENI details cysk: 27	cysk
hypothetical protein AN8176.2	67902378	40	174.606	64.4839	0.468	14	0	0	0	0	0	0	0	0	67902378|ref|XP_681445.1| details mito: 15, cyto: 7, nucl: 3	cyto
hypothetical protein AN7937.2	67901900	13	169.367	115.723	0.855	10	0	0	0	0	0	0	0	0	67901900|ref|XP_681206.1| details nucl: 10, cyto: 9, pero: 5, mito: 1	nucl
Polyadenylate-binding protein, cytoplasmic and nuclear PABP	158563873	79	168.957	232.371	0.322	22	0	0	0	0	0	0	0	0	158563873|sp|Q5B630.2|PABP_EMENI details nucl: 12, cyto_nucl: 11.5, cyto: 9, mito: 3	nucl
hypothetical protein AN2174.2	67523437	167	159.293	251.434	0.115	7	0	0	0	0	0	0	0	0	67523437|ref|XP_659778.1| details plas: 11, mito: 6, E.R.: 3, nucl: 2.5, cyto_nucl: 2.5, pero: 2	plas
ADT_NEUCR ADP,ATP CARRIER PROTEIN (ADP/ATP TRANSLOCASE) (ADENINE NUCLEOTIDE TRANSLOCATOR) (ANT)	67527372	34	153.84	79.3741	0.508	16	0	0	0	0	0	0	0	0	67527372|ref|XP_661668.1| details mito: 10, cyto: 6, extr: 4, E.R.: 4, plas: 2	cyto
RS7_NEUCR 40S ribosomal protein S7	67537492	23	152.165	62.9411	0.662	14	0	0	0	0	0	0	0	0	67537492|ref|XP_662520.1| details cyto: 11, cyto_nucl: 10, nucl: 7, mito: 7	cyto
hypothetical protein AN6629.2	67540918	25	149.019	50.6325	0.39	8	0	0	0	0	0	0	0	0	67540918|ref|XP_664233.1| details cyto: 14.5, cyto_nucl: 10, nucl: 4.5, mito: 4, pero: 4	cyto
hypothetical protein AN4402.2	67528408	30	145.561	47.7344	0.535	13	0	0	0	0	0	0	0	0
hypothetical protein AN5441.2	67538542	18	144.975	46.4103	0.613	11	0	0	0	0	0	0	0	0
Alcohol dehydrogenase 3 ADH III	113382	37	138.024	47.3292	0.639	19	0	0	0	0	0	0	0	0
hypothetical protein AN6563.2	67540786	46	137.718	63.1686	0.606	22	0	0	0	0	0	0	0	0
Phosphoglycerate kinase	1346699	45	131.74	47.409	0.689	26	0	0	0	0	0	0	0	0
hypothetical protein AN7107.2	67541887	29	130.619	53.1062	0.446	10	0	0	0	0	0	0	0	0
40S ribosomal protein S1	74656798	29	130.154	69.2275	0.543	15	0	0	0	0	0	0	0	0
H4_NEUCR Histone H4	67516905	11	127.987	65.1599	0.57	7	0	0	0	0	0	0	0	0
hypothetical protein AN8856.2	67903738	17	122.489	50.7498	0.425	8	0	0	0	0	0	0	0	0
Histone H2B	122046	15	122.322	38.2801	0.379	6	0	0	0	0	0	0	0	0
hypothetical protein AN3413.2	67525911	28	121.892	40.9994	0.548	12	0	0	0	0	0	0	0	0
hypothetical protein AN0465.2	67516367	23	118.484	38.9094	0.542	9	0	0	0	0	0	0	0	0
RS22_KLUMA 40S RIBOSOMAL PROTEIN S22 (S15A) (YS24)	67517262	15	113.46	38.28	0.6	6	0	0	0	0	0	0	0	0
RS17_NEUCR 40S ribosomal protein S17 (CRP3)	67539618	16	111.823	7.26022	0.727	10	0	0	0	0	0	0	0	0
RL5_NEUCR 60S ribosomal protein L5 (CPR4)	67517624	34	111.493	73.2569	0.332	8	0	0	0	0	0	0	0	0
hypothetical protein AN1964.2	67523015	27	110.83	37.2872	0.266	7	0	0	0	0	0	0	0	0
hypothetical protein AN0776.2	67516989	21	109.848	44.1553	0.489	9	0	0	0	0	0	0	0	0
40S ribosomal protein S19	133844	16	105.818	39.9842	0.547	8	0	0	0	0	0	0	0	0
hypothetical protein AN5800.2	67539260	21	105.203	25.6542	0.505	9	0	0	0	0	0	0	0	0
1433_TRIHA 14-3-3 PROTEIN HOMOLOG (TH1433)	67534609	29	103.788	30.1719	0.349	7	0	0	0	0	0	0	0	0
Woronin body major protein	30580464	25	102.564	88.8679	0.679	13	0	0	0	0	0	0	0	0
ATP-dependent RNA helicase eIF4A	357528810	45	101.733	59.7933	0.492	15	0	0	0	0	0	0	0	0
hypothetical protein similar to 60S ribosomal protein L2 (Broad)	259487668	27	100.596	13.7732	0.543	11	0	0	0	0	0	0	0	0
RS9_PODAN 40S ribosomal protein S9 (S7)	67537266	22	99.4701	28.0289	0.259	4	0	0	0	0	0	0	0	0
Probable formate dehydrogenase FDH	357529511	40	95.8304	46.8252	0.548	18	0	0	0	0	0	0	0	0
conserved hypothetical protein	75859014	22	95.7448	28.2876	0.542	10	0	0	0	0	0	0	0	0
hypothetical protein similar to 60S ribosomal protein L27a (Broad)	259485565	17	94.0924	29.5931	0.638	12	0	0	0	0	0	0	0	0
hypothetical protein AN1993.2	67523073	47	91.6415	19.0589	0.543	23	0	0	0	0	0	0	0	0
Eukaryotic translation initiation factor 3 subunit G eIF3g	353558839	32	91.1308	150.712	0.211	6	0	0	0	0	0	0	0	0
hypothetical protein AN7003.2	67541679	26	90.9622	26.8107	0.504	14	0	0	0	0	0	0	0	0
hypothetical protein AN3172.2	67525429	30	90.8252	44.6667	0.5	8	0	0	0	0	0	0	0	0
hypothetical protein AN0433.2	67516303	20	90.79	24.2788	0.431	8	0	0	0	0	0	0	0	0
hypothetical protein AN5907.2	67539474	17	89.6016	26.2317	0.764	14	0	0	0	0	0	0	0	0
hypothetical protein AN2875.2	67524835	39	88.8152	24.0855	0.658	23	0	0	0	0	0	0	0	0
RS15_PODAN 40S RIBOSOMAL PROTEIN S15 (S12)	67539654	20	88.3481	26.2197	0.588	8	0	0	0	0	0	0	0	0
heat shock 70 kDa protein (Eurofung)	259486709	41	87.6168	30.0002	0.554	19	0	0	0	0	0	0	0	0
hypothetical protein AN4872.2	67537404	18	87.2281	41.5217	0.266	22	0	0	0	0	0	0	0	0
RS14_NEUCR 40S ribosomal protein S14 (CRP2)	67539580	16	86.0011	55.5983	0.624	9	0	0	0	0	0	0	0	0
60S ribosomal protein L28 (AFU_orthologue; AFUA_6G05200)	259480066	17	85.7886	34.9987	0.592	11	0	0	0	0	0	0	0	0
hypothetical protein AN4522.2	67536704	13	85.1209	31.9825	0.678	17	0	0	0	0	0	0	0	0
RL15_ASPNG 60S RIBOSOMAL PROTEIN L15	67516327	24	84.3918	30.9802	0.384	7	0	0	0	0	0	0	0	0
hypothetical protein AN8118.2	67902262	18	84.2728	33.2689	0.732	13	0	0	0	0	0	0	0	0
Histone H3	122080	15	84.0374	33.235	0.301	2	0	0	0	0	0	0	0	0
hypothetical protein AN4859.2	67537378	109	83.9595	28.3068	0.235	8	0	0	0	0	0	0	0	0
hypothetical protein AN9097.2	67904220	15	82.6894	28.9274	0.436	8	0	0	0	0	0	0	0	0
60S ribosomal protein L12 (AFU_orthologue; AFUA_1G03390)	259489520	18	82.0741	18.2748	0.509	7	0	0	0	0	0	0	0	0
hypothetical protein similar to ribosomal L10 protein (Broad)	259479731	25	81.2912	44.3118	0.48	10	0	0	0	0	0	0	0	0
hypothetical protein similar to 40s ribosomal protein s13 (Broad)	259480263	17	80.9101	24.479	0.556	9	0	0	0	0	0	0	0	0
hypothetical protein AN4073.2	67527592	20	80.2792	29.8236	0.361	7	0	0	0	0	0	0	0	0
hypothetical protein AN4015.2	67527196	18	79.7758	28.4527	0.327	7	0	0	0	0	0	0	0	0
hypothetical protein AN4802.2	67537264	18	78.8894	42.9122	0.293	2	0	0	0	0	0	0	0	0
RLA0_NEUCR 60S acidic ribosomal protein P0	67524553	33	78.7131	9.10766	0.343	10	0	0	0	0	0	0	0	0
Citrate synthase, mitochondrial	146345393	52	77.0614	35.493	0.468	18	0	0	0	0	0	0	0	0
Histone H2A	121996	14	76.115	98.3976	0.538	4	0	0	0	0	0	0	0	0
hypothetical protein AN1228.2	67518234	15	75.9321	26.2063	0.331	5	0	0	0	0	0	0	0	0
hypothetical protein AN0240.2	67515917	36	74.7281	30.6656	0.361	13	0	0	0	0	0	0	0	0
60S ribosomal protein L3 [Source:UniProtKB/TrEMBL;Acc:Q9UV31]	259479602	44	74.5689	30.5288	0.482	25	0	0	0	0	0	0	0	0
hypothetical protein AN4927.2	67537514	14	74.2379	24.5121	0.71	5	0	0	0	0	0	0	0	0
60S ribosomal protein L31e (AFU_orthologue; AFUA_6G13250)	259485065	14	73.5676	24.8899	0.475	8	0	0	0	0	0	0	0	0
Translationally-controlled tumor protein homolog TCTP	74598812	20	73.3978	12.8768	0.52	7	0	0	0	0	0	0	0	0
UDP-glucose pyrophosphorylase (EC 2.7.7.9) [Source:UniProtKB/TrEMBL;Acc:Q5I6D1]	259485433	58	71.856	24.5515	0.451	20	0	0	0	0	0	0	0	0
hypothetical protein AN5222.2	67538104	19	71.0834	31.916	0.419	9	0	0	0	0	0	0	0	0
hypothetical protein AN4222.2	67527959	16	70.9298	5.95361	0.511	8	0	0	0	0	0	0	0	0
hypothetical protein AN2980.2	67525045	12	70.7969	23.3074	0.431	5	0	0	0	0	0	0	0	0
hypothetical protein AN1263.2	67521612	49	70.0951	30.7089	0.343	12	0	0	0	0	0	0	0	0
hypothetical protein AN1378.2	67521842	22	70.0083	64.9823	0.552	13	0	0	0	0	0	0	0	0
transketolase TktA (AFU_orthologue; AFUA_1G13500)	259489039	75	69.0667	20.6621	0.434	26	0	0	0	0	0	0	0	0
Glutamine-fructose-6-phosphate transaminase (EC 2.6.1.16) [Source:UniProtKB/TrEMBL;Acc:Q5I6D3]	259484716	77	68.8579	24.2114	0.403	27	0	0	0	0	0	0	0	0
hypothetical protein AN4475.2	67531106	20	68.4943	34.3622	0.125	12	0	0	0	0	0	0	0	0
ACL1_NEUCR Probable ATP-citrate synthase subunit 1 (ATP-citrate (pro-S-)-lyase 1) (Citrate cleavage enzyme subunit 1)	67523961	72	68.4536	15.8526	0.316	17	0	0	0	0	0	0	0	0
hypothetical protein AN2435.2	67523959	53	68.4318	36.8171	0.563	20	0	0	0	0	0	0	0	0
hypothetical protein AN5520.2	67538700	29	68.0131	22.5891	0.363	12	0	0	0	0	0	0	0	0
Nascent polypeptide-associated complex subunit alpha NAC-alpha	74594237	22	67.7843	35.2332	0.601	8	0	0	0	0	0	0	0	0
40S ribosomal protein S10b (AFU_orthologue; AFUA_6G12660)	259481752	18	67.0458	33.9667	0.451	7	0	0	0	0	0	0	0	0
RL16_NEUCR 60S ribosomal protein L16	67527912	23	66.9681	36.9523	0.302	9	0	0	0	0	0	0	0	0
hypothetical protein AN3481.2	67526047	12	66.6308	21.8093	0.425	3	0	0	0	0	0	0	0	0
60S ribosomal protein L6 (AFU_orthologue; AFUA_1G11130)	259488516	22	64.9256	16.1595	0.424	11	0	0	0	0	0	0	0	0
RS27_XENLA 40S ribosomal protein S27	67537214	9	64.8969	61.4883	0.306	3	0	0	0	0	0	0	0	0
hypothetical protein AN5904.2	67539468	16	64.2296	32.1003	0.764	8	0	0	0	0	0	0	0	0
hypothetical protein AN1534.2	67522154	26	63.7126	22.4019	0.405	11	0	0	0	0	0	0	0	0
hypothetical protein AN8704.2	67903434	18	61.9153	24.4431	0.387	9	0	0	0	0	0	0	0	0
Heat shock protein 70 [Source:UniProtKB/TrEMBL;Acc:O42808]	259486710	43	61.0978	27.4926	0.674	20	0	0	0	0	0	0	0	0
O-acetylhomoserine (thiol)-lyase	146345408	47	60.9749	33.0277	0.551	15	0	0	0	0	0	0	0	0
hypothetical protein AN2432.2	67523953	11	59.7904	19.4713	0.689	7	0	0	0	0	0	0	0	0
hypothetical protein AN3954.2	67526993	54	59.1027	23.7173	0.425	18	0	0	0	0	0	0	0	0
hypothetical protein AN6255.2	67540170	11	58.9637	42.0042	0.624	6	0	0	0	0	0	0	0	0
Small GTPase RanA [Source:UniProtKB/TrEMBL;Acc:Q6T4V9]	259485069	24	58.7367	20.1629	0.358	8	0	0	0	0	0	0	0	0
ATP synthase delta chain, mitochondrial precursor, putative (AFU_orthologue; AFUA_1G03100)	259489503	18	58.5331	21.756	0.482	5	0	0	0	0	0	0	0	0
60S ribosomal protein L19 (AFU_orthologue; AFUA_2G07970)	259480000	22	57.957	8.50473	0.395	9	0	0	0	0	0	0	0	0
hypothetical protein AN0570.2	67516577	15	57.3899	20.367	0.5	13	0	0	0	0	0	0	0	0
Tubulin alpha-1 chain	146345527	50	57.0136	20.1307	0.321	12	0	0	0	0	0	0	0	0
hypothetical protein AN7590.2	67901206	28	56.6757	34.4485	0.417	9	0	0	0	0	0	0	0	0
hypothetical protein AN5686.2	67539032	19	56.4366	24.5898	0.683	12	0	0	0	0	0	0	0	0
hypothetical protein ANIA_04500	259482676	11	55.7857	37.0556	0.541	6	0	0	0	0	0	0	0	0
hypothetical protein AN6048.2	67539756	49	55.6362	23.6839	0.499	14	0	0	0	0	0	0	0	0
hypothetical protein AN7354.2	67900734	15	55.4121	26.6956	0.427	8	0	0	0	0	0	0	0	0
RS26_NEUCR 40S ribosomal protein S26E (CRP5) (13.6 kDa ribosomal protein)	67539090	13	54.876	13.8706	0.378	5	0	0	0	0	0	0	0	0
hypothetical protein AN4762.2	67537184	16	54.8604	16.3901	0.226	6	0	0	0	0	0	0	0	0
40S ribosomal protein S4, putative (AFU_orthologue; AFUA_3G06840)	259482360	29	54.6209	47.3158	0.494	14	0	0	0	0	0	0	0	0
hypothetical protein AN1692.2	67522471	121	53.4326	92.548	0.169	16	0	0	0	0	0	0	0	0
hypothetical protein ANIA_04127	259481279	25	52.7289	8.76795	0.589	11	0	0	0	0	0	0	0	0
hypothetical protein AN8123.2	67902272	48	52.0817	18.5272	0.514	18	0	0	0	0	0	0	0	0
hypothetical protein AN8982.2	67903990	49	50.8316	20.1199	0.45	19	0	0	0	0	0	0	0	0
hypothetical protein AN0747.2	67516931	53	50.1405	18.0441	0.382	16	0	0	0	0	0	0	0	0
GBLP_NEUCR Guanine nucleotide-binding protein beta subunit-like protein (Cross-pathway control WD-repeat protein cpc-2)	67527799	35	49.8493	30.0899	0.453	13	0	0	0	0	0	0	0	0
hypothetical protein AN8273.2	67902572	48	49.5026	17.622	0.548	18	0	0	0	0	0	0	0	0
hypothetical protein AN4452.2	67528508	58	49.3324	44.374	0.537	36	0	0	0	0	0	0	0	0
hypothetical protein similar to AGL288Wp (Broad)	259482683	15	48.5219	24.0741	0.3	5	0	0	0	0	0	0	0	0
hypothetical protein AN2208.2	67523505	40	47.3121	6.51759	0.558	17	0	0	0	0	0	0	0	0
hypothetical protein AN0870.2	67517185	33	47.2219	28.4779	0.478	11	0	0	0	0	0	0	0	0
hypothetical protein AN6631.2	67540922	19	46.726	15.145	0.607	8	0	0	0	0	0	0	0	0
hypothetical protein AN9297.2	67904620	65	46.4112	22.8415	0.297	18	0	0	0	0	0	0	0	0
hypothetical protein AN5525.2	67538710	83	46.3221	20.9046	0.27	17	0	0	0	0	0	0	0	0
Inorganic pyrophosphatase PPase	357528811	32	45.4939	8.46399	0.672	17	0	0	0	0	0	0	0	0
40S ribosomal protein S25, putative (AFU_orthologue; AFUA_1G16523)	259488753	10	45.2798	78.4269	0.296	8	0	0	0	0	0	0	0	0
hypothetical protein AN2526.2	67524137	44	45.0962	18.1603	0.393	17	0	0	0	0	0	0	0	0
FAD dependent oxidoreductase, putative (AFU_orthologue; AFUA_7G05070)	259487758	52	41.7265	11.525	0.525	20	0	0	0	0	0	0	0	0
Triosephosphate isomerase TIM	136053	27	41.6832	17.5919	0.771	16	0	0	0	0	0	0	0	0
RNP domain protein (AFU_orthologue; AFUA_5G07120)	259487607	15	41.5757	12.9022	0.457	4	0	0	0	0	0	0	0	0
conserved hypothetical protein	259488531	18	41.3852	17.6897	0.363	5	0	0	0	0	0	0	0	0
COX5_ASPNG Cytochrome c oxidase polypeptide V, mitochondrial precursor	67523721	22	41.3401	32.9217	0.431	11	0	0	0	0	0	0	0	0
60S ribosomal protein L22, putative (AFU_orthologue; AFUA_3G12300)	259482110	14	40.7974	19.4221	0.46	7	0	0	0	0	0	0	0	0
conserved hypothetical protein	259483642	8	40.0219	15.98	0.427	3	0	0	0	0	0	0	0	0
hypothetical protein similar to ribosomal protein S5 (Broad)	259488872	24	39.5705	34.3875	0.433	11	0	0	0	0	0	0	0	0
RfeF [Source:UniProtKB/TrEMBL;Acc:Q8J174]	259487379	55	39.1194	67.7568	0.107	4	0	0	0	0	0	0	0	0
G6PI_ASPOR Glucose-6-phosphate isomerase (GPI) (Phosphoglucose isomerase) (PGI) (Phosphohexose isomerase) (PHI)	67539734	61	38.9	6.12933	0.345	14	0	0	0	0	0	0	0	0
hypothetical protein AN6708.2	67541076	52	37.3189	3.96318	0.242	9	0	0	0	0	0	0	0	0
Glutamine synthetase GS	357529501	40	37.2829	17.7599	0.415	11	0	0	0	0	0	0	0	0
hypothetical protein AN6921.2	67541502	23	36.5968	21.7307	0.257	6	0	0	0	0	0	0	0	0
Myo-inositol-1-phosphate synthase (EC 5.5.1.4) [Source:UniProtKB/TrEMBL;Acc:B6CK64]	259483956	41	35.9073	14.0248	0.401	11	0	0	0	0	0	0	0	0
Tubulin beta-1 chain	135443	50	35.2495	33.1367	0.345	14	0	0	0	0	0	0	0	0
hypothetical protein AN9403.2	67904832	39	34.8277	10.2942	0.19	6	0	0	0	0	0	0	0	0
hypothetical protein AN7193.2	67542059	37	34.2192	12.2567	0.533	12	0	0	0	0	0	0	0	0
mitochondrial F1F0 ATP synthase subunit F (Atp17), putative (AFU_orthologue; AFUA_2G05510)	259483806	11	33.0745	18.3501	0.248	2	0	0	0	0	0	0	0	0
unnamed protein product (mitochondrion)	386800936	29	32.6468	28.445	0.119	2	0	0	0	0	0	0	0	0
Sulfate adenylyltransferase SAT	7387881	64	32.639	11.2552	0.402	19	0	0	0	0	0	0	0	0
ubiquinol-cytochrome c reductase complex 14 kDa protein (AFU_orthologue; AFUA_4G06790)	259482801	15	31.7933	13.6274	0.371	5	0	0	0	0	0	0	0	0
hypothetical protein AN4594.2	67536848	13	31.6979	28.1049	0.249	6	0	0	0	0	0	0	0	0
hypothetical protein AN3466.2	67526017	49	31.5463	10.1958	0.298	12	0	0	0	0	0	0	0	0
Cell division control protein 48 [Source:UniProtKB/Swiss-Prot;Acc:Q5AWS6]	259483400	89	31.5459	12.1392	0.338	19	0	0	0	0	0	0	0	0
hypothetical protein AN6632.2	67540924	8	31.3087	16.4969	0.368	3	0	0	0	0	0	0	0	0
hypothetical protein AN1047.2	67517731	81	30.983	11.9975	0.24	14	0	0	0	0	0	0	0	0
Tubulin alpha-2 chain	146345528	50	30.9016	14.5477	0.306	10	0	0	0	0	0	0	0	0
hypothetical protein AN6082.2	67539824	11	30.5809	0.537422	0.491	6	0	0	0	0	0	0	0	0
hypothetical protein AN7299.2	67900624	44	30.4535	10.5252	0.486	16	0	0	0	0	0	0	0	0
hypothetical protein AN5447.2	67538554	59	30.4192	12.6658	0.231	10	0	0	0	0	0	0	0	0
Nuclear transport factor 2 NTF-2	52783210	14	30.1031	10.1523	0.232	2	0	0	0	0	0	0	0	0
calnexin, putative (Eurofung)	259481883	62	29.9844	7.4117	0.257	9	0	0	0	0	0	0	0	0
RS23_NEUCR 40S ribosomal protein S23	67521776	16	29.6481	25.692	0.379	5	0	0	0	0	0	0	0	0
Cobalamin-independent methionine synthase (EC 2.1.1.14) [Source:UniProtKB/TrEMBL;Acc:Q9P444]	259482740	87	29.3516	50.8385	0.517	32	0	0	0	0	0	0	0	0
conserved aldo-keto oxidoreductase, NADPH-dependent (Eurofung)	259488403	33	29.1508	26.7876	0.542	14	0	0	0	0	0	0	0	0
Mannitol-1-phosphate 5-dehydrogenase M1PDH	74594748	43	28.9981	8.55192	0.36	14	0	0	0	0	0	0	0	0
Phosphoglucomutase PGM	90110043	61	28.9225	12.6466	0.248	15	0	0	0	0	0	0	0	0
hypothetical protein similar to elongation factor EF-Tu (Broad)	259488607	48	28.8218	11.6313	0.512	8	0	0	0	0	0	0	0	0
Formation of crista junctions protein 1	74596358	69	28.7286	49.7593	0.089	3	0	0	0	0	0	0	0	0
hypothetical protein AN9408.2	67904842	232	28.3166	13.6751	0.206	34	0	0	0	0	0	0	0	0
hypothetical protein AN3059.2	67525203	57	27.8384	8.08598	0.352	13	0	0	0	0	0	0	0	0
hypothetical protein AN3814.2	67526713	19	27.5689	47.7508	0.669	10	0	0	0	0	0	0	0	0
GTP-binding protein rhoA	41017789	22	27.4552	10.3215	0.269	5	0	0	0	0	0	0	0	0
conserved hypothetical protein similar to cofilin (Eurofung)	259487712	17	27.2614	33.6724	0.429	5	0	0	0	0	0	0	0	0
hypothetical protein AN0955.2	67517417	64	26.8302	46.4713	0.108	7	0	0	0	0	0	0	0	0
hypothetical protein AN1394.2	67521874	39	26.7467	8.17465	0.421	10	0	0	0	0	0	0	0	0
putative 1-Cys peroxiredoxin (Eurofung)	259487032	23	26.6695	46.193	0.563	13	0	0	0	0	0	0	0	0
40S ribosomal protein S16 (Broad)	259479861	16	25.8388	22.8734	0.503	6	0	0	0	0	0	0	0	0
hypothetical protein AN5162.2	67537984	45	25.8314	7.16344	0.398	13	0	0	0	0	0	0	0	0
alcohol dehydrogenase, zinc-containing, putative (AFU_orthologue; AFUA_1G04620)	259489310	38	25.4757	19.0908	0.213	5	0	0	0	0	0	0	0	0
hypothetical protein AN2057.2	67523201	19	25.3214	9.42516	0.299	6	0	0	0	0	0	0	0	0
ATP synthase gamma chain, mitochondrial precursor, putative (AFU_orthologue; AFUA_1G03510)	259489530	32	25.2877	9.65112	0.503	12	0	0	0	0	0	0	0	0
hypothetical protein AN0753.2	67516943	54	25.2435	1.95173	0.36	15	0	0	0	0	0	0	0	0
Septin Fragment [Source:UniProtKB/TrEMBL;Acc:Q9C1M2]	259480955	44	25.1795	9.1167	0.286	10	0	0	0	0	0	0	0	0
hypothetical protein AN3058.2	67525201	50	24.8225	8.45404	0.249	9	0	0	0	0	0	0	0	0
hypothetical protein AN8641.2	67903308	14	24.2534	8.41378	0.435	4	0	0	0	0	0	0	0	0
hypothetical protein AN0665.2	67516767	32	24.1575	41.8421	0.238	2	0	0	0	0	0	0	0	0
60S ribosomal protein L38, putative (AFU_orthologue; AFUA_4G07845)	259481571	9	23.794	20.9256	0.475	4	0	0	0	0	0	0	0	0
hypothetical protein AN3459.2	67526003	53	23.6083	12.6328	0.379	13	0	0	0	0	0	0	0	0
Pyruvate kinase PK	146345447	58	23.4898	8.56572	0.257	13	0	0	0	0	0	0	0	0
hypothetical protein AN6337.2	67540334	8	23.4258	5.15305	0.657	3	0	0	0	0	0	0	0	0
acetyl-CoA acetyltransferase, putative (AFU_orthologue; AFUA_8G04000)	259486717	41	23.3304	7.40482	0.276	7	0	0	0	0	0	0	0	0
hypothetical protein AN1549.2	67522184	10	23.0513	6.82718	0.605	5	0	0	0	0	0	0	0	0
hypothetical protein AN2916.2	67524917	69	22.9014	3.40828	0.144	7	0	0	0	0	0	0	0	0
hypothetical protein AN6688.2	67541036	47	22.6563	6.80697	0.277	9	0	0	0	0	0	0	0	0
hypothetical protein AN0084.2	67515605	27	22.4462	3.21737	0.545	12	0	0	0	0	0	0	0	0
hypothetical protein AN5895.2	67539450	52	22.2677	8.79733	0.293	14	0	0	0	0	0	0	0	0
hypothetical protein AN9124.2	67904274	64	21.969	8.05314	0.374	19	0	0	0	0	0	0	0	0
K6PF_ASPNG 6-phosphofructokinase (Phosphofructokinase) (Phosphohexokinase) (6PF-1-K)	67525531	87	21.7141	7.2792	0.172	16	0	0	0	0	0	0	0	0
hypothetical protein AN7742.2	67901510	17	21.638	13.2789	0.619	12	0	0	0	0	0	0	0	0
IDH1_AJECA Isocitrate dehydrogenase [NAD] subunit 1, mitochondrial precursor (Isocitric dehydrogenase) (NAD+-specific ICDH)	67539240	42	21.6349	8.38022	0.396	11	0	0	0	0	0	0	0	0
hypothetical protein AN8770.2	67903566	99	21.6267	8.22748	0.207	14	0	0	0	0	0	0	0	0
hypothetical protein AN6557.2	67540774	15	21.361	30.5137	0.504	5	0	0	0	0	0	0	0	0
hypothetical protein AN7436.2	67900898	56	21.0685	6.70603	0.345	14	0	0	0	0	0	0	0	0
hypothetical protein AN4525.2	67536710	22	20.9917	19.3584	0.233	3	0	0	0	0	0	0	0	0
hypothetical protein AN5820.2	67539300	58	20.9088	5.69728	0.196	10	0	0	0	0	0	0	0	0
Mitochondrial ATP synthase epsilon chain domain-containing protein (AFU_orthologue; AFUA_2G09310)	259479723	8	20.8922	3.05979	0.23	2	0	0	0	0	0	0	0	0
arginosuccinate synthetase (Eurofung)	259487237	46	20.5427	7.96303	0.195	8	0	0	0	0	0	0	0	0
hypothetical protein AN8707.2	67903440	59	20.4578	9.39044	0.292	11	0	0	0	0	0	0	0	0
hypothetical protein AN6639.2	67540938	66	20.334	8.94058	0.25	12	0	0	0	0	0	0	0	0
Septin [Source:UniProtKB/TrEMBL;Acc:Q9C1M3]	259482498	43	20.0538	5.14005	0.359	14	0	0	0	0	0	0	0	0
hypothetical protein AN3051.2	67525187	88	19.9754	18.9033	0.123	8	0	0	0	0	0	0	0	0
Peptidyl-prolyl cis-trans isomerase D PPIase D	74681033	41	19.8012	11.4974	0.344	11	0	0	0	0	0	0	0	0
RL44_PICJA 60S RIBOSOMAL PROTEIN L44 (L41)	67540022	12	19.4517	17.1167	0.16	2	0	0	0	0	0	0	0	0
UDP-glucose 4-epimerase (Eurofung)	259482434	41	19.1357	18.5891	0.375	8	0	0	0	0	0	0	0	0
hypothetical protein AN5571.2	67538802	118	18.9141	8.71112	0.185	14	0	0	0	0	0	0	0	0
Tubulin beta-2 chain	85681900	50	18.8429	11.1207	0.209	11	0	0	0	0	0	0	0	0
hypothetical protein AN2272.2	67523633	38	18.7389	7.2093	0.239	8	0	0	0	0	0	0	0	0
hypothetical protein AN3823.2	67526731	10	18.6413	16.1881	0.443	5	0	0	0	0	0	0	0	0
coproporphyrinogen III oxidase, putative (AFU_orthologue; AFUA_1G07480)	259484575	52	18.5514	9.28571	0.0925	5	0	0	0	0	0	0	0	0
hypothetical protein AN2862.2	67524809	27	18.2284	5.94016	0.24	3	0	0	0	0	0	0	0	0
hypothetical protein ANIA_06024	259479792	23	17.7657	2.2148	0.299	5	0	0	0	0	0	0	0	0
GTP-binding protein YchF (AFU_orthologue; AFUA_1G09800)	259488392	44	17.7445	7.2259	0.186	4	0	0	0	0	0	0	0	0
Leukotriene A-4 hydrolase homolog	172045937	70	17.2343	2.36847	0.104	5	0	0	0	0	0	0	0	0
hypothetical protein AN8867.2	67903760	54	17.157	7.89742	0.205	8	0	0	0	0	0	0	0	0
co-chaperone (Eurofung)	259484936	37	16.8931	5.18332	0.309	11	0	0	0	0	0	0	0	0
Small COPII coat GTPase sar1	74598992	21	16.6364	7.34129	0.36	6	0	0	0	0	0	0	0	0
xanthine-guanine phosphoribosyl transferase Xpt1, putative (AFU_orthologue; AFUA_4G04550)	259483696	23	16.5562	5.83771	0.162	4	0	0	0	0	0	0	0	0
hypothetical protein AN9094.2	67904214	56	16.5135	5.5374	0.283	10	0	0	0	0	0	0	0	0
hypothetical protein AN4215.2	67527943	11	16.456	2.96859	0.618	4	0	0	0	0	0	0	0	0
hypothetical protein AN1923.2	67522933	55	16.4359	6.1417	0.244	8	0	0	0	0	0	0	0	0
short-chain dehydrogenase/reductase, putative (AFU_orthologue; AFUA_6G03370)	259485671	31	16.3275	6.22128	0.207	7	0	0	0	0	0	0	0	0
aldo-keto reductase, putative (AFU_orthologue; AFUA_5G08290)	259484054	32	16.2461	16.7413	0.212	5	0	0	0	0	0	0	0	0
hypothetical protein AN4463.2	67528591	191	16.0286	9.21619	0.0702	6	0	0	0	0	0	0	0	0
hypothetical protein AN6700.2	67541060	90	15.6092	15.1555	0.143	10	0	0	0	0	0	0	0	0
hypothetical bifunctional AICARFT/IMPCHase bienzyme (Eurofung)	259482720	65	15.3904	3.94753	0.215	13	0	0	0	0	0	0	0	0
hypothetical protein AN5318.2	67538296	138	15.2955	26.4925	0.0409	2	0	0	0	0	0	0	0	0
hypothetical protein AN2302.2	67523693	19	15.1161	5.1125	0.275	3	0	0	0	0	0	0	0	0
Glucose-6-phosphate 1-dehydrogenase G6PD	2506447	59	14.9082	4.31301	0.188	10	0	0	0	0	0	0	0	0
hypothetical protein AN5716.2	67539092	72	14.8052	5.02469	0.179	5	0	0	0	0	0	0	0	0
Fumarylacetoacetase FAA	238054384	47	14.5698	6.1746	0.302	10	0	0	0	0	0	0	0	0
hypothetical protein AN4288.2	67528164	81	14.5493	5.77335	0.209	13	0	0	0	0	0	0	0	0
FAS2_PENPA Fatty acid synthase subunit alpha	67904840	205	14.4618	5.04875	0.108	19	0	0	0	0	0	0	0	0
hypothetical protein AN5563.2	67538786	37	14.3149	7.61766	0.345	8	0	0	0	0	0	0	0	0
hypothetical protein AN6077.2	67539814	30	14.2367	9.56362	0.211	4	0	0	0	0	0	0	0	0
2-isopropylmalate synthase (Eurofung)	259488875	71	14.1984	7.09038	0.0802	5	0	0	0	0	0	0	0	0
Eukaryotic translation initiation factor 3 subunit A eIF3a	357528788	118	14.1209	4.33396	0.182	17	0	0	0	0	0	0	0	0
hypothetical protein AN4462.2	67528547	131	13.8518	6.17737	0.0684	4	0	0	0	0	0	0	0	0
hypothetical protein AN5662.2	67538984	83	13.8154	5.3199	0.111	8	0	0	0	0	0	0	0	0
hypothetical protein AN1429.2	67521944	60	13.6216	3.16721	0.122	5	0	0	0	0	0	0	0	0
hypothetical protein AN5704.2	67539068	15	13.4524	14.8221	0.234	3	0	0	0	0	0	0	0	0
Ornithine aminotransferase	146345471	49	13.3477	6.78262	0.242	9	0	0	0	0	0	0	0	0
hypothetical protein AN0785.2	67517009	23	13.1746	5.82791	0.244	3	0	0	0	0	0	0	0	0
ATP-dependent RNA helicase sub2	357529057	49	12.9171	8.36108	0.168	4	0	0	0	0	0	0	0	0
HOSM_PENCH Homocitrate synthase, mitochondrial precursor	67523067	49	12.9038	2.72009	0.126	3	0	0	0	0	0	0	0	0
Aldehyde dehydrogenase ALDH	146345365	54	12.8685	2.81949	0.207	10	0	0	0	0	0	0	0	0
hypothetical protein ANIA_05969	259479850	10	12.7572	16.9692	0.396	3	0	0	0	0	0	0	0	0
Adenylyl-sulfate kinase	146345442	23	12.5789	14.0664	0.437	7	0	0	0	0	0	0	0	0
hypothetical protein AN7710.2	67901446	28	12.511	21.6696	0.375	6	0	0	0	0	0	0	0	0
hypothetical protein AN2357.2	67523803	109	12.4704	11.9012	0.246	19	0	0	0	0	0	0	0	0
hypothetical protein AN7594.2	67901214	15	12.4562	11.1984	0.346	4	0	0	0	0	0	0	0	0
60S ribosomal protein L29, putative (AFU_orthologue; AFUA_1G03110)	259489502	8	12.1403	21.0276	0.246	2	0	0	0	0	0	0	0	0
FDH_EMENI Probable formate dehydrogenase (NAD-dependent formate dehydrogenase) (FDH)	67540710	42	12.0959	20.9508	0.504	16	0	0	0	0	0	0	0	0
hypothetical protein AN4822.2	67537304	39	11.8315	11.2406	0.399	10	0	0	0	0	0	0	0	0
mitochondrial phosphate carrier protein, putative (AFU_orthologue; AFUA_3G08430)	259486077	41	11.6993	20.2638	0.101	2	0	0	0	0	0	0	0	0
Thioredoxin reductase (EC 1.8.1.9) [Source:UniProtKB/TrEMBL;Acc:Q08GE2]	259481894	36	11.6831	4.22623	0.159	4	0	0	0	0	0	0	0	0
hypothetical protein AN9180.2	67904386	69	11.3934	4.6104	0.127	5	0	0	0	0	0	0	0	0
hypothetical protein AN5601.2	67538862	50	10.9813	10.2991	0.256	8	0	0	0	0	0	0	0	0
Eukaryotic translation initiation factor 3 subunit M eIF3m	74596045	50	10.9534	4.72557	0.163	5	0	0	0	0	0	0	0	0
NADH-ubiquinone oxidoreductase 39 kDa subunit, putative (AFU_orthologue; AFUA_6G12790)	259481738	44	10.8701	10.4114	0.199	6	0	0	0	0	0	0	0	0
hypothetical protein AN2903.2	67524891	43	10.7468	5.11664	0.198	7	0	0	0	0	0	0	0	0
NADH-ubiquinone oxidoreductase 30.4 kDa subunit, mitochondrial [Precursor] (Eurofung)	259487070	33	10.7287	2.89272	0.169	4	0	0	0	0	0	0	0	0
hypothetical protein AN2871.2	67524827	91	10.5257	12.4034	0.106	5	0	0	0	0	0	0	0	0
Adenylate kinase	74657176	29	10.439	10.6351	0.181	6	0	0	0	0	0	0	0	0
hypothetical protein AN3112.2	67525309	59	10.4146	6.9118	0.175	9	0	0	0	0	0	0	0	0
hypothetical protein AN2343.2	67523775	25	10.303	11.9452	0.356	5	0	0	0	0	0	0	0	0
Ubiquinol-cytochrome c reductase (Eurofung)	259487700	25	10.2503	8.97732	0.206	4	0	0	0	0	0	0	0	0
hypothetical protein AN1395.2	67521876	78	10.1928	17.6545	0.0666	3	0	0	0	0	0	0	0	0
hypothetical protein AN5480.2	67538620	13	10.0401	10.6962	0.414	4	0	0	0	0	0	0	0	0
Cell wall mannoprotein MnpA [Source:UniProtKB/TrEMBL;Acc:Q8TG08]	259487889	12	9.84421	6.9571	0.475	3	0	0	0	0	0	0	0	0
hypothetical protein AN5744.2	67539148	30	9.79548	11.1642	0.639	16	0	0	0	0	0	0	0	0
hypothetical protein AN0242.2	67515921	98	9.67468	8.42988	0.059	3	0	0	0	0	0	0	0	0
Uricase	465011	34	9.65215	8.36252	0.216	6	0	0	0	0	0	0	0	0
heat shock protein Hsp20/Hsp26, putative (AFU_orthologue; AFUA_5G10270)	259481278	21	9.47063	8.20256	0.359	6	0	0	0	0	0	0	0	0
hypothetical protein AN1948.2	67522983	173	9.39118	16.266	0.0639	6	0	0	0	0	0	0	0	0
hypothetical protein AN1444.2	67521974	19	9.13045	5.25387	0.238	4	0	0	0	0	0	0	0	0
hypothetical protein AN8750.2	67903526	15	9.11848	8.59319	0.252	2	0	0	0	0	0	0	0	0
dienelactone hydrolase family protein (AFU_orthologue; AFUA_6G01940)	259483117	28	9.07669	9.88572	0.238	5	0	0	0	0	0	0	0	0
hypothetical protein AN3344.2	67525773	29	9.06524	9.77453	0.261	5	0	0	0	0	0	0	0	0
Delta-1-pyrroline-5-carboxylate dehydrogenase, mitochondrial P5C dehydrogenase	146345498	62	8.99627	4.46687	0.131	8	0	0	0	0	0	0	0	0
proteasome regulatory particle subunit Rpt3, putative (AFU_orthologue; AFUA_3G11390)	259486159	47	8.9667	2.77125	0.142	4	0	0	0	0	0	0	0	0
YPT1_NEUCR GTP-binding protein ypt1	67528150	22	8.94934	7.99713	0.39	8	0	0	0	0	0	0	0	0
hypothetical protein AN0684.2	67516805	92	8.91516	15.4415	0.0671	2	0	0	0	0	0	0	0	0
hypothetical protein AN8012.2	67902050	40	8.60856	8.42883	0.156	4	0	0	0	0	0	0	0	0
unnamed protein product (mitochondrion)	386800931	64	8.48532	2.38798	0.0517	2	0	0	0	0	0	0	0	0
hypothetical protein AN3366.2	67525817	12	8.26865	7.25045	0.5	4	0	0	0	0	0	0	0	0
ATP-dependent RNA helicase ded1	353558872	71	7.96694	7.32071	0.0689	3	0	0	0	0	0	0	0	0
hypothetical protein AN4282.2	67528152	99	7.88146	8.79125	0.0739	6	0	0	0	0	0	0	0	0
6-phosphogluconolactonase, putative (AFU_orthologue; AFUA_1G02980)	259489493	29	7.8697	9.46401	0.272	6	0	0	0	0	0	0	0	0
hypothetical protein AN4258.2	67528044	24	7.65443	7.24729	0.358	5	0	0	0	0	0	0	0	0
Ornithine carbamoyltransferase, mitochondrial OTCase	129275	39	7.58764	6.75888	0.234	6	0	0	0	0	0	0	0	0
hypothetical protein AN8204.2	67902434	46	7.47397	12.9453	0.173	3	0	0	0	0	0	0	0	0
Eukaryotic translation initiation factor 3 subunit J eIF3j	357528790	29	7.39801	6.44398	0.272	5	0	0	0	0	0	0	0	0
conserved hypothetical protein	259480304	16	7.28669	12.6209	0.232	3	0	0	0	0	0	0	0	0
Phosphatidylinositol transfer protein sfh5	74593020	45	7.17675	12.4305	0.127	4	0	0	0	0	0	0	0	0
hypothetical protein AN8815.2	67903656	40	7.15332	6.38705	0.12	3	0	0	0	0	0	0	0	0
Homogentisate 1,2-dioxygenase	2498440	50	6.92799	11.9996	0.118	3	0	0	0	0	0	0	0	0
hypothetical protein AN8268.2	67902562	56	6.92624	11.9966	0.0684	3	0	0	0	0	0	0	0	0
hypothetical protein AN2873.2	67524831	114	6.87069	5.95383	0.075	5	0	0	0	0	0	0	0	0
cofactor for methionyl-and glutamyl-tRNA synthetases, putative (AFU_orthologue; AFUA_2G15940)	259481555	47	6.85624	11.8754	0.247	9	0	0	0	0	0	0	0	0
hypothetical protein AN7751.2	67901528	167	6.70751	11.6178	0.031	2	0	0	0	0	0	0	0	0
glycyl-tRNA synthetase (AFU_orthologue; AFUA_5G05920)	259482954	78	6.6591	11.5339	0.138	5	0	0	0	0	0	0	0	0
hypothetical protein AN2756.2	67524597	109	6.65138	7.32341	0.0569	3	0	0	0	0	0	0	0	0
hypothetical protein AN1913.2	67522913	69	6.6231	6.30078	0.0776	4	0	0	0	0	0	0	0	0
hypothetical protein AN8300.2	67902626	216	6.58003	11.3969	0.0218	2	0	0	0	0	0	0	0	0
hypothetical protein AN1608.2	67522302	19	6.56064	11.3634	0.102	2	0	0	0	0	0	0	0	0
hypothetical protein AN8705.2	67903436	7	6.51445	11.2834	0.18	2	0	0	0	0	0	0	0	0
hypothetical protein similar to proteasome regulatory subunit 8 RPN8 (Eurofung)	259484566	39	6.50512	11.2672	0.158	3	0	0	0	0	0	0	0	0
hypothetical protein AN3156.2	67525397	35	6.47498	7.21324	0.201	5	0	0	0	0	0	0	0	0
hypothetical protein AN0943.2	67517341	21	6.4737	5.76892	0.235	4	0	0	0	0	0	0	0	0
inosine-5'-monophosphate dehydrogenase (Eurofung)	259481618	32	6.46148	7.11355	0.096	2	0	0	0	0	0	0	0	0
hypothetical protein AN2212.2	67523513	27	6.45674	7.23891	0.337	4	0	0	0	0	0	0	0	0
hypothetical protein AN2488.2	67524061	20	6.26073	10.8439	0.179	2	0	0	0	0	0	0	0	0
Hexokinase	238054296	54	6.20416	10.7459	0.163	5	0	0	0	0	0	0	0	0
hypothetical protein AN3878.2	67526841	162	6.18645	10.7152	0.118	10	0	0	0	0	0	0	0	0
hypothetical protein AN2414.2	67523917	53	6.08284	10.5358	0.156	5	0	0	0	0	0	0	0	0
hypothetical protein AN5670.2	67539000	21	6.03482	5.2567	0.264	5	0	0	0	0	0	0	0	0
elongation factor 3 (Eurofung)	259480286	102	6.00397	10.3992	0.168	8	0	0	0	0	0	0	0	0
HIT domain protein (AFU_orthologue; AFUA_6G12680)	259481750	15	5.9951	10.3838	0.188	2	0	0	0	0	0	0	0	0
hypothetical protein AN4000.2	67527154	77	5.84455	10.1231	0.269	14	0	0	0	0	0	0	0	0
hypothetical protein AN5999.2	67539658	129	5.78682	5.28425	0.0767	5	0	0	0	0	0	0	0	0
hypothetical protein AN2021.2	67523129	145	5.70951	9.88916	0.0503	3	0	0	0	0	0	0	0	0
conserved hypothetical protein	259486883	19	5.69457	5.22192	0.4	3	0	0	0	0	0	0	0	0
Ras GTPase similar to RAB11B (Eurofung)	259489417	23	5.46628	5.23192	0.252	6	0	0	0	0	0	0	0	0
electron transfer flavoprotein alpha subunit, putative (AFU_orthologue; AFUA_7G05470)	259480285	36	5.46025	5.81907	0.112	4	0	0	0	0	0	0	0	0
BAR domain protein (AFU_orthologue; AFUA_2G11475)	259479969	33	5.29901	5.05053	0.143	2	0	0	0	0	0	0	0	0
hypothetical protein AN4086.2	67527618	64	5.27754	7.34591	0.13	6	0	0	0	0	0	0	0	0
hypothetical protein AN1274.2	67521634	79	5.17272	8.95941	0.224	16	0	0	0	0	0	0	0	0
hypothetical protein AN6988.2	67541649	43	5.15619	8.93078	0.219	6	0	0	0	0	0	0	0	0
Eukaryotic translation initiation factor 3 subunit E eIF3e	74597069	51	5.12149	4.56714	0.129	3	0	0	0	0	0	0	0	0
eukaryotic translation initiation factor 3 subunit EifCf, putative (AFU_orthologue; AFUA_1G09330)	259488313	37	5.04405	8.73655	0.0431	2	0	0	0	0	0	0	0	0
hypothetical protein AN6510.2	67540680	38	4.75755	8.24032	0.118	2	0	0	0	0	0	0	0	0
Putative Zn(II)2Cys6 transcription factor (Eurofung)	259482858	88	4.73089	8.19415	0.0464	2	0	0	0	0	0	0	0	0
Eukaryotic translation initiation factor 3 subunit B eIF3b	74681520	84	4.61595	7.99507	0.0799	3	0	0	0	0	0	0	0	0
VATB_NEUCR Vacuolar ATP synthase subunit B (V-ATPase B subunit) (Vacuolar proton pump B subunit) (V-ATPase 57 kDa subunit)	67540124	57	4.59762	7.96331	0.0966	3	0	0	0	0	0	0	0	0
hypothetical protein AN3011.2	67525107	14	4.59227	5.68371	0.244	2	0	0	0	0	0	0	0	0
E1 ubiquitin activating enzyme (Eurofung)	259487554	115	4.50422	7.80153	0.111	3	0	0	0	0	0	0	0	0
Cytochrome c peroxidase, mitochondrial CCP	84028811	40	4.49368	7.78329	0.175	5	0	0	0	0	0	0	0	0
hypothetical protein AN7294.2	67900614	79	4.41483	7.6467	0.113	4	0	0	0	0	0	0	0	0
CALM_EMENI Calmodulin (CaM)	67523181	17	4.27684	7.40771	0.29	3	0	0	0	0	0	0	0	0
hypothetical protein AN3712.2	67526509	27	4.26802	7.39243	0.102	2	0	0	0	0	0	0	0	0
PSA2_NEUCR Probable proteasome subunit alpha type 2	67541112	30	4.25591	7.37146	0.104	2	0	0	0	0	0	0	0	0
hypothetical protein AN0858.2	67517159	104	4.16794	7.21909	0.0615	4	0	0	0	0	0	0	0	0
hypothetical protein AN3718.2	67526521	87	4.12476	7.14429	0.118	6	0	0	0	0	0	0	0	0
DUF89 domain protein (AFU_orthologue; AFUA_5G06710)	259487636	52	4.06472	7.0403	0.131	4	0	0	0	0	0	0	0	0
hypothetical protein AN5226.2	67538112	32	3.69816	3.20557	0.148	3	0	0	0	0	0	0	0	0
Protein transport protein sec24	74596452	99	3.60975	6.25227	0.033	2	0	0	0	0	0	0	0	0
hypothetical protein AN3524.2	67526133	47	3.5571	6.16108	0.0721	3	0	0	0	0	0	0	0	0
hypothetical protein AN9090.2	67904206	42	3.47138	6.01261	0.0967	3	0	0	0	0	0	0	0	0
hypothetical protein AN7199.2	67542071	41	3.45161	5.97837	0.105	2	0	0	0	0	0	0	0	0
hypothetical protein AN7334.2	67900694	136	3.40969	5.90576	0.0263	2	0	0	0	0	0	0	0	0
hypothetical protein AN3147.2	67525379	21	3.39725	5.8842	0.135	2	0	0	0	0	0	0	0	0
hypothetical protein AN4616.2	67536892	61	3.33025	5.76816	0.304	4	0	0	0	0	0	0	0	0
hypothetical protein AN2150.2	67523387	66	3.31318	5.73859	0.146	5	0	0	0	0	0	0	0	0
hypothetical protein AN2105.2	67523297	13	3.30024	3.08219	0.289	2	0	0	0	0	0	0	0	0
hypothetical protein AN4550.2	67536760	62	3.15283	2.7363	0.485	4	0	0	0	0	0	0	0	0
hypothetical protein AN2295.2	67523679	34	3.13997	5.43859	0.0851	3	0	0	0	0	0	0	0	0
hypothetical protein AN5835.2	67539330	182	3.09345	5.35801	0.0122	2	0	0	0	0	0	0	0	0
aminopeptidase, putative (AFU_orthologue; AFUA_5G04330)	259481103	99	3.04639	5.2765	0.0409	3	0	0	0	0	0	0	0	0
NADH-cytochrome b5 reductase 2	74598976	36	2.8987	5.0207	0.22	4	0	0	0	0	0	0	0	0
hypothetical protein AN7479.2	67900984	65	2.88312	4.99371	0.0767	2	0	0	0	0	0	0	0	0
hypothetical protein AN3824.2	67526733	58	2.87064	4.9721	0.107	3	0	0	0	0	0	0	0	0
Eukaryotic translation initiation factor 3 subunit L eIF3l	74594759	55	2.81338	4.87292	0.0672	2	0	0	0	0	0	0	0	0
hypothetical protein AN7687.2	67901400	70	2.69192	4.66253	0.0802	3	0	0	0	0	0	0	0	0
Eukaryotic translation initiation factor 3 subunit C eIF3c	74593877	97	2.69178	4.6623	0.14	7	0	0	0	0	0	0	0	0
Phosphoenolpyruvate carboxykinase [ATP]	353526319	66	2.68469	4.65002	0.0417	2	0	0	0	0	0	0	0	0
Probable altered inheritance of mitochondria protein 13, mitochondrial	223635849	23	2.61797	4.53446	0.115	3	0	0	0	0	0	0	0	0
hypothetical protein AN9063.2	67904152	139	2.55174	4.41974	0.0233	2	0	0	0	0	0	0	0	0
hypothetical protein AN4051.2	67527339	33	2.39013	4.13983	0.168	4	0	0	0	0	0	0	0	0
14-3-3 protein (Eurofung)	259484779	31	2.36094	4.08926	0.589	11	0	0	0	0	0	0	0	0
protein mitochondrial targeting protein (Mas1), putative (AFU_orthologue; AFUA_1G05040)	259486356	45	2.33916	4.05154	0.102	3	0	0	0	0	0	0	0	0
hypothetical protein AN7169.2	67542011	45	2.27787	3.94539	0.0707	2	0	0	0	0	0	0	0	0
succinyl-CoA synthetase beta subunit, putative (AFU_orthologue; AFUA_4G04520)	259483689	47	2.21465	3.83589	0.0523	2	0	0	0	0	0	0	0	0
hypothetical protein AN4553.2	67536766	18	2.1423	3.71058	0.0937	3	0	0	0	0	0	0	0	0
Alcohol dehydrogenase 1 ADH I	146345359	37	2.09935	3.63618	0.109	3	0	0	0	0	0	0	0	0
Eukaryotic translation initiation factor 3 subunit I eIF3i	74681217	37	2.08993	3.61987	0.25	3	0	0	0	0	0	0	0	0
hypothetical protein AN2332.2	67523753	31	2.02754	3.5118	0.125	3	0	0	0	0	0	0	0	0
1,2-dihydroxy-3-keto-5-methylthiopentene dioxygenase ARD	74587999	21	2.02462	3.50674	0.146	2	0	0	0	0	0	0	0	0
hypothetical protein AN0463.2	67516363	237	1.99068	3.44796	0.0206	2	0	0	0	0	0	0	0	0
aspartyl aminopeptidase (AFU_orthologue; AFUA_3G08290)	259486089	54	1.83198	3.17309	0.0523	3	0	0	0	0	0	0	0	0
hypothetical protein AN0026.2	67515489	78	1.60286	2.77624	0.0413	2	0	0	0	0	0	0	0	0
hypothetical protein AN0297.2	67516031	22	1.52786	1.32318	0.275	3	0	0	0	0	0	0	0	0
4-hydroxyphenylpyruvate dioxygenase (Eurofung)	259487254	45	1.52546	2.64218	0.175	3	0	0	0	0	0	0	0	0
hypothetical protein AN3956.2	67526997	61	1.12237	1.94399	0.0592	2	0	0	0	0	0	0	0	0
thioredoxin peroxidase/alkyl hydroperoxide reductase (Eurofung)	259481772	20	0.825192	1.42927	0.261	3	0	0	0	0	0	0	0	0

## Sheet: CE Homologues
A. fumigatus Protein	A. fumigatus Accession	A. nidulans Accession	Identity
14-3-3 family protein	70991439	67539148	79
14-3-3 family protein	70991439	259484779	79.3
14-3-3 family protein	70991439	67534609	59.8
14-3-3 family protein ArtA	70989229	67534609	92
14-3-3 family protein ArtA	70989229	259484779	73.9
14-3-3 family protein ArtA	70989229	67539148	73.2
40S ribosomal protein S0	74674582	67525429	84.2
40S ribosomal protein S1	74672873	74656798	95.3
40S ribosomal protein S15	146322894	67539654	90.8
40S ribosomal protein S17	71001364	67539618	60.4
40S ribosomal protein S3	70990926	67527620	96.2
40S ribosomal protein S7e	70999658	67537492	96
40S ribosomal protein S9	71000429	67537266	63.3
4-aminobutyrate transaminase GatA	70998486	120965	86
50S ribosomal protein L12	70994008	67523201	81.3
60S acidic ribosomal protein P1	41688729	67539098	49.5
60S acidic ribosomal protein P2AfP2 Allergen Asp f 8	83305635	67539652	74.8
60S ribosomal protein L12	146322400	259489520	82.4
60S ribosomal protein L13	146323659	67541679	85.4
60S ribosomal protein L17	74661742	67516989	84
60S ribosomal protein L22	70999344	259482110	77.8
60S ribosomal protein L23	70998694	67903738	87.5
60S ribosomal protein L4	70985070	67902378	89.5
60S ribosomal protein L5	70995808	67517624	83.1
60S ribosomal protein P0	70990816	67524553	84.7
6-phosphogluconate dehydrogenase Gnd1	70991695	67526993	86
acetyl-CoA acetyltransferase	70983360	259486717	88.4
Acid phosphatase	74622867	67541957	53.2
actin Act1	70984170	238054270	87.3
actin cytoskeleton protein (VIP1)	71001310	67539668	72.1
Acyl CoA binding protein family	71001516	67539468	45.6
adenosylhomocysteinase	70995231	67521612	93
Adenylate kinase 1 AK 1	74669525	74657176	86.4
Aha1 domain family	70993698	259484936	70.2
AhpC/TSA family protein	70992559	259481772	70.5
AhpC/TSA family thioredoxin peroxidase	70983971	259487032	52.1
AhpC/TSA family thioredoxin peroxidase	70983971	67522471	52.4
alanine aminotransferase	70991639	67522933	84
alpha-ketoglutarate dehydrogenase complex subunit Kgd1 putative	70993636	67538802	89.4
antigenic mitochondrial protein HSP60	71001164	74680843	93
aspartate aminotransferase	70993876	67523073	89.7
aspartate aminotransferase	70993876	67539756	46.5
aspartate transaminase	71001234	67539756	76.5
aspartate transaminase	71001234	67523073	42.6
ATP citrate lyase subunit (Acl) putatibe	70992211	67523959	91.2
ATP citrate lyase subunit 1	70992209	67523961	79.1
ATP synthase D chain mitochondrial	70984364	67540922	56.9
ATP synthase delta chain mitochondrial precursor	70990422	259489503	86.7
ATP synthase F1 beta subunit	70997705	67523719	92.5
ATP synthase oligomycin sensitivity conferral protein	71001782	67540234	78
ATP-dependent RNA helicase eIF4A	74674080	357528810	92.6
ATP-dependent RNA helicase eIF4A	74674080	357529057	33.3
ATP-dependent RNA helicase eIF4A	74674080	353558872	31.5
BAR domain protein	146322926	259479969	92.1
calmodulin	146323805	67523181	96.6
chaperonin	70992219	67523953	70.5
CipC-like antibiotic response protein	70997948	67901900	40
citrate synthase (Cit1)	70984828	146345393	93.2
cobalamin-independent methionine synthase MetH/D	70994626	259482740	91.6
cofactor for methionyl- and glutamyl-tRNA synthetases	71002496	259481555	81.1
cofactor for methionyl- and glutamyl-tRNA synthetases	71002496	67526841	80.7
cofilin	70997699	259487712	72.1
conserved hypothetical protein	70994988	67521842	75.7
conserved hypothetical protein	70990260	67526047	60.4
conserved hypothetical protein	70984575	67903526	53.1
conserved hypothetical protein	146323293	67537184	91
coproporphyrinogen III oxidase	70991290	259484575	82.5
cytochrome c	71001924	238054392	36.6
cytochrome c oxidase polypeptide vib	71001902	67540170	92.3
cytochrome c oxidase subunit V	70997703	67523721	81.6
cytochrome c oxidase subunit Va	70985122	67902262	82.9
cytochrome c subunit Vb	146322777	67536710	81.7
cytoplasmic asparaginyl-tRNA synthetase	70989689	67900984	86.2
dienelactone hydrolase family protein	70992607	67526509	83.7
dihydrolipoamide succinyltransferase	71000765	67526017	75.3
DUF636 domain protein	71002366	67901214	86.8
electron transfer flavoprotein alpha subunit	70986952	259480285	84.4
Enolase Allergen Asp f 22	83288046	74657112	93.8
eukaryotic translation elongation factor 1 subunit Eef1-beta putative	146322600	67517987	81.1
Eukaryotic translation initiation factor eIF-5A	70990614	67527196	70.3
FK506-binding protein 1A FKBP	74670505	74611206	69.6
flavohemoprotein	70981999	67542011	65.9
fructose-bisphosphate aldolase class II	70999466	67524835	91.9
fumarate hydratase	70984647	67903440	81.6
glucosamine-fructose-6-phosphate aminotransferase	70991353	259484716	95.8
glucose-6-phosphate isomerase	71001262	67539734	91
Glutamate/Leucine/Phenylalanine/Valine dehydrogenase	70994774	238054266	86.5
glutamine synthetase	146323885	357529501	88.5
glyceraldehyde 3-phosphate dehydrogenase GpdA	70985278	205371757	83.4
glycerol dehydrogenase (GldB)	70993620	67538786	86.2
glycerol dehydrogenase (GldB)	70993620	67542059	39.7
glycerol dehydrogenase (GldB)	70993620	259488403	36
glycerol dehydrogenase (GldB)	70993620	67521634	36.9
glycerol dehydrogenase (GldB)	70993620	259484054	32.9
glycerol dehydrogenase Gcy1	70995191	259488403	87.9
glycerol dehydrogenase Gcy1	70995191	67521634	82.9
glycerol dehydrogenase Gcy1	70995191	67538786	39.3
glycerol dehydrogenase Gcy1	70995191	67542059	42.3
glycerol dehydrogenase Gcy1	70995191	259484054	34.2
GTP-binding nuclear protein Ran	70992715	259485069	90.2
guanylate kinase	70994950	67521876	71.9
heat shock protein (Sti1)	70982436	67904274	78.6
Heat shock protein 90 Allergen Asp f 12	83303658	67902564	92.4
heat shock protein Hsp98/Hsp104/ClpA	70996282	67517159	78.2
Histone H2A	90101335	121996	98.5
Histone H2B	74673812	122046	98.6
Hsp70 chaperone (BiP)	70989035	67536892	80.4
Hsp70 chaperone (HscA)	70983346	259486709	57.7
Hsp70 chaperone (HscA)	70983346	259486710	60.7
Hsp70 chaperone (HscA)	70983346	74657175	57.7
Hsp70 chaperone (HscA)	70983346	67523211	50.2
Hsp70 chaperone (HscA)	70983346	74657077	44.1
Hsp70 chaperone BiP/Kar2	70989489	67523211	90.5
Hsp70 chaperone BiP/Kar2	70989489	74657175	57
Hsp70 chaperone BiP/Kar2	70989489	74657077	48.4
Hsp70 chaperone BiP/Kar2	70989489	259486709	32.9
Hsp70 chaperone Hsp88	70995752	67517731	82.2
Hsp90 binding co-chaperone (Sba1)	70997019	67541502	63.7
hypothetical protein AFUA_2G13590	71002022	67540334	39.5
IMP dehydrogenase	70989289	259481618	50.7
inorganic diphosphatase	71000118	357528811	65.4
isocitrate dehydrogenase NAD-dependent	70995790	67517573	86.2
isocitrate dehydrogenase NAD-dependent	70995790	67539240	44.9
Ketol-acid reductoisomerase	70998911	67524137	73.4
L-PSP endoribonuclease family protein (Hmf1)	70982340	67904186	57.7
malate dehydrogenase NAD-dependent	70986899	259480065	57.6
malate dehydrogenase NAD-dependent	70984070	259480065	83.9
mitochondrial aconitate hydratase	70992645	67538710	87.8
Mitochondrial ATP synthase epsilon chain domain-containing protein	71001168	259479723	77.5
mitochondrial ATPase subunit ATP4	70983638	67522154	75.5
mitochondrial F1 ATPase subunit alpha	70983614	259486849	95
mitochondrial F1F0 ATP synthase subunit Atp14	70999678	67537514	79.7
mitochondrial Hsp70 chaperone (Ssc70)	71001294	74657077	90.4
mitochondrial Hsp70 chaperone (Ssc70)	71001294	74657175	43.5
mitochondrial Hsp70 chaperone (Ssc70)	71001294	67523211	45.4
mitochondrial peroxiredoxin Prx1	70994244	259487032	87.8
mitochondrial peroxiredoxin Prx1	70994244	67522471	87.8
mitochondrial processing peptidase beta subunit	70996070	67516931	92.5
Mn superoxide dismutase SodB	70993650	67517009	42.8
molecular chaperone Hsp70	70991282	74657175	90.1
molecular chaperone Hsp70	70991282	67523211	59.1
molecular chaperone Hsp70	70991282	74657077	49.1
molecular chaperone Hsp70	70991282	259486709	39
molecular chaperone Hsp70	70991282	259486710	30.4
molecular chaperone Hsp70	70991282	67517731	33.2
NAD-dependent formate dehydrogenase AciA/Fdh	70984134	357529511	78.7
NAD-dependent formate dehydrogenase AciA/Fdh	70984134	67540710	78
NADH-cytochrome b5 reductase 2	74669820	74598976	81.7
Nascent polypeptide-associated complex subunit alpha NAC-alpha	74667491	74594237	92.6
Nascent polypeptide-associated complex subunit beta NAC-beta	74667384	74592627	78
nuclear segregation protein (Bfr1)	70996054	67516943	80.4
Nucleoside diphosphate kinase NDK	74663184	30315965	81.7
nucleosome assembly protein Nap1	70998710	67903752	77.8
outer mitochondrial membrane protein porin	70994716	67528408	70.4
peptidyl-prolyl cis-trans isomerase	70989309	67526713	67.3
peptidyl-prolyl cis-trans isomerase	70989309	67903236	47.8
peptidyl-prolyl cis-trans isomerase	70989309	74657233	45.9
peptidyl-prolyl cis-trans isomerase	70989309	74681033	44.4
Peptidyl-prolyl cis-trans isomerase B PPIase B	74671259	74657233	79.4
Peptidyl-prolyl cis-trans isomerase B PPIase B	74671259	74681033	53.1
Peptidyl-prolyl cis-trans isomerase B PPIase B	74671259	67903236	49.3
Peptidyl-prolyl cis-trans isomerase B PPIase B	74671259	67526713	47.8
Peptidyl-prolyl cis-trans isomerase D PPIase D	74669308	74681033	84.6
peptidyl-prolyl cis-trans isomerase/cyclophilin	71000343	67903236	69.9
peptidyl-prolyl cis-trans isomerase/cyclophilin	71000343	67526713	68.7
peptidyl-prolyl cis-trans isomerase/cyclophilin	71000343	74681033	65.6
peptidyl-prolyl cis-trans isomerase/cyclophilin	71000343	74657233	61.3
pheromone processing carboxypeptidase (Sxa2)	70989273	67524195	74.3
Phosphoglucomutase PGM	74674436	90110043	86.5
phosphoglycerate kinase PgkA	70995281	1346699	88.2
phosphoribosylaminoimidazolecarboxamide formyltransferase/IMP cyclohydrolase	70994557	259482720	92.6
plasma membrane H+-ATPase Pma1	71000305	67537378	89.7
Polyadenylate-binding protein cytoplasmic and nuclear PABP	74669855	158563873	80.5
Polyadenylate-binding protein cytoplasmic and nuclear PABP	74669855	67527154	75.6
protein disulfide isomerase Pdi1	70989789	67900898	76.8
Protein ecm33	74671175	67528384	61.8
Putative peroxiredoxin pmp20 Asp f 3	3914384	74680531	90.5
Putative peroxiredoxin pmp20 Asp f 3	3914384	259481772	32.1
pyridoxine biosynthesis protein	70998202	45477171	90.3
Pyruvate decarboxylase	74674363	357529473	84
pyruvate dehydrogenase complex dihydrolipoamide acetyltransferase component	70986903	67541076	84.9
pyruvate dehydrogenase E1 beta subunit PdbA	70986482	67904832	92.3
pyruvate kinase	70991575	146345447	92.8
Ran-specific GTPase-activating protein 1	70997369	67515605	80.6
ribosome associated DnaJ chaperone Zuotin	70982047	67541959	85.7
RNA binding protein	146324524	67538620	71.4
RNAPII degradation factor Def1	70999456	67524827	50.3
S-adenosylmethionine synthetase	70995343	67518128	91.2
serine carboxypeptidase (CpdS)	70981484	67524195	39.2
serine hydroxymethyltransferase	70999940	67525201	87.7
serine hydroxymethyltransferase	70999940	67539330	61.6
spermidine synthase	70995928	67516811	94.2
ssDNA binding protein	146324107	67901510	48.3
Superoxide dismutase [Mn] mitochondrial Allergen Asp f 6	83305645	67517009	64.3
telomere and ribosome associated protein Stm1	70999620	259482233	60.1
thioredoxin TrxA	70997545	146291082	61.8
transaldolase	70997968	67515917	90.7
transketolase TktA	70995930	259489039	88.9
translation elongation factor eEF-1 subunit gamma	70984206	67540786	66
translation elongation factor EF-1 alpha subunit	146322501	259481175	87.9
translation elongation factor EF-2 subunit	71002010	67540320	89.9
translation elongation factor EF-Tu	70995660	259488607	85.7
Translationally-controlled tumor protein homolog TCTP	74672063	74598812	82.1
triosephosphate isomerase	70997109	136053	77.3
Tripeptidyl-peptidase sed4	74671885	67541991	45.1
tropomyosin	70987216	67539032	81.8
ubiquinol-cytochrome C reductase complex core protein 2 putative	70984832	67902572	76.3
Ubiquitin	51703339	67537404	96.1
Ubiquitin	51703339	67527200	90.8
UDP-glucose 4-epimerase	70997659	259482434	93.5
WW domain protein	146323605	67542027	40.5

## Sheet: CF Homologues
A. fumigatus Protein	A. fumigatus Accession	A. nidulans Accession	Identity
Allergen Asp f 15	5902743	67540206	44.7
acid phosphatase	70982049	67541957	71.3
FAD/FMN-containing isoamyl alcohol oxidase MreA	70984404	67524381	45.9
cell wall protein PhiA	70986268	67902692	57.8
Acid phosphatase	74622867	67541957	53.2
Tripeptidyl-peptidase sed2	74628155	67541991	65.4
Probable glucan endo-13-beta-glucosidase eglC	74668475	74593233	51.8
Protein ecm33	74671175	67528384	61.8
isoamyl alcohol oxidase	146322331	67524381	62.7
13-beta-glucanosyltransferase gel1	193806027	67901340	77.4
13-beta-glucanosyltransferase gel2	229890269	67901340	33.7

## Sheet: CW Homologues
A. fumigatus Protein	A. fumigatus Accession	A. nidulans Accession	Identity
Catalase B	2493539	90110011	77.2
Allergen Asp f 15	5902743	67540206	44.7
serine carboxypeptidase (CpdS)	70981484	67524195	39.2
acid phosphatase	70982049	67541957	71.3
FAD/FMN-containing isoamyl alcohol oxidase MreA	70984404	67524381	45.9
BYS1 domain protein	70985274	67902112	58.3
carboxypeptidase S1	70985432	67523563	40.4
cell wall protein PhiA	70986268	67902692	57.8
pheromone processing carboxypeptidase (Sxa2)	70989273	67524195	74.3
cell wall glucanase	70991783	67517318	31.3
13-beta-glucanosyltransferase	70992541	259486610	54.3
13-beta-glucanosyltransferase	70992541	67901048	50.5
phosphoesterase superfamily protein	70996740	67523761	48.9
Phosphatidylglycerol/phosphatidylinositol transfer protein PG/PI-TP	73621317	73621323	64.6
Acid phosphatase	74622867	67541957	53.2
Tripeptidyl-peptidase sed2	74628155	67541991	65.4
Alkaline protease 2 ALP2 Allergen Asp f 18	74654932	259489544	76.6
Alkaline protease 2 ALP2 Allergen Asp f 18	74654932	74654949	34.7
Probable glucan endo-13-beta-glucosidase eglC	74668475	74593233	51.8
Protein ecm33	74671175	67528384	61.8
Probable glycosidase crf1 Allergen Asp f 9	85540942	67517318	50.1
isoamyl alcohol oxidase	146322331	67524381	62.7
extracellular serine-rich protein	146323345	67524993	60.8
carboxypeptidase S1	146324735	67523563	45.7
phosphatidylglycerol specific phospholipase C	146324828	67523761	87.4
13-beta-glucanosyltransferase gel1	193806027	67901340	77.4
13-beta-glucanosyltransferase gel1	193806027	259486610	31.9
Dipeptidyl-peptidase 5 DppV	229485355	74597328	72.5
13-beta-glucanosyltransferase gel2	229890269	67901340	33.7
13-beta-glucanosyltransferase gel2	229890269	259486610	30.9
13-beta-glucanosyltransferase gel3	229890271	67901048	55
13-beta-glucanosyltransferase gel3	229890271	259486610	46
13-beta-glucanosyltransferase gel4	229890273	67901048	67.2
13-beta-glucanosyltransferase gel4	229890273	259486610	50.5
Lysophospholipase 1	229891455	67522437	69
Lysophospholipase 3	229891458	67522437	64.3
